# Supplementary material for: Advancing bladder cancer management: development of a prognostic model and personalized therapy
Source: Front Immunol. 2024 Jul 22;15:1430792. doi: 10.3389/fimmu.2024.1430792 (PMC11298345; doi:10.3389/fimmu.2024.1430792)
Supplement: Supplementary file 1 [file Table_1.xlsx]

## Sheet: S1
	p_val	avg_log2FC	pct.1	pct.2	p_val_adj	cluster	gene
CRTAC1	0	1.46666	0.875	0.302	0	Metabolism	CRTAC1
IGFBP5	0	1.30515	0.709	0.3	0	Metabolism	IGFBP5
HSD17B2	0	1.30079	0.842	0.258	0	Metabolism	HSD17B2
PTGR1	0	1.13569	0.855	0.407	0	Metabolism	PTGR1
BCAM	0	1.09117	0.745	0.295	0	Metabolism	BCAM
LEAP2	0	1.0842	0.425	0.177	0	Metabolism	LEAP2
AKR1C3	0	1.05592	0.985	0.74	0	Metabolism	AKR1C3
FABP4	0	1.0181	0.535	0.258	0	Metabolism	FABP4
CYP24A1	0	0.997089	0.467	0.061	0	Metabolism	CYP24A1
NFKBIA	0	0.970559	0.952	0.747	0	Metabolism	NFKBIA
AKR1C1	0	0.965989	0.782	0.394	0	Metabolism	AKR1C1
SCN11A	0	0.955159	0.67	0.093	0	Metabolism	SCN11A
GLRX	0	0.950911	0.789	0.279	0	Metabolism	GLRX
BST2	0	0.950455	0.957	0.592	0	Metabolism	BST2
NSG1	0	0.918459	0.721	0.333	0	Metabolism	NSG1
PDLIM1	0	0.901242	0.936	0.656	0	Metabolism	PDLIM1
CTSE	0	0.854117	0.765	0.298	0	Metabolism	CTSE
TESC	0	0.83613	0.839	0.432	0	Metabolism	TESC
CTSH	0	0.81006	0.985	0.801	0	Metabolism	CTSH
IGFBP7	0	0.799422	0.682	0.259	0	Metabolism	IGFBP7
GLTSCR2	0	0.790441	0.96	0.759	0	Metabolism	GLTSCR2
TIMP3	0	0.774353	0.736	0.288	0	Metabolism	TIMP3
SLC7A11	0	0.769851	0.425	0.034	0	Metabolism	SLC7A11
ODC1	0	0.768733	0.482	0.228	0	Metabolism	ODC1
ANXA10	0	0.765231	0.555	0.142	0	Metabolism	ANXA10
EIF3F	0	0.754509	0.938	0.713	0	Metabolism	EIF3F
BTBD16	0	0.739444	0.803	0.402	0	Metabolism	BTBD16
SRI	0	0.733673	0.986	0.784	0	Metabolism	SRI
CES1	0	0.732117	0.377	0.009	0	Metabolism	CES1
DUSP2	0	0.72029	0.906	0.508	0	Metabolism	DUSP2
BMP2	0	0.707291	0.549	0.254	0	Metabolism	BMP2
AKR1B10	0	0.702469	0.481	0.155	0	Metabolism	AKR1B10
SCGB3A1	0	0.67568	0.413	0.069	0	Metabolism	SCGB3A1
ZC3H12A	0	0.654603	0.718	0.342	0	Metabolism	ZC3H12A
KRT17	0	0.653584	0.991	0.861	0	Metabolism	KRT17
GSTO1	0	0.652479	0.826	0.484	0	Metabolism	GSTO1
TALDO1	0	0.645117	0.881	0.611	0	Metabolism	TALDO1
RPL17	0	0.642742	0.786	0.685	0	Metabolism	RPL17
EIF3L	0	0.636601	0.869	0.699	0	Metabolism	EIF3L
RNF39	0	0.634571	0.443	0.248	0	Metabolism	RNF39
TSC22D1	0	0.614747	0.874	0.557	0	Metabolism	TSC22D1
GSTA1	0	0.610903	0.447	0.12	0	Metabolism	GSTA1
C6orf48	0	0.600408	0.838	0.559	0	Metabolism	C6orf48
KYNU	0	0.589877	0.551	0.194	0	Metabolism	KYNU
ID3	0	0.557907	0.972	0.774	0	Metabolism	ID3
SRGN	0	0.531761	0.353	0.103	0	Metabolism	SRGN
FBP1	0	0.52948	0.815	0.518	0	Metabolism	FBP1
ZNF331	0	0.524185	0.322	0.138	0	Metabolism	ZNF331
AGR2	0	0.512551	0.965	0.851	0	Metabolism	AGR2
ALDH2	0	0.506983	0.452	0.102	0	Metabolism	ALDH2
HS3ST1	0	0.501806	0.584	0.279	0	Metabolism	HS3ST1
IER3	0	0.498299	0.875	0.695	0	Metabolism	IER3
ORAOV1	0	0.495655	0.311	0.139	0	Metabolism	ORAOV1
SPINK1	0	0.48894	0.999	0.777	0	Metabolism	SPINK1
CBR1	0	0.482139	0.646	0.378	0	Metabolism	CBR1
DLX5	0	0.473982	0.23	0.053	0	Metabolism	DLX5
DNAJC15	0	0.470722	0.667	0.282	0	Metabolism	DNAJC15
UGT2B15	0	0.469269	0.32	0.051	0	Metabolism	UGT2B15
BTG2	0	0.464718	0.975	0.802	0	Metabolism	BTG2
SULT1E1	0	0.459317	0.268	0.089	0	Metabolism	SULT1E1
C1orf186	0	0.458001	0.486	0.173	0	Metabolism	C1orf186
DDIT4	0	0.45581	0.874	0.57	0	Metabolism	DDIT4
SLC3A2	0	0.451245	0.676	0.407	0	Metabolism	SLC3A2
ARG2	0	0.438532	0.442	0.158	0	Metabolism	ARG2
IFITM3	0	0.436456	0.803	0.569	0	Metabolism	IFITM3
CYP1B1	0	0.435501	0.273	0.073	0	Metabolism	CYP1B1
TMEM47	0	0.430798	0.402	0.149	0	Metabolism	TMEM47
PPP1R15A	0	0.429043	0.92	0.687	0	Metabolism	PPP1R15A
RAB34	0	0.426391	0.556	0.312	0	Metabolism	RAB34
VSIG2	0	0.423998	0.956	0.721	0	Metabolism	VSIG2
LINC00958	0	0.423912	0.425	0.113	0	Metabolism	LINC00958
CEBPB	0	0.420489	0.872	0.641	0	Metabolism	CEBPB
NDUFS4	0	0.417628	0.769	0.481	0	Metabolism	NDUFS4
PARK7	0	0.414688	0.965	0.802	0	Metabolism	PARK7
EIF3H	0	0.412986	0.901	0.735	0	Metabolism	EIF3H
ERRFI1	0	0.411109	0.767	0.521	0	Metabolism	ERRFI1
FCGRT	0	0.405682	0.659	0.394	0	Metabolism	FCGRT
FLRT3	0	0.405309	0.385	0.141	0	Metabolism	FLRT3
PPA1	0	0.400604	0.855	0.612	0	Metabolism	PPA1
EIF4A3	0	0.398712	0.697	0.461	0	Metabolism	EIF4A3
STEAP1	0	0.392289	0.548	0.234	0	Metabolism	STEAP1
AVPI1	0	0.390996	0.71	0.423	0	Metabolism	AVPI1
PLTP	0	0.387604	0.315	0.082	0	Metabolism	PLTP
ZNRD1	0	0.387602	0.705	0.427	0	Metabolism	ZNRD1
WDR72	0	0.383169	0.46	0.206	0	Metabolism	WDR72
TMEM92	0	0.373601	0.338	0.08	0	Metabolism	TMEM92
RHOBTB3	0	0.373404	0.594	0.331	0	Metabolism	RHOBTB3
HLA-A	0	0.373122	0.994	0.817	0	Metabolism	HLA-A
LGALS9	0	0.37279	0.505	0.245	0	Metabolism	LGALS9
UTRN	0	0.364976	0.301	0.072	0	Metabolism	UTRN
NPM3	0	0.363902	0.566	0.281	0	Metabolism	NPM3
ARHGDIB	0	0.363532	0.88	0.642	0	Metabolism	ARHGDIB
FABP6	0	0.357479	0.762	0.466	0	Metabolism	FABP6
ADH1C	0	0.356622	0.198	0.019	0	Metabolism	ADH1C
COLCA1	0	0.352456	0.465	0.216	0	Metabolism	COLCA1
TNFRSF21	0	0.352072	0.795	0.561	0	Metabolism	TNFRSF21
SRD5A2	0	0.343385	0.223	0.017	0	Metabolism	SRD5A2
APEX1	0	0.343366	0.709	0.473	0	Metabolism	APEX1
SOD2	0	0.341545	0.646	0.421	0	Metabolism	SOD2
PRDX2	0	0.339269	0.962	0.807	0	Metabolism	PRDX2
EFNB1	0	0.33769	0.451	0.216	0	Metabolism	EFNB1
EIF3D	0	0.335856	0.767	0.555	0	Metabolism	EIF3D
HIGD2A	0	0.330605	0.94	0.776	0	Metabolism	HIGD2A
CYB5B	0	0.329539	0.649	0.399	0	Metabolism	CYB5B
ABCC3	0	0.327193	0.45	0.202	0	Metabolism	ABCC3
SPOCD1	0	0.326601	0.612	0.305	0	Metabolism	SPOCD1
ALDH7A1	0	0.326437	0.39	0.152	0	Metabolism	ALDH7A1
GNPDA1	0	0.326188	0.473	0.268	0	Metabolism	GNPDA1
UGDH	0	0.325432	0.593	0.365	0	Metabolism	UGDH
DHRS7	0	0.324955	0.558	0.318	0	Metabolism	DHRS7
IGBP1	0	0.322641	0.682	0.458	0	Metabolism	IGBP1
C14orf166	0	0.321911	0.869	0.656	0	Metabolism	C14orf166
HOXB6	0	0.318388	0.305	0.088	0	Metabolism	HOXB6
GSTO2	0	0.316197	0.472	0.223	0	Metabolism	GSTO2
RASD1	0	0.315523	0.231	0.074	0	Metabolism	RASD1
PSMB1	0	0.314851	0.912	0.725	0	Metabolism	PSMB1
ONECUT2	0	0.312818	0.318	0.097	0	Metabolism	ONECUT2
GHITM	0	0.310614	0.767	0.53	0	Metabolism	GHITM
DECR1	0	0.309947	0.686	0.445	0	Metabolism	DECR1
NQO1	0	0.308348	0.699	0.466	0	Metabolism	NQO1
VDAC2	0	0.308041	0.826	0.601	0	Metabolism	VDAC2
PRMT1	0	0.306067	0.703	0.466	0	Metabolism	PRMT1
SDC2	0	0.30183	0.276	0.086	0	Metabolism	SDC2
SGK1	3.76e-305	0.475798	0.423	0.235	8.08e-301	Metabolism	SGK1
ANKRD37	3.31e-302	0.333947	0.477	0.274	7.1e-298	Metabolism	ANKRD37
ATP5A1	9.86e-300	0.320563	0.828	0.646	2.12e-295	Metabolism	ATP5A1
AIG1	2.48e-298	0.310211	0.795	0.561	5.32e-294	Metabolism	AIG1
SSBP1	4.41e-298	0.308965	0.88	0.671	9.48e-294	Metabolism	SSBP1
SEPP1	1.15e-289	0.34517	0.67	0.429	2.47e-285	Metabolism	SEPP1
GPRC5C	5.5e-288	0.313236	0.614	0.399	1.18e-283	Metabolism	GPRC5C
ETS2	5.2e-283	0.303232	0.778	0.536	1.12e-278	Metabolism	ETS2
PLAU	9.29e-283	0.50541	0.345	0.181	2e-278	Metabolism	PLAU
MID1IP1	7.57e-275	0.30089	0.464	0.276	1.63e-270	Metabolism	MID1IP1
PRSS23	1e-274	0.313326	0.396	0.213	2.15e-270	Metabolism	PRSS23
ALDOC	9.29e-270	0.337221	0.263	0.119	2e-265	Metabolism	ALDOC
CA2	3.37e-232	0.353257	0.191	0.077	7.24e-228	Metabolism	CA2
CYP4B1	3.72e-228	0.397384	0.825	0.619	8e-224	Metabolism	CYP4B1
BIRC3	1.8e-219	0.327619	0.287	0.146	3.88e-215	Metabolism	BIRC3
PLIN2	8.58e-215	0.41688	0.498	0.329	1.84e-210	Metabolism	PLIN2
CD55	9.64e-198	0.488204	0.619	0.503	2.07e-193	Metabolism	CD55
TRAF4	2.21e-195	0.395393	0.733	0.549	4.75e-191	Metabolism	TRAF4
ANXA4	3.21e-178	0.350721	0.685	0.501	6.91e-174	Metabolism	ANXA4
CCND1	2.15e-160	0.602895	0.834	0.669	4.63e-156	Metabolism	CCND1
EDN2	1.45e-147	0.308589	0.202	0.101	3.11e-143	Metabolism	EDN2
LDHA	1.59e-122	0.394412	0.848	0.688	3.42e-118	Metabolism	LDHA
TMEM97	3.27e-80	0.443918	0.633	0.528	7.02e-76	Metabolism	TMEM97
IFI27	2.25e-78	0.457549	0.674	0.925	4.83e-74	Metabolism	IFI27
S100A4	0	2.57316	0.877	0.506	0	Stress	S100A4
EMP1	0	2.02711	0.657	0.206	0	Stress	EMP1
ZFP36	0	1.97244	0.992	0.754	0	Stress	ZFP36
ATF3	0	1.69223	0.984	0.66	0	Stress	ATF3
DUSP21	0	1.62913	0.939	0.575	0	Stress	DUSP2
EGR1	0	1.53135	0.95	0.553	0	Stress	EGR1
NR4A1	0	1.51364	0.869	0.518	0	Stress	NR4A1
FOSB	0	1.46237	0.985	0.728	0	Stress	FOSB
CFD	0	1.46154	0.647	0.23	0	Stress	CFD
ANXA1	0	1.41578	0.754	0.495	0	Stress	ANXA1
DUSP1	0	1.41281	0.971	0.723	0	Stress	DUSP1
IER2	0	1.40867	0.962	0.76	0	Stress	IER2
C8orf4	0	1.31222	0.548	0.213	0	Stress	C8orf4
CLU	0	1.30761	0.916	0.641	0	Stress	CLU
CYSTM1	0	1.29608	0.929	0.603	0	Stress	CYSTM1
SOCS3	0	1.28199	0.661	0.321	0	Stress	SOCS3
JUN	0	1.23732	0.958	0.767	0	Stress	JUN
FOS	0	1.23587	0.996	0.85	0	Stress	FOS
GPRC5A	0	1.21143	0.748	0.437	0	Stress	GPRC5A
TOB1	0	1.18548	0.939	0.748	0	Stress	TOB1
CLDN4	0	1.18412	0.999	0.89	0	Stress	CLDN4
GMFG	0	1.10978	0.613	0.165	0	Stress	GMFG
FABP41	0	1.10862	0.678	0.283	0	Stress	FABP4
ID31	0	1.10062	0.941	0.815	0	Stress	ID3
BTG21	0	1.10028	0.995	0.83	0	Stress	BTG2
LGALS4	0	1.08879	0.586	0.13	0	Stress	LGALS4
HBEGF	0	1.03091	0.564	0.266	0	Stress	HBEGF
GADD45B	0	1.01202	0.708	0.53	0	Stress	GADD45B
MSMB	0	0.998047	0.314	0.081	0	Stress	MSMB
BAG1	0	0.958472	0.815	0.592	0	Stress	BAG1
ID2	0	0.946798	0.783	0.604	0	Stress	ID2
LDHB	0	0.933752	0.927	0.817	0	Stress	LDHB
C9orf16	0	0.882051	0.906	0.787	0	Stress	C9orf16
IGFBP2	0	0.873936	0.864	0.554	0	Stress	IGFBP2
GDF15	0	0.873188	0.928	0.601	0	Stress	GDF15
TRIM31	0	0.837799	0.551	0.271	0	Stress	TRIM31
SERTAD3	0	0.832772	0.626	0.324	0	Stress	SERTAD3
TRIB1	0	0.82731	0.634	0.458	0	Stress	TRIB1
MCL1	0	0.824306	0.848	0.658	0	Stress	MCL1
CARS	0	0.814279	0.45	0.138	0	Stress	CARS
AQP3	0	0.784596	0.899	0.73	0	Stress	AQP3
TSPAN8	0	0.773931	0.525	0.255	0	Stress	TSPAN8
KRT171	0	0.768528	0.989	0.885	0	Stress	KRT17
FOSL1	0	0.750811	0.613	0.389	0	Stress	FOSL1
LGALS3	0	0.744838	0.888	0.634	0	Stress	LGALS3
PPP1R15A1	0	0.741391	0.94	0.726	0	Stress	PPP1R15A
INTS6	0	0.736252	0.591	0.362	0	Stress	INTS6
GATA2	0	0.729365	0.559	0.304	0	Stress	GATA2
EIF4A2	0	0.698507	0.932	0.814	0	Stress	EIF4A2
IGFBP6	0	0.678057	0.298	0.049	0	Stress	IGFBP6
PIM3	0	0.658474	0.76	0.572	0	Stress	PIM3
MIDN	0	0.647097	0.728	0.569	0	Stress	MIDN
PHGR1	0	0.637866	0.366	0.146	0	Stress	PHGR1
FAM3B	0	0.62634	0.713	0.448	0	Stress	FAM3B
PDLIM11	0	0.624463	0.904	0.713	0	Stress	PDLIM1
CTD-3252C9.4	0	0.6077	0.44	0.231	0	Stress	CTD-3252C9.4
PPP1R1B	0	0.60523	0.319	0.052	0	Stress	PPP1R1B
RPS4Y1	0	0.601782	0.914	0.701	0	Stress	RPS4Y1
VAMP5	0	0.597491	0.423	0.185	0	Stress	VAMP5
PRAC1	0	0.591646	0.408	0.109	0	Stress	PRAC1
RHOXF1-AS1	0	0.587625	0.334	0.082	0	Stress	RHOXF1-AS1
ISCU	0	0.558695	0.776	0.673	0	Stress	ISCU
SRSF5	0	0.555593	0.871	0.763	0	Stress	SRSF5
AGR3	0	0.403518	0.215	0.044	0	Stress	AGR3
LPXN	0	0.368354	0.234	0.069	0	Stress	LPXN
RIC3	0	0.356545	0.218	0.063	0	Stress	RIC3
EGR2	0	0.340121	0.176	0.041	0	Stress	EGR2
MTUS2	0	0.314146	0.171	0.04	0	Stress	MTUS2
PHLDA2	6.87e-307	0.517957	0.957	0.831	1.48e-302	Stress	PHLDA2
SHROOM1	2.22e-305	0.500837	0.425	0.221	4.77e-301	Stress	SHROOM1
TESC1	3.07e-303	0.591478	0.728	0.525	6.61e-299	Stress	TESC
SERTAD1	2.64e-300	0.800396	0.672	0.472	5.66e-296	Stress	SERTAD1
DHRS2	4.58e-290	0.518066	0.932	0.799	9.83e-286	Stress	DHRS2
LIPH	1.3e-282	0.772763	0.53	0.331	2.79e-278	Stress	LIPH
NDFIP2	1.31e-268	0.571808	0.642	0.506	2.82e-264	Stress	NDFIP2
ANG	1.73e-268	0.319759	0.178	0.05	3.72e-264	Stress	ANG
DDIT3	2.12e-268	0.72264	0.54	0.349	4.56e-264	Stress	DDIT3
BHLHE40	6.99e-257	0.521824	0.698	0.509	1.5e-252	Stress	BHLHE40
SOX15	4.47e-254	0.419199	0.315	0.141	9.61e-250	Stress	SOX15
FBP11	1.49e-250	0.560583	0.77	0.58	3.2e-246	Stress	FBP1
CDKN1A	6.96e-250	0.45382	0.885	0.727	1.5e-245	Stress	CDKN1A
CLEC2B	1.39e-247	0.471828	0.484	0.278	3e-243	Stress	CLEC2B
SOWAHC	1.49e-246	0.612534	0.53	0.364	3.2e-242	Stress	SOWAHC
JUND	1.57e-244	0.472335	0.736	0.589	3.37e-240	Stress	JUND
CAPG	1.89e-237	0.388841	0.762	0.584	4.07e-233	Stress	CAPG
KLF3	1.57e-231	0.59803	0.653	0.541	3.36e-227	Stress	KLF3
SCNN1A	2.37e-231	0.381252	0.305	0.143	5.09e-227	Stress	SCNN1A
IER31	2.28e-228	0.618249	0.877	0.727	4.91e-224	Stress	IER3
SH3YL1	1.41e-224	0.494018	0.709	0.597	3.04e-220	Stress	SH3YL1
TAX1BP3	1.83e-223	0.508144	0.665	0.529	3.93e-219	Stress	TAX1BP3
LIMA1	1.49e-221	0.504785	0.588	0.444	3.2e-217	Stress	LIMA1
KLF10	4.04e-220	0.540982	0.474	0.302	8.68e-216	Stress	KLF10
NUDT14	2.79e-218	0.472543	0.537	0.381	6e-214	Stress	NUDT14
MTRNR2L1	5.51e-218	0.379015	0.294	0.139	1.18e-213	Stress	MTRNR2L1
LINC01612	1.91e-217	0.351578	0.27	0.117	4.11e-213	Stress	LINC01612
WEE1	6.35e-216	0.513619	0.512	0.353	1.37e-211	Stress	WEE1
NEDD9	7.94e-216	0.520455	0.374	0.212	1.71e-211	Stress	NEDD9
NFKBIA1	2.36e-215	0.691233	0.899	0.794	5.07e-211	Stress	NFKBIA
SLC20A1	5.37e-215	0.404547	0.718	0.526	1.15e-210	Stress	SLC20A1
EPS8	3.73e-214	0.495007	0.526	0.383	8.01e-210	Stress	EPS8
UPK3BL	2.82e-213	0.322258	0.302	0.137	6.07e-209	Stress	UPK3BL
ITGA3	3.03e-211	0.466392	0.52	0.35	6.5e-207	Stress	ITGA3
LAMB3	2.27e-208	0.517007	0.572	0.432	4.89e-204	Stress	LAMB3
MPZL2	7.11e-199	0.421182	0.756	0.649	1.53e-194	Stress	MPZL2
MDFI	1.6e-198	0.367632	0.32	0.163	3.44e-194	Stress	MDFI
IL18	3.41e-198	0.402682	0.337	0.182	7.34e-194	Stress	IL18
AVPI11	4.92e-197	0.645313	0.633	0.489	1.06e-192	Stress	AVPI1
ASCL2	3.36e-190	0.327556	0.257	0.115	7.22e-186	Stress	ASCL2
MAFF	1.29e-184	0.476021	0.751	0.607	2.77e-180	Stress	MAFF
BTBD161	4.13e-184	0.398476	0.679	0.496	8.88e-180	Stress	BTBD16
PNRC1	7.58e-181	0.418634	0.761	0.653	1.63e-176	Stress	PNRC1
DUSP5	2.53e-180	0.468057	0.532	0.375	5.44e-176	Stress	DUSP5
CDKN1C	1.02e-179	0.654925	0.37	0.217	2.19e-175	Stress	CDKN1C
ESD	6.51e-179	0.458338	0.605	0.489	1.4e-174	Stress	ESD
PLK3	2.39e-177	0.462005	0.482	0.317	5.13e-173	Stress	PLK3
RGCC	3.28e-177	0.728503	0.212	0.09	7.06e-173	Stress	RGCC
UPK3B	4.34e-174	0.390205	0.425	0.25	9.34e-170	Stress	UPK3B
GABARAPL1	1.55e-173	0.463191	0.42	0.283	3.34e-169	Stress	GABARAPL1
TSPAN1	2.85e-173	0.302406	0.581	0.385	6.12e-169	Stress	TSPAN1
ZDHHC2	1.72e-169	0.300033	0.204	0.087	3.7e-165	Stress	ZDHHC2
METTL7A	1.2e-168	0.431235	0.514	0.387	2.57e-164	Stress	METTL7A
RSRP1	1.25e-168	0.423583	0.643	0.524	2.68e-164	Stress	RSRP1
ETS21	1.08e-167	0.43134	0.717	0.591	2.32e-163	Stress	ETS2
UBL3	3.37e-160	0.468695	0.461	0.335	7.24e-156	Stress	UBL3
RALGDS	3.09e-159	0.311986	0.226	0.106	6.64e-155	Stress	RALGDS
SORL1	1.26e-157	0.463247	0.475	0.353	2.71e-153	Stress	SORL1
HOTAIRM1	2.03e-148	0.440137	0.53	0.404	4.36e-144	Stress	HOTAIRM1
PCP4L1	4.51e-148	0.407159	0.474	0.337	9.69e-144	Stress	PCP4L1
TNFRSF12A	3.44e-145	0.380802	0.638	0.483	7.4e-141	Stress	TNFRSF12A
QPCT	3.13e-141	0.34629	0.389	0.249	6.73e-137	Stress	QPCT
RP11-467L13.7	1.86e-137	0.310474	0.189	0.084	4e-133	Stress	RP11-467L13.7
PIM1	3.93e-129	0.321435	0.583	0.448	8.44e-125	Stress	PIM1
SMIM5	1.23e-127	0.392585	0.414	0.29	2.64e-123	Stress	SMIM5
CLK1	4.21e-122	0.37839	0.574	0.472	9.04e-118	Stress	CLK1
LPCAT4	4.58e-118	0.347394	0.309	0.194	9.84e-114	Stress	LPCAT4
ITM2C	5.82e-118	0.371408	0.514	0.414	1.25e-113	Stress	ITM2C
SHH	1.65e-115	0.327678	0.282	0.168	3.54e-111	Stress	SHH
TAOK3	6.04e-114	0.354845	0.401	0.292	1.3e-109	Stress	TAOK3
SERPINB5	3.1e-108	0.439836	0.522	0.417	6.66e-104	Stress	SERPINB5
KCTD11	5.48e-105	0.323336	0.248	0.146	1.18e-100	Stress	KCTD11
LMO4	2.7e-101	0.313962	0.566	0.459	5.81e-97	Stress	LMO4
ERF	2.08e-93	0.308323	0.292	0.188	4.47e-89	Stress	ERF
ZFAND2A	2.35e-27	1.39762	0.276	0.428	5.05e-23	Stress	ZFAND2A
HSPA1B	1.29e-13	0.323939	0.633	0.75	2.77e-09	Stress	HSPA1B
TFF2	0	2.49501	0.448	0.002	0	Luminal	TFF2
UPK2	0	2.45145	0.763	0.15	0	Luminal	UPK2
GPX3	0	2.29409	0.356	0.035	0	Luminal	GPX3
CRCT1	0	2.15819	0.347	0.008	0	Luminal	CRCT1
PLA2G2A	0	2.08114	0.389	0.067	0	Luminal	PLA2G2A
PTN	0	2.02765	0.593	0.125	0	Luminal	PTN
TFF1	0	2.00289	0.388	0.08	0	Luminal	TFF1
UPK1A	0	1.86279	0.702	0.148	0	Luminal	UPK1A
CKB	0	1.83446	0.672	0.367	0	Luminal	CKB
CRH	0	1.79253	0.31	0.084	0	Luminal	CRH
SPRR3	0	1.77239	0.356	0.055	0	Luminal	SPRR3
UPK3A	0	1.69256	0.781	0.214	0	Luminal	UPK3A
RALBP1	0	1.56843	0.851	0.512	0	Luminal	RALBP1
NDUFA4L2	0	1.41944	0.303	0.036	0	Luminal	NDUFA4L2
C10orf99	0	1.35828	0.799	0.445	0	Luminal	C10orf99
FXYD4	0	1.35069	0.338	0.056	0	Luminal	FXYD4
IGFBP3	0	1.34881	0.78	0.542	0	Luminal	IGFBP3
UPK1B	0	1.34038	0.662	0.236	0	Luminal	UPK1B
CAMK2N1	0	1.33573	0.886	0.549	0	Luminal	CAMK2N1
CLIC3	0	1.23088	0.451	0.095	0	Luminal	CLIC3
SPTSSB	0	1.1921	0.712	0.323	0	Luminal	SPTSSB
FAM25A	0	1.18667	0.28	0.019	0	Luminal	FAM25A
PSAP	0	1.08121	0.88	0.696	0	Luminal	PSAP
PSORS1C2	0	1.06042	0.363	0.012	0	Luminal	PSORS1C2
MTDH	0	1.05066	0.808	0.607	0	Luminal	MTDH
RCN1	0	1.0457	0.704	0.428	0	Luminal	RCN1
C4orf48	0	1.02357	0.741	0.345	0	Luminal	C4orf48
PRAP1	0	1.01995	0.288	0.007	0	Luminal	PRAP1
TWSG1	0	1.0171	0.553	0.16	0	Luminal	TWSG1
UPK3B1	0	0.976195	0.617	0.122	0	Luminal	UPK3B
SNHG25	0	0.967972	0.656	0.351	0	Luminal	SNHG25
ARL14	0	0.965554	0.461	0.19	0	Luminal	ARL14
SNCG	0	0.958876	0.995	0.894	0	Luminal	SNCG
SCNN1B	0	0.95416	0.396	0.067	0	Luminal	SCNN1B
MAL	0	0.921725	0.301	0.004	0	Luminal	MAL
ZNF706	0	0.918652	0.728	0.572	0	Luminal	ZNF706
CD24	0	0.914808	0.879	0.695	0	Luminal	CD24
GCLC	0	0.896501	0.609	0.276	0	Luminal	GCLC
NDRG1	0	0.868107	0.507	0.339	0	Luminal	NDRG1
MAL2	0	0.852379	0.697	0.435	0	Luminal	MAL2
PNCK	0	0.835102	0.307	0.038	0	Luminal	PNCK
IL1RN	0	0.826749	0.613	0.249	0	Luminal	IL1RN
BHMT	0	0.825792	0.398	0.085	0	Luminal	BHMT
SNHG18	0	0.815761	0.661	0.345	0	Luminal	SNHG18
LINC01420	0	0.814127	0.885	0.649	0	Luminal	LINC01420
HIST1H1C	0	0.814096	0.539	0.188	0	Luminal	HIST1H1C
PPM1N	0	0.795848	0.385	0.17	0	Luminal	PPM1N
FAM3B1	0	0.794683	0.802	0.345	0	Luminal	FAM3B
SNX31	0	0.78219	0.535	0.205	0	Luminal	SNX31
P4HB	0	0.780122	0.895	0.687	0	Luminal	P4HB
SERINC2	0	0.770976	0.937	0.749	0	Luminal	SERINC2
HMGCS2	0	0.769529	0.711	0.362	0	Luminal	HMGCS2
COX14	0	0.766291	0.916	0.722	0	Luminal	COX14
MIR4458HG	0	0.758502	0.62	0.241	0	Luminal	MIR4458HG
TINAGL1	0	0.752588	0.838	0.562	0	Luminal	TINAGL1
LY6E	0	0.750784	0.857	0.712	0	Luminal	LY6E
HNMT	0	0.741912	0.801	0.552	0	Luminal	HNMT
TFF3	0	0.713991	0.163	0.006	0	Luminal	TFF3
MDK	0	0.713685	0.913	0.781	0	Luminal	MDK
ST3GAL4	0	0.701681	0.615	0.271	0	Luminal	ST3GAL4
PADI3	0	0.700219	0.629	0.266	0	Luminal	PADI3
HSPB8	0	0.698403	0.361	0.075	0	Luminal	HSPB8
H2AFJ	0	0.69603	0.916	0.816	0	Luminal	H2AFJ
CAPS	0	0.695318	0.697	0.548	0	Luminal	CAPS
HPGD	0	0.694604	0.918	0.794	0	Luminal	HPGD
MARCKSL1	0	0.693326	0.81	0.552	0	Luminal	MARCKSL1
QSOX1	0	0.69028	0.656	0.279	0	Luminal	QSOX1
GLO1	0	0.6796	0.697	0.437	0	Luminal	GLO1
PHGR11	0	0.674911	0.355	0.099	0	Luminal	PHGR1
S100A10	0	0.674256	0.837	0.696	0	Luminal	S100A10
CLDN7	0	0.670433	0.8	0.562	0	Luminal	CLDN7
SLC26A2	0	0.66977	0.234	0.093	0	Luminal	SLC26A2
GRHL3	0	0.664883	0.484	0.09	0	Luminal	GRHL3
TBX3	0	0.654916	0.711	0.367	0	Luminal	TBX3
POLR2K	0	0.654531	0.809	0.704	0	Luminal	POLR2K
HMGA1	0	0.653123	0.789	0.529	0	Luminal	HMGA1
PEBP1	0	0.652672	0.964	0.777	0	Luminal	PEBP1
TRPM4	0	0.651056	0.402	0.089	0	Luminal	TRPM4
CH17-373J23.1	0	0.641976	0.228	0.063	0	Luminal	CH17-373J23.1
KRT80	0	0.641772	0.399	0.05	0	Luminal	KRT80
FHL2	0	0.640054	0.588	0.339	0	Luminal	FHL2
SPATS2L	0	0.639196	0.826	0.537	0	Luminal	SPATS2L
ITM2C1	0	0.6379	0.664	0.322	0	Luminal	ITM2C
HOPX	0	0.637763	0.352	0.099	0	Luminal	HOPX
NME4	0	0.637253	0.74	0.425	0	Luminal	NME4
UPP1	0	0.631545	0.541	0.224	0	Luminal	UPP1
RPS19BP1	0	0.623809	0.832	0.577	0	Luminal	RPS19BP1
IDH1	0	0.623073	0.846	0.641	0	Luminal	IDH1
HIST3H2A	0	0.613277	0.419	0.128	0	Luminal	HIST3H2A
SLC6A8	0	0.611488	0.311	0.064	0	Luminal	SLC6A8
ERBB3	0	0.610762	0.632	0.253	0	Luminal	ERBB3
CYP1A1	0	0.610568	0.238	0.017	0	Luminal	CYP1A1
MGAT1	0	0.610245	0.754	0.438	0	Luminal	MGAT1
DPM3	0	0.609312	0.699	0.442	0	Luminal	DPM3
ZNF626	0	0.606106	0.606	0.267	0	Luminal	ZNF626
CRIP2	0	0.605578	0.592	0.283	0	Luminal	CRIP2
FAM84A	0	0.604355	0.591	0.391	0	Luminal	FAM84A
PHLDA3	0	0.595952	0.631	0.46	0	Luminal	PHLDA3
PPP1R14B	0	0.595796	0.739	0.485	0	Luminal	PPP1R14B
GALNT1	0	0.594183	0.656	0.443	0	Luminal	GALNT1
KSR2	0	0.581923	0.347	0.049	0	Luminal	KSR2
CST6	0	0.579765	0.31	0.105	0	Luminal	CST6
KRT20	0	0.575001	0.432	0.139	0	Luminal	KRT20
TMBIM6	0	0.574135	0.973	0.851	0	Luminal	TMBIM6
TMEM134	0	0.572927	0.816	0.634	0	Luminal	TMEM134
RAB25	0	0.572736	0.846	0.678	0	Luminal	RAB25
S100A41	0	0.566864	0.802	0.453	0	Luminal	S100A4
CDH1	0	0.566568	0.63	0.322	0	Luminal	CDH1
HEBP2	0	0.564244	0.809	0.648	0	Luminal	HEBP2
GJB6	0	0.563948	0.396	0.099	0	Luminal	GJB6
ERV3-1	0	0.563497	0.477	0.161	0	Luminal	ERV3-1
HLA-DRB1	0	0.561512	0.575	0.357	0	Luminal	HLA-DRB1
TSPAN6	0	0.560905	0.677	0.388	0	Luminal	TSPAN6
ACOX1	0	0.560725	0.599	0.297	0	Luminal	ACOX1
ZNF350-AS1	0	0.557535	0.202	0.023	0	Luminal	ZNF350-AS1
MRPL36	0	0.555169	0.686	0.434	0	Luminal	MRPL36
BCAS1	0	0.554795	0.617	0.311	0	Luminal	BCAS1
SRSF11	0	0.552974	0.798	0.593	0	Luminal	SRSF11
COTL1	0	0.544722	0.452	0.239	0	Luminal	COTL1
SRSF9	0	0.543991	0.848	0.686	0	Luminal	SRSF9
TMEM54	0	0.542115	0.739	0.492	0	Luminal	TMEM54
CITED2	0	0.538124	0.532	0.284	0	Luminal	CITED2
ABHD12	0	0.537001	0.693	0.385	0	Luminal	ABHD12
ERO1A	0	0.536487	0.56	0.302	0	Luminal	ERO1A
PRAC11	0	0.533961	0.298	0.088	0	Luminal	PRAC1
MX2	0	0.533752	0.42	0.156	0	Luminal	MX2
CTTN	0	0.533604	0.758	0.476	0	Luminal	CTTN
MYCL	0	0.531992	0.47	0.167	0	Luminal	MYCL
BID	0	0.531398	0.67	0.37	0	Luminal	BID
TMEM147	0	0.530661	0.851	0.738	0	Luminal	TMEM147
LIPH1	0	0.530236	0.503	0.296	0	Luminal	LIPH
SLC38A1	0	0.525218	0.676	0.376	0	Luminal	SLC38A1
SPINT1	0	0.521906	0.73	0.475	0	Luminal	SPINT1
C11orf31	0	0.519244	0.942	0.812	0	Luminal	C11orf31
TXNIP	0	0.519181	0.595	0.375	0	Luminal	TXNIP
HIGD1A	0	0.51913	0.683	0.474	0	Luminal	HIGD1A
CSRP2	0	0.510054	0.387	0.143	0	Luminal	CSRP2
GJB2	0	0.509593	0.288	0.12	0	Luminal	GJB2
LOXL1	0	0.509286	0.319	0.03	0	Luminal	LOXL1
FO538757.2	0	0.506425	0.561	0.294	0	Luminal	FO538757.2
PRR13	0	0.502908	0.903	0.692	0	Luminal	PRR13
BSG	0	0.50114	0.897	0.735	0	Luminal	BSG
RP11-160E2.6	0	0.500493	0.249	0.048	0	Luminal	RP11-160E2.6
CD99	0	0.500085	0.659	0.353	0	Luminal	CD99
SMAGP	0	0.499861	0.476	0.17	0	Luminal	SMAGP
VAPA	0	0.497759	0.901	0.787	0	Luminal	VAPA
GIPC1	0	0.49638	0.704	0.427	0	Luminal	GIPC1
TNNC1	0	0.496047	0.287	0.058	0	Luminal	TNNC1
TOX3	0	0.490929	0.453	0.155	0	Luminal	TOX3
YPEL3	0	0.490278	0.574	0.321	0	Luminal	YPEL3
SLC38A2	0	0.489127	0.787	0.555	0	Luminal	SLC38A2
LYPLA1	0	0.479335	0.888	0.711	0	Luminal	LYPLA1
APOBEC3C	0	0.472297	0.571	0.317	0	Luminal	APOBEC3C
RNF19A	0	0.467032	0.536	0.291	0	Luminal	RNF19A
PFKL	0	0.462818	0.605	0.316	0	Luminal	PFKL
HP1BP3	0	0.458943	0.652	0.4	0	Luminal	HP1BP3
AGRN	0	0.458642	0.498	0.17	0	Luminal	AGRN
TOP2B	0	0.458608	0.548	0.232	0	Luminal	TOP2B
KRT33B	0	0.457665	0.221	0.017	0	Luminal	KRT33B
MED10	0	0.457558	0.532	0.229	0	Luminal	MED10
CNGA1	0	0.456378	0.343	0.058	0	Luminal	CNGA1
PDCD6	0	0.456281	0.805	0.591	0	Luminal	PDCD6
CISD3	0	0.456181	0.726	0.542	0	Luminal	CISD3
ALDH1A3	0	0.453686	0.282	0.061	0	Luminal	ALDH1A3
DDX17	0	0.452943	0.737	0.489	0	Luminal	DDX17
TMPRSS2	0	0.452209	0.428	0.123	0	Luminal	TMPRSS2
GATA3	0	0.45135	0.86	0.743	0	Luminal	GATA3
TXNL4A	0	0.447861	0.589	0.349	0	Luminal	TXNL4A
BCAP31	0	0.44695	0.903	0.744	0	Luminal	BCAP31
ADAM10	0	0.445495	0.643	0.352	0	Luminal	ADAM10
ANKRD65	0	0.445245	0.479	0.144	0	Luminal	ANKRD65
LAPTM4B	0	0.444459	0.475	0.283	0	Luminal	LAPTM4B
RNMT	0	0.443865	0.568	0.272	0	Luminal	RNMT
TBX2	0	0.443013	0.348	0.031	0	Luminal	TBX2
BCAT2	0	0.441902	0.51	0.208	0	Luminal	BCAT2
ECHS1	0	0.439725	0.747	0.548	0	Luminal	ECHS1
RHOU	0	0.439394	0.423	0.146	0	Luminal	RHOU
TBX2-AS1	0	0.438647	0.395	0.105	0	Luminal	TBX2-AS1
SDF4	0	0.438568	0.637	0.362	0	Luminal	SDF4
AURKAIP1	0	0.435972	0.896	0.771	0	Luminal	AURKAIP1
TMED3	0	0.435637	0.738	0.483	0	Luminal	TMED3
GNB1	0	0.435127	0.557	0.26	0	Luminal	GNB1
GNL3	0	0.435059	0.68	0.415	0	Luminal	GNL3
CCNG2	0	0.432488	0.516	0.239	0	Luminal	CCNG2
RBBP4	0	0.430935	0.661	0.432	0	Luminal	RBBP4
H1FX	0	0.42971	0.53	0.23	0	Luminal	H1FX
GSTM5	0	0.428458	0.226	0.032	0	Luminal	GSTM5
BEX4	0	0.427464	0.532	0.336	0	Luminal	BEX4
TTC14	0	0.425694	0.407	0.161	0	Luminal	TTC14
CMB9-22P13.1	0	0.423076	0.252	0.049	0	Luminal	CMB9-22P13.1
THUMPD3-AS1	0	0.422291	0.568	0.31	0	Luminal	THUMPD3-AS1
TRAK1	0	0.421859	0.516	0.226	0	Luminal	TRAK1
CIB1	0	0.420997	0.863	0.712	0	Luminal	CIB1
RBM47	0	0.419267	0.526	0.251	0	Luminal	RBM47
PRSS22	0	0.418237	0.561	0.306	0	Luminal	PRSS22
COMT	0	0.418096	0.853	0.718	0	Luminal	COMT
PLEKHJ1	0	0.414334	0.594	0.31	0	Luminal	PLEKHJ1
NTAN1	0	0.412688	0.545	0.327	0	Luminal	NTAN1
NR2F6	0	0.409602	0.466	0.179	0	Luminal	NR2F6
FUS	0	0.409246	0.774	0.572	0	Luminal	FUS
SDCCAG8	0	0.408333	0.423	0.156	0	Luminal	SDCCAG8
DAP	0	0.407477	0.667	0.416	0	Luminal	DAP
MID1	0	0.406479	0.403	0.147	0	Luminal	MID1
SYNGR2	0	0.404836	0.777	0.525	0	Luminal	SYNGR2
PGK1	0	0.404752	0.842	0.66	0	Luminal	PGK1
PVALB	0	0.404496	0.16	0.011	0	Luminal	PVALB
FNBP1L	0	0.403026	0.436	0.203	0	Luminal	FNBP1L
CAPN1	0	0.40077	0.745	0.522	0	Luminal	CAPN1
LSR	0	0.394718	0.716	0.483	0	Luminal	LSR
INA	0	0.39351	0.255	0.036	0	Luminal	INA
TOR1AIP2	0	0.391458	0.594	0.337	0	Luminal	TOR1AIP2
MYDGF	0	0.390064	0.791	0.6	0	Luminal	MYDGF
SLC50A1	0	0.38975	0.517	0.274	0	Luminal	SLC50A1
MIB2	0	0.38972	0.329	0.118	0	Luminal	MIB2
ATP6V0B	0	0.389616	0.868	0.721	0	Luminal	ATP6V0B
PRSS27	0	0.388173	0.223	0.011	0	Luminal	PRSS27
RPL36A	0	0.387899	0.986	0.884	0	Luminal	RPL36A
FAM3D	0	0.387892	0.193	0.021	0	Luminal	FAM3D
MMP24-AS1	0	0.387342	0.706	0.496	0	Luminal	MMP24-AS1
ST14	0	0.385511	0.453	0.18	0	Luminal	ST14
VGLL1	0	0.385449	0.475	0.219	0	Luminal	VGLL1
FOXA1	0	0.385258	0.506	0.255	0	Luminal	FOXA1
LAMTOR1	0	0.384385	0.819	0.641	0	Luminal	LAMTOR1
GLS	0	0.384377	0.371	0.11	0	Luminal	GLS
C1orf122	0	0.382983	0.601	0.341	0	Luminal	C1orf122
GNB2	0	0.38298	0.798	0.612	0	Luminal	GNB2
FAM200B	0	0.382931	0.633	0.401	0	Luminal	FAM200B
PLPP2	0	0.377832	0.778	0.579	0	Luminal	PLPP2
TMEM30A	0	0.377506	0.479	0.189	0	Luminal	TMEM30A
ERP27	0	0.376171	0.477	0.249	0	Luminal	ERP27
PCMTD1	0	0.376067	0.537	0.262	0	Luminal	PCMTD1
SLC25A1	0	0.375619	0.509	0.255	0	Luminal	SLC25A1
CMTM6	0	0.375493	0.748	0.534	0	Luminal	CMTM6
TMEM51	0	0.375383	0.463	0.215	0	Luminal	TMEM51
LSM4	0	0.375366	0.806	0.63	0	Luminal	LSM4
ELP5	0	0.373923	0.449	0.184	0	Luminal	ELP5
SRSF1	0	0.373812	0.608	0.361	0	Luminal	SRSF1
CCDC64B	0	0.372498	0.512	0.232	0	Luminal	CCDC64B
NCBP2-AS2	0	0.371847	0.502	0.252	0	Luminal	NCBP2-AS2
TMED2	0	0.371563	0.949	0.848	0	Luminal	TMED2
MYH9	0	0.371302	0.527	0.263	0	Luminal	MYH9
PRRC2C	0	0.371283	0.784	0.576	0	Luminal	PRRC2C
SEMA5A	0	0.371184	0.397	0.143	0	Luminal	SEMA5A
SOX4	0	0.369483	0.887	0.73	0	Luminal	SOX4
LYPLA2	0	0.369001	0.53	0.294	0	Luminal	LYPLA2
IVL	0	0.368478	0.326	0.076	0	Luminal	IVL
CD2AP	0	0.367938	0.556	0.293	0	Luminal	CD2AP
CHMP4B	0	0.366557	0.844	0.649	0	Luminal	CHMP4B
ATP6V1C1	0	0.366433	0.38	0.145	0	Luminal	ATP6V1C1
GPD1L	0	0.363768	0.334	0.079	0	Luminal	GPD1L
DAZAP2	0	0.362539	0.823	0.638	0	Luminal	DAZAP2
RAB11A	0	0.362507	0.899	0.777	0	Luminal	RAB11A
TNFAIP2	0	0.360907	0.719	0.485	0	Luminal	TNFAIP2
ATF7IP2	0	0.360445	0.466	0.238	0	Luminal	ATF7IP2
ELOVL1	0	0.359859	0.536	0.287	0	Luminal	ELOVL1
TRAM1	0	0.359638	0.733	0.531	0	Luminal	TRAM1
MAN1A1	0	0.359424	0.271	0.083	0	Luminal	MAN1A1
RERE	0	0.35707	0.463	0.216	0	Luminal	RERE
ASCC2	0	0.356278	0.446	0.24	0	Luminal	ASCC2
SCAF11	0	0.355956	0.685	0.442	0	Luminal	SCAF11
PROM2	0	0.353968	0.432	0.166	0	Luminal	PROM2
SNHG7	0	0.353748	0.528	0.288	0	Luminal	SNHG7
SPSB3	0	0.353713	0.501	0.262	0	Luminal	SPSB3
RER1	0	0.353096	0.764	0.581	0	Luminal	RER1
TMEM45B	0	0.353064	0.391	0.161	0	Luminal	TMEM45B
HMGB3	0	0.351719	0.528	0.293	0	Luminal	HMGB3
ERBB2	0	0.351521	0.485	0.234	0	Luminal	ERBB2
POLR2A	0	0.351279	0.427	0.173	0	Luminal	POLR2A
FAM89B	0	0.350912	0.433	0.177	0	Luminal	FAM89B
PGRMC1	0	0.35084	0.687	0.46	0	Luminal	PGRMC1
CYSRT1	0	0.349701	0.259	0.065	0	Luminal	CYSRT1
C1orf116	0	0.34902	0.317	0.121	0	Luminal	C1orf116
GTF2I	0	0.348933	0.75	0.552	0	Luminal	GTF2I
RP11-14N7.2	0	0.348242	0.37	0.152	0	Luminal	RP11-14N7.2
GOLPH3	0	0.348135	0.498	0.224	0	Luminal	GOLPH3
DDA1	0	0.347677	0.56	0.298	0	Luminal	DDA1
PAQR7	0	0.346913	0.328	0.143	0	Luminal	PAQR7
PTPRF	0	0.345935	0.59	0.335	0	Luminal	PTPRF
HSBP1L1	0	0.345183	0.531	0.313	0	Luminal	HSBP1L1
FLNB	0	0.344221	0.433	0.177	0	Luminal	FLNB
CLTC	0	0.343629	0.551	0.3	0	Luminal	CLTC
TRBC2	0	0.34327	0.207	0.01	0	Luminal	TRBC2
METRNL	0	0.343119	0.373	0.13	0	Luminal	METRNL
FCRLB	0	0.341332	0.284	0.046	0	Luminal	FCRLB
WDR1	0	0.338206	0.588	0.353	0	Luminal	WDR1
POGK	0	0.337813	0.405	0.14	0	Luminal	POGK
MTCH1	0	0.336367	0.68	0.439	0	Luminal	MTCH1
STK24	0	0.336281	0.516	0.263	0	Luminal	STK24
SRRM2	0	0.335296	0.722	0.502	0	Luminal	SRRM2
SCOC	0	0.33506	0.597	0.336	0	Luminal	SCOC
EMC6	0	0.333598	0.605	0.387	0	Luminal	EMC6
TMED4	0	0.33271	0.672	0.445	0	Luminal	TMED4
PLOD2	0	0.332432	0.275	0.081	0	Luminal	PLOD2
KB-1562D12.1	0	0.331619	0.259	0.051	0	Luminal	KB-1562D12.1
PAWR	0	0.331255	0.516	0.275	0	Luminal	PAWR
GLRX5	0	0.330607	0.47	0.255	0	Luminal	GLRX5
ATP6AP1	0	0.330595	0.601	0.361	0	Luminal	ATP6AP1
ZDHHC20	0	0.3299	0.453	0.185	0	Luminal	ZDHHC20
DNM2	0	0.327754	0.441	0.188	0	Luminal	DNM2
TMEM123	0	0.327	0.741	0.528	0	Luminal	TMEM123
TMEM259	0	0.326989	0.435	0.182	0	Luminal	TMEM259
TBC1D1	0	0.32614	0.388	0.173	0	Luminal	TBC1D1
REG4	0	0.325896	0.17	0.039	0	Luminal	REG4
EPHX3	0	0.324562	0.28	0.041	0	Luminal	EPHX3
MLEC	0	0.322911	0.55	0.319	0	Luminal	MLEC
TWF1	0	0.322309	0.584	0.337	0	Luminal	TWF1
SRM	0	0.321075	0.527	0.3	0	Luminal	SRM
TCEA1	0	0.321049	0.749	0.539	0	Luminal	TCEA1
CCNL2	0	0.320458	0.454	0.243	0	Luminal	CCNL2
NCKAP1	0	0.319745	0.526	0.266	0	Luminal	NCKAP1
PINK1	0	0.31943	0.362	0.11	0	Luminal	PINK1
GGT6	0	0.319255	0.424	0.166	0	Luminal	GGT6
THOC2	0	0.319149	0.49	0.258	0	Luminal	THOC2
ALOX15B	0	0.318283	0.17	0.002	0	Luminal	ALOX15B
ADAR	0	0.317959	0.505	0.256	0	Luminal	ADAR
MOB1A	0	0.317724	0.639	0.421	0	Luminal	MOB1A
FLYWCH2	0	0.317687	0.475	0.231	0	Luminal	FLYWCH2
WDR45B	0	0.317026	0.595	0.356	0	Luminal	WDR45B
SOCS2	0	0.316649	0.305	0.094	0	Luminal	SOCS2
SH3YL11	0	0.316603	0.77	0.542	0	Luminal	SH3YL1
RAD23B	0	0.316535	0.531	0.296	0	Luminal	RAD23B
LMAN1	0	0.31578	0.532	0.284	0	Luminal	LMAN1
RNF187	0	0.315477	0.57	0.348	0	Luminal	RNF187
MTRNR2L8	0	0.315368	0.327	0.14	0	Luminal	MTRNR2L8
ITGAE	0	0.315051	0.497	0.285	0	Luminal	ITGAE
MTHFD2L	0	0.314541	0.368	0.131	0	Luminal	MTHFD2L
RNF10	0	0.313499	0.529	0.303	0	Luminal	RNF10
PRPF4B	0	0.312911	0.466	0.227	0	Luminal	PRPF4B
BMP7	0	0.31258	0.276	0.077	0	Luminal	BMP7
TM9SF3	0	0.312345	0.521	0.278	0	Luminal	TM9SF3
PGRMC2	0	0.312307	0.476	0.269	0	Luminal	PGRMC2
REEP3	0	0.311565	0.502	0.271	0	Luminal	REEP3
PYM1	0	0.311168	0.485	0.244	0	Luminal	PYM1
SERPINB6	0	0.311101	0.549	0.323	0	Luminal	SERPINB6
P4HA1	0	0.310743	0.419	0.216	0	Luminal	P4HA1
PLS3	0	0.310516	0.422	0.172	0	Luminal	PLS3
NKTR	0	0.30995	0.517	0.262	0	Luminal	NKTR
SNHG19	0	0.30911	0.371	0.161	0	Luminal	SNHG19
HIST1H2BD	0	0.309002	0.261	0.066	0	Luminal	HIST1H2BD
TMEM91	0	0.30877	0.224	0.064	0	Luminal	TMEM91
PCAT6	0	0.307337	0.269	0.071	0	Luminal	PCAT6
SIRT7	0	0.307332	0.469	0.235	0	Luminal	SIRT7
HIST1H2AC	0	0.307258	0.338	0.114	0	Luminal	HIST1H2AC
UQCC3	0	0.306933	0.585	0.345	0	Luminal	UQCC3
ANKRD9	0	0.306711	0.341	0.118	0	Luminal	ANKRD9
UBE2D1	0	0.306506	0.518	0.294	0	Luminal	UBE2D1
PLA2G2F	0	0.305497	0.495	0.243	0	Luminal	PLA2G2F
NRIP1	0	0.30545	0.329	0.086	0	Luminal	NRIP1
GALE	0	0.30544	0.523	0.274	0	Luminal	GALE
PYCR1	0	0.305238	0.293	0.096	0	Luminal	PYCR1
MAN1C1	0	0.304368	0.281	0.067	0	Luminal	MAN1C1
ACTR2	0	0.303834	0.661	0.428	0	Luminal	ACTR2
YOD1	0	0.302203	0.293	0.1	0	Luminal	YOD1
PPP2R1A	0	0.300616	0.568	0.345	0	Luminal	PPP2R1A
GDPD3	0	0.300025	0.216	0.03	0	Luminal	GDPD3
ACAA1	3.02e-307	0.315034	0.589	0.377	6.49e-303	Luminal	ACAA1
ARF1	2.67e-306	0.355415	0.784	0.632	5.74e-302	Luminal	ARF1
LGALS3BP	1.09e-304	0.468627	0.831	0.672	2.35e-300	Luminal	LGALS3BP
PDCD5	2.62e-303	0.353451	0.777	0.589	5.63e-299	Luminal	PDCD5
APH1A	9.51e-297	0.310508	0.672	0.476	2.04e-292	Luminal	APH1A
NOC2L	5.55e-296	0.305415	0.494	0.289	1.19e-291	Luminal	NOC2L
IDS	2.58e-294	0.309027	0.476	0.275	5.54e-290	Luminal	IDS
NDUFV3	1.77e-293	0.337413	0.548	0.339	3.8e-289	Luminal	NDUFV3
CTSL	5.29e-292	0.418419	0.348	0.183	1.14e-287	Luminal	CTSL
CD46	2.54e-290	0.307687	0.726	0.522	5.46e-286	Luminal	CD46
PDXK	2.46e-289	0.324428	0.515	0.324	5.3e-285	Luminal	PDXK
HSD17B11	3.86e-289	0.503603	0.626	0.434	8.29e-285	Luminal	HSD17B11
DYNC1I2	1.29e-287	0.321361	0.688	0.474	2.76e-283	Luminal	DYNC1I2
IGFBP4	3.9e-282	0.451844	0.631	0.46	8.39e-278	Luminal	IGFBP4
TCEAL8	2.29e-281	0.31738	0.762	0.57	4.91e-277	Luminal	TCEAL8
PHF14	2.27e-280	0.347323	0.599	0.389	4.88e-276	Luminal	PHF14
CRB3	1.34e-279	0.371491	0.554	0.372	2.88e-275	Luminal	CRB3
SMIM14	2.86e-279	0.300069	0.647	0.44	6.15e-275	Luminal	SMIM14
TMEM141	1.24e-278	0.438468	0.646	0.462	2.67e-274	Luminal	TMEM141
STUB1	3.85e-278	0.31155	0.709	0.539	8.26e-274	Luminal	STUB1
TAX1BP31	5.14e-277	0.372	0.661	0.499	1.1e-272	Luminal	TAX1BP3
LAMP1	2.7e-276	0.349773	0.661	0.473	5.81e-272	Luminal	LAMP1
MRPS21	7.35e-276	0.305502	0.899	0.746	1.58e-271	Luminal	MRPS21
NDUFV2	9.68e-273	0.385936	0.838	0.7	2.08e-268	Luminal	NDUFV2
CSTF3	2.21e-267	0.312385	0.376	0.204	4.76e-263	Luminal	CSTF3
ENO1	1.75e-264	0.433303	0.925	0.809	3.76e-260	Luminal	ENO1
MFSD10	1.95e-264	0.302157	0.577	0.375	4.2e-260	Luminal	MFSD10
TMBIM1	8.93e-264	0.417151	0.575	0.397	1.92e-259	Luminal	TMBIM1
DHRS21	4.41e-263	0.438465	0.909	0.778	9.48e-259	Luminal	DHRS2
RNF213	3.9e-261	0.303194	0.571	0.362	8.38e-257	Luminal	RNF213
CDC42EP5	4.8e-260	0.471936	0.594	0.45	1.03e-255	Luminal	CDC42EP5
CANX	9.57e-259	0.305422	0.72	0.515	2.06e-254	Luminal	CANX
NQO11	6.35e-258	0.446365	0.668	0.478	1.36e-253	Luminal	NQO1
TSPAN11	2.05e-257	0.525222	0.537	0.359	4.41e-253	Luminal	TSPAN1
PLCG2	1.07e-255	1.05056	0.451	0.272	2.31e-251	Luminal	PLCG2
HLA-DRA	9.33e-255	0.407501	0.653	0.41	2e-250	Luminal	HLA-DRA
SRSF10	2.17e-254	0.32773	0.639	0.438	4.66e-250	Luminal	SRSF10
ANKRD12	8.95e-250	0.312379	0.555	0.366	1.92e-245	Luminal	ANKRD12
IRF2BP2	9.25e-244	0.349251	0.564	0.391	1.99e-239	Luminal	IRF2BP2
PIM11	2.4e-243	0.63081	0.569	0.423	5.16e-239	Luminal	PIM1
DDOST	1.25e-237	0.440482	0.638	0.48	2.7e-233	Luminal	DDOST
BASP1	5.44e-237	0.424418	0.399	0.255	1.17e-232	Luminal	BASP1
TIMM13	8.63e-236	0.34576	0.875	0.768	1.85e-231	Luminal	TIMM13
MGP	4.37e-234	0.513483	0.241	0.106	9.39e-230	Luminal	MGP
UBXN4	2.35e-233	0.388411	0.787	0.631	5.04e-229	Luminal	UBXN4
PVRL4	5.21e-229	0.326059	0.628	0.442	1.12e-224	Luminal	PVRL4
IGF2	3.18e-225	1.40763	0.239	0.117	6.83e-221	Luminal	IGF2
N4BP2L2	1.53e-224	0.346246	0.764	0.578	3.28e-220	Luminal	N4BP2L2
STRA13	2.11e-220	0.357901	0.725	0.553	4.53e-216	Luminal	STRA13
LUC7L3	7.78e-219	0.325411	0.667	0.477	1.67e-214	Luminal	LUC7L3
C16orf13	2.6e-218	0.384113	0.711	0.543	5.59e-214	Luminal	C16orf13
TAX1BP1	1.9e-216	0.346148	0.827	0.661	4.07e-212	Luminal	TAX1BP1
AZIN1	6.88e-216	0.305179	0.489	0.323	1.48e-211	Luminal	AZIN1
BTF3L4	1.69e-215	0.31124	0.757	0.593	3.63e-211	Luminal	BTF3L4
IDH2	9.53e-210	0.307893	0.57	0.406	2.05e-205	Luminal	IDH2
ABHD11	1.83e-209	0.350234	0.491	0.326	3.94e-205	Luminal	ABHD11
APOL2	9.03e-207	0.384832	0.383	0.231	1.94e-202	Luminal	APOL2
PET100	4.01e-206	0.341987	0.834	0.687	8.62e-202	Luminal	PET100
CNPY2	4.82e-199	0.319596	0.771	0.608	1.04e-194	Luminal	CNPY2
PA2G4	1.33e-196	0.416553	0.739	0.604	2.87e-192	Luminal	PA2G4
KRT15	3.01e-184	0.354085	0.335	0.192	6.48e-180	Luminal	KRT15
FBLN1	3.07e-184	0.536964	0.739	0.572	6.59e-180	Luminal	FBLN1
C15orf48	7.6e-177	0.395421	0.243	0.12	1.63e-172	Luminal	C15orf48
ATP1B1	4.61e-175	0.483805	0.662	0.509	9.9e-171	Luminal	ATP1B1
C11orf96	6.86e-173	0.390961	0.268	0.147	1.47e-168	Luminal	C11orf96
CLCA4	3.47e-167	0.306506	0.266	0.15	7.45e-163	Luminal	CLCA4
STEAP2	7.09e-156	0.391078	0.302	0.193	1.52e-151	Luminal	STEAP2
AREG	1.87e-131	0.521886	0.434	0.299	4.01e-127	Luminal	AREG
LGALS1	1.58e-130	0.361145	0.626	0.468	3.41e-126	Luminal	LGALS1
S100A8	0	5.10717	0.979	0.088	0	Basal_squamous	S100A8
IGKC	0	4.46616	0.752	0.224	0	Basal_squamous	IGKC
S100A7	0	4.3187	0.683	0.013	0	Basal_squamous	S100A7
IGLC2	0	4.14287	0.385	0.103	0	Basal_squamous	IGLC2
DMKN	0	3.89237	0.988	0.525	0	Basal_squamous	DMKN
MT1X	0	3.78216	0.971	0.339	0	Basal_squamous	MT1X
S100A9	0	3.63216	0.992	0.383	0	Basal_squamous	S100A9
C1orf56	0	3.63105	0.949	0.323	0	Basal_squamous	C1orf56
CDC42SE1	0	3.45552	0.973	0.456	0	Basal_squamous	CDC42SE1
RAB21	0	3.38825	0.977	0.311	0	Basal_squamous	RAB21
HNRNPH1	0	3.33984	0.986	0.561	0	Basal_squamous	HNRNPH1
TMEM19	0	3.25375	0.957	0.23	0	Basal_squamous	TMEM19
CTNNB1	0	3.19945	0.969	0.463	0	Basal_squamous	CTNNB1
MDM2	0	3.1878	0.978	0.342	0	Basal_squamous	MDM2
EIF5A	0	2.71692	0.965	0.559	0	Basal_squamous	EIF5A
DEFB1	0	2.5901	0.911	0.214	0	Basal_squamous	DEFB1
IGHG1	0	2.54848	0.296	0.036	0	Basal_squamous	IGHG1
S100A2	0	2.52217	0.993	0.846	0	Basal_squamous	S100A2
TRA2A	0	2.51735	0.928	0.456	0	Basal_squamous	TRA2A
AMFR	0	2.49083	0.838	0.145	0	Basal_squamous	AMFR
RIN2	0	2.46653	0.864	0.225	0	Basal_squamous	RIN2
S100A14	0	2.45626	0.978	0.427	0	Basal_squamous	S100A14
IGHG3	0	2.44378	0.23	0.075	0	Basal_squamous	IGHG3
IGHG4	0	2.34033	0.299	0.114	0	Basal_squamous	IGHG4
CDC42	0	2.28217	0.986	0.854	0	Basal_squamous	CDC42
KRT6A	0	2.25794	0.677	0.021	0	Basal_squamous	KRT6A
NUP107	0	2.19785	0.793	0.129	0	Basal_squamous	NUP107
PPP3CA	0	2.12638	0.795	0.265	0	Basal_squamous	PPP3CA
PPP1CB	0	2.11724	0.95	0.61	0	Basal_squamous	PPP1CB
ADAM17	0	2.0477	0.76	0.213	0	Basal_squamous	ADAM17
SET	0	1.99857	0.931	0.671	0	Basal_squamous	SET
CDK4	0	1.98915	0.876	0.539	0	Basal_squamous	CDK4
CALR	0	1.98838	0.966	0.749	0	Basal_squamous	CALR
SRSF6	0	1.94871	0.846	0.409	0	Basal_squamous	SRSF6
NUCKS1	0	1.94271	0.939	0.702	0	Basal_squamous	NUCKS1
SLC35E3	0	1.93206	0.732	0.168	0	Basal_squamous	SLC35E3
YWHAE	0	1.8099	0.964	0.806	0	Basal_squamous	YWHAE
MDM4	0	1.79013	0.743	0.28	0	Basal_squamous	MDM4
FOS1	0	1.77581	0.995	0.851	0	Basal_squamous	FOS
FXYD5	0	1.71258	0.823	0.449	0	Basal_squamous	FXYD5
SPRR1B	0	1.67287	0.386	0.032	0	Basal_squamous	SPRR1B
PTPRS	0	1.65249	0.718	0.269	0	Basal_squamous	PTPRS
LY6D	0	1.63417	0.968	0.51	0	Basal_squamous	LY6D
CCT2	0	1.61599	0.812	0.507	0	Basal_squamous	CCT2
S100A16	0	1.5962	0.946	0.628	0	Basal_squamous	S100A16
AC018816.3	0	1.58728	0.568	0.043	0	Basal_squamous	AC018816.3
ZFC3H1	0	1.5547	0.635	0.184	0	Basal_squamous	ZFC3H1
IAH1	0	1.54307	0.702	0.383	0	Basal_squamous	IAH1
B4GALT1	0	1.51371	0.703	0.274	0	Basal_squamous	B4GALT1
WTAP	0	1.50886	0.773	0.485	0	Basal_squamous	WTAP
CRABP2	0	1.49567	0.939	0.513	0	Basal_squamous	CRABP2
TSPAN31	0	1.49149	0.669	0.286	0	Basal_squamous	TSPAN31
CTAG2	0	1.48344	0.524	0	0	Basal_squamous	CTAG2
DSP	0	1.48186	0.642	0.253	0	Basal_squamous	DSP
FRS2	0	1.48075	0.565	0.088	0	Basal_squamous	FRS2
LYNX1	0	1.47177	0.408	0.016	0	Basal_squamous	LYNX1
APOE	0	1.45902	0.458	0.113	0	Basal_squamous	APOE
KDELR2	0	1.45782	0.889	0.695	0	Basal_squamous	KDELR2
CXCL17	0	1.4526	0.718	0.248	0	Basal_squamous	CXCL17
CTC-425F1.4	0	1.42694	0.483	0.02	0	Basal_squamous	CTC-425F1.4
CAPZA1	0	1.422	0.766	0.496	0	Basal_squamous	CAPZA1
TYMP	0	1.41724	0.685	0.338	0	Basal_squamous	TYMP
GDI2	0	1.38668	0.828	0.631	0	Basal_squamous	GDI2
METTL1	0	1.38351	0.533	0.102	0	Basal_squamous	METTL1
SERPINB3	0	1.37638	0.459	0.032	0	Basal_squamous	SERPINB3
OS9	0	1.37173	0.72	0.441	0	Basal_squamous	OS9
LGALS7	0	1.36593	0.425	0	0	Basal_squamous	LGALS7
KRT5	0	1.35878	0.589	0.184	0	Basal_squamous	KRT5
CRIP1	0	1.35254	0.486	0.038	0	Basal_squamous	CRIP1
C19orf33	0	1.34499	0.917	0.661	0	Basal_squamous	C19orf33
TMEM159	0	1.3361	0.658	0.362	0	Basal_squamous	TMEM159
IRX3	0	1.32976	0.512	0.072	0	Basal_squamous	IRX3
KRT13	0	1.32269	0.986	0.608	0	Basal_squamous	KRT13
THAP2	0	1.3149	0.544	0.157	0	Basal_squamous	THAP2
AP1G1	0	1.31413	0.515	0.138	0	Basal_squamous	AP1G1
SCCPDH	0	1.31207	0.9	0.744	0	Basal_squamous	SCCPDH
CLCA2	0	1.30857	0.56	0.136	0	Basal_squamous	CLCA2
EPPK1	0	1.30497	0.52	0.136	0	Basal_squamous	EPPK1
SON	0	1.30251	0.888	0.761	0	Basal_squamous	SON
SDC4	0	1.29449	0.828	0.543	0	Basal_squamous	SDC4
GMNN	0	1.28417	0.65	0.326	0	Basal_squamous	GMNN
MT2A	0	1.26946	0.649	0.346	0	Basal_squamous	MT2A
APOC1	0	1.25661	0.587	0.275	0	Basal_squamous	APOC1
CRNDE	0	1.24206	0.586	0.26	0	Basal_squamous	CRNDE
SERPINB4	0	1.23923	0.389	0.011	0	Basal_squamous	SERPINB4
MUC1	0	1.23244	0.588	0.212	0	Basal_squamous	MUC1
LGALS11	0	1.22833	0.841	0.463	0	Basal_squamous	LGALS1
GOLIM4	0	1.1991	0.505	0.174	0	Basal_squamous	GOLIM4
TMEM50B	0	1.1772	0.719	0.543	0	Basal_squamous	TMEM50B
NCL	0	1.17351	0.784	0.666	0	Basal_squamous	NCL
ADNP	0	1.1723	0.541	0.245	0	Basal_squamous	ADNP
SEC22B	0	1.15829	0.62	0.339	0	Basal_squamous	SEC22B
TFAP2C	0	1.15741	0.456	0.102	0	Basal_squamous	TFAP2C
MT-ND6	0	1.14596	0.595	0.366	0	Basal_squamous	MT-ND6
LGALS7B	0	1.13499	0.265	0.001	0	Basal_squamous	LGALS7B
HMGCS1	0	1.13487	0.643	0.329	0	Basal_squamous	HMGCS1
SAR1A	0	1.13281	0.638	0.429	0	Basal_squamous	SAR1A
IRF2BPL	0	1.12302	0.565	0.328	0	Basal_squamous	IRF2BPL
RPA3	0	1.10434	0.693	0.492	0	Basal_squamous	RPA3
SPTSSA	0	1.10378	0.692	0.523	0	Basal_squamous	SPTSSA
CD36	0	1.09651	0.352	0.011	0	Basal_squamous	CD36
KRT14	0	1.0957	0.264	0.038	0	Basal_squamous	KRT14
TSFM	0	1.08372	0.498	0.235	0	Basal_squamous	TSFM
SDF2L1	0	1.08372	0.666	0.462	0	Basal_squamous	SDF2L1
EIF2S3	0	1.08356	0.681	0.532	0	Basal_squamous	EIF2S3
PER2	0	1.07721	0.394	0.067	0	Basal_squamous	PER2
CDC42SE2	0	1.06406	0.523	0.279	0	Basal_squamous	CDC42SE2
INSR	0	1.06333	0.474	0.217	0	Basal_squamous	INSR
SBSN	0	1.05553	0.235	0.023	0	Basal_squamous	SBSN
UPF2	0	1.04541	0.566	0.337	0	Basal_squamous	UPF2
PHKG1	0	1.04381	0.421	0.117	0	Basal_squamous	PHKG1
RSRC1	0	1.03684	0.492	0.241	0	Basal_squamous	RSRC1
TSPYL1	0	1.03583	0.606	0.38	0	Basal_squamous	TSPYL1
SLC39A4	0	1.03007	0.588	0.399	0	Basal_squamous	SLC39A4
RNF2	0	1.02186	0.456	0.202	0	Basal_squamous	RNF2
TNRC6B	0	1.01965	0.566	0.381	0	Basal_squamous	TNRC6B
HSPA1A	0	1.01445	0.842	0.438	0	Basal_squamous	HSPA1A
CTSC	0	1.01059	0.61	0.433	0	Basal_squamous	CTSC
YEATS4	0	1.01032	0.473	0.236	0	Basal_squamous	YEATS4
YBEY	0	1.00386	0.534	0.32	0	Basal_squamous	YBEY
NFIA	0	0.987025	0.496	0.288	0	Basal_squamous	NFIA
SRPRB	0	0.982318	0.443	0.208	0	Basal_squamous	SRPRB
RP11-538P18.2	0	0.978774	0.354	0.056	0	Basal_squamous	RP11-538P18.2
TNNT3	0	0.970941	0.488	0.186	0	Basal_squamous	TNNT3
WNT5A	0	0.969073	0.369	0.096	0	Basal_squamous	WNT5A
S100A101	0	0.966807	0.916	0.71	0	Basal_squamous	S100A10
SQLE	0	0.964123	0.577	0.344	0	Basal_squamous	SQLE
ARF6	0	0.961372	0.832	0.724	0	Basal_squamous	ARF6
TMEM45A	0	0.959765	0.382	0.16	0	Basal_squamous	TMEM45A
KCNQ1OT1	0	0.952303	0.515	0.301	0	Basal_squamous	KCNQ1OT1
RHOV	0	0.949244	0.682	0.436	0	Basal_squamous	RHOV
MYC	0	0.942884	0.574	0.316	0	Basal_squamous	MYC
CREG1	0	0.935515	0.579	0.453	0	Basal_squamous	CREG1
SYT8	0	0.927509	0.863	0.634	0	Basal_squamous	SYT8
AREG1	0	0.923606	0.675	0.285	0	Basal_squamous	AREG
RIT1	0	0.911852	0.448	0.254	0	Basal_squamous	RIT1
CSAG1	0	0.910838	0.329	0	0	Basal_squamous	CSAG1
RQCD1	0	0.902701	0.402	0.172	0	Basal_squamous	RQCD1
TCN1	0	0.896655	0.406	0.062	0	Basal_squamous	TCN1
IQGAP3	0	0.896318	0.277	0.014	0	Basal_squamous	IQGAP3
KRTDAP	0	0.887845	0.166	0.004	0	Basal_squamous	KRTDAP
ITGB6	0	0.883255	0.455	0.285	0	Basal_squamous	ITGB6
ANP32E	0	0.875464	0.384	0.203	0	Basal_squamous	ANP32E
TSPAN81	0	0.871266	0.488	0.263	0	Basal_squamous	TSPAN8
LINC00152	0	0.870822	0.37	0.101	0	Basal_squamous	LINC00152
WDR43	0	0.862558	0.426	0.239	0	Basal_squamous	WDR43
HNRNPL	0	0.859963	0.412	0.221	0	Basal_squamous	HNRNPL
GS1-600G8.5	0	0.853727	0.263	0.002	0	Basal_squamous	GS1-600G8.5
NSUN6	0	0.850976	0.466	0.289	0	Basal_squamous	NSUN6
TNNI2	0	0.829458	0.41	0.201	0	Basal_squamous	TNNI2
KIAA1217	0	0.824472	0.371	0.177	0	Basal_squamous	KIAA1217
TM4SF1	0	0.811682	0.56	0.299	0	Basal_squamous	TM4SF1
EGR11	0	0.810623	0.809	0.579	0	Basal_squamous	EGR1
MSMO1	0	0.797021	0.574	0.389	0	Basal_squamous	MSMO1
RP11-498M15.1	0	0.792608	0.232	0.001	0	Basal_squamous	RP11-498M15.1
ASPG	0	0.784879	0.281	0.034	0	Basal_squamous	ASPG
SLPI	0	0.768783	0.863	0.661	0	Basal_squamous	SLPI
AC098973.2	0	0.767215	0.402	0.119	0	Basal_squamous	AC098973.2
EIF5AL1	0	0.751699	0.288	0.076	0	Basal_squamous	EIF5AL1
FAM76A	0	0.749126	0.302	0.098	0	Basal_squamous	FAM76A
METTL21B	0	0.747675	0.292	0.059	0	Basal_squamous	METTL21B
IGF21	0	0.737438	0.545	0.089	0	Basal_squamous	IGF2
CAPG1	0	0.736723	0.701	0.595	0	Basal_squamous	CAPG
2023-03-09	0	0.726624	0.296	0.087	0	Basal_squamous	2023-03-09
WFDC2	0	0.723607	0.755	0.589	0	Basal_squamous	WFDC2
ZC3H4	0	0.709402	0.265	0.068	0	Basal_squamous	ZC3H4
LYSMD1	0	0.706111	0.254	0.03	0	Basal_squamous	LYSMD1
MMP12	0	0.700601	0.187	0.005	0	Basal_squamous	MMP12
MIR4435-2HG	0	0.696135	0.304	0.113	0	Basal_squamous	MIR4435-2HG
UBE2C	0	0.694892	0.316	0.112	0	Basal_squamous	UBE2C
SCD	0	0.674913	0.45	0.239	0	Basal_squamous	SCD
FLCN	0	0.672306	0.267	0.091	0	Basal_squamous	FLCN
VCX3A	0	0.671324	0.198	0	0	Basal_squamous	VCX3A
CYP27B1	0	0.669109	0.244	0.02	0	Basal_squamous	CYP27B1
DUOX2	0	0.641647	0.244	0.045	0	Basal_squamous	DUOX2
VCX	0	0.640106	0.195	0.007	0	Basal_squamous	VCX
CENPF	0	0.634427	0.198	0.051	0	Basal_squamous	CENPF
CTD-2314B22.1	0	0.633758	0.237	0.047	0	Basal_squamous	CTD-2314B22.1
KIAA0101	0	0.631329	0.391	0.17	0	Basal_squamous	KIAA0101
COX7B2	0	0.627695	0.213	0	0	Basal_squamous	COX7B2
MYEOV	0	0.611066	0.238	0.061	0	Basal_squamous	MYEOV
MTA2	0	0.605302	0.242	0.077	0	Basal_squamous	MTA2
DSC2	0	0.592431	0.215	0.026	0	Basal_squamous	DSC2
CCND11	0	0.586453	0.872	0.693	0	Basal_squamous	CCND1
CPNE8	0	0.567755	0.199	0.017	0	Basal_squamous	CPNE8
VCX3B	0	0.547933	0.161	0.001	0	Basal_squamous	VCX3B
KCNK7	0	0.547145	0.196	0.019	0	Basal_squamous	KCNK7
TCHH	0	0.545878	0.177	0.001	0	Basal_squamous	TCHH
CPM	0	0.533921	0.197	0.031	0	Basal_squamous	CPM
RP11-611O2.1	0	0.531949	0.178	0.008	0	Basal_squamous	RP11-611O2.1
HSPA1B1	0	0.526138	0.853	0.712	0	Basal_squamous	HSPA1B
ZFAND2A1	0	0.520707	0.601	0.372	0	Basal_squamous	ZFAND2A
CASC8	0	0.493581	0.186	0.037	0	Basal_squamous	CASC8
FAM126A	0	0.482486	0.183	0.029	0	Basal_squamous	FAM126A
DSG3	0	0.481992	0.165	0.006	0	Basal_squamous	DSG3
CTD-2021H9.3	0	0.478166	0.17	0.018	0	Basal_squamous	CTD-2021H9.3
TTN-AS1	0	0.469745	0.179	0.043	0	Basal_squamous	TTN-AS1
LKAAEAR1	0	0.457399	0.151	0.002	0	Basal_squamous	LKAAEAR1
KRT4	0	0.445026	0.141	0.004	0	Basal_squamous	KRT4
SYCE1	0	0.433347	0.143	0	0	Basal_squamous	SYCE1
CALML3	0	0.431368	0.145	0.029	0	Basal_squamous	CALML3
RP11-362F19.1	0	0.426121	0.145	0.002	0	Basal_squamous	RP11-362F19.1
RP1-232P20.1	0	0.405088	0.143	0.013	0	Basal_squamous	RP1-232P20.1
RP11-510J16.5	0	0.404141	0.155	0.031	0	Basal_squamous	RP11-510J16.5
WI2-85898F10.1	0	0.396255	0.137	0.015	0	Basal_squamous	WI2-85898F10.1
RP11-439E19.7	0	0.382828	0.129	0.009	0	Basal_squamous	RP11-439E19.7
AHNAK2	0	0.364119	0.123	0.007	0	Basal_squamous	AHNAK2
C14orf37	0	0.361998	0.132	0.02	0	Basal_squamous	C14orf37
RP11-20D14.6	0	0.343887	0.113	0	0	Basal_squamous	RP11-20D14.6
BEST3	0	0.343106	0.119	0	0	Basal_squamous	BEST3
MAGEA3	0	0.333154	0.124	0.01	0	Basal_squamous	MAGEA3
RP11-637A17.2	0	0.317065	0.116	0.016	0	Basal_squamous	RP11-637A17.2
RP11-107M16.2	0	0.311777	0.108	0.008	0	Basal_squamous	RP11-107M16.2
ZNF117	1.8e-304	0.693867	0.313	0.138	3.88e-300	Basal_squamous	ZNF117
RRP15	5.9e-299	0.755797	0.347	0.173	1.27e-294	Basal_squamous	RRP15
IGLC3	2.49e-297	2.96283	0.159	0.038	5.35e-293	Basal_squamous	IGLC3
C6orf62	2.46e-291	0.857149	0.537	0.419	5.29e-287	Basal_squamous	C6orf62
TSTA3	9.8e-287	0.83031	0.455	0.305	2.11e-282	Basal_squamous	TSTA3
BCL10	3.17e-285	0.825505	0.467	0.309	6.81e-281	Basal_squamous	BCL10
DNAJC3	1.64e-272	0.833775	0.497	0.365	3.52e-268	Basal_squamous	DNAJC3
STK17B	2.22e-269	0.703596	0.321	0.155	4.77e-265	Basal_squamous	STK17B
RREB1	1.24e-267	0.646451	0.277	0.119	2.67e-263	Basal_squamous	RREB1
PRDM1	1.18e-262	0.694091	0.292	0.13	2.54e-258	Basal_squamous	PRDM1
ARL4A	1.73e-259	0.763975	0.47	0.316	3.73e-255	Basal_squamous	ARL4A
SERINC5	1.02e-258	0.812433	0.521	0.408	2.2e-254	Basal_squamous	SERINC5
SERPINB13	8.04e-257	0.358532	0.133	0.03	1.73e-252	Basal_squamous	SERPINB13
C2orf68	9.53e-254	0.723341	0.328	0.169	2.05e-249	Basal_squamous	C2orf68
RAB38	4.1e-252	0.791293	0.458	0.324	8.82e-248	Basal_squamous	RAB38
SETD5	4.91e-248	0.806717	0.444	0.306	1.06e-243	Basal_squamous	SETD5
MAFB	9.54e-248	0.572633	0.278	0.121	2.05e-243	Basal_squamous	MAFB
GCHFR	1.06e-247	0.751233	0.391	0.236	2.27e-243	Basal_squamous	GCHFR
TMEM144	1.62e-240	0.546513	0.219	0.082	3.49e-236	Basal_squamous	TMEM144
LINC01133	4.38e-236	0.434656	0.167	0.05	9.42e-232	Basal_squamous	LINC01133
PPP1R16A	2.34e-235	0.599017	0.277	0.127	5.03e-231	Basal_squamous	PPP1R16A
CRACR2B	3.26e-235	0.754325	0.423	0.281	7e-231	Basal_squamous	CRACR2B
CDKN2A	1.06e-230	0.585537	0.45	0.269	2.28e-226	Basal_squamous	CDKN2A
RP3-512B11.3	4.19e-225	0.402534	0.158	0.047	9.01e-221	Basal_squamous	RP3-512B11.3
NUSAP1	7.66e-222	0.508954	0.191	0.066	1.65e-217	Basal_squamous	NUSAP1
LAMB2	5.95e-220	0.384534	0.152	0.044	1.28e-215	Basal_squamous	LAMB2
SUMF2	1.34e-217	0.775831	0.484	0.382	2.87e-213	Basal_squamous	SUMF2
BCL11A	3.26e-217	0.398819	0.169	0.054	7e-213	Basal_squamous	BCL11A
RP11-347P5.1	9.87e-217	0.475522	0.192	0.069	2.12e-212	Basal_squamous	RP11-347P5.1
PTTG1	1.13e-215	0.618856	0.294	0.141	2.44e-211	Basal_squamous	PTTG1
ZNF462	5.12e-214	0.480095	0.184	0.065	1.1e-209	Basal_squamous	ZNF462
CAV2	2.92e-209	0.678087	0.358	0.215	6.27e-205	Basal_squamous	CAV2
SERTAD4	1.38e-204	0.41098	0.159	0.051	2.96e-200	Basal_squamous	SERTAD4
KRT16	1.9e-203	1.09067	0.368	0.216	4.09e-199	Basal_squamous	KRT16
LRRC75A	1.57e-202	0.552587	0.229	0.099	3.37e-198	Basal_squamous	LRRC75A
SNAI2	1.97e-202	0.614944	0.447	0.297	4.22e-198	Basal_squamous	SNAI2
NUP155	1.23e-201	0.469057	0.177	0.063	2.63e-197	Basal_squamous	NUP155
ALDH3B2	1.3e-200	0.479355	0.208	0.083	2.8e-196	Basal_squamous	ALDH3B2
CD44	2.17e-199	0.695373	0.457	0.336	4.67e-195	Basal_squamous	CD44
TLK1	4.69e-198	0.671087	0.329	0.192	1.01e-193	Basal_squamous	TLK1
PMEPA1	5.39e-198	0.452062	0.208	0.083	1.16e-193	Basal_squamous	PMEPA1
PYGL	3e-195	0.650012	0.336	0.199	6.45e-191	Basal_squamous	PYGL
BROX	7.1e-193	0.717656	0.41	0.291	1.52e-188	Basal_squamous	BROX
CRELD2	8.44e-193	0.732907	0.408	0.294	1.81e-188	Basal_squamous	CRELD2
PDZK1IP1	8.49e-193	0.509568	0.266	0.127	1.82e-188	Basal_squamous	PDZK1IP1
KCNK6	1.16e-192	0.554114	0.26	0.126	2.49e-188	Basal_squamous	KCNK6
SAMD12	5.53e-184	0.599477	0.25	0.123	1.19e-179	Basal_squamous	SAMD12
DHCR24	1.22e-178	0.551157	0.263	0.134	2.62e-174	Basal_squamous	DHCR24
GIGYF1	1.86e-178	0.500229	0.203	0.086	3.99e-174	Basal_squamous	GIGYF1
CLU1	2.23e-176	0.355913	0.782	0.665	4.79e-172	Basal_squamous	CLU
RRM2	1.43e-173	0.39066	0.157	0.054	3.06e-169	Basal_squamous	RRM2
ZG16B	4.57e-164	0.603665	0.385	0.264	9.83e-160	Basal_squamous	ZG16B
RBBP5	1.29e-161	0.489711	0.215	0.101	2.77e-157	Basal_squamous	RBBP5
PARD6B	6.12e-160	0.591084	0.295	0.173	1.32e-155	Basal_squamous	PARD6B
NUDT1	7.74e-160	0.609419	0.319	0.195	1.66e-155	Basal_squamous	NUDT1
CCDC58	1.07e-159	0.646441	0.32	0.203	2.29e-155	Basal_squamous	CCDC58
RP11-96D1.11	1.54e-155	0.432028	0.183	0.078	3.32e-151	Basal_squamous	RP11-96D1.11
LDLR	4.78e-155	0.549089	0.361	0.231	1.03e-150	Basal_squamous	LDLR
AC004556.1	3.43e-153	0.427168	0.183	0.078	7.37e-149	Basal_squamous	AC004556.1
LRRC16A	5.08e-153	0.496823	0.215	0.103	1.09e-148	Basal_squamous	LRRC16A
PDS5B	6.18e-153	0.504322	0.216	0.105	1.33e-148	Basal_squamous	PDS5B
ULBP2	7.65e-151	0.404421	0.175	0.073	1.64e-146	Basal_squamous	ULBP2
FAM83A	3.59e-150	0.559119	0.288	0.171	7.7e-146	Basal_squamous	FAM83A
EFNA5	5.15e-150	0.560287	0.267	0.151	1.11e-145	Basal_squamous	EFNA5
FRMD4B	5.26e-149	0.460016	0.204	0.095	1.13e-144	Basal_squamous	FRMD4B
GGH	7.15e-148	0.524281	0.246	0.129	1.54e-143	Basal_squamous	GGH
LINC00467	2.65e-139	0.646611	0.345	0.242	5.69e-135	Basal_squamous	LINC00467
JAG1	4.72e-139	0.580543	0.29	0.18	1.01e-134	Basal_squamous	JAG1
ELOVL5	2.36e-135	0.547051	0.271	0.161	5.06e-131	Basal_squamous	ELOVL5
LETM1	3.28e-134	0.556405	0.28	0.172	7.05e-130	Basal_squamous	LETM1
TPP2	1.21e-133	0.471102	0.203	0.101	2.61e-129	Basal_squamous	TPP2
NUDT8	3.39e-130	0.553904	0.298	0.19	7.27e-126	Basal_squamous	NUDT8
UPK3BL1	1.2e-121	0.468151	0.254	0.146	2.59e-117	Basal_squamous	UPK3BL
NDUFA3	1.72e-80	0.398727	0.693	0.804	3.7e-76	Basal_squamous	NDUFA3
EIF6	1.37e-72	0.379326	0.692	0.802	2.94e-68	Basal_squamous	EIF6
SELK	1.59e-56	0.339661	0.659	0.773	3.42e-52	Basal_squamous	SELK
GTF2H5	8.48e-51	0.390222	0.618	0.737	1.82e-46	Basal_squamous	GTF2H5
SCP2	4e-46	0.336596	0.654	0.784	8.59e-42	Basal_squamous	SCP2
RBM8A	3.69e-45	0.308359	0.695	0.838	7.93e-41	Basal_squamous	RBM8A
TMEM50A	4.76e-45	0.38423	0.603	0.715	1.02e-40	Basal_squamous	TMEM50A
UXT	4.39e-43	0.307663	0.665	0.803	9.44e-39	Basal_squamous	UXT
ARPC1B	1.6e-37	0.311555	0.61	0.722	3.44e-33	Basal_squamous	ARPC1B
LINC00998	7.28e-36	0.371971	0.585	0.703	1.56e-31	Basal_squamous	LINC00998
CXADR	4.38e-32	0.313046	0.638	0.762	9.41e-28	Basal_squamous	CXADR
PFDN4	1.34e-31	0.362165	0.543	0.651	2.89e-27	Basal_squamous	PFDN4
MORF4L2	2.81e-29	0.303702	0.639	0.771	6.04e-25	Basal_squamous	MORF4L2
RWDD1	9.72e-29	0.345052	0.566	0.688	2.09e-24	Basal_squamous	RWDD1
BTF3L41	9.21e-27	0.324161	0.556	0.659	1.98e-22	Basal_squamous	BTF3L4
RAB1A	1.08e-26	0.333064	0.582	0.719	2.33e-22	Basal_squamous	RAB1A
POLR2I	6.1e-25	0.314647	0.568	0.689	1.31e-20	Basal_squamous	POLR2I
VIMP	2.27e-24	0.334583	0.563	0.688	4.89e-20	Basal_squamous	VIMP
CD164	3.18e-24	0.300183	0.61	0.748	6.84e-20	Basal_squamous	CD164
CHCHD5	7.66e-23	0.331647	0.558	0.689	1.65e-18	Basal_squamous	CHCHD5
VPS35	4.21e-15	0.3388	0.491	0.603	9.06e-11	Basal_squamous	VPS35
DCXR	3.31e-11	0.30687	0.51	0.626	7.12e-07	Basal_squamous	DCXR
CD461	4.36e-10	0.323325	0.487	0.602	9.37e-06	Basal_squamous	CD46
IER3IP1	7.87e-08	0.306278	0.454	0.562	0.00169032	Basal_squamous	IER3IP1
HACD3	3.9e-06	0.337108	0.443	0.553	0.0837314	Basal_squamous	HACD3
PRELID3B	0.000168555	0.313503	0.408	0.513	1	Basal_squamous	PRELID3B
LCN2	0	3.56909	0.794	0.222	0	Immunity	LCN2
PI3	0	3.48178	0.442	0.065	0	Immunity	PI3
CXCL1	0	2.74529	0.555	0.135	0	Immunity	CXCL1
CD74	0	2.16734	0.997	0.773	0	Immunity	CD74
SLPI1	0	2.07805	0.888	0.679	0	Immunity	SLPI
MMP7	0	1.95994	0.62	0.14	0	Immunity	MMP7
WFDC21	0	1.93295	0.878	0.598	0	Immunity	WFDC2
IFITM31	0	1.74387	0.964	0.622	0	Immunity	IFITM3
C15orf481	0	1.7165	0.443	0.143	0	Immunity	C15orf48
HLA-DRB5	0	1.66894	0.909	0.283	0	Immunity	HLA-DRB5
IFI6	0	1.64114	0.959	0.612	0	Immunity	IFI6
IFI271	0	1.59766	0.985	0.841	0	Immunity	IFI27
ISG15	0	1.59719	0.984	0.725	0	Immunity	ISG15
KRT23	0	1.54648	0.475	0.165	0	Immunity	KRT23
BPGM	0	1.51222	0.751	0.315	0	Immunity	BPGM
HLA-DRA1	0	1.49981	0.928	0.461	0	Immunity	HLA-DRA
HLA-DPA1	0	1.44524	0.823	0.298	0	Immunity	HLA-DPA1
IL32	0	1.27284	0.536	0.15	0	Immunity	IL32
HLA-DRB11	0	1.24921	0.818	0.403	0	Immunity	HLA-DRB1
CXCL6	0	1.15404	0.32	0.033	0	Immunity	CXCL6
HLA-DPB1	0	1.12835	0.732	0.267	0	Immunity	HLA-DPB1
PDZK1IP11	0	1.12125	0.471	0.128	0	Immunity	PDZK1IP1
HLA-A1	0	0.997533	0.992	0.864	0	Immunity	HLA-A
PIGR	0	0.863565	0.331	0.048	0	Immunity	PIGR
SFTA2	0	0.857859	0.355	0.075	0	Immunity	SFTA2
TGM2	0	0.74058	0.216	0.014	0	Immunity	TGM2
IFITM2	0	0.738549	0.471	0.14	0	Immunity	IFITM2
HLA-DQA1	0	0.734887	0.361	0.053	0	Immunity	HLA-DQA1
GABRP	0	0.725833	0.222	0.006	0	Immunity	GABRP
HLA-DQB1	0	0.699776	0.523	0.163	0	Immunity	HLA-DQB1
SAA2	0	0.527768	0.125	0.006	0	Immunity	SAA2
TMEM37	0	0.523552	0.351	0.079	0	Immunity	TMEM37
TMC5	0	0.48396	0.244	0.019	0	Immunity	TMC5
VTCN1	0	0.436172	0.241	0.036	0	Immunity	VTCN1
CP	0	0.427201	0.262	0.043	0	Immunity	CP
ICAM1	2.39e-301	0.532068	0.244	0.045	5.14e-297	Immunity	ICAM1
C3	4.24e-295	0.553602	0.362	0.098	9.1e-291	Immunity	C3
NUPR1	1.18e-288	1.44934	0.737	0.387	2.54e-284	Immunity	NUPR1
CXCL171	6.96e-271	1.75938	0.602	0.299	1.5e-266	Immunity	CXCL17
LGALS91	7.43e-266	0.692503	0.634	0.306	1.6e-261	Immunity	LGALS9
DDIT41	3.3e-265	0.936149	0.917	0.648	7.09e-261	Immunity	DDIT4
BRI3	4.87e-262	0.95595	0.854	0.624	1.05e-257	Immunity	BRI3
GSTM3	2.68e-261	1.02669	0.944	0.684	5.76e-257	Immunity	GSTM3
RARRES2	3.68e-260	0.401523	0.167	0.025	7.91e-256	Immunity	RARRES2
HLA-DMA	9.39e-260	0.788752	0.68	0.352	2.02e-255	Immunity	HLA-DMA
INSIG1	1.33e-258	0.911076	0.688	0.34	2.85e-254	Immunity	INSIG1
TRIM47	1.35e-258	0.494671	0.375	0.114	2.91e-254	Immunity	TRIM47
CD82	8.89e-251	0.633274	0.553	0.237	1.91e-246	Immunity	CD82
TMPRSS3	1.93e-248	0.352576	0.227	0.048	4.14e-244	Immunity	TMPRSS3
PLA2G16	8.37e-245	1.24841	0.574	0.299	1.8e-240	Immunity	PLA2G16
SLC16A3	1.63e-241	0.781989	0.675	0.359	3.49e-237	Immunity	SLC16A3
IFIT1	4.99e-239	0.348113	0.186	0.033	1.07e-234	Immunity	IFIT1
STOM	2.44e-238	0.453991	0.338	0.098	5.25e-234	Immunity	STOM
CSF1	1.24e-233	0.327258	0.169	0.028	2.66e-229	Immunity	CSF1
RARRES1	1.47e-233	1.2386	0.311	0.092	3.17e-229	Immunity	RARRES1
IFIT3	3.6e-233	0.54199	0.281	0.075	7.75e-229	Immunity	IFIT3
CEBPB1	2.67e-231	0.837558	0.89	0.701	5.73e-227	Immunity	CEBPB
LY96	4.46e-223	0.377527	0.273	0.07	9.59e-219	Immunity	LY96
EPSTI1	2.44e-221	0.510581	0.377	0.128	5.23e-217	Immunity	EPSTI1
HLA-DMB	2.48e-220	0.379856	0.284	0.077	5.32e-216	Immunity	HLA-DMB
SQSTM1	1.25e-214	0.725286	0.938	0.806	2.68e-210	Immunity	SQSTM1
QPRT	2.34e-209	0.621573	0.571	0.269	5.03e-205	Immunity	QPRT
DUOXA2	1.87e-205	0.725984	0.15	0.025	4.02e-201	Immunity	DUOXA2
CEACAM6	5.23e-204	0.576459	0.135	0.021	1.12e-199	Immunity	CEACAM6
MGP1	1.65e-201	1.98168	0.363	0.136	3.54e-197	Immunity	MGP
ODF3B	1.5e-194	0.464806	0.377	0.138	3.21e-190	Immunity	ODF3B
RARRES3	4.13e-193	1.32044	0.549	0.296	8.87e-189	Immunity	RARRES3
SULT1E11	5.22e-192	0.509197	0.377	0.13	1.12e-187	Immunity	SULT1E1
MDK1	1.84e-191	0.699427	0.957	0.814	3.95e-187	Immunity	MDK
SYNGR21	4.05e-190	0.703105	0.81	0.592	8.71e-186	Immunity	SYNGR2
GRN	4.74e-190	0.6608	0.892	0.75	1.02e-185	Immunity	GRN
LY6K	5.66e-190	0.617284	0.581	0.294	1.22e-185	Immunity	LY6K
IFI44L	2.55e-188	1.05887	0.478	0.212	5.48e-184	Immunity	IFI44L
SELM	2.5e-187	0.549014	0.408	0.164	5.38e-183	Immunity	SELM
GLRX1	7.62e-186	1.00464	0.668	0.421	1.64e-181	Immunity	GLRX
CXCL8	1.79e-184	1.72199	0.649	0.381	3.86e-180	Immunity	CXCL8
ANXA3	8.31e-183	0.41801	0.276	0.085	1.78e-178	Immunity	ANXA3
FBLN11	4.44e-181	0.560842	0.885	0.609	9.55e-177	Immunity	FBLN1
SRI1	2.94e-180	0.583461	0.95	0.839	6.31e-176	Immunity	SRI
SLC9A3R1	4.55e-180	0.636431	0.463	0.219	9.78e-176	Immunity	SLC9A3R1
SERPINA1	3.58e-179	0.93066	0.243	0.068	7.7e-175	Immunity	SERPINA1
TNFRSF12A1	5.12e-178	0.751072	0.74	0.493	1.1e-173	Immunity	TNFRSF12A
IFI35	1.98e-174	0.567132	0.567	0.301	4.25e-170	Immunity	IFI35
PRSS221	3.26e-174	0.653593	0.653	0.37	7e-170	Immunity	PRSS22
PSMB3	5.35e-173	0.547949	0.92	0.775	1.15e-168	Immunity	PSMB3
UBE2L6	3.35e-172	0.585093	0.65	0.388	7.2e-168	Immunity	UBE2L6
AKR1B1	1.74e-170	1.28411	0.647	0.412	3.73e-166	Immunity	AKR1B1
MUC11	2.33e-168	0.708009	0.519	0.252	5.01e-164	Immunity	MUC1
DNAJC151	9.67e-166	0.544816	0.66	0.385	2.08e-161	Immunity	DNAJC15
CYP3A5	2.8e-165	0.749861	0.532	0.282	6.02e-161	Immunity	CYP3A5
SOD21	3.42e-163	1.48059	0.668	0.479	7.36e-159	Immunity	SOD2
BIRC31	3.54e-162	0.576296	0.416	0.176	7.61e-158	Immunity	BIRC3
CITED4	2.88e-161	0.591431	0.515	0.253	6.19e-157	Immunity	CITED4
SOD3	1.38e-160	0.457952	0.277	0.09	2.97e-156	Immunity	SOD3
ATP5H	3.65e-160	0.483043	0.943	0.827	7.84e-156	Immunity	ATP5H
ARPC1B1	1.15e-158	0.673915	0.847	0.698	2.47e-154	Immunity	ARPC1B
GSTK1	1.89e-158	0.593261	0.873	0.751	4.06e-154	Immunity	GSTK1
ZG16B1	6.53e-158	0.771017	0.509	0.269	1.4e-153	Immunity	ZG16B
CD241	1.85e-157	0.635518	0.92	0.743	3.98e-153	Immunity	CD24
PLAU1	3.45e-157	0.783811	0.464	0.218	7.41e-153	Immunity	PLAU
BST21	3.9e-157	0.673002	0.884	0.693	8.38e-153	Immunity	BST2
ERP271	1.08e-153	0.577484	0.563	0.306	2.33e-149	Immunity	ERP27
CCL20	1.87e-152	1.85396	0.291	0.105	4.02e-148	Immunity	CCL20
POLR2J	1.23e-151	0.507089	0.893	0.745	2.65e-147	Immunity	POLR2J
UBALD2	6.99e-150	0.578361	0.697	0.451	1.5e-145	Immunity	UBALD2
GSTM1	1.72e-148	0.361431	0.384	0.151	3.69e-144	Immunity	GSTM1
RBCK1	3.42e-148	0.56167	0.754	0.545	7.35e-144	Immunity	RBCK1
TNFAIP21	4.21e-146	0.704623	0.757	0.547	9.05e-142	Immunity	TNFAIP2
TM4SF11	3.2e-143	0.902171	0.566	0.324	6.88e-139	Immunity	TM4SF1
TYMP1	1.31e-142	0.501774	0.637	0.374	2.81e-138	Immunity	TYMP
LDHA1	1.56e-142	0.759679	0.862	0.729	3.35e-138	Immunity	LDHA
S100A91	2.55e-141	1.08027	0.727	0.456	5.49e-137	Immunity	S100A9
SERPING1	1.12e-139	0.522315	0.452	0.225	2.41e-135	Immunity	SERPING1
AGR31	2.38e-139	0.636814	0.209	0.061	5.12e-135	Immunity	AGR3
CRABP21	5.42e-139	1.05808	0.739	0.565	1.16e-134	Immunity	CRABP2
RHBDD2	2.08e-135	0.522269	0.564	0.34	4.48e-131	Immunity	RHBDD2
LGALS3BP1	3.86e-135	0.614897	0.87	0.713	8.29e-131	Immunity	LGALS3BP
LINC001521	4.08e-131	0.515695	0.322	0.13	8.77e-127	Immunity	LINC00152
RNF2131	8.2e-131	0.581575	0.636	0.416	1.76e-126	Immunity	RNF213
APOL1	1.71e-130	0.716517	0.722	0.511	3.67e-126	Immunity	APOL1
NINJ1	2.16e-129	0.4915	0.527	0.308	4.64e-125	Immunity	NINJ1
ZNHIT1	9.66e-127	0.454402	0.868	0.744	2.08e-122	Immunity	ZNHIT1
CDC42EP1	1.11e-126	0.431795	0.395	0.187	2.38e-122	Immunity	CDC42EP1
CD47	2.28e-125	0.49641	0.726	0.529	4.9e-121	Immunity	CD47
TMEM971	6.69e-124	0.74071	0.788	0.547	1.44e-119	Immunity	TMEM97
RHOV1	2.54e-123	0.753636	0.658	0.461	5.45e-119	Immunity	RHOV
ATP6V0E2	2.07e-122	0.389307	0.373	0.174	4.45e-118	Immunity	ATP6V0E2
PRSS8	4.62e-121	0.325461	0.318	0.132	9.94e-117	Immunity	PRSS8
ATP1B11	1.33e-118	0.584495	0.749	0.546	2.85e-114	Immunity	ATP1B1
CTSA	2.95e-118	0.482412	0.603	0.379	6.34e-114	Immunity	CTSA
ORAOV11	1.4e-117	0.487886	0.388	0.18	3.01e-113	Immunity	ORAOV1
DHCR241	6.01e-117	0.379128	0.329	0.143	1.29e-112	Immunity	DHCR24
HLA-F	2.17e-116	0.449991	0.466	0.255	4.66e-112	Immunity	HLA-F
PSMB9	5.72e-115	0.521402	0.522	0.31	1.23e-110	Immunity	PSMB9
CLDN3	7.78e-114	0.513608	0.275	0.112	1.67e-109	Immunity	CLDN3
GPNMB	1.04e-112	0.524537	0.683	0.426	2.24e-108	Immunity	GPNMB
RND1	1.83e-112	0.446465	0.214	0.074	3.92e-108	Immunity	RND1
CD40	3.51e-111	0.321908	0.36	0.163	7.55e-107	Immunity	CD40
HN1	2.34e-110	0.424767	0.903	0.757	5.02e-106	Immunity	HN1
C9orf161	3.7e-110	0.453915	0.916	0.799	7.95e-106	Immunity	C9orf16
IFI16	3.74e-108	0.486405	0.607	0.4	8.03e-104	Immunity	IFI16
SNRPB	6.13e-108	0.39281	0.871	0.713	1.32e-103	Immunity	SNRPB
CEBPD	7.88e-108	0.643567	0.856	0.705	1.69e-103	Immunity	CEBPD
ALDOC1	3.02e-106	0.34924	0.341	0.153	6.49e-102	Immunity	ALDOC
GDF151	5.36e-106	0.70771	0.829	0.639	1.15e-101	Immunity	GDF15
MX1	1.81e-104	0.509639	0.456	0.263	3.89e-100	Immunity	MX1
TRAF41	4.69e-104	0.542642	0.765	0.596	1.01e-99	Immunity	TRAF4
LRRC61	4.09e-103	0.385633	0.376	0.191	8.78e-99	Immunity	LRRC61
STEAP11	1.37e-102	0.395892	0.541	0.317	2.94e-98	Immunity	STEAP1
RAB341	4.29e-102	0.501189	0.566	0.376	9.22e-98	Immunity	RAB34
FAM102A	2.25e-101	0.32323	0.289	0.127	4.84e-97	Immunity	FAM102A
DYNLRB1	4.11e-101	0.403144	0.868	0.739	8.83e-97	Immunity	DYNLRB1
EDN1	6.74e-101	0.526319	0.277	0.114	1.45e-96	Immunity	EDN1
IRF1	7.32e-101	0.531844	0.481	0.277	1.57e-96	Immunity	IRF1
CYP4B11	1.34e-100	0.518164	0.827	0.674	2.89e-96	Immunity	CYP4B1
IFI44	1.54e-99	0.414702	0.397	0.209	3.3e-95	Immunity	IFI44
SF3A2	1.6e-98	0.329238	0.431	0.23	3.43e-94	Immunity	SF3A2
BCL2L1	9.24e-98	0.449354	0.431	0.248	1.99e-93	Immunity	BCL2L1
C10orf10	3.43e-96	0.490094	0.359	0.176	7.37e-92	Immunity	C10orf10
ATP6V0B1	1.59e-95	0.377299	0.879	0.76	3.42e-91	Immunity	ATP6V0B
COPRS	3.68e-94	0.358343	0.47	0.276	7.91e-90	Immunity	COPRS
IFT20	4.84e-94	0.420152	0.68	0.493	1.04e-89	Immunity	IFT20
NEU1	6.94e-94	0.412994	0.547	0.347	1.49e-89	Immunity	NEU1
H1F0	7.83e-93	0.475343	0.483	0.288	1.68e-88	Immunity	H1F0
TSPAN3	7.87e-93	0.396888	0.419	0.236	1.69e-88	Immunity	TSPAN3
S100A13	3.06e-92	0.451521	0.794	0.609	6.57e-88	Immunity	S100A13
ARHGDIB1	4.86e-92	0.526593	0.813	0.709	1.04e-87	Immunity	ARHGDIB
ASS1	6.93e-91	0.665388	0.451	0.285	1.49e-86	Immunity	ASS1
FCGRT1	4.88e-90	0.407685	0.651	0.464	1.05e-85	Immunity	FCGRT
MIEN1	9.33e-90	0.415006	0.809	0.667	2e-85	Immunity	MIEN1
HLA-E	1.88e-89	0.440644	0.877	0.776	4.03e-85	Immunity	HLA-E
TMED9	1.27e-88	0.426198	0.805	0.657	2.73e-84	Immunity	TMED9
UPP11	2.58e-88	0.371342	0.521	0.312	5.55e-84	Immunity	UPP1
TFPT	1.39e-87	0.39153	0.495	0.318	2.99e-83	Immunity	TFPT
TINAGL11	1.71e-87	0.383233	0.814	0.638	3.67e-83	Immunity	TINAGL1
ADM	1.69e-86	0.528657	0.612	0.403	3.63e-82	Immunity	ADM
GLUL	3.21e-86	0.530527	0.862	0.745	6.9e-82	Immunity	GLUL
CAMTA1	7.09e-86	0.44835	0.775	0.641	1.52e-81	Immunity	CAMTA1
CNN3	8.25e-86	0.396008	0.632	0.447	1.77e-81	Immunity	CNN3
NDRG2	1.88e-85	0.490191	0.461	0.287	4.03e-81	Immunity	NDRG2
RAB5C	1.42e-84	0.39811	0.77	0.618	3.04e-80	Immunity	RAB5C
MAP2K3	3.01e-84	0.442162	0.532	0.35	6.46e-80	Immunity	MAP2K3
RNF391	8.17e-84	0.593436	0.489	0.297	1.76e-79	Immunity	RNF39
LITAF	3.12e-83	0.410501	0.776	0.636	6.71e-79	Immunity	LITAF
STRA131	8.24e-83	0.324646	0.784	0.596	1.77e-78	Immunity	STRA13
SOCS1	4.24e-82	0.300681	0.216	0.088	9.11e-78	Immunity	SOCS1
SPINK11	2.29e-81	0.602107	0.998	0.836	4.93e-77	Immunity	SPINK1
TAGLN2	1.08e-79	0.346757	0.904	0.783	2.33e-75	Immunity	TAGLN2
ZC3H12A1	1.38e-79	0.488204	0.624	0.447	2.97e-75	Immunity	ZC3H12A
NCCRP1	1.39e-79	0.382606	0.256	0.115	3e-75	Immunity	NCCRP1
CLTB	2.56e-79	0.452619	0.753	0.617	5.5e-75	Immunity	CLTB
TAP1	3.16e-79	0.368341	0.399	0.233	6.78e-75	Immunity	TAP1
MORN2	6.77e-79	0.362202	0.424	0.253	1.45e-74	Immunity	MORN2
TSC22D4	6.36e-78	0.376214	0.508	0.338	1.37e-73	Immunity	TSC22D4
SDF2	1.5e-77	0.358854	0.567	0.392	3.22e-73	Immunity	SDF2
MIR4435-2HG1	8.29e-77	0.353264	0.277	0.133	1.78e-72	Immunity	MIR4435-2HG
IL1A	1.31e-76	0.483287	0.286	0.141	2.81e-72	Immunity	IL1A
TRIP6	1.55e-76	0.384512	0.58	0.415	3.34e-72	Immunity	TRIP6
GSN	6.89e-76	0.410526	0.466	0.298	1.48e-71	Immunity	GSN
WBP2	3.57e-75	0.360502	0.567	0.392	7.66e-71	Immunity	WBP2
CTSS	5.42e-75	0.408533	0.527	0.362	1.16e-70	Immunity	CTSS
GPRC5C1	5.79e-75	0.372485	0.629	0.455	1.25e-70	Immunity	GPRC5C
TNIP1	7.61e-75	0.33533	0.404	0.243	1.64e-70	Immunity	TNIP1
TSPAN15	2.02e-74	0.302995	0.374	0.211	4.35e-70	Immunity	TSPAN15
CST1	5.57e-74	1.35357	0.253	0.121	1.2e-69	Immunity	CST1
COPS6	1.35e-73	0.363479	0.703	0.546	2.89e-69	Immunity	COPS6
MRPS7	4.44e-73	0.332473	0.681	0.51	9.55e-69	Immunity	MRPS7
CDC42EP4	5.18e-73	0.359733	0.523	0.347	1.11e-68	Immunity	CDC42EP4
PLIN21	8.3e-73	0.43239	0.549	0.371	1.78e-68	Immunity	PLIN2
EHF	1.01e-72	0.385595	0.719	0.563	2.18e-68	Immunity	EHF
PLK31	3.18e-72	0.373628	0.513	0.332	6.84e-68	Immunity	PLK3
SLC35B1	4.13e-72	0.307277	0.44	0.272	8.87e-68	Immunity	SLC35B1
BBC3	5.22e-72	0.366726	0.349	0.193	1.12e-67	Immunity	BBC3
MPLKIP	1.04e-71	0.332402	0.615	0.445	2.23e-67	Immunity	MPLKIP
CYSTM11	1.05e-71	0.36161	0.78	0.645	2.26e-67	Immunity	CYSTM1
NDUFC2	1.4e-71	0.325883	0.903	0.797	3.01e-67	Immunity	NDUFC2
C12orf75	3.62e-71	0.339143	0.224	0.098	7.79e-67	Immunity	C12orf75
CKS2	1.34e-70	0.370201	0.69	0.517	2.88e-66	Immunity	CKS2
STAT3	1.95e-70	0.359619	0.48	0.32	4.19e-66	Immunity	STAT3
BID1	2.08e-70	0.367592	0.622	0.455	4.48e-66	Immunity	BID
POLDIP2	1.01e-69	0.348217	0.517	0.355	2.18e-65	Immunity	POLDIP2
OLFM4	3.13e-69	1.09574	0.17	0.067	6.72e-65	Immunity	OLFM4
GADD45A	7.47e-68	0.374939	0.78	0.62	1.61e-63	Immunity	GADD45A
MAP1LC3A	2.86e-67	0.316705	0.453	0.286	6.14e-63	Immunity	MAP1LC3A
MGAT11	3.1e-67	0.304376	0.723	0.525	6.67e-63	Immunity	MGAT1
IL23A	5.36e-66	0.336196	0.173	0.069	1.15e-61	Immunity	IL23A
SLC25A39	6.72e-66	0.361898	0.67	0.516	1.44e-61	Immunity	SLC25A39
IDH21	7.94e-66	0.50318	0.593	0.449	1.71e-61	Immunity	IDH2
LGALS31	9.15e-66	0.496469	0.779	0.666	1.97e-61	Immunity	LGALS3
COX141	9.58e-66	0.347196	0.885	0.777	2.06e-61	Immunity	COX14
SERPINE1	1.36e-65	0.314958	0.331	0.173	2.91e-61	Immunity	SERPINE1
IFNGR2	1.48e-65	0.359184	0.594	0.436	3.18e-61	Immunity	IFNGR2
NANS	2.26e-65	0.335541	0.441	0.285	4.85e-61	Immunity	NANS
C8orf41	2.7e-65	0.446577	0.425	0.254	5.81e-61	Immunity	C8orf4
ITGA31	2.76e-65	0.36637	0.537	0.366	5.92e-61	Immunity	ITGA3
MMP1	4.43e-65	0.743016	0.223	0.1	9.51e-61	Immunity	MMP1
PSME2	9.03e-65	0.35503	0.828	0.704	1.94e-60	Immunity	PSME2
HILPDA	3.77e-64	0.636869	0.515	0.359	8.11e-60	Immunity	HILPDA
SPAG4	4.48e-64	0.322485	0.398	0.241	9.62e-60	Immunity	SPAG4
AGTRAP	4.88e-64	0.317874	0.434	0.274	1.05e-59	Immunity	AGTRAP
SEPP11	6.06e-64	0.529486	0.644	0.494	1.3e-59	Immunity	SEPP1
HEXB	6.84e-64	0.342016	0.518	0.359	1.47e-59	Immunity	HEXB
C1orf1221	7.31e-64	0.323016	0.579	0.413	1.57e-59	Immunity	C1orf122
TMEM165	1.66e-63	0.371808	0.73	0.615	3.57e-59	Immunity	TMEM165
SSBP11	3.39e-63	0.332721	0.832	0.729	7.29e-59	Immunity	SSBP1
BAIAP2	1.38e-62	0.363153	0.509	0.348	2.96e-58	Immunity	BAIAP2
HOTAIRM11	2.4e-62	0.385017	0.566	0.415	5.16e-58	Immunity	HOTAIRM1
ERRFI11	3.75e-62	0.37051	0.756	0.587	8.06e-58	Immunity	ERRFI1
BTG3	7.62e-62	0.331828	0.583	0.424	1.64e-57	Immunity	BTG3
MMP24-AS11	8.79e-62	0.331067	0.714	0.553	1.89e-57	Immunity	MMP24-AS1
PPP4C	1.27e-61	0.331923	0.771	0.662	2.72e-57	Immunity	PPP4C
DEFB11	2e-61	0.40969	0.489	0.305	4.29e-57	Immunity	DEFB1
RABAC1	4.35e-61	0.342949	0.806	0.68	9.35e-57	Immunity	RABAC1
ATP1A1	5.15e-61	0.369816	0.621	0.478	1.11e-56	Immunity	ATP1A1
PSMB8	5.55e-61	0.349716	0.69	0.549	1.19e-56	Immunity	PSMB8
CDC42EP51	6.61e-61	0.355922	0.635	0.487	1.42e-56	Immunity	CDC42EP5
RCAN1	6.63e-61	0.307169	0.22	0.105	1.42e-56	Immunity	RCAN1
SEC61B	9.18e-61	0.354918	0.834	0.731	1.97e-56	Immunity	SEC61B
PIM31	1.37e-60	0.420241	0.72	0.593	2.95e-56	Immunity	PIM3
SP100	4.93e-60	0.310365	0.471	0.317	1.06e-55	Immunity	SP100
ATP5G1	1.24e-58	0.310033	0.854	0.749	2.67e-54	Immunity	ATP5G1
OAS1	1.74e-58	0.362637	0.495	0.339	3.73e-54	Immunity	OAS1
CARHSP1	2.77e-58	0.312802	0.628	0.469	5.96e-54	Immunity	CARHSP1
TMEM98	1.17e-57	0.308573	0.342	0.208	2.5e-53	Immunity	TMEM98
MRPL41	2.08e-56	0.358209	0.725	0.612	4.48e-52	Immunity	MRPL41
PLSCR1	4.56e-56	0.350028	0.571	0.426	9.8e-52	Immunity	PLSCR1
BNIP3	5.3e-56	0.318434	0.462	0.302	1.14e-51	Immunity	BNIP3
TSC22D11	5.77e-56	0.451896	0.763	0.647	1.24e-51	Immunity	TSC22D1
HINT2	5.98e-50	0.306944	0.545	0.409	1.29e-45	Immunity	HINT2
GTF3A	6.02e-50	0.338203	0.593	0.469	1.29e-45	Immunity	GTF3A
C17orf89	3.97e-49	0.304395	0.767	0.658	8.54e-45	Immunity	C17orf89
BMP21	6.1e-49	0.393864	0.48	0.336	1.31e-44	Immunity	BMP2
CKLF	1.44e-48	0.31457	0.652	0.535	3.1e-44	Immunity	CKLF
CD151	3.16e-48	0.315563	0.745	0.64	6.8e-44	Immunity	CD151
IDI1	5.33e-48	0.315151	0.639	0.486	1.15e-43	Immunity	IDI1
NFKBIZ	6.43e-48	0.362207	0.406	0.271	1.38e-43	Immunity	NFKBIZ
C20orf24	3.16e-47	0.313742	0.726	0.61	6.8e-43	Immunity	C20orf24
IGFBP71	3.35e-46	0.576053	0.503	0.381	7.21e-42	Immunity	IGFBP7
CHMP2B	4.55e-46	0.300555	0.651	0.534	9.77e-42	Immunity	CHMP2B
CNDP2	1.51e-44	0.308424	0.563	0.442	3.24e-40	Immunity	CNDP2
TMEM541	1.06e-43	0.325594	0.683	0.562	2.27e-39	Immunity	TMEM54
TNFSF10	3.38e-43	0.486416	0.551	0.426	7.26e-39	Immunity	TNFSF10
MAFF1	2.74e-42	0.30038	0.748	0.621	5.89e-38	Immunity	MAFF
FAM3C	4.29e-42	0.302735	0.634	0.513	9.23e-38	Immunity	FAM3C
EPCAM	7.52e-42	0.343036	0.562	0.448	1.62e-37	Immunity	EPCAM
TSC22D3	2.53e-41	0.395995	0.505	0.382	5.45e-37	Immunity	TSC22D3
AKR1B101	6.53e-38	0.475678	0.362	0.248	1.4e-33	Immunity	AKR1B10
HIST1H1C1	2.27e-34	0.400115	0.412	0.291	4.88e-30	Immunity	HIST1H1C
SFN	1.87e-33	0.330853	0.881	0.775	4.02e-29	Immunity	SFN
MT2A1	2.18e-32	1.52568	0.486	0.384	4.7e-28	Immunity	MT2A
NCOA7	4.66e-26	0.306042	0.496	0.391	1e-21	Immunity	NCOA7
TUBA1B	0	2.51948	0.996	0.731	0	Cell_cycle	TUBA1B
KIAA01011	0	2.10189	0.875	0.175	0	Cell_cycle	KIAA0101
UBE2C1	0	2.00984	0.795	0.115	0	Cell_cycle	UBE2C
HMGB2	0	1.89154	0.901	0.371	0	Cell_cycle	HMGB2
TK1	0	1.87465	0.825	0.076	0	Cell_cycle	TK1
STMN1	0	1.83903	0.973	0.558	0	Cell_cycle	STMN1
STRA132	0	1.78869	0.988	0.591	0	Cell_cycle	STRA13
H2AFZ	0	1.63274	0.985	0.853	0	Cell_cycle	H2AFZ
CKS1B	0	1.56778	0.935	0.415	0	Cell_cycle	CKS1B
TOP2A	0	1.46881	0.63	0.064	0	Cell_cycle	TOP2A
BIRC5	0	1.4268	0.688	0.076	0	Cell_cycle	BIRC5
RANBP1	0	1.38515	0.98	0.748	0	Cell_cycle	RANBP1
TUBB	0	1.36868	0.985	0.776	0	Cell_cycle	TUBB
PTTG11	0	1.32197	0.634	0.144	0	Cell_cycle	PTTG1
CRH1	0	1.31822	0.51	0.14	0	Cell_cycle	CRH
PCNA	0	1.25049	0.798	0.306	0	Cell_cycle	PCNA
HMGN2	0	1.24584	0.958	0.795	0	Cell_cycle	HMGN2
SNRPB1	0	1.24066	0.983	0.711	0	Cell_cycle	SNRPB
CCDC34	0	1.22671	0.821	0.229	0	Cell_cycle	CCDC34
H2AFV	0	1.20172	0.883	0.543	0	Cell_cycle	H2AFV
DEK	0	1.18737	0.929	0.521	0	Cell_cycle	DEK
FBLN12	0	1.16919	0.972	0.61	0	Cell_cycle	FBLN1
TYMS	0	1.16606	0.723	0.08	0	Cell_cycle	TYMS
GLO11	0	1.15197	0.877	0.503	0	Cell_cycle	GLO1
PHGDH	0	1.13954	0.723	0.179	0	Cell_cycle	PHGDH
TMEM106C	0	1.12841	0.826	0.338	0	Cell_cycle	TMEM106C
RPA31	0	1.10155	0.925	0.505	0	Cell_cycle	RPA3
LSM2	0	1.01704	0.926	0.584	0	Cell_cycle	LSM2
LSM41	0	0.998862	0.959	0.674	0	Cell_cycle	LSM4
ENO11	0	0.978115	0.988	0.84	0	Cell_cycle	ENO1
CENPW	0	0.972576	0.657	0.103	0	Cell_cycle	CENPW
RRM21	0	0.97009	0.5	0.052	0	Cell_cycle	RRM2
CDK1	0	0.95824	0.588	0.053	0	Cell_cycle	CDK1
CENPM	0	0.955035	0.592	0.058	0	Cell_cycle	CENPM
NUSAP11	0	0.947742	0.565	0.065	0	Cell_cycle	NUSAP1
KPNA2	0	0.936033	0.517	0.138	0	Cell_cycle	KPNA2
NASP	0	0.930939	0.798	0.307	0	Cell_cycle	NASP
DTYMK	0	0.921455	0.676	0.234	0	Cell_cycle	DTYMK
ZWINT	0	0.911081	0.642	0.067	0	Cell_cycle	ZWINT
ASF1B	0	0.89988	0.578	0.036	0	Cell_cycle	ASF1B
SNRPD1	0	0.879436	0.971	0.782	0	Cell_cycle	SNRPD1
CDC20	0	0.825467	0.444	0.049	0	Cell_cycle	CDC20
GGH1	0	0.824989	0.645	0.126	0	Cell_cycle	GGH
MCM7	0	0.816583	0.627	0.14	0	Cell_cycle	MCM7
RNASEH2A	0	0.792443	0.642	0.14	0	Cell_cycle	RNASEH2A
TUBG1	0	0.787395	0.64	0.223	0	Cell_cycle	TUBG1
UBE2T	0	0.779076	0.619	0.135	0	Cell_cycle	UBE2T
MCM3	0	0.778754	0.616	0.169	0	Cell_cycle	MCM3
GINS2	0	0.770441	0.505	0.06	0	Cell_cycle	GINS2
WDR34	0	0.765827	0.627	0.177	0	Cell_cycle	WDR34
DNMT1	0	0.762986	0.6	0.151	0	Cell_cycle	DNMT1
MAD2L1	0	0.759688	0.58	0.085	0	Cell_cycle	MAD2L1
CENPK	0	0.749498	0.537	0.043	0	Cell_cycle	CENPK
NUDT11	0	0.730014	0.679	0.194	0	Cell_cycle	NUDT1
TMPO	0	0.713776	0.609	0.155	0	Cell_cycle	TMPO
MCM5	0	0.700489	0.465	0.079	0	Cell_cycle	MCM5
CDCA7	0	0.67826	0.431	0.044	0	Cell_cycle	CDCA7
ITGB3BP	0	0.670892	0.668	0.24	0	Cell_cycle	ITGB3BP
CENPF1	0	0.67016	0.418	0.058	0	Cell_cycle	CENPF
SMC4	0	0.663156	0.591	0.179	0	Cell_cycle	SMC4
ACYP1	0	0.66264	0.625	0.191	0	Cell_cycle	ACYP1
UHRF1	0	0.662022	0.426	0.038	0	Cell_cycle	UHRF1
FEN1	0	0.661305	0.478	0.056	0	Cell_cycle	FEN1
CLSPN	0	0.645415	0.418	0.028	0	Cell_cycle	CLSPN
DHFR	0	0.633516	0.482	0.089	0	Cell_cycle	DHFR
HELLS	0	0.627435	0.484	0.083	0	Cell_cycle	HELLS
SPC25	0	0.627237	0.422	0.023	0	Cell_cycle	SPC25
CCNB1	0	0.625012	0.335	0.062	0	Cell_cycle	CCNB1
RFC2	0	0.617728	0.503	0.096	0	Cell_cycle	RFC2
TPX2	0	0.608229	0.418	0.035	0	Cell_cycle	TPX2
ORC6	0	0.581366	0.428	0.044	0	Cell_cycle	ORC6
CDCA3	0	0.580883	0.387	0.029	0	Cell_cycle	CDCA3
CDKN3	0	0.576435	0.364	0.045	0	Cell_cycle	CDKN3
SGOL1	0	0.555316	0.426	0.032	0	Cell_cycle	SGOL1
TROAP	0	0.553825	0.373	0.041	0	Cell_cycle	TROAP
AURKB	0	0.539406	0.379	0.029	0	Cell_cycle	AURKB
LMNB1	0	0.534247	0.412	0.05	0	Cell_cycle	LMNB1
RMI2	0	0.53347	0.476	0.111	0	Cell_cycle	RMI2
PRC1	0	0.529379	0.393	0.04	0	Cell_cycle	PRC1
MKI67	0	0.52749	0.365	0.027	0	Cell_cycle	MKI67
ALYREF	0	0.52586	0.5	0.138	0	Cell_cycle	ALYREF
CCNB2	0	0.522488	0.369	0.036	0	Cell_cycle	CCNB2
SAC3D1	0	0.508834	0.453	0.11	0	Cell_cycle	SAC3D1
BRCA1	0	0.498574	0.368	0.034	0	Cell_cycle	BRCA1
CENPH	0	0.484427	0.46	0.093	0	Cell_cycle	CENPH
MYBL2	0	0.478745	0.346	0.029	0	Cell_cycle	MYBL2
GTSE1	0	0.474891	0.337	0.023	0	Cell_cycle	GTSE1
CENPN	0	0.473667	0.396	0.085	0	Cell_cycle	CENPN
SMC2	0	0.467985	0.417	0.08	0	Cell_cycle	SMC2
HMMR	0	0.457295	0.313	0.029	0	Cell_cycle	HMMR
CDCA8	0	0.4541	0.327	0.022	0	Cell_cycle	CDCA8
HIST1H2BH	0	0.449275	0.277	0.044	0	Cell_cycle	HIST1H2BH
RPL39L	0	0.43476	0.335	0.056	0	Cell_cycle	RPL39L
RAD51AP1	0	0.431414	0.363	0.03	0	Cell_cycle	RAD51AP1
PSMC3IP	0	0.42835	0.331	0.027	0	Cell_cycle	PSMC3IP
CDT1	0	0.414091	0.34	0.034	0	Cell_cycle	CDT1
CDC6	0	0.412407	0.31	0.031	0	Cell_cycle	CDC6
PKMYT1	0	0.404505	0.31	0.019	0	Cell_cycle	PKMYT1
CDCA5	0	0.402839	0.307	0.017	0	Cell_cycle	CDCA5
TACC3	0	0.398495	0.31	0.021	0	Cell_cycle	TACC3
TRIP13	0	0.397871	0.331	0.05	0	Cell_cycle	TRIP13
APITD1	0	0.394748	0.402	0.087	0	Cell_cycle	APITD1
AURKA	0	0.392404	0.276	0.035	0	Cell_cycle	AURKA
RACGAP1	0	0.391463	0.322	0.038	0	Cell_cycle	RACGAP1
PBK	0	0.386297	0.305	0.025	0	Cell_cycle	PBK
CENPA	0	0.38624	0.265	0.03	0	Cell_cycle	CENPA
ATAD2	0	0.383144	0.333	0.063	0	Cell_cycle	ATAD2
FAM83D	0	0.377414	0.281	0.029	0	Cell_cycle	FAM83D
MCM2	0	0.368378	0.287	0.031	0	Cell_cycle	MCM2
HIST1H3G	0	0.368153	0.187	0.017	0	Cell_cycle	HIST1H3G
NRM	0	0.361363	0.323	0.042	0	Cell_cycle	NRM
MNS1	0	0.357447	0.264	0.023	0	Cell_cycle	MNS1
KIF2C	0	0.34924	0.256	0.013	0	Cell_cycle	KIF2C
MCM6	0	0.344862	0.27	0.038	0	Cell_cycle	MCM6
CENPU	0	0.341717	0.281	0.037	0	Cell_cycle	CENPU
CDC45	0	0.33574	0.241	0.011	0	Cell_cycle	CDC45
C21orf58	0	0.331938	0.269	0.031	0	Cell_cycle	C21orf58
DEPDC1	0	0.328204	0.212	0.021	0	Cell_cycle	DEPDC1
CCNA2	0	0.326271	0.284	0.032	0	Cell_cycle	CCNA2
KIFC1	0	0.324938	0.265	0.022	0	Cell_cycle	KIFC1
DERL3	0	0.323424	0.248	0.022	0	Cell_cycle	DERL3
NUF2	0	0.319262	0.273	0.026	0	Cell_cycle	NUF2
CHEK1	0	0.310991	0.27	0.037	0	Cell_cycle	CHEK1
ASPM	0	0.307706	0.211	0.02	0	Cell_cycle	ASPM
FOXM1	0	0.301583	0.261	0.022	0	Cell_cycle	FOXM1
MXD3	0	0.301558	0.226	0.023	0	Cell_cycle	MXD3
SNRNP25	1.01e-307	0.744033	0.711	0.294	2.18e-303	Cell_cycle	SNRNP25
RFC4	1.35e-307	0.354028	0.301	0.053	2.89e-303	Cell_cycle	RFC4
CHAF1A	1.72e-305	0.424421	0.371	0.081	3.7e-301	Cell_cycle	CHAF1A
PEG10	2.57e-305	0.417883	0.26	0.04	5.53e-301	Cell_cycle	PEG10
CKS21	2.15e-304	1.0606	0.883	0.512	4.62e-300	Cell_cycle	CKS2
DNAJC9	3.49e-304	0.572723	0.487	0.136	7.5e-300	Cell_cycle	DNAJC9
CDK2	2.33e-303	0.426763	0.394	0.088	5.01e-299	Cell_cycle	CDK2
POLD3	2.25e-292	0.333547	0.313	0.059	4.84e-288	Cell_cycle	POLD3
HIST1H4C	3.45e-292	1.7637	0.832	0.524	7.42e-288	Cell_cycle	HIST1H4C
SNRPF	2.94e-289	0.788907	0.975	0.818	6.33e-285	Cell_cycle	SNRPF
AURKAIP11	3.36e-289	0.809227	0.969	0.804	7.22e-285	Cell_cycle	AURKAIP1
LSM5	1.09e-286	0.831622	0.957	0.742	2.35e-282	Cell_cycle	LSM5
DDT	2.18e-284	1.23775	0.985	0.834	4.68e-280	Cell_cycle	DDT
EZH2	2.46e-283	0.319508	0.3	0.056	5.28e-279	Cell_cycle	EZH2
LRRC45	6.05e-282	0.391702	0.36	0.08	1.3e-277	Cell_cycle	LRRC45
MDK2	9.04e-282	0.906419	0.995	0.815	1.94e-277	Cell_cycle	MDK
GGCT	1.12e-281	0.839006	0.888	0.534	2.41e-277	Cell_cycle	GGCT
C17orf891	2.68e-280	0.842458	0.935	0.653	5.75e-276	Cell_cycle	C17orf89
NME1	3.48e-279	0.809578	0.945	0.664	7.47e-275	Cell_cycle	NME1
ANAPC11	3.62e-278	0.80131	0.971	0.84	7.78e-274	Cell_cycle	ANAPC11
ATP5H1	5.42e-278	0.745055	0.982	0.828	1.16e-273	Cell_cycle	ATP5H
YWHAH	1.91e-275	0.778828	0.739	0.317	4.11e-271	Cell_cycle	YWHAH
MIS18A	1.19e-270	0.392492	0.418	0.106	2.57e-266	Cell_cycle	MIS18A
HLA-DRB51	3.21e-270	0.724032	0.778	0.297	6.89e-266	Cell_cycle	HLA-DRB5
SLC25A19	7.1e-269	0.307576	0.305	0.06	1.52e-264	Cell_cycle	SLC25A19
RAN	1.5e-268	0.772753	0.979	0.862	3.22e-264	Cell_cycle	RAN
MTHFD2	2.21e-268	0.512836	0.478	0.139	4.74e-264	Cell_cycle	MTHFD2
CARHSP11	6.47e-265	0.821297	0.835	0.463	1.39e-260	Cell_cycle	CARHSP1
NDUFS6	2.34e-264	0.833602	0.982	0.824	5.04e-260	Cell_cycle	NDUFS6
P4HB1	7.94e-263	0.856988	0.973	0.743	1.71e-258	Cell_cycle	P4HB
MAD2L2	1.09e-261	0.555595	0.566	0.193	2.35e-257	Cell_cycle	MAD2L2
CBX3	7.84e-261	0.771953	0.944	0.691	1.69e-256	Cell_cycle	CBX3
GSTM31	2.14e-260	1.04251	0.97	0.686	4.6e-256	Cell_cycle	GSTM3
PXMP2	2.05e-259	0.628385	0.605	0.228	4.4e-255	Cell_cycle	PXMP2
ATP5G11	1.72e-258	0.813662	0.951	0.746	3.69e-254	Cell_cycle	ATP5G1
SKA2	2.31e-257	0.596399	0.618	0.229	4.96e-253	Cell_cycle	SKA2
PYCR11	7.55e-254	0.524384	0.483	0.145	1.62e-249	Cell_cycle	PYCR1
EBP	5.92e-251	0.705358	0.748	0.351	1.27e-246	Cell_cycle	EBP
TAGLN21	5.43e-247	0.799861	0.971	0.783	1.17e-242	Cell_cycle	TAGLN2
CCDC14	1.14e-243	0.70038	0.586	0.223	2.44e-239	Cell_cycle	CCDC14
TEX30	4.4e-243	0.401371	0.381	0.098	9.45e-239	Cell_cycle	TEX30
MCM4	1.05e-242	0.354167	0.329	0.076	2.25e-238	Cell_cycle	MCM4
DNPH1	4.68e-242	0.726218	0.851	0.492	1.01e-237	Cell_cycle	DNPH1
WHSC1	8.73e-241	0.331147	0.307	0.066	1.88e-236	Cell_cycle	WHSC1
TMEM972	1.05e-240	0.747919	0.943	0.544	2.26e-236	Cell_cycle	TMEM97
FADS1	3.29e-240	0.476428	0.378	0.099	7.07e-236	Cell_cycle	FADS1
DCTPP1	3.45e-240	0.750611	0.772	0.401	7.41e-236	Cell_cycle	DCTPP1
PSMB31	1.31e-239	0.728202	0.96	0.776	2.83e-235	Cell_cycle	PSMB3
MZT2A	1.62e-239	0.727354	0.967	0.787	3.48e-235	Cell_cycle	MZT2A
HMGCS21	1.79e-238	1.0116	0.86	0.455	3.85e-234	Cell_cycle	HMGCS2
PA2G41	6.85e-237	1.01402	0.91	0.636	1.47e-232	Cell_cycle	PA2G4
GPSM2	5.58e-236	0.300577	0.304	0.065	1.2e-231	Cell_cycle	GPSM2
SLC25A5	5.7e-234	0.744684	0.973	0.86	1.22e-229	Cell_cycle	SLC25A5
POLD2	8.76e-234	0.656039	0.695	0.323	1.88e-229	Cell_cycle	POLD2
HLA-DRB12	9.7e-233	0.768461	0.84	0.408	2.09e-228	Cell_cycle	HLA-DRB1
MRPL11	3.68e-232	0.677691	0.829	0.486	7.9e-228	Cell_cycle	MRPL11
USP1	4.28e-231	0.432976	0.475	0.15	9.19e-227	Cell_cycle	USP1
ISG151	4.16e-230	1.01652	0.98	0.729	8.94e-226	Cell_cycle	ISG15
HN11	5.17e-230	0.849275	0.954	0.757	1.11e-225	Cell_cycle	HN1
HIST1H2BJ	2.34e-228	0.407409	0.249	0.048	5.03e-224	Cell_cycle	HIST1H2BJ
PTGES3	2.01e-227	0.74318	0.978	0.872	4.31e-223	Cell_cycle	PTGES3
MINOS1	5.88e-226	0.669859	0.982	0.846	1.26e-221	Cell_cycle	MINOS1
NDUFB10	6.2e-226	0.670643	0.964	0.817	1.33e-221	Cell_cycle	NDUFB10
IMMP1L	9.71e-226	0.612876	0.674	0.293	2.09e-221	Cell_cycle	IMMP1L
PAFAH1B3	1.14e-221	0.681665	0.859	0.504	2.46e-217	Cell_cycle	PAFAH1B3
MRPL12	5.74e-220	0.729073	0.859	0.538	1.23e-215	Cell_cycle	MRPL12
PLEKHJ11	1.67e-219	0.653256	0.761	0.384	3.6e-215	Cell_cycle	PLEKHJ1
RCN11	6.87e-217	1.05226	0.816	0.502	1.48e-212	Cell_cycle	RCN1
PGP	4.96e-216	0.551304	0.635	0.265	1.07e-211	Cell_cycle	PGP
RPA2	3.77e-215	0.498933	0.518	0.186	8.11e-211	Cell_cycle	RPA2
PHB	9.95e-215	0.703775	0.901	0.642	2.14e-210	Cell_cycle	PHB
TRIM471	3.58e-214	0.373274	0.41	0.116	7.69e-210	Cell_cycle	TRIM47
SLBP	6.45e-213	0.687235	0.708	0.345	1.39e-208	Cell_cycle	SLBP
SLC26A21	5.91e-212	0.747756	0.413	0.126	1.27e-207	Cell_cycle	SLC26A2
SNRPD3	2.39e-211	0.767776	0.877	0.607	5.14e-207	Cell_cycle	SNRPD3
NUP85	1.89e-210	0.339127	0.357	0.095	4.07e-206	Cell_cycle	NUP85
AKR7A2	1.68e-208	0.674674	0.782	0.434	3.61e-204	Cell_cycle	AKR7A2
NABP2	2.08e-208	0.523778	0.601	0.246	4.48e-204	Cell_cycle	NABP2
PPM1G	2.73e-207	0.655667	0.737	0.386	5.87e-203	Cell_cycle	PPM1G
SIVA1	1.11e-205	0.860645	0.908	0.703	2.37e-201	Cell_cycle	SIVA1
RAD51C	1.73e-205	0.458815	0.508	0.183	3.72e-201	Cell_cycle	RAD51C
DDX39A	2.8e-205	0.482847	0.582	0.23	6.01e-201	Cell_cycle	DDX39A
UNG	3.93e-205	0.490907	0.428	0.138	8.44e-201	Cell_cycle	UNG
CHCHD3	5.75e-205	0.513663	0.592	0.246	1.24e-200	Cell_cycle	CHCHD3
TIMM10	3.76e-202	0.666749	0.842	0.521	8.09e-198	Cell_cycle	TIMM10
CCT5	8.81e-201	0.797084	0.76	0.423	1.89e-196	Cell_cycle	CCT5
COPRS1	2.69e-200	0.529543	0.627	0.273	5.78e-196	Cell_cycle	COPRS
TCOF1	5.53e-198	0.346699	0.38	0.111	1.19e-193	Cell_cycle	TCOF1
C19orf48	1.15e-194	0.506444	0.555	0.223	2.48e-190	Cell_cycle	C19orf48
POLE3	1.18e-193	0.499365	0.502	0.186	2.54e-189	Cell_cycle	POLE3
ATP5B	3.97e-193	0.847612	0.97	0.816	8.53e-189	Cell_cycle	ATP5B
RP11-160O5.1	8.4e-193	0.308063	0.304	0.078	1.81e-188	Cell_cycle	RP11-160O5.1
DHRS13	1.01e-192	0.411057	0.51	0.18	2.18e-188	Cell_cycle	DHRS13
CBX1	9.41e-192	0.493615	0.608	0.255	2.02e-187	Cell_cycle	CBX1
LSM7	1.23e-191	0.59237	0.974	0.816	2.63e-187	Cell_cycle	LSM7
SRSF101	2.1e-191	0.691881	0.818	0.488	4.52e-187	Cell_cycle	SRSF10
SLC38A4	1.54e-190	0.310444	0.244	0.053	3.31e-186	Cell_cycle	SLC38A4
ATAD3A	3.59e-190	0.32767	0.371	0.11	7.72e-186	Cell_cycle	ATAD3A
GSTM51	2.58e-189	0.405649	0.318	0.084	5.54e-185	Cell_cycle	GSTM5
HNRNPAB	2.34e-188	0.687756	0.79	0.474	5.02e-184	Cell_cycle	HNRNPAB
PTN1	4.35e-188	1.23802	0.572	0.259	9.36e-184	Cell_cycle	PTN
PDCD51	8.99e-188	0.636624	0.901	0.638	1.93e-183	Cell_cycle	PDCD5
BTG31	4.47e-187	0.632186	0.763	0.419	9.6e-183	Cell_cycle	BTG3
PARK71	7.99e-187	0.577894	0.984	0.846	1.72e-182	Cell_cycle	PARK7
KIF22	2.78e-186	0.48371	0.592	0.25	5.97e-182	Cell_cycle	KIF22
RRM1	3.14e-185	0.307765	0.326	0.089	6.74e-181	Cell_cycle	RRM1
MRPL37	5.5e-185	0.502948	0.644	0.3	1.18e-180	Cell_cycle	MRPL37
HLA-DRA2	2.25e-184	0.72507	0.867	0.471	4.83e-180	Cell_cycle	HLA-DRA
SMC1A	3.31e-184	0.461207	0.458	0.164	7.1e-180	Cell_cycle	SMC1A
ACOT7	5.55e-183	0.343475	0.355	0.105	1.19e-178	Cell_cycle	ACOT7
C20orf27	6.15e-183	0.491204	0.643	0.292	1.32e-178	Cell_cycle	C20orf27
MRPS26	3.41e-180	0.61424	0.862	0.553	7.32e-176	Cell_cycle	MRPS26
C9orf142	3.45e-180	0.587738	0.684	0.34	7.41e-176	Cell_cycle	C9orf142
DDX46	6.35e-180	0.615896	0.815	0.487	1.36e-175	Cell_cycle	DDX46
TMEM38B	7.56e-180	0.331805	0.288	0.074	1.62e-175	Cell_cycle	TMEM38B
CD741	3.37e-178	0.664288	0.979	0.777	7.23e-174	Cell_cycle	CD74
C16orf131	5.46e-178	0.711804	0.871	0.585	1.17e-173	Cell_cycle	C16orf13
THEM6	9.39e-176	0.549175	0.735	0.387	2.02e-171	Cell_cycle	THEM6
RALY	1.86e-175	0.586956	0.873	0.588	3.99e-171	Cell_cycle	RALY
NDUFA6	7.47e-175	0.595279	0.933	0.723	1.61e-170	Cell_cycle	NDUFA6
FANCL	3.13e-174	0.388459	0.385	0.123	6.72e-170	Cell_cycle	FANCL
LSM3	3.6e-174	0.679984	0.93	0.77	7.74e-170	Cell_cycle	LSM3
TIMM131	5.36e-172	0.645843	0.962	0.795	1.15e-167	Cell_cycle	TIMM13
CBX5	6.84e-172	0.500674	0.502	0.198	1.47e-167	Cell_cycle	CBX5
PSMC3	3.58e-171	0.558752	0.778	0.439	7.68e-167	Cell_cycle	PSMC3
BANF1	5.95e-171	0.579822	0.941	0.755	1.28e-166	Cell_cycle	BANF1
MRPS34	9.18e-170	0.611641	0.903	0.647	1.97e-165	Cell_cycle	MRPS34
KRT201	6.71e-169	0.503094	0.547	0.218	1.44e-164	Cell_cycle	KRT20
DUT	8.39e-168	0.780499	0.84	0.591	1.8e-163	Cell_cycle	DUT
SLC25A10	9.16e-168	0.337465	0.354	0.111	1.97e-163	Cell_cycle	SLC25A10
PRKDC	3.36e-167	0.610112	0.614	0.296	7.23e-163	Cell_cycle	PRKDC
HP1BP31	3.43e-167	0.817583	0.764	0.467	7.37e-163	Cell_cycle	HP1BP3
MZT2B	3.48e-167	0.58033	0.958	0.784	7.47e-163	Cell_cycle	MZT2B
SSRP1	9.52e-167	0.518918	0.679	0.342	2.05e-162	Cell_cycle	SSRP1
H2AFX	1.17e-166	0.489548	0.485	0.191	2.52e-162	Cell_cycle	H2AFX
CMSS1	8.03e-166	0.458356	0.567	0.244	1.73e-161	Cell_cycle	CMSS1
ANP32B	2.89e-165	0.627786	0.797	0.49	6.22e-161	Cell_cycle	ANP32B
PSMB2	3.03e-165	0.606856	0.873	0.622	6.51e-161	Cell_cycle	PSMB2
GADD45GIP1	7.51e-164	0.571545	0.932	0.725	1.61e-159	Cell_cycle	GADD45GIP1
MRPL51	1.27e-163	0.576255	0.947	0.791	2.73e-159	Cell_cycle	MRPL51
CSTF31	1.87e-163	0.533865	0.559	0.246	4.02e-159	Cell_cycle	CSTF3
SNHG251	3.48e-163	0.906139	0.722	0.435	7.48e-159	Cell_cycle	SNHG25
POLR3K	1.29e-162	0.477868	0.594	0.277	2.77e-158	Cell_cycle	POLR3K
CUTA	1.64e-162	0.529048	0.98	0.855	3.52e-158	Cell_cycle	CUTA
NDUFV31	9.49e-162	0.546434	0.73	0.391	2.04e-157	Cell_cycle	NDUFV3
SF3A21	2.86e-161	0.451383	0.542	0.228	6.15e-157	Cell_cycle	SF3A2
PMM1	6.32e-161	0.380305	0.425	0.151	1.36e-156	Cell_cycle	PMM1
SCNN1B1	8.55e-161	0.557753	0.434	0.159	1.84e-156	Cell_cycle	SCNN1B
DCXR1	1.03e-160	0.598422	0.862	0.599	2.21e-156	Cell_cycle	DCXR
STEAP12	7.83e-160	0.528349	0.657	0.316	1.68e-155	Cell_cycle	STEAP1
GMNN1	7.71e-159	0.429265	0.728	0.359	1.66e-154	Cell_cycle	GMNN
COX142	2.95e-158	0.713131	0.951	0.776	6.35e-154	Cell_cycle	COX14
LY6E1	7.27e-157	0.709887	0.925	0.751	1.56e-152	Cell_cycle	LY6E
PSMD3	1.94e-156	0.481988	0.649	0.321	4.16e-152	Cell_cycle	PSMD3
GUSB	4.86e-156	0.439015	0.544	0.238	1.04e-151	Cell_cycle	GUSB
HLA-C	9.02e-156	0.556459	0.991	0.883	1.94e-151	Cell_cycle	HLA-C
PCYT2	9.9e-156	0.425242	0.571	0.253	2.13e-151	Cell_cycle	PCYT2
SNRPA	1.95e-155	0.456863	0.603	0.284	4.19e-151	Cell_cycle	SNRPA
NDUFV1	2.77e-155	0.595713	0.789	0.493	5.95e-151	Cell_cycle	NDUFV1
CNPY3	9.35e-155	0.48824	0.637	0.314	2.01e-150	Cell_cycle	CNPY3
PPIH	5.13e-154	0.412409	0.508	0.21	1.1e-149	Cell_cycle	PPIH
TUFM	1.17e-153	0.63101	0.91	0.688	2.52e-149	Cell_cycle	TUFM
EIF4EBP1	6.26e-153	0.562816	0.808	0.492	1.34e-148	Cell_cycle	EIF4EBP1
SRSF2	7.59e-153	0.524468	0.956	0.785	1.63e-148	Cell_cycle	SRSF2
BHMT1	8.07e-153	0.621048	0.441	0.172	1.73e-148	Cell_cycle	BHMT
AC098973.21	1.26e-152	0.452986	0.431	0.149	2.72e-148	Cell_cycle	AC098973.2
LYAR	1.37e-152	0.33266	0.403	0.142	2.95e-148	Cell_cycle	LYAR
TOMM40	1.54e-152	0.471628	0.635	0.312	3.31e-148	Cell_cycle	TOMM40
CD320	4.35e-152	0.325664	0.371	0.125	9.35e-148	Cell_cycle	CD320
TMEM109	5.53e-152	0.3688	0.41	0.149	1.19e-147	Cell_cycle	TMEM109
CSE1L	5.6e-152	0.319359	0.402	0.141	1.2e-147	Cell_cycle	CSE1L
MRPS71	6.14e-152	0.541866	0.803	0.507	1.32e-147	Cell_cycle	MRPS7
HSPD1	2.11e-151	0.648327	0.896	0.681	4.52e-147	Cell_cycle	HSPD1
DKC1	2.83e-151	0.467699	0.563	0.254	6.07e-147	Cell_cycle	DKC1
HMGB31	3.61e-151	0.494839	0.685	0.353	7.75e-147	Cell_cycle	HMGB3
USP18	4.56e-151	0.305831	0.327	0.101	9.8e-147	Cell_cycle	USP18
ZDHHC12	8.52e-151	0.516093	0.667	0.35	1.83e-146	Cell_cycle	ZDHHC12
POLR2H	9.68e-151	0.493285	0.704	0.381	2.08e-146	Cell_cycle	POLR2H
CBR3	1.01e-150	0.334358	0.41	0.147	2.16e-146	Cell_cycle	CBR3
NUBP2	2.02e-150	0.450311	0.64	0.315	4.33e-146	Cell_cycle	NUBP2
NR2C2AP	5.97e-150	0.360786	0.396	0.141	1.28e-145	Cell_cycle	NR2C2AP
BUB3	1.14e-149	0.502372	0.654	0.338	2.45e-145	Cell_cycle	BUB3
HMGXB4	1.36e-149	0.473693	0.518	0.228	2.91e-145	Cell_cycle	HMGXB4
CCDC137	2.05e-148	0.379264	0.44	0.168	4.4e-144	Cell_cycle	CCDC137
MRPL4	3.88e-148	0.545038	0.754	0.451	8.33e-144	Cell_cycle	MRPL4
LSM8	6.04e-148	0.52538	0.869	0.587	1.3e-143	Cell_cycle	LSM8
CTSL1	2.17e-147	0.604445	0.503	0.223	4.66e-143	Cell_cycle	CTSL
UBE2S	5.48e-147	0.647852	0.612	0.307	1.18e-142	Cell_cycle	UBE2S
POLR2G	7.11e-147	0.555696	0.796	0.499	1.53e-142	Cell_cycle	POLR2G
RCC2	1.06e-145	0.447178	0.448	0.183	2.27e-141	Cell_cycle	RCC2
BCL7C	8.39e-145	0.523658	0.666	0.361	1.8e-140	Cell_cycle	BCL7C
NUDC	1.12e-144	0.540322	0.849	0.577	2.42e-140	Cell_cycle	NUDC
RFC1	1.23e-144	0.527191	0.571	0.272	2.65e-140	Cell_cycle	RFC1
MRPL361	1.87e-144	0.6189	0.786	0.501	4.02e-140	Cell_cycle	MRPL36
CACYBP	2.44e-144	0.530149	0.818	0.537	5.25e-140	Cell_cycle	CACYBP
UBXN41	5.06e-144	0.600884	0.902	0.67	1.09e-139	Cell_cycle	UBXN4
SLC25A11	5.71e-144	0.535388	0.637	0.322	1.23e-139	Cell_cycle	SLC25A1
PSMD11	2.14e-143	0.496303	0.714	0.399	4.6e-139	Cell_cycle	PSMD11
TRPM41	2.22e-143	0.599339	0.437	0.176	4.77e-139	Cell_cycle	TRPM4
MT2A2	6.46e-142	0.348719	0.728	0.376	1.39e-137	Cell_cycle	MT2A
TUBB4B	1.33e-141	0.704526	0.877	0.659	2.86e-137	Cell_cycle	TUBB4B
TSEN54	3.8e-141	0.305179	0.372	0.13	8.16e-137	Cell_cycle	TSEN54
ACAT2	3.87e-141	0.49421	0.55	0.257	8.32e-137	Cell_cycle	ACAT2
CKLF1	5.05e-141	0.574277	0.809	0.53	1.08e-136	Cell_cycle	CKLF
H2AFY	1.45e-140	0.532852	0.888	0.67	3.12e-136	Cell_cycle	H2AFY
DDAH1	3.88e-140	0.35137	0.358	0.125	8.34e-136	Cell_cycle	DDAH1
FN3KRP	5.03e-140	0.300002	0.363	0.125	1.08e-135	Cell_cycle	FN3KRP
PIN1	5.3e-139	0.485326	0.779	0.485	1.14e-134	Cell_cycle	PIN1
H1FX1	6.9e-139	0.538352	0.611	0.312	1.48e-134	Cell_cycle	H1FX
PDAP1	7.91e-139	0.512993	0.828	0.546	1.7e-134	Cell_cycle	PDAP1
ECI1	8.85e-139	0.373737	0.493	0.211	1.9e-134	Cell_cycle	ECI1
CDK41	1.08e-138	0.313187	0.869	0.577	2.32e-134	Cell_cycle	CDK4
SNRNP40	3.31e-138	0.457303	0.597	0.296	7.12e-134	Cell_cycle	SNRNP40
LUC7L31	6.1e-138	0.55091	0.813	0.525	1.31e-133	Cell_cycle	LUC7L3
CSNK2B	1.05e-137	0.528581	0.879	0.63	2.26e-133	Cell_cycle	CSNK2B
BCL2L12	2.13e-137	0.330009	0.425	0.165	4.57e-133	Cell_cycle	BCL2L12
YWHAQ	2.63e-136	0.536554	0.901	0.687	5.65e-132	Cell_cycle	YWHAQ
HNRNPD	2.84e-136	0.515723	0.735	0.44	6.1e-132	Cell_cycle	HNRNPD
SRSF111	8.68e-136	0.667453	0.869	0.648	1.87e-131	Cell_cycle	SRSF11
PSMC5	1.76e-135	0.530264	0.843	0.61	3.77e-131	Cell_cycle	PSMC5
SMCO4	2.35e-135	0.323475	0.334	0.113	5.06e-131	Cell_cycle	SMCO4
SPTSSB1	2.42e-135	0.874702	0.707	0.433	5.2e-131	Cell_cycle	SPTSSB
POP7	6.31e-135	0.470975	0.664	0.359	1.36e-130	Cell_cycle	POP7
ERAL1	2.87e-134	0.333179	0.428	0.168	6.16e-130	Cell_cycle	ERAL1
MRPL411	5.04e-134	0.65441	0.856	0.609	1.08e-129	Cell_cycle	MRPL41
CISD31	5.39e-134	0.532901	0.872	0.588	1.16e-129	Cell_cycle	CISD3
KPNB1	3.19e-133	0.49974	0.687	0.387	6.85e-129	Cell_cycle	KPNB1
ICMT	8.37e-133	0.327781	0.402	0.155	1.8e-128	Cell_cycle	ICMT
HLA-DMA1	1.93e-131	0.473369	0.677	0.357	4.14e-127	Cell_cycle	HLA-DMA
TMEM64	3.33e-131	0.367565	0.318	0.108	7.15e-127	Cell_cycle	TMEM64
NDUFS8	3.97e-131	0.465072	0.936	0.783	8.52e-127	Cell_cycle	NDUFS8
PAICS	2.21e-130	0.360784	0.492	0.215	4.75e-126	Cell_cycle	PAICS
CYC1	2.29e-130	0.529393	0.86	0.631	4.93e-126	Cell_cycle	CYC1
PRDX21	3.26e-130	0.527722	0.957	0.85	7.01e-126	Cell_cycle	PRDX2
STEAP21	8.22e-130	0.451258	0.494	0.217	1.77e-125	Cell_cycle	STEAP2
ATP6V0B2	1.98e-129	0.517087	0.946	0.759	4.26e-125	Cell_cycle	ATP6V0B
MDH2	3.2e-129	0.54531	0.883	0.659	6.87e-125	Cell_cycle	MDH2
ARL2	1.62e-128	0.411584	0.688	0.366	3.48e-124	Cell_cycle	ARL2
RBBP41	1.87e-128	0.607512	0.761	0.493	4.02e-124	Cell_cycle	RBBP4
UQCC2	3.53e-128	0.536395	0.885	0.663	7.58e-124	Cell_cycle	UQCC2
LGALS3BP2	8.49e-128	0.565259	0.919	0.714	1.82e-123	Cell_cycle	LGALS3BP
UFD1L	3.66e-127	0.454438	0.667	0.373	7.86e-123	Cell_cycle	UFD1L
UPK1B1	9.2e-127	0.552111	0.678	0.356	1.98e-122	Cell_cycle	UPK1B
DDOST1	1.37e-126	0.613497	0.777	0.519	2.94e-122	Cell_cycle	DDOST
CAMTA11	1.5e-125	0.504717	0.885	0.639	3.23e-121	Cell_cycle	CAMTA1
RAD1	1.81e-125	0.323514	0.425	0.175	3.89e-121	Cell_cycle	RAD1
SRSF7	7.23e-125	0.485186	0.907	0.662	1.55e-120	Cell_cycle	SRSF7
HLA-DQB11	1.22e-124	0.317527	0.441	0.172	2.62e-120	Cell_cycle	HLA-DQB1
PRDX4	1.29e-124	0.514545	0.732	0.458	2.76e-120	Cell_cycle	PRDX4
TXN2	1.5e-124	0.585846	0.836	0.601	3.22e-120	Cell_cycle	TXN2
SERPINH1	2.93e-124	0.369088	0.632	0.322	6.29e-120	Cell_cycle	SERPINH1
UPF3B	1.53e-123	0.31073	0.414	0.164	3.29e-119	Cell_cycle	UPF3B
COA1	3.82e-123	0.402312	0.624	0.328	8.2e-119	Cell_cycle	COA1
PPP1CA	4.09e-123	0.472116	0.899	0.707	8.79e-119	Cell_cycle	PPP1CA
RAD23A	5.06e-123	0.518727	0.822	0.583	1.09e-118	Cell_cycle	RAD23A
PIGX	5.89e-123	0.305426	0.402	0.16	1.27e-118	Cell_cycle	PIGX
SRM1	1.6e-122	0.46563	0.661	0.359	3.43e-118	Cell_cycle	SRM
EIF2S2	1.75e-122	0.451437	0.958	0.827	3.75e-118	Cell_cycle	EIF2S2
HNRNPR	6.06e-122	0.497258	0.766	0.493	1.3e-117	Cell_cycle	HNRNPR
POLR2I1	1.5e-121	0.45939	0.898	0.662	3.22e-117	Cell_cycle	POLR2I
FKBP4	2.76e-121	0.568284	0.708	0.436	5.93e-117	Cell_cycle	FKBP4
COMMD4	8.09e-120	0.418514	0.583	0.297	1.74e-115	Cell_cycle	COMMD4
NDUFS3	9.35e-120	0.476833	0.756	0.479	2.01e-115	Cell_cycle	NDUFS3
TP53I13	1.13e-119	0.335186	0.458	0.198	2.43e-115	Cell_cycle	TP53I13
PARP1	1.38e-119	0.415373	0.629	0.338	2.97e-115	Cell_cycle	PARP1
NUDT81	1.43e-119	0.409313	0.446	0.196	3.08e-115	Cell_cycle	NUDT8
MRPS25	1.47e-119	0.405922	0.624	0.331	3.17e-115	Cell_cycle	MRPS25
NNT-AS1	2.87e-119	0.335326	0.396	0.159	6.16e-115	Cell_cycle	NNT-AS1
TUBA1C	8.55e-119	0.685289	0.774	0.551	1.84e-114	Cell_cycle	TUBA1C
BAZ1B	4e-118	0.365105	0.439	0.192	8.59e-114	Cell_cycle	BAZ1B
ATP6V0E21	7.85e-118	0.356777	0.419	0.175	1.69e-113	Cell_cycle	ATP6V0E2
NHP2	5.76e-117	0.454954	0.94	0.785	1.24e-112	Cell_cycle	NHP2
BAD	2.76e-116	0.428252	0.74	0.443	5.93e-112	Cell_cycle	BAD
POLE4	7.13e-116	0.476029	0.771	0.488	1.53e-111	Cell_cycle	POLE4
BOLA3	7.94e-116	0.457116	0.754	0.465	1.71e-111	Cell_cycle	BOLA3
CDK11B	2.29e-115	0.326502	0.389	0.156	4.92e-111	Cell_cycle	CDK11B
DPM2	2.3e-115	0.402524	0.506	0.244	4.94e-111	Cell_cycle	DPM2
GPS1	5.19e-115	0.3462	0.546	0.268	1.11e-110	Cell_cycle	GPS1
CCDC167	7.48e-115	0.419685	0.666	0.374	1.61e-110	Cell_cycle	CCDC167
PSME21	9.81e-113	0.497875	0.905	0.703	2.11e-108	Cell_cycle	PSME2
FDPS	1.36e-112	0.446244	0.838	0.57	2.93e-108	Cell_cycle	FDPS
GOT2	1.74e-112	0.436904	0.643	0.365	3.74e-108	Cell_cycle	GOT2
TMED91	2.48e-112	0.453827	0.888	0.656	5.34e-108	Cell_cycle	TMED9
MTCH2	2.91e-112	0.429158	0.735	0.46	6.26e-108	Cell_cycle	MTCH2
PODXL2	7.16e-112	0.358045	0.368	0.15	1.54e-107	Cell_cycle	PODXL2
PRELID1	7.23e-112	0.488978	0.916	0.765	1.55e-107	Cell_cycle	PRELID1
PHF141	1.83e-111	0.525864	0.714	0.444	3.94e-107	Cell_cycle	PHF14
QTRT1	7.97e-111	0.459832	0.537	0.273	1.71e-106	Cell_cycle	QTRT1
NDUFAB1	9.11e-111	0.466571	0.893	0.701	1.96e-106	Cell_cycle	NDUFAB1
NDUFC21	9.78e-111	0.463612	0.948	0.797	2.1e-106	Cell_cycle	NDUFC2
MRPL20	1.55e-110	0.477874	0.92	0.748	3.32e-106	Cell_cycle	MRPL20
MRTO4	2.13e-110	0.326153	0.455	0.203	4.57e-106	Cell_cycle	MRTO4
PRPSAP1	3.53e-110	0.316938	0.475	0.218	7.58e-106	Cell_cycle	PRPSAP1
NOP56	4.53e-110	0.426747	0.617	0.335	9.74e-106	Cell_cycle	NOP56
HMGA11	7.26e-110	0.502647	0.859	0.6	1.56e-105	Cell_cycle	HMGA1
SDHA	9.85e-110	0.428173	0.546	0.282	2.12e-105	Cell_cycle	SDHA
AATF	2.83e-109	0.349953	0.511	0.245	6.09e-105	Cell_cycle	AATF
COA3	3.56e-109	0.432973	0.843	0.607	7.65e-105	Cell_cycle	COA3
TECR	4.06e-109	0.45947	0.822	0.586	8.72e-105	Cell_cycle	TECR
ADRM1	5.96e-109	0.472708	0.832	0.607	1.28e-104	Cell_cycle	ADRM1
POLR2F	8.52e-109	0.524291	0.84	0.619	1.83e-104	Cell_cycle	POLR2F
MZT1	1.56e-108	0.350485	0.569	0.29	3.36e-104	Cell_cycle	MZT1
NPM31	2.74e-108	0.393175	0.652	0.356	5.9e-104	Cell_cycle	NPM3
FAM136A	1.53e-107	0.401431	0.622	0.347	3.28e-103	Cell_cycle	FAM136A
ARHGDIA	2.15e-107	0.435669	0.818	0.564	4.62e-103	Cell_cycle	ARHGDIA
MYDGF1	5.4e-106	0.467616	0.885	0.65	1.16e-101	Cell_cycle	MYDGF
FAM111A	9.5e-106	0.304587	0.352	0.142	2.04e-101	Cell_cycle	FAM111A
TMUB1	1.92e-105	0.372374	0.664	0.371	4.12e-101	Cell_cycle	TMUB1
MRPL16	5.81e-105	0.37805	0.571	0.302	1.25e-100	Cell_cycle	MRPL16
RALBP11	1.58e-104	0.442307	0.872	0.607	3.4e-100	Cell_cycle	RALBP1
PSMB7	2.11e-104	0.506607	0.786	0.546	4.53e-100	Cell_cycle	PSMB7
MED101	2.3e-104	0.387154	0.591	0.313	4.95e-100	Cell_cycle	MED10
MRPS10	2.98e-104	0.37708	0.543	0.281	6.4e-100	Cell_cycle	MRPS10
SEPT11	4.12e-104	0.355128	0.529	0.267	8.86e-100	Cell_cycle	SEPT11
RBM42	4.2e-104	0.374151	0.59	0.316	9.02e-100	Cell_cycle	RBM42
POLR2E	4.78e-104	0.432202	0.757	0.5	1.03e-99	Cell_cycle	POLR2E
CMC1	8.19e-104	0.381645	0.65	0.373	1.76e-99	Cell_cycle	CMC1
MRPL14	8.79e-104	0.45347	0.855	0.657	1.89e-99	Cell_cycle	MRPL14
PSMG1	9.44e-104	0.33504	0.475	0.226	2.03e-99	Cell_cycle	PSMG1
AP1S1	1.48e-103	0.424909	0.812	0.552	3.17e-99	Cell_cycle	AP1S1
MAGOH	1.55e-103	0.442077	0.765	0.497	3.34e-99	Cell_cycle	MAGOH
EPCAM1	1.6e-103	0.438052	0.72	0.443	3.43e-99	Cell_cycle	EPCAM
YDJC	2e-103	0.380438	0.536	0.277	4.29e-99	Cell_cycle	YDJC
TPM3	3.24e-103	0.431129	0.856	0.626	6.96e-99	Cell_cycle	TPM3
SNRPB2	8.13e-103	0.463331	0.848	0.613	1.75e-98	Cell_cycle	SNRPB2
ORAOV12	2.38e-102	0.418201	0.422	0.182	5.11e-98	Cell_cycle	ORAOV1
GXYLT1	5.92e-102	0.346521	0.323	0.126	1.27e-97	Cell_cycle	GXYLT1
RUSC1	6.2e-102	0.337729	0.517	0.256	1.33e-97	Cell_cycle	RUSC1
SNRPC	9.71e-102	0.438804	0.781	0.531	2.09e-97	Cell_cycle	SNRPC
PITHD1	1.03e-101	0.317391	0.505	0.246	2.21e-97	Cell_cycle	PITHD1
ABCF1	1.09e-101	0.38613	0.62	0.341	2.34e-97	Cell_cycle	ABCF1
NAP1L1	2.25e-101	0.556608	0.912	0.742	4.84e-97	Cell_cycle	NAP1L1
APOL11	2.25e-101	0.537043	0.789	0.512	4.85e-97	Cell_cycle	APOL1
MRPS23	2.69e-101	0.380135	0.638	0.361	5.79e-97	Cell_cycle	MRPS23
SREK1	2.7e-101	0.379336	0.606	0.333	5.79e-97	Cell_cycle	SREK1
SF3B2	9.11e-101	0.413101	0.753	0.482	1.96e-96	Cell_cycle	SF3B2
NOC2L1	1.04e-100	0.436665	0.606	0.343	2.23e-96	Cell_cycle	NOC2L
FKBP1A	2.19e-100	0.382859	0.973	0.869	4.71e-96	Cell_cycle	FKBP1A
NELFE	9.1e-100	0.352589	0.627	0.351	1.96e-95	Cell_cycle	NELFE
ACTL6A	2.35e-99	0.338624	0.516	0.26	5.04e-95	Cell_cycle	ACTL6A
RBM17	4.02e-99	0.413752	0.785	0.509	8.64e-95	Cell_cycle	RBM17
MEA1	4.79e-99	0.455291	0.793	0.561	1.03e-94	Cell_cycle	MEA1
CHORDC1	6.93e-99	0.374474	0.48	0.236	1.49e-94	Cell_cycle	CHORDC1
NDUFA2	7.47e-99	0.396972	0.938	0.804	1.61e-94	Cell_cycle	NDUFA2
NUP37	1.31e-98	0.308231	0.452	0.209	2.82e-94	Cell_cycle	NUP37
BASP11	1.63e-98	0.415636	0.563	0.289	3.51e-94	Cell_cycle	BASP1
SNRPA1	2.32e-98	0.400306	0.611	0.344	4.98e-94	Cell_cycle	SNRPA1
SDHB	7.26e-98	0.47622	0.724	0.473	1.56e-93	Cell_cycle	SDHB
LRRC59	7.77e-98	0.377324	0.631	0.357	1.67e-93	Cell_cycle	LRRC59
AHCY	1.1e-97	0.363101	0.557	0.302	2.36e-93	Cell_cycle	AHCY
ICT1	4.42e-97	0.318223	0.488	0.241	9.49e-93	Cell_cycle	ICT1
SMS	6.16e-97	0.415755	0.712	0.451	1.32e-92	Cell_cycle	SMS
IFI61	6.17e-97	0.54458	0.884	0.62	1.33e-92	Cell_cycle	IFI6
SMC3	7.13e-97	0.311541	0.421	0.193	1.53e-92	Cell_cycle	SMC3
MRPL22	9.09e-97	0.350142	0.677	0.389	1.95e-92	Cell_cycle	MRPL22
HAT1	2.01e-96	0.328582	0.475	0.23	4.33e-92	Cell_cycle	HAT1
POLDIP21	4.81e-96	0.375677	0.616	0.354	1.03e-91	Cell_cycle	POLDIP2
SMARCB1	2.86e-95	0.411372	0.637	0.381	6.15e-91	Cell_cycle	SMARCB1
LAGE3	3.36e-95	0.481602	0.777	0.524	7.23e-91	Cell_cycle	LAGE3
NT5C3B	4.83e-95	0.301237	0.478	0.233	1.04e-90	Cell_cycle	NT5C3B
IDH3B	5.45e-95	0.367949	0.647	0.375	1.17e-90	Cell_cycle	IDH3B
NCBP2-AS21	5.82e-95	0.368488	0.587	0.32	1.25e-90	Cell_cycle	NCBP2-AS2
DHX40	2.11e-94	0.303835	0.357	0.152	4.53e-90	Cell_cycle	DHX40
TAF11	2.9e-94	0.316307	0.5	0.25	6.24e-90	Cell_cycle	TAF11
CNPY21	4.3e-94	0.457063	0.869	0.65	9.25e-90	Cell_cycle	CNPY2
HPRT1	4.55e-94	0.340251	0.553	0.295	9.77e-90	Cell_cycle	HPRT1
UQCRC1	6.24e-94	0.420459	0.733	0.476	1.34e-89	Cell_cycle	UQCRC1
PPP4C1	1.18e-93	0.413145	0.869	0.66	2.53e-89	Cell_cycle	PPP4C
VPS25	2.97e-93	0.365939	0.607	0.346	6.38e-89	Cell_cycle	VPS25
ELAVL1	4e-93	0.423322	0.665	0.419	8.59e-89	Cell_cycle	ELAVL1
C1orf1222	6.19e-93	0.364369	0.688	0.412	1.33e-88	Cell_cycle	C1orf122
SRSF12	8.04e-93	0.436066	0.682	0.428	1.73e-88	Cell_cycle	SRSF1
COPS61	8.39e-93	0.459504	0.784	0.545	1.8e-88	Cell_cycle	COPS6
NARF	1.05e-92	0.375442	0.626	0.366	2.25e-88	Cell_cycle	NARF
RPN2	1.27e-92	0.431949	0.774	0.535	2.74e-88	Cell_cycle	RPN2
MTCH11	2.89e-92	0.380969	0.772	0.504	6.2e-88	Cell_cycle	MTCH1
MAN1A11	5.9e-92	0.301112	0.329	0.134	1.27e-87	Cell_cycle	MAN1A1
TMEM981	8.42e-92	0.30873	0.435	0.206	1.81e-87	Cell_cycle	TMEM98
HLA-DPB11	1.7e-91	0.342256	0.55	0.281	3.66e-87	Cell_cycle	HLA-DPB1
DFFA	2.04e-91	0.33971	0.487	0.251	4.39e-87	Cell_cycle	DFFA
C7orf55	2.07e-91	0.363144	0.66	0.395	4.45e-87	Cell_cycle	C7orf55
TMEM11	3.45e-91	0.336429	0.566	0.308	7.41e-87	Cell_cycle	TMEM11
TFDP1	7.64e-91	0.428043	0.537	0.285	1.64e-86	Cell_cycle	TFDP1
MRPL27	7.68e-91	0.444751	0.84	0.642	1.65e-86	Cell_cycle	MRPL27
C3orf14	8.97e-91	0.339629	0.602	0.319	1.93e-86	Cell_cycle	C3orf14
GSDMD	1.15e-90	0.321853	0.567	0.302	2.47e-86	Cell_cycle	GSDMD
EXOSC5	1.74e-90	0.308012	0.465	0.227	3.74e-86	Cell_cycle	EXOSC5
MRPS2	1.99e-90	0.302766	0.381	0.173	4.27e-86	Cell_cycle	MRPS2
AUP1	2.62e-90	0.384856	0.795	0.55	5.63e-86	Cell_cycle	AUP1
PDIA4	3.76e-90	0.391756	0.762	0.502	8.09e-86	Cell_cycle	PDIA4
ARL16	7.68e-90	0.335538	0.561	0.308	1.65e-85	Cell_cycle	ARL16
PGD	1.5e-89	0.518044	0.566	0.343	3.22e-85	Cell_cycle	PGD
ABHD121	2.94e-89	0.367073	0.752	0.47	6.32e-85	Cell_cycle	ABHD12
PSMD2	3.32e-89	0.384514	0.606	0.351	7.14e-85	Cell_cycle	PSMD2
HADH	3.84e-89	0.3072	0.537	0.281	8.26e-85	Cell_cycle	HADH
PSMB91	5.15e-89	0.417687	0.562	0.312	1.11e-84	Cell_cycle	PSMB9
UQCC31	6.3e-89	0.376824	0.674	0.409	1.35e-84	Cell_cycle	UQCC3
UPK3A1	8.23e-89	0.545635	0.642	0.381	1.77e-84	Cell_cycle	UPK3A
ISYNA1	1.11e-88	0.341845	0.598	0.328	2.39e-84	Cell_cycle	ISYNA1
UBE2L61	1.69e-88	0.368516	0.661	0.391	3.64e-84	Cell_cycle	UBE2L6
VDAC1	2.03e-88	0.420907	0.917	0.758	4.36e-84	Cell_cycle	VDAC1
EIF2AK2	2.2e-88	0.346959	0.513	0.274	4.73e-84	Cell_cycle	EIF2AK2
RSBN1L	4.09e-88	0.314743	0.565	0.303	8.78e-84	Cell_cycle	RSBN1L
SRPK1	1.35e-87	0.362584	0.611	0.355	2.89e-83	Cell_cycle	SRPK1
MIB21	1.4e-87	0.333171	0.382	0.176	3e-83	Cell_cycle	MIB2
RPS19BP11	1.54e-87	0.493714	0.871	0.648	3.3e-83	Cell_cycle	RPS19BP1
FABP61	2.08e-87	0.404394	0.795	0.547	4.47e-83	Cell_cycle	FABP6
FAM50A	9.91e-87	0.337691	0.599	0.343	2.13e-82	Cell_cycle	FAM50A
C19orf43	1.22e-86	0.36898	0.938	0.82	2.62e-82	Cell_cycle	C19orf43
SDF41	3.32e-86	0.413028	0.684	0.438	7.13e-82	Cell_cycle	SDF4
TRAP1	3.32e-86	0.338367	0.445	0.225	7.14e-82	Cell_cycle	TRAP1
NUFIP2	3.84e-86	0.357279	0.637	0.372	8.24e-82	Cell_cycle	NUFIP2
SLC25A391	5.56e-86	0.411591	0.763	0.515	1.2e-81	Cell_cycle	SLC25A39
HLA-DPA11	6.4e-86	0.397106	0.573	0.316	1.38e-81	Cell_cycle	HLA-DPA1
NIT2	8.99e-86	0.342499	0.641	0.386	1.93e-81	Cell_cycle	NIT2
SHMT2	9.88e-86	0.33579	0.445	0.225	2.12e-81	Cell_cycle	SHMT2
SRSF4	1.13e-85	0.347008	0.684	0.424	2.43e-81	Cell_cycle	SRSF4
DRAP1	2.96e-85	0.362618	0.894	0.704	6.37e-81	Cell_cycle	DRAP1
MRPS5	4.53e-85	0.345458	0.617	0.365	9.74e-81	Cell_cycle	MRPS5
RTN3	5.97e-85	0.421045	0.602	0.362	1.28e-80	Cell_cycle	RTN3
ILF2	7.03e-85	0.406355	0.752	0.523	1.51e-80	Cell_cycle	ILF2
RNPS1	7.74e-85	0.397793	0.763	0.535	1.66e-80	Cell_cycle	RNPS1
SUMO3	7.77e-85	0.350365	0.764	0.504	1.67e-80	Cell_cycle	SUMO3
PDHA1	1.02e-84	0.307954	0.475	0.241	2.19e-80	Cell_cycle	PDHA1
MRPS12	1.06e-84	0.375938	0.745	0.506	2.28e-80	Cell_cycle	MRPS12
COX17	1.77e-84	0.404736	0.901	0.721	3.8e-80	Cell_cycle	COX17
VGLL11	2.7e-84	0.346387	0.536	0.289	5.8e-80	Cell_cycle	VGLL1
UBALD21	5.08e-84	0.408892	0.711	0.455	1.09e-79	Cell_cycle	UBALD2
NFATC2IP	7.04e-84	0.302346	0.453	0.227	1.51e-79	Cell_cycle	NFATC2IP
VPS29	7.64e-84	0.389953	0.863	0.682	1.64e-79	Cell_cycle	VPS29
XPO1	1.53e-83	0.344582	0.474	0.248	3.28e-79	Cell_cycle	XPO1
PET1001	2.15e-83	0.460928	0.896	0.727	4.62e-79	Cell_cycle	PET100
LYPLA21	2.39e-83	0.377615	0.603	0.358	5.13e-79	Cell_cycle	LYPLA2
HIST1H1C2	2.75e-83	0.39505	0.529	0.288	5.91e-79	Cell_cycle	HIST1H1C
MRPS15	3e-83	0.383167	0.793	0.569	6.44e-79	Cell_cycle	MRPS15
NT5C	3.96e-83	0.378292	0.732	0.479	8.52e-79	Cell_cycle	NT5C
ARL6IP6	4.58e-83	0.389675	0.541	0.303	9.84e-79	Cell_cycle	ARL6IP6
HINT21	7.23e-83	0.343052	0.666	0.406	1.55e-78	Cell_cycle	HINT2
DCAF7	8.92e-83	0.375981	0.487	0.267	1.92e-78	Cell_cycle	DCAF7
PSMD14	9.36e-83	0.339762	0.594	0.345	2.01e-78	Cell_cycle	PSMD14
SUCLG1	1.39e-82	0.390875	0.694	0.448	2.99e-78	Cell_cycle	SUCLG1
SERBP1	1.65e-82	0.393845	0.909	0.751	3.55e-78	Cell_cycle	SERBP1
SEPT7	2.81e-82	0.403948	0.799	0.573	6.03e-78	Cell_cycle	SEPT7
SPINK12	3.88e-82	0.482208	1	0.838	8.33e-78	Cell_cycle	SPINK1
PCBD1	6.63e-82	0.386864	0.92	0.751	1.42e-77	Cell_cycle	PCBD1
RER11	1.05e-81	0.39181	0.838	0.63	2.27e-77	Cell_cycle	RER1
DYNLRB11	1.43e-81	0.354469	0.905	0.739	3.07e-77	Cell_cycle	DYNLRB1
HSD17B111	2.44e-81	0.612294	0.684	0.486	5.24e-77	Cell_cycle	HSD17B11
ACOT13	3.18e-81	0.331578	0.601	0.354	6.83e-77	Cell_cycle	ACOT13
SDF2L11	3.29e-81	0.343577	0.735	0.482	7.06e-77	Cell_cycle	SDF2L1
NTMT1	4.76e-81	0.302967	0.43	0.216	1.02e-76	Cell_cycle	NTMT1
GALNT3	6.9e-81	0.323045	0.501	0.267	1.48e-76	Cell_cycle	GALNT3
ASCC21	1e-80	0.391832	0.524	0.295	2.16e-76	Cell_cycle	ASCC2
GCLC1	1.42e-80	0.555723	0.59	0.371	3.06e-76	Cell_cycle	GCLC
CYP4B12	1.45e-80	0.375147	0.887	0.674	3.12e-76	Cell_cycle	CYP4B1
HLA-A2	1.63e-80	0.361372	0.993	0.866	3.51e-76	Cell_cycle	HLA-A
MDH1	1.95e-80	0.438129	0.728	0.507	4.19e-76	Cell_cycle	MDH1
ARHGDIB2	3.41e-80	0.411296	0.878	0.708	7.32e-76	Cell_cycle	ARHGDIB
AK2	5.98e-80	0.357431	0.743	0.5	1.29e-75	Cell_cycle	AK2
PFKL1	6.44e-80	0.38943	0.638	0.397	1.38e-75	Cell_cycle	PFKL
SNRNP27	7.81e-80	0.338677	0.551	0.31	1.68e-75	Cell_cycle	SNRNP27
HNRNPA3	8.83e-80	0.370082	0.905	0.753	1.9e-75	Cell_cycle	HNRNPA3
MRPS33	1.23e-79	0.36894	0.864	0.674	2.63e-75	Cell_cycle	MRPS33
PFDN2	1.86e-79	0.368358	0.899	0.718	3.99e-75	Cell_cycle	PFDN2
RP11-14N7.21	2.21e-79	0.325618	0.421	0.212	4.74e-75	Cell_cycle	RP11-14N7.2
FKBP11	3.54e-79	0.302614	0.447	0.223	7.6e-75	Cell_cycle	FKBP11
THUMPD3-AS11	6.06e-79	0.45062	0.617	0.381	1.3e-74	Cell_cycle	THUMPD3-AS1
POLR2J1	9.77e-79	0.439457	0.899	0.747	2.1e-74	Cell_cycle	POLR2J
MLF2	1.82e-78	0.407488	0.826	0.64	3.9e-74	Cell_cycle	MLF2
MUM1	2.17e-78	0.372793	0.497	0.272	4.66e-74	Cell_cycle	MUM1
ECHS11	2.39e-78	0.373607	0.826	0.602	5.13e-74	Cell_cycle	ECHS1
PSMB81	2.46e-78	0.381142	0.789	0.548	5.3e-74	Cell_cycle	PSMB8
KNOP1	5.79e-78	0.339075	0.51	0.275	1.24e-73	Cell_cycle	KNOP1
TARDBP	1.47e-77	0.32961	0.518	0.29	3.17e-73	Cell_cycle	TARDBP
CLPP	2.51e-77	0.332274	0.64	0.394	5.4e-73	Cell_cycle	CLPP
RNASEH2C	3.51e-77	0.342066	0.688	0.445	7.55e-73	Cell_cycle	RNASEH2C
TXNDC12	1.63e-76	0.345518	0.638	0.392	3.5e-72	Cell_cycle	TXNDC12
USP31	4.19e-76	0.326928	0.387	0.187	9.01e-72	Cell_cycle	USP31
ILF3	3.61e-75	0.343682	0.599	0.364	7.75e-71	Cell_cycle	ILF3
PIR	3.69e-75	0.348286	0.566	0.334	7.93e-71	Cell_cycle	PIR
KXD1	3.75e-75	0.301397	0.611	0.364	8.05e-71	Cell_cycle	KXD1
NXT1	4.56e-75	0.360733	0.632	0.403	9.81e-71	Cell_cycle	NXT1
CCT7	6.54e-75	0.39173	0.657	0.436	1.41e-70	Cell_cycle	CCT7
IFT27	9.19e-75	0.340644	0.523	0.304	1.98e-70	Cell_cycle	IFT27
SRRM1	1.15e-74	0.420314	0.862	0.672	2.48e-70	Cell_cycle	SRRM1
PSMA2	1.92e-74	0.391162	0.828	0.642	4.12e-70	Cell_cycle	PSMA2
C19orf70	7.25e-74	0.357239	0.912	0.767	1.56e-69	Cell_cycle	C19orf70
CMTM7	1.84e-73	0.312426	0.591	0.351	3.96e-69	Cell_cycle	CMTM7
HDGF	2.47e-73	0.361443	0.62	0.384	5.3e-69	Cell_cycle	HDGF
SNX5	2.51e-73	0.321063	0.64	0.396	5.39e-69	Cell_cycle	SNX5
GNB21	2.98e-73	0.385246	0.85	0.663	6.41e-69	Cell_cycle	GNB2
MKKS	3.4e-73	0.363538	0.727	0.507	7.3e-69	Cell_cycle	MKKS
TMEM9	4.02e-73	0.332847	0.513	0.295	8.64e-69	Cell_cycle	TMEM9
NMRAL1	4.5e-73	0.325529	0.558	0.332	9.66e-69	Cell_cycle	NMRAL1
SMYD3	8.45e-73	0.357669	0.549	0.319	1.82e-68	Cell_cycle	SMYD3
PUS7L	1.01e-72	0.327499	0.436	0.228	2.17e-68	Cell_cycle	PUS7L
CCNL21	1.6e-72	0.336318	0.524	0.3	3.43e-68	Cell_cycle	CCNL2
EBNA1BP2	1.62e-72	0.305521	0.607	0.367	3.48e-68	Cell_cycle	EBNA1BP2
TMEM542	1.72e-72	0.354355	0.803	0.559	3.71e-68	Cell_cycle	TMEM54
NAA50	2.18e-72	0.352665	0.659	0.426	4.69e-68	Cell_cycle	NAA50
RBCK11	2.62e-72	0.319315	0.788	0.547	5.64e-68	Cell_cycle	RBCK1
SNRNP70	2.81e-71	0.329199	0.677	0.444	6.04e-67	Cell_cycle	SNRNP70
BSG1	4.85e-71	0.35273	0.926	0.78	1.04e-66	Cell_cycle	BSG
HSD17B10	5.41e-71	0.344307	0.772	0.552	1.16e-66	Cell_cycle	HSD17B10
MIR4458HG1	8.1e-71	0.431957	0.563	0.351	1.74e-66	Cell_cycle	MIR4458HG
DPM31	1.61e-70	0.396725	0.741	0.513	3.46e-66	Cell_cycle	DPM3
MRPL21	3.68e-70	0.336466	0.707	0.479	7.91e-66	Cell_cycle	MRPL21
BUD31	5.15e-70	0.347247	0.846	0.648	1.11e-65	Cell_cycle	BUD31
ARL6IP1	8.07e-70	0.867696	0.908	0.804	1.73e-65	Cell_cycle	ARL6IP1
CERS6	9.86e-70	0.30485	0.426	0.225	2.12e-65	Cell_cycle	CERS6
RBBP7	1.7e-69	0.309775	0.572	0.34	3.65e-65	Cell_cycle	RBBP7
TIMM17B	5.04e-69	0.310087	0.714	0.474	1.08e-64	Cell_cycle	TIMM17B
MRPL24	6.18e-69	0.316588	0.664	0.425	1.33e-64	Cell_cycle	MRPL24
MCCC2	8.37e-69	0.320162	0.457	0.251	1.8e-64	Cell_cycle	MCCC2
HMG20B	1.23e-68	0.380995	0.609	0.389	2.64e-64	Cell_cycle	HMG20B
ACP1	1.91e-68	0.344199	0.769	0.547	4.11e-64	Cell_cycle	ACP1
EHF1	4.73e-68	0.360753	0.79	0.563	1.02e-63	Cell_cycle	EHF
LRPAP1	7.49e-68	0.365613	0.779	0.569	1.61e-63	Cell_cycle	LRPAP1
PLP2	1e-67	0.426735	0.765	0.556	2.15e-63	Cell_cycle	PLP2
IFI44L1	2.02e-67	0.435115	0.417	0.219	4.34e-63	Cell_cycle	IFI44L
DNAJC19	2.08e-67	0.330997	0.769	0.544	4.47e-63	Cell_cycle	DNAJC19
BTF3L42	3.15e-67	0.407057	0.816	0.637	6.77e-63	Cell_cycle	BTF3L4
MRPL17	7.44e-67	0.334074	0.587	0.363	1.6e-62	Cell_cycle	MRPL17
CDKN2A1	1.03e-66	0.447389	0.487	0.288	2.21e-62	Cell_cycle	CDKN2A
CD1511	1.31e-66	0.333787	0.843	0.638	2.81e-62	Cell_cycle	CD151
NMD3	1.5e-66	0.405198	0.582	0.37	3.21e-62	Cell_cycle	NMD3
NDUFA8	6.85e-66	0.373484	0.658	0.444	1.47e-61	Cell_cycle	NDUFA8
PFDN6	4.08e-65	0.300932	0.654	0.425	8.77e-61	Cell_cycle	PFDN6
DGCR6L	5.82e-65	0.31637	0.677	0.443	1.25e-60	Cell_cycle	DGCR6L
SPATS2L1	7.15e-65	0.387007	0.838	0.619	1.54e-60	Cell_cycle	SPATS2L
TPR	2.25e-64	0.309845	0.608	0.388	4.83e-60	Cell_cycle	TPR
DGUOK	2.91e-64	0.326554	0.851	0.658	6.25e-60	Cell_cycle	DGUOK
C7orf50	3.28e-64	0.331835	0.652	0.438	7.04e-60	Cell_cycle	C7orf50
PRPF40A	3.9e-64	0.303244	0.669	0.448	8.39e-60	Cell_cycle	PRPF40A
HSPA9	3.93e-64	0.333107	0.652	0.429	8.43e-60	Cell_cycle	HSPA9
UBE2I	6.25e-64	0.328187	0.845	0.681	1.34e-59	Cell_cycle	UBE2I
SNHG181	1.28e-63	0.385996	0.645	0.435	2.74e-59	Cell_cycle	SNHG18
VKORC1	1.52e-63	0.339565	0.678	0.458	3.27e-59	Cell_cycle	VKORC1
C11orf311	1.95e-63	0.31228	0.97	0.848	4.19e-59	Cell_cycle	C11orf31
SSBP12	2.65e-63	0.360623	0.87	0.729	5.7e-59	Cell_cycle	SSBP1
AP1B1	3.46e-63	0.308612	0.382	0.201	7.44e-59	Cell_cycle	AP1B1
PNKD	5.06e-62	0.323072	0.832	0.633	1.09e-57	Cell_cycle	PNKD
ADI1	1.14e-61	0.32934	0.861	0.694	2.44e-57	Cell_cycle	ADI1
ARPC5L	1.92e-61	0.315182	0.601	0.385	4.12e-57	Cell_cycle	ARPC5L
PLSCR11	1.01e-60	0.301646	0.656	0.424	2.16e-56	Cell_cycle	PLSCR1
MRPL42	1.32e-60	0.311897	0.753	0.536	2.84e-56	Cell_cycle	MRPL42
SPCS2	4.46e-60	0.359935	0.925	0.815	9.57e-56	Cell_cycle	SPCS2
RRBP1	8.61e-60	0.300796	0.596	0.376	1.85e-55	Cell_cycle	RRBP1
ERH	1.97e-59	0.30526	0.933	0.827	4.23e-55	Cell_cycle	ERH
TAX1BP11	2.3e-59	0.384627	0.858	0.706	4.94e-55	Cell_cycle	TAX1BP1
PHB2	3.12e-59	0.342441	0.751	0.556	6.7e-55	Cell_cycle	PHB2
GNB11	3.32e-59	0.316905	0.551	0.344	7.13e-55	Cell_cycle	GNB1
IFITM32	7.28e-59	0.444799	0.815	0.633	1.56e-54	Cell_cycle	IFITM3
HNRNPM	7.98e-59	0.336523	0.774	0.577	1.71e-54	Cell_cycle	HNRNPM
CCT8	8.21e-59	0.359766	0.769	0.581	1.76e-54	Cell_cycle	CCT8
[truncated: 42 more rows]

## Sheet: S2
gene	lowMean	highMean	logFC	pValue	fdr
ABCA4	0.569988	1.92529	1.75607	1.67681e-06	1.07882e-05
ACP5	15.7651	31.852	1.01465	0.00187386	0.00476919
ACSM6	1.93005	0.667319	-1.53219	4.8198e-10	1.05106e-08
ACTG2	43.2103	95.3473	1.14182	3.16279e-08	3.56676e-07
ADAM12	2.28861	4.95662	1.11489	4.71203e-12	2.50846e-10
ADAM19	3.70838	7.96016	1.10201	1.09289e-08	1.43343e-07
ADAM23	0.834528	2.1853	1.3888	0.00387665	0.00897855
ADAMTS12	1.15122	2.68399	1.22122	2.15493e-12	1.34497e-10
AEBP1	43.4387	94.8269	1.12632	1.99537e-11	7.99621e-10
AHNAK2	2.27233	6.40178	1.4943	2.03646e-14	4.25307e-12
AIFM3	3.25498	1.04462	-1.63967	5.23482e-10	1.13247e-08
AKR1B15	1.21773	2.9153	1.25945	0.000558441	0.00166979
ALB	5.57269	0.75859	-2.87698	0.0021503	0.00538193
ALPP	2.62028	7.86162	1.58511	0.00317174	0.00756701
ANGPTL1	0.49644	1.69294	1.76984	4.14227e-06	2.3702e-05
ANPEP	3.68774	13.4546	1.86729	1.42052e-08	1.78759e-07
ANXA1	68.2115	143.608	1.07405	6.32817e-13	5.09066e-11
ANXA10	30.6523	10.4016	-1.55919	0.00495674	0.0111174
APCDD1L	0.344118	2.72855	2.98716	1.38604e-16	7.52125e-14
APOE	71.1002	143.29	1.01101	5.97871e-06	3.26768e-05
AQP9	1.01936	2.12984	1.06308	3.36232e-08	3.76445e-07
ARSJ	0.620324	1.49233	1.26647	2.45706e-12	1.49908e-10
ASPN	5.0285	13.5405	1.42908	8.82342e-12	4.09497e-10
ATF7IP2	5.99138	2.54563	-1.23486	3.22188e-12	1.87111e-10
ATOH8	2.49923	0.919769	-1.44214	2.80928e-05	0.000124729
ATP1A4	2.58	1.17128	-1.13928	2.85102e-06	1.71535e-05
B4GALT6	2.07678	1.02447	-1.01947	0.000996003	0.00278062
BARX2	2.50877	6.26619	1.32061	0.00175271	0.00451163
BCAT1	2.64671	5.68196	1.10219	7.42023e-10	1.51473e-08
BEND5	3.80342	1.82984	-1.05558	5.97495e-15	1.58263e-12
BGN	122.644	262.546	1.0981	3.12103e-12	1.84209e-10
BHMT	22.1679	7.15209	-1.63204	1.31121e-09	2.4509e-08
BOC	0.715253	1.60917	1.16979	1.92916e-11	7.78834e-10
BTBD16	29.2215	8.86717	-1.72048	1.96783e-06	1.24248e-05
C4B	0.694235	1.49208	1.10383	2.72675e-08	3.1336e-07
C5orf46	0.977613	2.13537	1.12715	2.76512e-06	1.66829e-05
C6orf15	0.976621	6.39181	2.71035	0.000133995	0.00048329
CA4	2.61408	1.21684	-1.10316	0.00107319	0.00296562
CALB2	1.64354	5.34391	1.70109	4.51149e-09	6.77659e-08
CALML5	43.6798	129.059	1.56299	0.000923058	0.00260104
CASQ1	7.15943	2.86425	-1.32169	1.51647e-06	9.92098e-06
CASQ2	1.46965	3.3832	1.20291	2.37535e-08	2.77977e-07
CAV1	32.1169	65.07	1.01866	4.59991e-13	3.93347e-11
CAVIN2	2.42416	5.1073	1.07508	4.38024e-06	2.48534e-05
CCDC190	0.568647	1.49985	1.39921	0.00828594	0.0173282
CCDC80	3.63513	10.6424	1.54974	2.85318e-17	1.82268e-14
CCER2	10.919	0.371557	-4.87712	1.00034e-05	5.12437e-05
CCL24	0.908201	2.06586	1.18566	1.37415e-05	6.76485e-05
CCN3	1.23772	2.79036	1.17276	0.00087223	0.00247387
CCN5	0.966281	2.41909	1.32395	2.62682e-05	0.000117835
CD109	2.7101	7.20011	1.40967	2.14724e-17	1.45744e-14
CD209	1.00481	2.45217	1.28714	6.12764e-07	4.53007e-06
CD248	12.4515	25.4099	1.02907	8.49565e-10	1.68979e-08
CDH11	2.09578	4.44829	1.08576	1.46251e-10	3.9314e-09
CES1	4.2484	58.9973	3.79566	3.48989e-09	5.47691e-08
CGREF1	1.32891	3.2207	1.27714	5.17488e-06	2.8835e-05
CHI3L1	10.8679	55.1592	2.34353	1.33823e-12	9.14039e-11
CHRDL1	0.956546	2.5339	1.40546	5.78471e-05	0.000233279
CHRDL2	2.6209	6.96136	1.40931	1.39557e-12	9.41361e-11
CILP	1.57455	5.52641	1.81141	4.31164e-08	4.66849e-07
CLDN6	0.680504	3.96733	2.54349	0.000427614	0.00132834
CLEC11A	8.20451	17.2561	1.07262	5.25713e-07	3.97027e-06
CLIC3	44.74	89.6302	1.00242	0.00061581	0.00182127
CLMP	3.09814	6.4576	1.05959	1.6093e-11	6.77401e-10
CNN1	25.339	53.1198	1.06789	4.2298e-09	6.40665e-08
CNTN1	1.09231	3.28239	1.58736	1.86925e-09	3.26893e-08
COL10A1	4.12178	10.9498	1.40956	7.40788e-12	3.55972e-10
COL11A1	2.54863	6.91453	1.43991	7.63401e-08	7.59207e-07
COL12A1	12.9511	26.2714	1.02042	1.18683e-10	3.32191e-09
COL14A1	2.77794	6.30909	1.18342	2.8922e-08	3.29238e-07
COL1A1	286.665	668.076	1.22065	6.71268e-13	5.28258e-11
COL1A2	139.232	331.161	1.25004	2.66234e-13	2.53623e-11
COL3A1	218.228	526.981	1.27191	7.21388e-13	5.59591e-11
COL5A1	20.736	45.6309	1.13787	1.0736e-12	7.52209e-11
COL5A2	20.2371	44.6706	1.14233	1.83546e-12	1.1936e-10
COL6A1	64.754	148.88	1.20111	9.916e-14	1.26691e-11
COL6A2	83.2156	191.082	1.19926	2.2214e-14	4.55177e-12
COL6A3	18.0907	43.4334	1.26355	6.54901e-14	9.74278e-12
COL8A2	2.87984	6.38531	1.14877	9.06561e-13	6.4765e-11
COLEC12	1.18487	2.87792	1.2803	7.45223e-11	2.25435e-09
COMP	12.4931	43.6071	1.80343	3.53759e-09	5.5358e-08
CPXM1	8.65859	22.8318	1.39884	5.26475e-10	1.13443e-08
CPXM2	2.48117	5.12566	1.04672	2.01758e-08	2.41842e-07
CREB3L1	5.84486	12.1221	1.0524	4.31168e-08	4.66849e-07
CRTAC1	27.008	4.33246	-2.64013	5.35531e-07	4.0304e-06
CSDC2	0.9153	2.16602	1.24273	2.89583e-11	1.08071e-09
CSF3R	1.30245	2.69259	1.04777	0.000800822	0.00229047
CSPG4	3.43837	7.64673	1.15312	7.63271e-10	1.54937e-08
CTHRC1	23.2957	46.7547	1.00505	3.66202e-13	3.28674e-11
CTSE	33.8736	10.0352	-1.75509	4.48467e-07	3.44983e-06
CTSG	1.13585	2.86066	1.33258	0.000257919	0.000850852
CTSK	7.63212	17.4634	1.19418	5.13527e-09	7.53638e-08
CXCL12	3.29917	8.49	1.36366	1.36297e-10	3.70973e-09
CYP3A5	4.90205	2.27327	-1.10862	5.56292e-06	3.07447e-05
CYP4F12	12.1128	4.04161	-1.58352	1.30795e-10	3.58706e-09
CYP4F8	17.4164	5.61012	-1.63434	2.33392e-08	2.74015e-07
CYTL1	0.852018	2.85037	1.74219	1.20767e-07	1.12385e-06
DAB1	1.56955	0.65349	-1.26411	0.00812905	0.0170329
DCN	14.3828	31.868	1.14776	2.5159e-10	6.16765e-09
DDR2	1.35562	2.91102	1.10257	2.2532e-10	5.5995e-09
DES	95.4692	211.144	1.14512	7.79089e-09	1.08612e-07
DOK7	2.29462	1.10235	-1.05767	9.85235e-11	2.86854e-09
DPT	1.19386	3.73554	1.64569	1.08059e-09	2.07507e-08
DSC2	4.86724	10.9135	1.16494	9.85455e-07	6.86468e-06
DSC3	14.5821	30.7265	1.07528	0.012168	0.0242431
DSG3	11.9679	33.7761	1.49683	1.72873e-05	8.22339e-05
DUOXA2	7.40722	3.41975	-1.11504	0.000205749	0.000698742
DUSP2	29.0017	13.8361	-1.0677	2.46063e-05	0.000111529
ECM1	8.68361	20.286	1.22412	4.82122e-16	2.09434e-13
EFEMP1	9.47976	24.7903	1.38685	1.22294e-13	1.47568e-11
EFHD1	2.54547	5.83761	1.19745	0.0032124	0.00765395
ELN	4.64193	9.46262	1.02752	0.00011614	0.000426686
EMILIN1	16.432	34.4525	1.0681	2.94922e-11	1.09312e-09
EMP1	13.2216	28.5069	1.10841	1.80031e-15	6.51713e-13
EMP3	14.0623	28.9261	1.04054	1.30031e-10	3.58412e-09
EMX2	4.1949	1.93865	-1.11359	5.18206e-06	2.88601e-05
EPDR1	2.29911	4.65548	1.01785	4.01673e-08	4.39292e-07
EPGN	1.15473	2.58074	1.16022	0.00592132	0.0129231
EPHB6	28.1818	13.7257	-1.03788	1.45003e-06	9.56703e-06
EPYC	0.477109	1.67243	1.80956	5.48156e-10	1.16954e-08
ERN2	5.58306	2.43426	-1.19757	0.00224384	0.00558773
F13A1	3.74158	11.8101	1.65829	3.23336e-07	2.61267e-06
F2RL2	0.386258	1.65051	2.09527	2.8869e-11	1.08071e-09
FABP6	19.0987	8.25074	-1.21088	1.13085e-09	2.15079e-08
FAM20A	1.34724	2.91666	1.1143	4.07824e-11	1.41479e-09
FAM20C	4.70962	10.4368	1.14799	1.59775e-15	5.98328e-13
FAM3B	22.7967	9.884	-1.20566	4.31889e-11	1.48428e-09
FAP	1.39894	2.83313	1.01806	4.36801e-12	2.42024e-10
FBLL1	1.52166	0.73865	-1.04269	0.000483546	0.00147799
FBN1	2.77328	6.66504	1.26502	1.96333e-15	6.87797e-13
FBN2	1.96973	4.1939	1.0903	0.0020982	0.00527465
FGF7	1.05048	2.59387	1.30406	2.12787e-11	8.40317e-10
FGFBP1	20.5647	61.7399	1.58604	4.36103e-07	3.37332e-06
FIBIN	1.57514	3.97991	1.33725	1.30068e-11	5.74204e-10
FLNC	4.01453	8.91101	1.15036	5.79117e-14	9.10839e-12
FMO3	1.03826	3.24511	1.6441	0.00014894	0.000529629
FMOD	8.78169	18.456	1.07152	1.91424e-10	4.90299e-09
FN1	79.8312	198.34	1.31295	1.57889e-14	3.57342e-12
FNDC1	1.73451	5.04501	1.54033	8.4382e-13	6.23394e-11
FOLR2	6.44725	13.9855	1.11718	1.38639e-06	9.20305e-06
GABRP	4.78786	10.456	1.12689	5.09277e-06	2.84504e-05
GAS1	3.33435	6.73553	1.01439	2.22785e-11	8.73447e-10
GAS7	1.23941	2.79355	1.17245	9.2344e-14	1.20826e-11
GBP6	1.73879	5.02605	1.53134	0.00502782	0.0112467
GDPD2	4.82513	2.38683	-1.01547	0.000161205	0.000567116
GFPT2	2.05033	5.27779	1.36408	8.30176e-13	6.17514e-11
GJA5	1.67562	4.21097	1.32946	1.22434e-05	6.13016e-05
GKN1	2.06996	0.589148	-1.8129	0.000132522	0.000478612
GOLGA8A	10.714	4.52671	-1.24297	4.12694e-15	1.15742e-12
GOLGA8B	4.31421	2.1009	-1.03809	2.70414e-12	1.63672e-10
GPC2	2.70158	1.16338	-1.21547	5.01252e-09	7.39619e-08
GPC3	18.2993	4.39774	-2.05695	0.000479197	0.00146553
GPC6	1.05807	2.47219	1.22435	1.25843e-12	8.64969e-11
GREM1	2.88047	6.33908	1.13797	2.18972e-12	1.35888e-10
GSDMB	13.3804	6.54016	-1.03272	7.71275e-14	1.07385e-11
GXYLT2	0.833056	1.87876	1.1733	2.82179e-14	5.64538e-12
HES6	14.0443	4.41365	-1.66994	0.0192907	0.0359651
HMGCS2	154.052	50.2812	-1.61533	2.84115e-08	3.24447e-07
HOXB3	5.25321	2.28177	-1.20304	3.15221e-10	7.39375e-09
HOXB5	6.13997	2.51098	-1.28998	9.03788e-09	1.22843e-07
HOXB6	3.19012	1.48865	-1.09961	1.1185e-05	5.65762e-05
HOXB8	6.72213	3.13377	-1.10102	0.000258526	0.000852335
HPGD	74.9201	36.0371	-1.05587	2.97433e-05	0.000131093
HSD17B2	6.63218	2.44435	-1.44003	1.14888e-08	1.49245e-07
HSPB6	2.13044	4.91842	1.20704	9.05732e-08	8.79022e-07
HSPB7	2.16087	5.30668	1.29619	4.81345e-11	1.60845e-09
HTRA3	15.1109	31.5041	1.05995	1.09694e-11	4.98443e-10
HYAL1	0.79318	1.85682	1.22712	1.56039e-08	1.93225e-07
IBSP	0.558757	3.55889	2.67113	0.00394984	0.00913248
IGFBP2	28.3213	12.0013	-1.2387	0.00444642	0.0101106
IGFL2	1.28937	4.86186	1.91484	3.9779e-06	2.28935e-05
IHH	2.21581	0.736297	-1.58948	0.000377221	0.00118913
IL1R2	1.49375	3.16781	1.08455	5.01233e-05	0.000205955
IL34	1.54072	3.17557	1.04341	0.00107993	0.00298195
INTS6L	3.13741	1.52312	-1.04254	1.10326e-15	4.43754e-13
ISLR	19.2406	49.0981	1.35151	1.59942e-11	6.75864e-10
ITGA11	1.78874	4.76558	1.4137	1.88652e-10	4.85489e-09
ITGA5	14.2897	29.8164	1.06113	1.3824e-14	3.26368e-12
ITGAM	1.40725	3.06213	1.12166	2.15774e-08	2.561e-07
ITGBL1	0.612096	1.4191	1.21315	2.60318e-11	9.95442e-10
ITM2A	3.64072	10.5432	1.53402	0.00132019	0.00353745
ITPKA	0.866893	1.7449	1.00922	0.0150323	0.0290586
KCNE4	1.07624	2.38843	1.15006	2.80913e-11	1.05561e-09
KCNK13	0.729503	1.90364	1.38377	0.000484847	0.00148072
KLK5	6.89551	22.0274	1.67557	2.61819e-05	0.000117542
KLK6	3.13702	12.3864	1.98129	1.52915e-05	7.38727e-05
KLK7	2.40327	5.73342	1.2544	9.10005e-05	0.000345547
KLK8	0.66755	1.67383	1.32621	0.000534488	0.00161103
KRT16	133.86	308.711	1.20553	6.50598e-06	3.51342e-05
KRT34	0.266595	1.88663	2.82309	0.000120038	0.000438927
KRT4	20.5375	76.8548	1.90387	0.000746211	0.00215013
KRT5	375.561	852.688	1.18297	0.00360449	0.00843637
KRT6A	264.365	635.506	1.26537	3.8491e-05	0.00016412
KRT6B	44.2026	120.805	1.45048	0.00018189	0.000630692
KRT75	1.1347	2.78259	1.29412	0.00996953	0.020382
KRTAP5-10	1.60125	0.424979	-1.91373	1.72875e-11	7.15444e-10
KRTAP5-9	2.91143	1.15467	-1.33424	2.49909e-09	4.14353e-08
LAMA3	6.19778	13.8242	1.15737	0.00117958	0.0032122
LAMC2	32.2789	75.0842	1.21792	0.0031026	0.0074249
LEAP2	6.19688	2.48616	-1.31763	4.34824e-10	9.69648e-09
LGALS7B	4.4655	24.4694	2.45408	0.00694206	0.0148641
LOX	3.08685	6.6771	1.11308	3.16286e-14	6.02609e-12
LPL	1.09829	2.96452	1.43254	4.91351e-07	3.73413e-06
LRRC15	1.78839	5.10252	1.51255	1.68524e-11	7.01245e-10
LTO1	7.37446	3.05713	-1.27036	1.77257e-05	8.40983e-05
LUM	89.6885	182.817	1.0274	7.17287e-10	1.46976e-08
LYVE1	0.773134	2.93781	1.92595	4.58085e-07	3.50585e-06
MAOB	2.27406	5.77964	1.34571	2.1082e-08	2.50767e-07
MAP1A	0.942329	1.95138	1.05019	7.59561e-12	3.61791e-10
MARCO	2.21504	8.89669	2.00594	4.55535e-07	3.49372e-06
ME1	4.21423	9.38933	1.15575	4.91905e-09	7.27806e-08
MEDAG	2.77184	5.75216	1.05326	5.40901e-08	5.67554e-07
MELTF	2.9566	6.32482	1.09708	2.59288e-09	4.28595e-08
MFAP5	1.96678	5.69505	1.53387	4.05316e-11	1.41081e-09
MGP	30.0273	62.5802	1.05943	1.25588e-07	1.16373e-06
MMP9	9.12825	59.5025	2.70454	1.9439e-07	1.69428e-06
MOGAT2	1.80506	0.68641	-1.3949	2.77334e-07	2.29386e-06
MRC1	2.68637	5.85317	1.12356	4.39975e-08	4.74491e-07
MS4A8	2.29381	1.03816	-1.14372	1.76396e-07	1.55998e-06
MSC	3.75759	8.37813	1.15682	1.39539e-10	3.77903e-09
MSLN	4.65373	14.0563	1.59475	0.00796435	0.0167265
MSMB	17.3714	5.72645	-1.601	0.00022023	0.000742532
MSRB3	2.38224	4.8324	1.02042	1.4854e-11	6.45259e-10
MTRNR2L12	2.855	1.3912	-1.03716	0.00341803	0.0080783
MUC2	3.34387	0.711427	-2.23273	1.4425e-08	1.80536e-07
MUC4	1.36965	4.9418	1.85123	0.00978612	0.020075
MXRA8	14.9027	33.3447	1.16188	7.9582e-09	1.10661e-07
MYBPH	0.0320233	3.90002	6.92822	0.000120119	0.000439074
MYLK4	1.78808	0.825187	-1.11562	0.00280156	0.00678524
NID2	1.37292	3.24798	1.2423	8.34442e-11	2.46251e-09
NNAT	53.6577	9.12324	-2.55617	0.00168457	0.00436725
NPR1	1.07662	2.44997	1.18626	1.55769e-09	2.83359e-08
NRP2	2.11185	4.43632	1.07085	1.61232e-14	3.57342e-12
NSG1	7.68842	3.50105	-1.1349	0.000374465	0.00118149
OGN	0.575886	1.5513	1.42962	3.76198e-08	4.15194e-07
OLFML3	6.41336	15.6819	1.28995	1.11216e-09	2.12268e-08
OSGIN1	1.51325	3.37051	1.15532	0.000761611	0.00218813
OVGP1	3.98462	1.46539	-1.44316	1.11623e-12	7.77066e-11
P4HA3	0.897234	2.06874	1.2052	4.15648e-15	1.15742e-12
PCOLCE	12.2517	26.2909	1.10158	2.94227e-06	1.76244e-05
PCOLCE2	0.863501	1.99941	1.2113	2.98288e-07	2.45038e-06
PCP2	1.85893	0.873597	-1.08943	4.47943e-12	2.44455e-10
PCSK9	0.696408	2.35415	1.7572	4.62159e-12	2.47244e-10
PDGFRB	9.21082	18.8263	1.03135	3.48448e-13	3.17995e-11
PDLIM3	2.2222	4.59973	1.04956	3.05224e-12	1.82128e-10
PGLYRP3	1.38799	4.46852	1.68681	0.0167785	0.0319675
PGLYRP4	1.0633	3.37686	1.66714	0.0116097	0.0232458
PKDCC	1.51437	3.95907	1.38644	4.50065e-09	6.76967e-08
PLA2G10	1.81345	0.846178	-1.0997	0.000234328	0.000783016
PLAAT2	2.39438	8.11192	1.76039	2.09964e-06	1.31424e-05
PLEKHH1	3.06353	1.45777	-1.07143	2.01799e-13	2.09418e-11
PLIN5	3.58717	1.49915	-1.2587	2.10202e-11	8.33135e-10
PLN	2.23145	5.05966	1.18106	2.17541e-09	3.71461e-08
PLPP4	0.904076	1.81346	1.00423	4.20124e-10	9.46586e-09
PNCK	8.57997	3.80565	-1.17283	5.30622e-07	3.99622e-06
POSTN	26.8256	64.7755	1.27184	5.87097e-14	9.10839e-12
PPFIBP2	12.3483	5.59618	-1.14179	3.54271e-13	3.20615e-11
PPM1N	5.25812	1.74056	-1.59499	1.50776e-07	1.36452e-06
PPP2R2C	0.672724	1.49541	1.15245	0.0032263	0.00768049
PRELP	2.71572	5.66835	1.06159	3.15471e-08	3.56135e-07
PRR16	0.797004	1.86281	1.22482	7.01122e-14	1.01523e-11
PTGIS	4.17232	9.86315	1.2412	9.88741e-09	1.32565e-07
PTHLH	5.75662	12.2484	1.0893	3.90009e-06	2.25053e-05
PTPRR	5.78005	2.38478	-1.27723	1.09002e-08	1.43312e-07
PTX3	1.57647	5.05103	1.67988	0.000297035	0.000963242
PXDN	4.61289	10.4509	1.17988	7.97967e-14	1.09695e-11
RASL10A	1.56509	0.776211	-1.01173	1.40208e-08	1.77312e-07
RBP1	6.0729	13.6341	1.16676	5.52759e-06	3.05961e-05
RFLNA	0.678591	1.56246	1.20321	2.34869e-08	2.75451e-07
RGS4	0.864455	2.03285	1.23364	2.11355e-10	5.32557e-09
RHBG	5.99936	2.92932	-1.03424	9.75744e-09	1.31146e-07
RHCG	9.62409	38.6767	2.00674	0.0250858	0.0450971
RHEX	3.26345	1.32004	-1.30582	0.0238011	0.0430728
S100A7	211.416	462.771	1.13021	0.00252981	0.00619474
S100A8	398.444	1112.52	1.48139	0.000521814	0.00157852
SBK1	7.35141	3.29715	-1.1568	4.68637e-09	6.98136e-08
SCARF2	2.20798	4.60414	1.06021	8.50383e-09	1.16458e-07
SCEL	1.44595	4.53016	1.64755	0.000231481	0.000774932
SCNN1G	21.9328	7.94061	-1.46577	4.32191e-09	6.51888e-08
SERPINB13	4.3491	9.01857	1.05218	0.00017495	0.000609744
SERPINB2	2.91184	9.33932	1.68138	1.95219e-08	2.35042e-07
SERPINB4	11.0834	24.7086	1.15662	0.000435573	0.00134805
SERPINB7	1.28387	3.945	1.61952	3.86099e-10	8.77204e-09
SFRP2	43.909	105.392	1.26317	9.12436e-13	6.4765e-11
SFRP4	11.1693	32.2892	1.53151	3.24006e-11	1.16901e-09
SGCA	1.07113	2.19924	1.03787	8.81524e-06	4.58274e-05
SHH	7.24084	2.90672	-1.31677	4.29417e-05	0.000180196
SHROOM1	16.7867	7.92019	-1.08372	1.05462e-10	3.02196e-09
SLC14A1	21.5631	8.86224	-1.28282	3.80843e-08	4.19468e-07
SLC38A4	6.91882	2.17311	-1.67077	0.000160051	0.00056342
SLC6A14	1.44645	3.25088	1.16831	0.0122097	0.024312
SLITRK6	26.4519	11.7011	-1.17673	5.3415e-08	5.61013e-07
SMOC1	1.11679	2.34694	1.07143	0.0151252	0.0292133
SOST	0.0974031	4.57537	5.55378	1.30372e-05	6.45323e-05
SPINK1	546.006	246.45	-1.14762	2.70793e-06	1.63651e-05
SPOCD1	7.818	2.75012	-1.5073	0.00316164	0.00754458
SPP1	52.2327	236.375	2.17805	3.9213e-11	1.37372e-09
SPRR1B	55.98	210.548	1.91116	0.00145746	0.00385253
SPRR2A	19.3129	54.7661	1.50372	0.0135372	0.0265417
SPRR2D	11.4407	27.0457	1.24122	0.00420334	0.00964468
SRPX	4.445	12.7627	1.52167	2.80913e-11	1.05561e-09
SSC5D	1.27436	3.04742	1.25782	7.38482e-12	3.55972e-10
STEAP4	0.850234	2.60542	1.61559	3.04496e-10	7.2044e-09
STRA6	1.46666	3.52934	1.26687	0.000937446	0.00263543
SUGCT	0.961751	2.76937	1.52582	1.04504e-08	1.38912e-07
SULF1	8.23975	17.298	1.06994	1.39219e-11	6.09645e-10
SULT2A1	7.10267	3.50613	-1.01848	5.72216e-08	5.95237e-07
SUSD2	2.71281	5.59437	1.04419	0.000120023	0.000438927
SYNDIG1	0.665773	1.8185	1.44964	6.63308e-12	3.27269e-10
SYNM	4.68798	9.50225	1.0193	2.78416e-10	6.7042e-09
SYNPO2	2.5539	5.25783	1.04177	8.8581e-05	0.000338371
SYT8	46.9905	22.809	-1.04276	0.00586696	0.0128174
SYTL5	3.5558	1.75515	-1.01858	4.94529e-06	2.7712e-05
TAC3	65.8362	21.1508	-1.63817	0.000713987	0.00206936
TAGLN	30.2591	61.7084	1.0281	1.03302e-10	2.98367e-09
TBX1	12.6659	5.15543	-1.29679	5.30993e-10	1.1419e-08
TBX3	43.7382	20.4827	-1.09449	8.94827e-13	6.4765e-11
TCAP	5.50388	0.783398	-2.81263	7.59346e-07	5.46126e-06
TEKT5	1.53239	0.655894	-1.22425	1.68206e-08	2.05944e-07
TENT5B	2.65307	5.48953	1.04902	1.13593e-07	1.06807e-06
TFF1	61.0534	10.8552	-2.49168	0.000189231	0.0006533
TFF2	11.9837	3.83132	-1.64516	0.000155679	0.000550527
TGFB3	2.85606	5.89469	1.04539	5.35292e-14	8.67653e-12
TGFBI	31.1865	65.8078	1.07733	1.29668e-11	5.74204e-10
TIMP2	25.6825	52.4587	1.0304	8.89015e-13	6.4765e-11
TM4SF1	32.1645	84.2402	1.38904	3.0712e-19	5.55887e-16
TMC7	4.06136	1.8884	-1.1048	1.24375e-13	1.4843e-11
TMEM158	5.34298	11.5951	1.1178	1.83762e-10	4.76289e-09
TMEM178A	1.48633	0.640598	-1.21426	1.17946e-08	1.52669e-07
TMEM74B	1.38176	0.65032	-1.08728	1.5637e-07	1.40461e-06
TNC	10.645	26.1532	1.29682	1.68954e-13	1.86585e-11
TNFAIP8L3	1.02888	2.31823	1.17194	1.91272e-13	2.02348e-11
TNFRSF11B	1.93958	4.14875	1.09693	0.000118067	0.000432447
TOX2	1.61916	3.40523	1.07251	2.29071e-05	0.000105055
TOX3	6.70938	2.27271	-1.56177	2.12306e-10	5.33715e-09
TRIM16L	2.14142	4.72158	1.1407	3.95504e-05	0.00016778
TRIM31	18.0643	6.94477	-1.37914	4.41798e-06	2.50022e-05
TRPS1	0.695245	1.62962	1.22894	5.49873e-12	2.84363e-10
TSPAN7	2.33867	6.47038	1.46816	0.0161637	0.0309427
TSPAN8	4.80526	2.06996	-1.21501	0.0092301	0.019075
TTLL3	2.56719	1.27691	-1.00753	4.94723e-14	8.26568e-12
TTR	13.3374	0.941287	-3.8247	0.00011196	0.000413567
TWIST2	0.91126	2.36759	1.37749	4.39825e-10	9.78792e-09
VIM	39.6845	80.6829	1.02369	4.99908e-09	7.3864e-08
VMO1	2.8625	6.32413	1.14359	9.26675e-07	6.50109e-06
VSIG2	127.983	55.7239	-1.19959	8.19693e-11	2.42558e-09
VSIG4	5.84881	11.7279	1.00373	1.00187e-08	1.3383e-07
VSNL1	1.89573	3.97894	1.06963	3.19597e-06	1.89456e-05
VSTM2L	2.81914	6.49355	1.20375	0.00156031	0.00407821
WNT11	1.27005	3.37039	1.40803	2.80409e-07	2.31578e-06
ZNF300	3.67021	1.74102	-1.07593	6.07117e-07	4.49748e-06
ZNF334	1.52191	0.584173	-1.38142	2.07312e-05	9.65029e-05
ZNF432	7.61531	3.07507	-1.30828	1.35565e-12	9.2015e-11
ZNF737	6.53482	2.67711	-1.28747	4.37131e-11	1.49717e-09

## Sheet: S3
ONTOLOGY	ID	Description	GeneRatio	BgRatio	pvalue	p.adjust	qvalue	geneID	Count
BP	GO:0030198	extracellular matrix organization	43/336	301/18723	2.56572e-26	4.40319e-23	3.75663e-23	ADAMTS12/AEBP1/C6orf15/CAV1/CCDC80/COL10A1/COL11A1/COL12A1/COL14A1/COL1A1/COL1A2/COL3A1/COL5A1/COL5A2/COL8A2/COMP/CREB3L1/CTSG/CTSK/DDR2/DPT/ELN/EMILIN1/FAP/FMOD/GREM1/IBSP/IHH/KLK5/KLK7/LOX/LUM/MELTF/MMP9/NID2/POSTN/PTX3/PXDN/SFRP2/SMOC1/SULF1/TGFBI/TNFRSF11B	43
BP	GO:0043062	extracellular structure organization	43/336	302/18723	2.94531e-26	4.40319e-23	3.75663e-23	ADAMTS12/AEBP1/C6orf15/CAV1/CCDC80/COL10A1/COL11A1/COL12A1/COL14A1/COL1A1/COL1A2/COL3A1/COL5A1/COL5A2/COL8A2/COMP/CREB3L1/CTSG/CTSK/DDR2/DPT/ELN/EMILIN1/FAP/FMOD/GREM1/IBSP/IHH/KLK5/KLK7/LOX/LUM/MELTF/MMP9/NID2/POSTN/PTX3/PXDN/SFRP2/SMOC1/SULF1/TGFBI/TNFRSF11B	43
BP	GO:0045229	external encapsulating structure organization	43/336	304/18723	3.87491e-26	4.40319e-23	3.75663e-23	ADAMTS12/AEBP1/C6orf15/CAV1/CCDC80/COL10A1/COL11A1/COL12A1/COL14A1/COL1A1/COL1A2/COL3A1/COL5A1/COL5A2/COL8A2/COMP/CREB3L1/CTSG/CTSK/DDR2/DPT/ELN/EMILIN1/FAP/FMOD/GREM1/IBSP/IHH/KLK5/KLK7/LOX/LUM/MELTF/MMP9/NID2/POSTN/PTX3/PXDN/SFRP2/SMOC1/SULF1/TGFBI/TNFRSF11B	43
BP	GO:0030199	collagen fibril organization	19/336	61/18723	6.03512e-19	5.14343e-16	4.38817e-16	AEBP1/COL11A1/COL12A1/COL14A1/COL1A1/COL1A2/COL3A1/COL5A1/COL5A2/COMP/DDR2/DPT/EMILIN1/FMOD/GREM1/LOX/LUM/PXDN/SFRP2	19
BP	GO:0061448	connective tissue development	32/336	252/18723	3.04136e-18	2.0736e-15	1.76911e-15	ADAMTS12/BARX2/BGN/CCN3/CHI3L1/CHRDL2/COL11A1/COL1A1/COL5A1/COMP/CTSK/CYTL1/ECM1/EFEMP1/EPYC/GREM1/HOXB3/HYAL1/IHH/LOX/LUM/MGP/PDGFRB/PKDCC/PTHLH/RFLNA/SERPINB7/SFRP2/SULF1/TGFBI/TRPS1/WNT11	32
BP	GO:0051216	cartilage development	28/336	190/18723	7.9109e-18	4.49471e-15	3.8347e-15	ADAMTS12/BARX2/BGN/CCN3/CHI3L1/CHRDL2/COL11A1/COL1A1/COMP/CTSK/CYTL1/ECM1/EFEMP1/EPYC/GREM1/HOXB3/HYAL1/IHH/LUM/MGP/PKDCC/PTHLH/RFLNA/SFRP2/SULF1/TGFBI/TRPS1/WNT11	28
BP	GO:0001503	ossification	38/336	408/18723	7.95904e-17	3.87605e-14	3.30689e-14	ASPN/CDH11/CHRDL1/CHRDL2/CLEC11A/COL11A1/COL1A1/COL1A2/COL5A2/COL6A1/COMP/CREB3L1/CTHRC1/CTSK/DDR2/ECM1/FBN2/GDPD2/GPC3/GREM1/IBSP/IHH/ITGA11/LOX/MGP/MMP9/PKDCC/PTHLH/RFLNA/SFRP2/SHH/SMOC1/SOST/SPP1/TGFB3/TNC/TWIST2/WNT11	38
BP	GO:0031214	biomineral tissue development	21/336	169/18723	3.40747e-12	1.45201e-09	1.2388e-09	ASPN/COL1A1/COL1A2/COMP/DDR2/ECM1/FAM20A/FAM20C/FBN2/GPC3/GREM1/IBSP/LOX/MGP/PKDCC/PTHLH/RFLNA/SPP1/TBX1/TGFB3/WNT11	21
BP	GO:0110148	biomineralization	21/336	171/18723	4.29036e-12	1.62509e-09	1.38646e-09	ASPN/COL1A1/COL1A2/COMP/DDR2/ECM1/FAM20A/FAM20C/FBN2/GPC3/GREM1/IBSP/LOX/MGP/PKDCC/PTHLH/RFLNA/SPP1/TBX1/TGFB3/WNT11	21
BP	GO:0002062	chondrocyte differentiation	16/336	106/18723	6.93851e-11	2.36534e-08	2.01801e-08	ADAMTS12/CCN3/COL11A1/COMP/CYTL1/ECM1/EFEMP1/GREM1/IHH/PKDCC/PTHLH/RFLNA/SFRP2/SULF1/TGFBI/TRPS1	16
BP	GO:0030282	bone mineralization	16/336	119/18723	4.10043e-10	1.27076e-07	1.08416e-07	ASPN/COL1A2/COMP/DDR2/ECM1/FBN2/GPC3/GREM1/IBSP/LOX/MGP/PKDCC/PTHLH/RFLNA/TGFB3/WNT11	16
BP	GO:0007178	transmembrane receptor protein serine/threonine kinase signaling pathway	26/336	355/18723	1.45464e-09	4.1324e-07	3.5256e-07	ASPN/ATOH8/CAV1/CCN3/CD109/CHRDL1/CILP/COL1A2/COL3A1/COMP/EMILIN1/FBN1/FBN2/FMOD/GPC3/GREM1/HPGD/HTRA3/LOX/SFRP2/SFRP4/SHH/SOST/SULF1/TGFB3/VIM	26
BP	GO:0032963	collagen metabolic process	14/336	104/18723	5.08906e-09	1.33451e-06	1.13855e-06	COL1A1/COL1A2/COL5A1/CREB3L1/CTSK/EMILIN1/FAP/IHH/KLK6/MMP9/PDGFRB/SERPINB7/TGFB3/VIM	14
BP	GO:0001649	osteoblast differentiation	20/336	229/18723	6.29333e-09	1.53243e-06	1.3074e-06	COL1A1/COL6A1/CREB3L1/CTHRC1/DDR2/FBN2/GDPD2/GREM1/IBSP/IHH/ITGA11/LOX/PTHLH/SFRP2/SHH/SMOC1/SPP1/TNC/TWIST2/WNT11	20
BP	GO:0048705	skeletal system morphogenesis	19/336	220/18723	1.81937e-08	4.13483e-06	3.52767e-06	ACP5/BARX2/COL11A1/COL1A1/COMP/FBN2/GREM1/HOXB3/HOXB5/HOXB6/HOXB8/HYAL1/IHH/MGP/RFLNA/SFRP2/SFRP4/TBX1/TGFB3	19
BP	GO:0001706	endoderm formation	10/336	54/18723	3.60127e-08	7.67296e-06	6.54626e-06	COL11A1/COL12A1/COL5A1/COL5A2/COL6A1/DUSP2/FN1/ITGA5/LAMA3/MMP9	10
BP	GO:0035987	endodermal cell differentiation	9/336	45/18723	8.70528e-08	1.74566e-05	1.48933e-05	COL11A1/COL12A1/COL5A1/COL5A2/COL6A1/FN1/ITGA5/LAMA3/MMP9	9
BP	GO:0090101	negative regulation of transmembrane receptor protein serine/threonine kinase signaling pathway	14/336	131/18723	1.01316e-07	1.89371e-05	1.61564e-05	ASPN/CAV1/CCN3/CD109/CHRDL1/CILP/EMILIN1/FBN1/FBN2/GREM1/HTRA3/SFRP2/SOST/TGFB3	14
BP	GO:0008544	epidermis development	22/336	324/18723	1.05546e-07	1.89371e-05	1.61564e-05	ANXA1/CALML5/CD109/EMP1/FGF7/KLK5/KLK7/KRT16/KRT34/KRT5/KRTAP5-9/LAMA3/LAMC2/PTHLH/S100A7/SCEL/SFRP4/SHH/SLITRK6/SPRR1B/SPRR2A/SPRR2D	22
BP	GO:0090287	regulation of cellular response to growth factor stimulus	21/336	304/18723	1.55078e-07	2.6433e-05	2.25516e-05	ADAMTS12/ASPN/CAV1/CD109/CHRDL1/CREB3L1/DCN/EMILIN1/FBN1/FBN2/FGFBP1/GPC3/GREM1/HTRA3/ITGA5/LOX/SFRP2/SFRP4/SOST/SULF1/TGFB3	21
BP	GO:0090092	regulation of transmembrane receptor protein serine/threonine kinase signaling pathway	19/336	256/18723	2.02622e-07	3.28923e-05	2.80624e-05	ASPN/CAV1/CCN3/CD109/CHRDL1/CILP/EMILIN1/FBN1/FBN2/GPC3/GREM1/HTRA3/LOX/SFRP2/SFRP4/SHH/SOST/SULF1/TGFB3	19
BP	GO:0048562	embryonic organ morphogenesis	20/336	285/18723	2.39132e-07	3.70546e-05	3.16135e-05	COL11A1/CTHRC1/EFEMP1/FBN1/FBN2/HOXB3/HOXB5/HOXB6/HOXB8/HYAL1/IHH/MFAP5/SHH/SLITRK6/STRA6/TBX1/TBX3/TCAP/TGFB3/WNT11	20
BP	GO:0032964	collagen biosynthetic process	9/336	51/18723	2.71871e-07	3.72741e-05	3.18008e-05	COL1A1/COL5A1/CREB3L1/EMILIN1/IHH/PDGFRB/SERPINB7/TGFB3/VIM	9
BP	GO:0001704	formation of primary germ layer	13/336	121/18723	2.73351e-07	3.72741e-05	3.18008e-05	ATOH8/COL11A1/COL12A1/COL5A1/COL5A2/COL6A1/DUSP2/FN1/ITGA5/LAMA3/MMP9/SFRP2/WNT11	13
BP	GO:0048706	embryonic skeletal system development	13/336	121/18723	2.73351e-07	3.72741e-05	3.18008e-05	COL11A1/COL1A1/HOXB3/HOXB5/HOXB6/HOXB8/HYAL1/IHH/SHH/SULF1/TBX1/TGFB3/WNT11	13
BP	GO:0042060	wound healing	24/336	422/18723	7.23198e-07	9.48224e-05	8.08987e-05	ANXA1/APOE/CAV1/CD109/COL1A1/COL3A1/COL5A1/COMP/DCN/F13A1/F2RL2/FAP/FN1/ITGA5/KRT6A/LOX/PDGFRB/POSTN/S100A8/SERPINB2/SHH/TGFB3/TNC/TSPAN8	24
BP	GO:0002063	chondrocyte development	7/336	31/18723	1.0224e-06	0.000129087	0.000110132	COL11A1/COMP/ECM1/PTHLH/RFLNA/SFRP2/SULF1	7
BP	GO:0007492	endoderm development	10/336	77/18723	1.14572e-06	0.000139492	0.000119009	COL11A1/COL12A1/COL5A1/COL5A2/COL6A1/DUSP2/FN1/ITGA5/LAMA3/MMP9	10
BP	GO:0061037	negative regulation of cartilage development	7/336	32/18723	1.28864e-06	0.000151482	0.000129238	ADAMTS12/CTSK/EFEMP1/GREM1/PTHLH/RFLNA/WNT11	7
BP	GO:0010712	regulation of collagen metabolic process	8/336	47/18723	1.69167e-06	0.00019223	0.000164003	CREB3L1/EMILIN1/FAP/IHH/PDGFRB/SERPINB7/TGFB3/VIM	8
BP	GO:0009612	response to mechanical stimulus	16/336	216/18723	1.9242e-06	0.0002116	0.000180528	CHI3L1/COL11A1/COL1A1/COL3A1/CXCL12/DCN/IGFBP2/IHH/POSTN/SCEL/SLITRK6/SOST/STRA6/TCAP/TNC/WNT11	16
BP	GO:0018149	peptide cross-linking	7/336	35/18723	2.45818e-06	0.000261873	0.000223419	ANXA1/BGN/COL3A1/DCN/F13A1/FN1/SPRR1B	7
BP	GO:0042476	odontogenesis	12/336	130/18723	3.97626e-06	0.00041076	0.000350444	ASPN/COL1A1/COL1A2/CSF3R/FAM20A/FAM20C/KLK5/SHH/TBX1/TGFB3/TNC/TNFRSF11B	12
BP	GO:0050673	epithelial cell proliferation	23/336	437/18723	4.54727e-06	0.000455931	0.000388982	APOE/ATOH8/CAV1/CCL24/CCN3/CD109/COL8A2/CXCL12/ECM1/EPGN/FAP/FGF7/FGFBP1/GPC3/HYAL1/IHH/KLK8/KRT4/NRP2/SFRP2/SHH/SULF1/TBX1	23
BP	GO:0090288	negative regulation of cellular response to growth factor stimulus	11/336	111/18723	5.05417e-06	0.000492276	0.00041999	ADAMTS12/CHRDL1/CREB3L1/DCN/EMILIN1/FBN1/GREM1/HTRA3/SFRP2/SOST/SULF1	11
BP	GO:0043588	skin development	17/336	263/18723	5.85653e-06	0.000554581	0.000473146	ANXA1/CD109/COL1A1/COL1A2/COL3A1/COL5A1/COL5A2/COMP/FGF7/KLK5/KRT16/S100A7/SCEL/SHH/SPRR1B/SPRR2A/SPRR2D	17
BP	GO:0061035	regulation of cartilage development	9/336	73/18723	6.13543e-06	0.000565289	0.000482282	ADAMTS12/CTSK/EFEMP1/GREM1/PKDCC/PTHLH/RFLNA/TRPS1/WNT11	9
BP	GO:0007369	gastrulation	14/336	185/18723	6.60714e-06	0.00059273	0.000505693	ATOH8/COL11A1/COL12A1/COL5A1/COL5A2/COL6A1/DUSP2/FN1/GPC3/ITGA5/LAMA3/MMP9/SFRP2/WNT11	14
BP	GO:0032967	positive regulation of collagen biosynthetic process	6/336	27/18723	6.87788e-06	0.000601197	0.000512917	CREB3L1/IHH/PDGFRB/SERPINB7/TGFB3/VIM	6
BP	GO:0010714	positive regulation of collagen metabolic process	6/336	28/18723	8.62216e-06	0.000734824	0.000626922	CREB3L1/IHH/PDGFRB/SERPINB7/TGFB3/VIM	6
BP	GO:0032965	regulation of collagen biosynthetic process	7/336	42/18723	8.85432e-06	0.000736205	0.0006281	CREB3L1/EMILIN1/IHH/PDGFRB/SERPINB7/TGFB3/VIM	7
BP	GO:0070167	regulation of biomineral tissue development	10/336	97/18723	9.56815e-06	0.000776615	0.000662576	ASPN/COMP/DDR2/ECM1/FBN2/GREM1/MGP/PKDCC/RFLNA/TGFB3	10
BP	GO:0030500	regulation of bone mineralization	9/336	78/18723	1.06541e-05	0.000844651	0.000720622	COMP/DDR2/ECM1/FBN2/GREM1/MGP/PKDCC/RFLNA/TGFB3	9
BP	GO:0110149	regulation of biomineralization	10/336	99/18723	1.14835e-05	0.000889709	0.000759064	ASPN/COMP/DDR2/ECM1/FBN2/GREM1/MGP/PKDCC/RFLNA/TGFB3	10
BP	GO:0071560	cellular response to transforming growth factor beta stimulus	16/336	250/18723	1.24668e-05	0.000930743	0.000794073	ASPN/CAV1/CD109/CILP/COL1A1/COL1A2/COL3A1/EMILIN1/FBN1/FBN2/FMOD/HPGD/HTRA3/LOX/POSTN/TGFB3	16
BP	GO:0060840	artery development	10/336	100/18723	1.25592e-05	0.000930743	0.000794073	APOE/COMP/GJA5/HPGD/LOX/PDGFRB/SHH/STRA6/TBX1/WNT11	10
BP	GO:2000027	regulation of animal organ morphogenesis	11/336	125/18723	1.58488e-05	0.00114954	0.000980743	CTHRC1/FGF7/GPC3/GPC6/GREM1/SFRP2/SHH/SULF1/TBX1/TNFRSF11B/WNT11	11
BP	GO:0022617	extracellular matrix disassembly	8/336	63/18723	1.62375e-05	0.0011532	0.000983863	CTSG/CTSK/DDR2/FAP/KLK5/KLK7/MELTF/MMP9	8
BP	GO:0071559	response to transforming growth factor beta	16/336	256/18723	1.67328e-05	0.00116413	0.000993185	ASPN/CAV1/CD109/CILP/COL1A1/COL1A2/COL3A1/EMILIN1/FBN1/FBN2/FMOD/HPGD/HTRA3/LOX/POSTN/TGFB3	16
BP	GO:0006026	aminoglycan catabolic process	6/336	32/18723	1.95218e-05	0.001331	0.00113555	CHI3L1/HYAL1/LYVE1/OVGP1/PGLYRP3/PGLYRP4	6
BP	GO:0060348	bone development	14/336	205/18723	2.12002e-05	0.00141709	0.001209	ACP5/BGN/COL1A1/COMP/EPYC/FBN1/GREM1/IHH/LOX/RFLNA/SFRP2/SFRP4/SULF1/TGFB3	14
BP	GO:0048048	embryonic eye morphogenesis	6/336	33/18723	2.35021e-05	0.00154074	0.0013145	EFEMP1/FBN1/FBN2/IHH/MFAP5/STRA6	6
BP	GO:0048568	embryonic organ development	21/336	427/18723	3.24646e-05	0.00208815	0.00178152	COL11A1/CTHRC1/EFEMP1/FBN1/FBN2/HOXB3/HOXB5/HOXB6/HOXB8/HYAL1/IHH/MFAP5/PKDCC/SHH/SLITRK6/STRA6/TBX1/TBX3/TCAP/TGFB3/WNT11	21
BP	GO:0090090	negative regulation of canonical Wnt signaling pathway	11/336	137/18723	3.73923e-05	0.00236056	0.00201394	APOE/CAV1/CTHRC1/GPC3/GREM1/IGFBP2/SFRP2/SFRP4/SHH/SOST/WNT11	11
BP	GO:0030278	regulation of ossification	10/336	115/18723	4.26672e-05	0.00264459	0.00225626	COMP/DDR2/ECM1/FBN2/GREM1/MGP/PKDCC/RFLNA/SOST/TGFB3	10
BP	GO:0071772	response to BMP	12/336	165/18723	4.4519e-05	0.00266255	0.00227158	ADAMTS12/CHRDL1/COMP/FBN1/GPC3/GREM1/HTRA3/SFRP2/SFRP4/SOST/SULF1/TGFB3	12
BP	GO:0071773	cellular response to BMP stimulus	12/336	165/18723	4.4519e-05	0.00266255	0.00227158	ADAMTS12/CHRDL1/COMP/FBN1/GPC3/GREM1/HTRA3/SFRP2/SFRP4/SOST/SULF1/TGFB3	12
BP	GO:0032330	regulation of chondrocyte differentiation	7/336	54/18723	4.83379e-05	0.0028411	0.00242392	ADAMTS12/EFEMP1/GREM1/PKDCC/PTHLH/RFLNA/TRPS1	7
BP	GO:0048844	artery morphogenesis	8/336	74/18723	5.32582e-05	0.00307724	0.00262538	APOE/COMP/GJA5/HPGD/PDGFRB/STRA6/TBX1/WNT11	8
BP	GO:0009595	detection of biotic stimulus	6/336	38/18723	5.43204e-05	0.0030863	0.00263311	C4B/FAP/PGLYRP3/PGLYRP4/SRPX/SSC5D	6
BP	GO:0030510	regulation of BMP signaling pathway	9/336	96/18723	5.71101e-05	0.00319161	0.00272295	CHRDL1/FBN1/GPC3/GREM1/HTRA3/SFRP2/SFRP4/SOST/SULF1	9
BP	GO:0030178	negative regulation of Wnt signaling pathway	12/336	170/18723	5.95462e-05	0.00327408	0.00279331	APCDD1L/APOE/CAV1/CTHRC1/GPC3/GREM1/IGFBP2/SFRP2/SFRP4/SHH/SOST/WNT11	12
BP	GO:0007179	transforming growth factor beta receptor signaling pathway	13/336	198/18723	6.25093e-05	0.00335842	0.00286526	ASPN/CAV1/CD109/COL1A2/COL3A1/EMILIN1/FBN1/FBN2/FMOD/HPGD/HTRA3/LOX/TGFB3	13
BP	GO:0010463	mesenchymal cell proliferation	6/336	39/18723	6.32356e-05	0.00335842	0.00286526	FGF7/GPC3/IHH/SHH/TBX1/WNT11	6
BP	GO:0050678	regulation of epithelial cell proliferation	19/336	381/18723	6.40355e-05	0.00335842	0.00286526	APOE/ATOH8/CAV1/CCL24/CD109/CXCL12/ECM1/EPGN/FGF7/FGFBP1/GPC3/HYAL1/IHH/KRT4/NRP2/SFRP2/SHH/SULF1/TBX1	19
BP	GO:0016540	protein autoprocessing	5/336	25/18723	7.14396e-05	0.00363489	0.00310114	CTSE/IHH/KLK6/PCSK9/SHH	5
BP	GO:0032331	negative regulation of chondrocyte differentiation	5/336	25/18723	7.14396e-05	0.00363489	0.00310114	ADAMTS12/EFEMP1/GREM1/PTHLH/RFLNA	5
BP	GO:0048771	tissue remodeling	12/336	175/18723	7.87688e-05	0.00394887	0.00336901	ACP5/BGN/CAV1/CSPG4/CTHRC1/CTSK/DDR2/GREM1/IHH/SPP1/TGFB3/TNFRSF11B	12
BP	GO:0006029	proteoglycan metabolic process	8/336	79/18723	8.53071e-05	0.00421467	0.00359578	ADAMTS12/BGN/COL11A1/CYTL1/DCN/HYAL1/IHH/SULF1	8
BP	GO:0097186	amelogenesis	5/336	26/18723	8.71559e-05	0.00424376	0.0036206	CSF3R/FAM20A/FAM20C/KLK5/TBX1	5
BP	GO:0051604	protein maturation	16/336	294/18723	8.83857e-05	0.00424376	0.0036206	ADAM19/COMP/CPXM1/CPXM2/CTSE/CTSG/DUOXA2/GAS1/IHH/IL1R2/KLK6/LTO1/MELTF/NNAT/PCSK9/SHH	16
BP	GO:0030509	BMP signaling pathway	11/336	152/18723	9.63489e-05	0.00456185	0.00389199	CHRDL1/COMP/FBN1/GPC3/GREM1/HTRA3/SFRP2/SFRP4/SOST/SULF1/TGFB3	11
BP	GO:0030512	negative regulation of transforming growth factor beta receptor signaling pathway	8/336	81/18723	0.000101961	0.00476144	0.00406227	ASPN/CAV1/CD109/EMILIN1/FBN1/FBN2/HTRA3/TGFB3	8
BP	GO:0034505	tooth mineralization	5/336	27/18723	0.000105401	0.00485556	0.00414257	ASPN/COL1A1/FAM20A/FAM20C/TBX1	5
BP	GO:0010171	body morphogenesis	6/336	43/18723	0.000111246	0.00505651	0.00431401	COL1A1/GPC3/IHH/STRA6/TBX1/TGFB3	6
BP	GO:0006936	muscle contraction	17/336	347/18723	0.000190937	0.00856454	0.00730692	CASQ1/CASQ2/CAV1/CNN1/COMP/DES/DSC2/GJA5/HSPB6/KCNE4/MYBPH/PLN/SGCA/SULF1/SYNM/TBX3/TCAP	17
BP	GO:0060828	regulation of canonical Wnt signaling pathway	14/336	253/18723	0.000203722	0.00901934	0.00769493	APOE/CAV1/COL1A1/CTHRC1/GPC3/GREM1/IGFBP2/PPM1N/SCEL/SFRP2/SFRP4/SHH/SOST/WNT11	14
BP	GO:0042475	odontogenesis of dentin-containing tooth	8/336	90/18723	0.000213746	0.00922356	0.00786917	CSF3R/FAM20A/FAM20C/KLK5/SHH/TBX1/TNC/TNFRSF11B	8
BP	GO:0046849	bone remodeling	8/336	90/18723	0.000213746	0.00922356	0.00786917	ACP5/CTHRC1/CTSK/GREM1/IHH/SPP1/TGFB3/TNFRSF11B	8
BP	GO:0045861	negative regulation of proteolysis	17/336	351/18723	0.000218519	0.00931163	0.00794431	C4B/CD109/COL6A3/ECM1/GAS1/GPC3/IL1R2/MAP1A/MMP9/SERPINB13/SERPINB2/SERPINB4/SERPINB7/SFRP2/SHH/SPINK1/TIMP2	17
BP	GO:0016485	protein processing	13/336	225/18723	0.000224707	0.00945712	0.00806843	ADAM19/COMP/CPXM1/CPXM2/CTSE/CTSG/GAS1/IHH/IL1R2/KLK6/MELTF/PCSK9/SHH	13
BP	GO:0090596	sensory organ morphogenesis	14/336	256/18723	0.000230005	0.00956202	0.00815793	COL11A1/COL5A1/COL5A2/COL8A2/CTHRC1/EFEMP1/FBN1/FBN2/IHH/MFAP5/SLITRK6/STRA6/TBX1/TCAP	14
BP	GO:0060323	head morphogenesis	5/336	32/18723	0.000244281	0.0100332	0.0085599	COL1A1/IHH/STRA6/TBX1/TGFB3	5
BP	GO:0048704	embryonic skeletal system morphogenesis	8/336	94/18723	0.000288528	0.0115835	0.00988254	COL11A1/HOXB3/HOXB5/HOXB6/HOXB8/HYAL1/TBX1/TGFB3	8
BP	GO:0009952	anterior/posterior pattern specification	12/336	201/18723	0.000288822	0.0115835	0.00988254	EMX2/GPC3/HES6/HOXB3/HOXB5/HOXB6/HOXB8/SFRP2/SHH/TBX1/TBX3/TCAP	12
BP	GO:0030111	regulation of Wnt signaling pathway	16/336	328/18723	0.000307608	0.0120225	0.0102571	APCDD1L/APOE/CAV1/COL1A1/CTHRC1/GPC3/GREM1/IGFBP2/PPM1N/SCEL/SFRP2/SFRP4/SHH/SOST/SULF1/WNT11	16
BP	GO:0007160	cell-matrix adhesion	13/336	233/18723	0.000315342	0.0120225	0.0102571	ADAMTS12/COL3A1/EMILIN1/EPDR1/FN1/GREM1/ITGA11/ITGBL1/LYVE1/MSLN/MUC4/NID2/POSTN	13
BP	GO:0060541	respiratory system development	12/336	203/18723	0.000316144	0.0120225	0.0102571	CHI3L1/FGF7/GPC3/LOX/MSC/PDGFRB/PKDCC/SHH/STRA6/TGFB3/TNC/WNT11	12
BP	GO:0071774	response to fibroblast growth factor	9/336	120/18723	0.000316463	0.0120225	0.0102571	COL1A1/CREB3L1/FGF7/FGFBP1/HYAL1/POSTN/SULF1/TBX1/TNC	9
BP	GO:0061564	axon development	20/336	467/18723	0.00031837	0.0120225	0.0102571	APOE/B4GALT6/BOC/CDH11/CRTAC1/CXCL12/DAB1/EPHB6/FN1/KLK8/LAMA3/LAMC2/MAP1A/NRP2/PLA2G10/SHH/SLITRK6/SPP1/TNC/VSTM2L	20
BP	GO:0031589	cell-substrate adhesion	17/336	363/18723	0.000323129	0.0120225	0.0102571	ADAMTS12/CCDC80/COL1A1/COL3A1/EMILIN1/EPDR1/FN1/GREM1/ITGA11/ITGA5/ITGBL1/LYVE1/MELTF/MSLN/MUC4/NID2/POSTN	17
BP	GO:0030514	negative regulation of BMP signaling pathway	6/336	52/18723	0.000324457	0.0120225	0.0102571	CHRDL1/FBN1/GREM1/HTRA3/SFRP2/SOST	6
BP	GO:0003002	regionalization	16/336	331/18723	0.000340242	0.0124719	0.0106405	EMX2/GPC3/GREM1/HES6/HOXB3/HOXB5/HOXB6/HOXB8/ITGAM/NRP2/SFRP2/SHH/TBX1/TBX3/TCAP/WNT11	16
BP	GO:0003151	outflow tract morphogenesis	7/336	74/18723	0.000361662	0.0131057	0.0111813	ELN/GJA5/NRP2/SFRP2/TBX1/TBX3/WNT11	7
BP	GO:0030324	lung development	11/336	177/18723	0.000365222	0.0131057	0.0111813	CHI3L1/FGF7/GPC3/LOX/PDGFRB/PKDCC/SHH/STRA6/TGFB3/TNC/WNT11	11
BP	GO:0060537	muscle tissue development	18/336	403/18723	0.000383848	0.0136306	0.0116291	CASQ1/CAV1/COL11A1/DCN/ELN/GJA5/GREM1/IHH/LOX/MSC/PDGFRB/PLN/RGS4/SHH/STRA6/TBX1/TBX3/TCAP	18
BP	GO:0001667	ameboidal-type cell migration	20/336	475/18723	0.000395618	0.0139037	0.0118621	ANXA1/APOE/ATOH8/CCN3/DCN/DDR2/FAP/FGF7/FGFBP1/FN1/GPC3/GREM1/HYAL1/KRT16/MMP9/NRP2/PTPRR/SHH/TBX1/WNT11	20
BP	GO:0001655	urogenital system development	16/336	338/18723	0.000428224	0.0148961	0.0127087	ANXA1/DCN/EMX2/FBN1/GPC3/GREM1/HPGD/MMP9/PCSK9/PDGFRB/SERPINB7/SHH/STRA6/SULF1/TNC/WNT11	16
BP	GO:0030323	respiratory tube development	11/336	181/18723	0.000441531	0.0152038	0.0129713	CHI3L1/FGF7/GPC3/LOX/PDGFRB/PKDCC/SHH/STRA6/TGFB3/TNC/WNT11	11
BP	GO:0072111	cell proliferation involved in kidney development	4/336	21/18723	0.000478906	0.0162309	0.0138476	GPC3/PDGFRB/SERPINB7/SHH	4
BP	GO:0048565	digestive tract development	9/336	127/18723	0.000480881	0.0162309	0.0138476	CLMP/DAB1/IHH/PKDCC/SFRP2/SHH/STRA6/TGFB3/WNT11	9
BP	GO:0017015	regulation of transforming growth factor beta receptor signaling pathway	9/336	128/18723	0.00050925	0.0170199	0.0145207	ASPN/CAV1/CD109/EMILIN1/FBN1/FBN2/HTRA3/LOX/TGFB3	9
BP	GO:0051346	negative regulation of hydrolase activity	17/336	379/18723	0.000528356	0.017487	0.0149192	ANXA1/C4B/CD109/COL6A3/ECM1/GPC3/MMP9/PLIN5/PLN/PTX3/SERPINB13/SERPINB2/SERPINB4/SERPINB7/SFRP2/SPINK1/TIMP2	17
BP	GO:0006022	aminoglycan metabolic process	9/336	129/18723	0.000538979	0.0175248	0.0149514	BGN/CHI3L1/DCN/HYAL1/LYVE1/OVGP1/PDGFRB/PGLYRP3/PGLYRP4	9
BP	GO:0061844	antimicrobial humoral immune response mediated by antimicrobial peptide	7/336	79/18723	0.000539778	0.0175248	0.0149514	KLK5/KLK7/KRT6A/LEAP2/PGLYRP3/PGLYRP4/S100A7	7
BP	GO:0030277	maintenance of gastrointestinal epithelium	4/336	22/18723	0.000577106	0.0185599	0.0158346	MUC2/MUC4/TFF1/TFF2	4
BP	GO:0060249	anatomical structure homeostasis	15/336	314/18723	0.00058523	0.0186453	0.0159074	ABCA4/ACP5/ALB/CALB2/CTSK/CYTL1/IHH/LOX/MAP1A/MUC2/MUC4/SPP1/TFF1/TFF2/TNFRSF11B	15
BP	GO:0042445	hormone metabolic process	12/336	218/18723	0.000599857	0.0188499	0.016082	AKR1B15/CTSG/CTSK/CYP3A5/DUOXA2/HSD17B2/KLK6/RBP1/SHH/SPP1/SULT2A1/TTR	12
BP	GO:1903844	regulation of cellular response to transforming growth factor beta stimulus	9/336	131/18723	0.000602711	0.0188499	0.016082	ASPN/CAV1/CD109/EMILIN1/FBN1/FBN2/HTRA3/LOX/TGFB3	9
BP	GO:0072203	cell proliferation involved in metanephros development	3/336	10/18723	0.000625936	0.0193983	0.0165499	GPC3/PDGFRB/SHH	3
BP	GO:0043271	negative regulation of ion transport	10/336	160/18723	0.000641014	0.0196867	0.0167959	CASQ2/CAV1/KCNE4/MAOB/MMP9/PCSK9/PLN/RGS4/SFRP4/SPINK1	10
BP	GO:0035988	chondrocyte proliferation	4/336	23/18723	0.000688791	0.0209651	0.0178866	CCN3/COMP/DDR2/IHH	4
BP	GO:0055123	digestive system development	9/336	137/18723	0.000831849	0.0250837	0.0214004	CLMP/DAB1/IHH/PKDCC/SFRP2/SHH/STRA6/TGFB3/WNT11	9
BP	GO:0060021	roof of mouth development	7/336	85/18723	0.00083882	0.0250837	0.0214004	MSC/PKDCC/SHH/TBX1/TBX3/TGFB3/WNT11	7
BP	GO:0035581	sequestering of extracellular ligand from receptor	3/336	11/18723	0.00084925	0.0251747	0.021478	FBN1/FBN2/GREM1	3
BP	GO:0007517	muscle organ development	15/336	327/18723	0.000885256	0.0260159	0.0221957	CASQ1/CAV1/COL11A1/COL6A3/DCN/ELN/ITGA11/LOX/MSC/SGCA/SHH/STRA6/TAGLN/TBX1/TCAP	15
BP	GO:0030216	keratinocyte differentiation	9/336	139/18723	0.000922344	0.0268741	0.0229279	ANXA1/CD109/KLK5/KRT16/S100A7/SCEL/SPRR1B/SPRR2A/SPRR2D	9
BP	GO:0010466	negative regulation of peptidase activity	13/336	262/18723	0.000948501	0.027402	0.0233783	C4B/CD109/COL6A3/ECM1/GPC3/MMP9/SERPINB13/SERPINB2/SERPINB4/SERPINB7/SFRP2/SPINK1/TIMP2	13
BP	GO:0098581	detection of external biotic stimulus	4/336	25/18723	0.000956571	0.0274029	0.0233791	C4B/PGLYRP3/PGLYRP4/SSC5D	4
BP	GO:0030177	positive regulation of Wnt signaling pathway	9/336	140/18723	0.000970499	0.0275703	0.0235218	CAV1/COL1A1/GPC3/PPM1N/SCEL/SFRP2/SFRP4/SHH/SULF1	9
BP	GO:0044344	cellular response to fibroblast growth factor stimulus	8/336	113/18723	0.000989266	0.0278711	0.0237785	COL1A1/CREB3L1/FGF7/FGFBP1/HYAL1/POSTN/SULF1/TBX1	8
BP	GO:0009913	epidermal cell differentiation	11/336	202/18723	0.00109566	0.029992	0.0255879	ANXA1/CD109/KLK5/KRT16/S100A7/SCEL/SFRP4/SLITRK6/SPRR1B/SPRR2A/SPRR2D	11
BP	GO:0060324	face development	5/336	44/18723	0.00110502	0.029992	0.0255879	COL1A1/HOXB3/STRA6/TBX1/TGFB3	5
BP	GO:0006027	glycosaminoglycan catabolic process	4/336	26/18723	0.00111465	0.029992	0.0255879	HYAL1/LYVE1/PGLYRP3/PGLYRP4	4
BP	GO:0048736	appendage development	10/336	172/18723	0.00111716	0.029992	0.0255879	COMP/FBN2/GPC3/GREM1/IHH/PKDCC/SFRP2/SHH/SMOC1/TBX3	10
BP	GO:0060173	limb development	10/336	172/18723	0.00111716	0.029992	0.0255879	COMP/FBN2/GPC3/GREM1/IHH/PKDCC/SFRP2/SHH/SMOC1/TBX3	10
BP	GO:0061430	bone trabecula morphogenesis	3/336	12/18723	0.00111733	0.029992	0.0255879	COL1A1/FBN2/GREM1	3
BP	GO:0072001	renal system development	14/336	302/18723	0.00117854	0.0313879	0.0267789	DCN/EMX2/FBN1/GPC3/GREM1/HPGD/MMP9/PCSK9/PDGFRB/SERPINB7/SHH/STRA6/SULF1/WNT11	14
BP	GO:0060070	canonical Wnt signaling pathway	14/336	303/18723	0.00121607	0.0316395	0.0269936	APOE/CAV1/COL1A1/CTHRC1/GPC3/GREM1/IGFBP2/PPM1N/SCEL/SFRP2/SFRP4/SHH/SOST/WNT11	14
BP	GO:0031670	cellular response to nutrient	5/336	45/18723	0.00122512	0.0316395	0.0269936	COL1A1/FOLR2/LPL/POSTN/TNC	5
BP	GO:0048546	digestive tract morphogenesis	5/336	45/18723	0.00122512	0.0316395	0.0269936	IHH/SFRP2/SHH/STRA6/WNT11	5
BP	GO:0085029	extracellular matrix assembly	5/336	45/18723	0.00122512	0.0316395	0.0269936	COL1A2/EMILIN1/IHH/LOX/PXDN	5
BP	GO:0003401	axis elongation	4/336	27/18723	0.00129017	0.0326086	0.0278203	SFRP2/SHH/TNC/WNT11	4
BP	GO:0018108	peptidyl-tyrosine phosphorylation	16/336	375/18723	0.00129133	0.0326086	0.0278203	CAV1/CNTN1/CSPG4/DDR2/DOK7/EFEMP1/EPGN/EPHB6/FGF7/GREM1/IL34/ITGA5/PDGFRB/PKDCC/SFRP2/SPINK1	16
BP	GO:0150063	visual system development	16/336	375/18723	0.00129133	0.0326086	0.0278203	CHRDL1/COL5A1/COL5A2/COL8A2/EFEMP1/FBN1/FBN2/IHH/ITGAM/MFAP5/PDGFRB/SHH/SLITRK6/SMOC1/STRA6/VIM	16
BP	GO:0050679	positive regulation of epithelial cell proliferation	11/336	207/18723	0.00133424	0.0334443	0.0285333	CCL24/CXCL12/ECM1/EPGN/FGF7/FGFBP1/HYAL1/IHH/NRP2/SHH/TBX1	11
BP	GO:1900046	regulation of hemostasis	6/336	68/18723	0.00137259	0.0340933	0.029087	APOE/CAV1/COMP/FAP/SERPINB2/TSPAN8	6
BP	GO:0045765	regulation of angiogenesis	15/336	342/18723	0.00138435	0.0340933	0.029087	ADAM12/CCL24/CHI3L1/CREB3L1/DCN/ECM1/EMILIN1/GREM1/HSPB6/HYAL1/ITGA5/NPR1/PTGIS/SFRP2/SULF1	15
BP	GO:0018212	peptidyl-tyrosine modification	16/336	378/18723	0.00140165	0.0340933	0.029087	CAV1/CNTN1/CSPG4/DDR2/DOK7/EFEMP1/EPGN/EPHB6/FGF7/GREM1/IL34/ITGA5/PDGFRB/PKDCC/SFRP2/SPINK1	16
BP	GO:0060349	bone morphogenesis	7/336	93/18723	0.00142559	0.0340933	0.029087	ACP5/COL1A1/COMP/IHH/SFRP2/SFRP4/TGFB3	7
BP	GO:1900115	extracellular regulation of signal transduction	3/336	13/18723	0.0014333	0.0340933	0.029087	FBN1/FBN2/GREM1	3
BP	GO:1900116	extracellular negative regulation of signal transduction	3/336	13/18723	0.0014333	0.0340933	0.029087	FBN1/FBN2/GREM1	3
BP	GO:0003012	muscle system process	18/336	452/18723	0.00143331	0.0340933	0.029087	CASQ1/CASQ2/CAV1/CNN1/COMP/DES/DSC2/GJA5/HSPB6/KCNE4/MYBPH/PLN/RGS4/SGCA/SULF1/SYNM/TBX3/TCAP	18
BP	GO:0050878	regulation of body fluid levels	16/336	379/18723	0.00144014	0.0340933	0.029087	APOE/CAV1/COL3A1/COMP/CYP4F12/F13A1/F2RL2/FAP/FN1/GJA5/KRT16/NPR1/SCNN1G/SERPINB2/SHH/TSPAN8	16
BP	GO:0010464	regulation of mesenchymal cell proliferation	4/336	28/18723	0.00148412	0.03454	0.0294681	IHH/SHH/TBX1/WNT11	4
BP	GO:0060325	face morphogenesis	4/336	28/18723	0.00148412	0.03454	0.0294681	COL1A1/STRA6/TBX1/TGFB3	4
BP	GO:0090279	regulation of calcium ion import	5/336	47/18723	0.0014939	0.03454	0.0294681	CXCL12/PDGFRB/PLN/PLPP4/SPINK1	5
BP	GO:0006941	striated muscle contraction	10/336	179/18723	0.00150794	0.03454	0.0294681	CASQ1/CASQ2/CAV1/DSC2/GJA5/KCNE4/MYBPH/PLN/SYNM/TCAP	10
BP	GO:1903035	negative regulation of response to wounding	7/336	94/18723	0.00151708	0.03454	0.0294681	APOE/CD109/FAP/KLK8/SERPINB2/SPP1/TSPAN8	7
BP	GO:0048880	sensory system development	16/336	381/18723	0.0015198	0.03454	0.0294681	CHRDL1/COL5A1/COL5A2/COL8A2/EFEMP1/FBN1/FBN2/IHH/ITGAM/MFAP5/PDGFRB/SHH/SLITRK6/SMOC1/STRA6/VIM	16
BP	GO:0007409	axonogenesis	17/336	418/18723	0.00154329	0.0348416	0.0297255	APOE/B4GALT6/BOC/CDH11/CXCL12/DAB1/EPHB6/FN1/LAMA3/LAMC2/MAP1A/NRP2/PLA2G10/SHH/SLITRK6/SPP1/VSTM2L	17
BP	GO:0002548	monocyte chemotaxis	6/336	70/18723	0.00159586	0.0348889	0.0297658	ANXA1/CCL24/CCN3/CXCL12/GREM1/S100A7	6
BP	GO:0006942	regulation of striated muscle contraction	7/336	95/18723	0.00161308	0.0348889	0.0297658	CASQ1/CASQ2/CAV1/DSC2/GJA5/MYBPH/PLN	7
BP	GO:0019730	antimicrobial humoral response	8/336	122/18723	0.00162076	0.0348889	0.0297658	CTSG/KLK5/KLK7/KRT6A/LEAP2/PGLYRP3/PGLYRP4/S100A7	8
BP	GO:0045766	positive regulation of angiogenesis	10/336	181/18723	0.00163796	0.0348889	0.0297658	ADAM12/CCL24/CHI3L1/ECM1/GREM1/HSPB6/HYAL1/ITGA5/PTGIS/SFRP2	10
BP	GO:1904018	positive regulation of vasculature development	10/336	181/18723	0.00163796	0.0348889	0.0297658	ADAM12/CCL24/CHI3L1/ECM1/GREM1/HSPB6/HYAL1/ITGA5/PTGIS/SFRP2	10
BP	GO:1901342	regulation of vasculature development	15/336	348/18723	0.00164144	0.0348889	0.0297658	ADAM12/CCL24/CHI3L1/CREB3L1/DCN/ECM1/EMILIN1/GREM1/HSPB6/HYAL1/ITGA5/NPR1/PTGIS/SFRP2/SULF1	15
BP	GO:1903053	regulation of extracellular matrix organization	5/336	48/18723	0.00164345	0.0348889	0.0297658	AEBP1/DDR2/EMILIN1/FAP/MELTF	5
BP	GO:0014706	striated muscle tissue development	16/336	384/18723	0.00164623	0.0348889	0.0297658	CASQ1/CAV1/COL11A1/DCN/ELN/GJA5/GREM1/LOX/MSC/PDGFRB/PLN/RGS4/SHH/TBX1/TBX3/TCAP	16
BP	GO:0044409	entry into host	9/336	151/18723	0.00164773	0.0348889	0.0297658	ANPEP/CAV1/CD209/CLDN6/ITGA5/KRT6A/MRC1/PTX3/TRIM31	9
BP	GO:0048592	eye morphogenesis	9/336	151/18723	0.00164773	0.0348889	0.0297658	COL5A1/COL5A2/COL8A2/EFEMP1/FBN1/FBN2/IHH/MFAP5/STRA6	9
BP	GO:0090025	regulation of monocyte chemotaxis	4/336	29/18723	0.00169749	0.0355684	0.0303455	CCN3/CXCL12/GREM1/S100A7	4
BP	GO:0003007	heart morphogenesis	12/336	246/18723	0.00170069	0.0355684	0.0303455	COL11A1/COL5A1/ELN/GJA5/IHH/NRP2/SFRP2/SHH/TBX1/TBX3/TCAP/WNT11	12
BP	GO:0052547	regulation of peptidase activity	18/336	461/18723	0.00178018	0.0370038	0.0315701	C4B/CAV1/CD109/COL6A3/ECM1/FN1/GPC3/MMP9/PCOLCE/PCOLCE2/S100A8/SERPINB13/SERPINB2/SERPINB4/SERPINB7/SFRP2/SPINK1/TIMP2	18
BP	GO:0033627	cell adhesion mediated by integrin	6/336	72/18723	0.00184571	0.0377624	0.0322174	CCN3/FBN1/ITGA11/ITGA5/ITGBL1/SFRP2	6
BP	GO:0035567	non-canonical Wnt signaling pathway	6/336	72/18723	0.00184571	0.0377624	0.0322174	CTHRC1/GPC3/GPC6/SFRP2/SFRP4/WNT11	6
BP	GO:0048659	smooth muscle cell proliferation	10/336	184/18723	0.0018499	0.0377624	0.0322174	APOE/CCN3/CNN1/ELN/HPGD/MMP9/NPR1/OGN/PDGFRB/TGFB3	10
BP	GO:0010669	epithelial structure maintenance	4/336	30/18723	0.00193126	0.0388995	0.0331875	MUC2/MUC4/TFF1/TFF2	4
BP	GO:0070168	negative regulation of biomineral tissue development	4/336	30/18723	0.00193126	0.0388995	0.0331875	ASPN/ECM1/GREM1/RFLNA	4
BP	GO:0007596	blood coagulation	11/336	217/18723	0.00193984	0.0388995	0.0331875	APOE/CAV1/COL3A1/COMP/F13A1/F2RL2/FAP/FN1/SERPINB2/SHH/TSPAN8	11
BP	GO:0015850	organic hydroxy compound transport	13/336	284/18723	0.00195307	0.0389358	0.0332185	ABCA4/APOE/AQP9/CAV1/CES1/CXCL12/MAOB/PCSK9/PLA2G10/SHH/SPP1/STRA6/SYT8	13
BP	GO:1900047	negative regulation of hemostasis	5/336	50/18723	0.00197513	0.0390404	0.0333077	APOE/COMP/FAP/SERPINB2/TSPAN8	5
BP	GO:0035924	cellular response to vascular endothelial growth factor stimulus	6/336	73/18723	0.00198122	0.0390404	0.0333077	ADAMTS12/ANXA1/DCN/GAS1/NRP2/PDGFRB	6
BP	GO:0010874	regulation of cholesterol efflux	5/336	51/18723	0.00215815	0.0420408	0.0358675	APOE/CAV1/CES1/PLA2G10/SHH	5
BP	GO:0045104	intermediate filament cytoskeleton organization	5/336	51/18723	0.00215815	0.0420408	0.0358675	DES/KRT16/SHH/SYNM/VIM	5
BP	GO:0048566	embryonic digestive tract development	4/336	31/18723	0.00218638	0.0420465	0.0358723	IHH/PKDCC/SHH/STRA6	4
BP	GO:0110150	negative regulation of biomineralization	4/336	31/18723	0.00218638	0.0420465	0.0358723	ASPN/ECM1/GREM1/RFLNA	4
BP	GO:0051051	negative regulation of transport	18/336	470/18723	0.00219544	0.0420465	0.0358723	ANXA1/APOE/CASQ2/CAV1/CCN3/KCNE4/MAOB/MMP9/PCSK9/PKDCC/PLA2G10/PLN/RGS4/SFRP4/SHH/SPINK1/TFF2/VSNL1	18
BP	GO:0050830	defense response to Gram-positive bacterium	7/336	101/18723	0.00229237	0.0435986	0.0371966	ACP5/CTSG/GBP6/KRT6A/PGLYRP3/PGLYRP4/SSC5D	7
BP	GO:0007599	hemostasis	11/336	222/18723	0.00231746	0.0435986	0.0371966	APOE/CAV1/COL3A1/COMP/F13A1/F2RL2/FAP/FN1/SERPINB2/SHH/TSPAN8	11
BP	GO:0050817	coagulation	11/336	222/18723	0.00231746	0.0435986	0.0371966	APOE/CAV1/COL3A1/COMP/F13A1/F2RL2/FAP/FN1/SERPINB2/SHH/TSPAN8	11
BP	GO:0044403	biological process involved in symbiotic interaction	13/336	290/18723	0.00234388	0.0435986	0.0371966	ANPEP/APOE/CAV1/CD209/CLDN6/CTSG/FN1/ITGA5/KRT6A/LRRC15/MRC1/PTX3/TRIM31	13
BP	GO:0045103	intermediate filament-based process	5/336	52/18723	0.00235322	0.0435986	0.0371966	DES/KRT16/SHH/SYNM/VIM	5
BP	GO:0060071	Wnt signaling pathway, planar cell polarity pathway	5/336	52/18723	0.00235322	0.0435986	0.0371966	CTHRC1/GPC3/GPC6/SFRP2/WNT11	5
BP	GO:0007389	pattern specification process	17/336	436/18723	0.0023995	0.0442157	0.0377231	EMX2/GPC3/GREM1/HES6/HOXB3/HOXB5/HOXB6/HOXB8/IHH/ITGAM/NRP2/SFRP2/SHH/TBX1/TBX3/TCAP/WNT11	17
BP	GO:1904063	negative regulation of cation transmembrane transport	7/336	102/18723	0.00242427	0.044432	0.0379076	CASQ2/CAV1/KCNE4/MMP9/PCSK9/PLN/RGS4	7
BP	GO:0051235	maintenance of location	14/336	327/18723	0.00246679	0.0449694	0.0383661	ALB/APOE/CASQ1/CASQ2/CAV1/CES1/FBN1/FBN2/LPL/PLA2G10/PLIN5/PLN/S100A7/S100A8	14
BP	GO:0001822	kidney development	13/336	293/18723	0.00256214	0.0464592	0.0396371	DCN/FBN1/GPC3/GREM1/HPGD/MMP9/PCSK9/PDGFRB/SERPINB7/SHH/STRA6/SULF1/WNT11	13
BP	GO:0090130	tissue migration	15/336	365/18723	0.00259539	0.0468132	0.0399392	ACTG2/ANXA1/APOE/ATOH8/CCN3/DCN/FAP/FGF7/FGFBP1/GREM1/HYAL1/KRT16/MMP9/NRP2/PTPRR	15
BP	GO:0007565	female pregnancy	10/336	193/18723	0.0026219	0.0470424	0.0401347	EPYC/HPGD/IGFBP2/IHH/MMP9/OVGP1/PTHLH/SPP1/TAC3/TGFB3	10
BP	GO:0045667	regulation of osteoblast differentiation	8/336	132/18723	0.00265838	0.0474472	0.04048	CTHRC1/DDR2/FBN2/GDPD2/GREM1/SFRP2/SMOC1/TWIST2	8
BP	GO:0010649	regulation of cell communication by electrical coupling	3/336	16/18723	0.00269668	0.0478802	0.0408495	CASQ2/CAV1/GJA5	3
BP	GO:0071295	cellular response to vitamin	4/336	33/18723	0.00276453	0.0482606	0.041174	COL1A1/FOLR2/POSTN/TNC	4
BP	GO:1901380	negative regulation of potassium ion transmembrane transport	4/336	33/18723	0.00276453	0.0482606	0.041174	CASQ2/CAV1/KCNE4/RGS4	4
BP	GO:0032371	regulation of sterol transport	6/336	78/18723	0.00277474	0.0482606	0.041174	APOE/CAV1/CES1/PCSK9/PLA2G10/SHH	6
BP	GO:0032374	regulation of cholesterol transport	6/336	78/18723	0.00277474	0.0482606	0.041174	APOE/CAV1/CES1/PCSK9/PLA2G10/SHH	6
BP	GO:0016055	Wnt signaling pathway	17/336	444/18723	0.0028913	0.0500328	0.0426859	APCDD1L/APOE/CAV1/COL1A1/CTHRC1/GPC3/GPC6/GREM1/IGFBP2/PPM1N/SCEL/SFRP2/SFRP4/SHH/SOST/SULF1/WNT11	17
BP	GO:0090263	positive regulation of canonical Wnt signaling pathway	7/336	106/18723	0.0030112	0.0515877	0.0440126	CAV1/COL1A1/GPC3/PPM1N/SCEL/SFRP2/SFRP4	7
BP	GO:0001654	eye development	15/336	371/18723	0.00302613	0.0515877	0.0440126	CHRDL1/COL5A1/COL5A2/COL8A2/EFEMP1/FBN1/FBN2/IHH/MFAP5/PDGFRB/SHH/SLITRK6/SMOC1/STRA6/VIM	15
BP	GO:0198738	cell-cell signaling by wnt	17/336	446/18723	0.00302656	0.0515877	0.0440126	APCDD1L/APOE/CAV1/COL1A1/CTHRC1/GPC3/GPC6/GREM1/IGFBP2/PPM1N/SCEL/SFRP2/SFRP4/SHH/SOST/SULF1/WNT11	17
BP	GO:0086004	regulation of cardiac muscle cell contraction	4/336	34/18723	0.00308943	0.0523974	0.0447033	CAV1/DSC2/GJA5/PLN	4
BP	GO:0031099	regeneration	10/336	198/18723	0.00315107	0.0530334	0.045246	ANXA1/CCN3/CXCL12/IHH/KLK6/KLK8/POSTN/SGCA/SPP1/TNC	10
BP	GO:0007229	integrin-mediated signaling pathway	7/336	107/18723	0.0031736	0.0530334	0.045246	COL3A1/FN1/ITGA11/ITGA5/ITGAM/ITGBL1/LAMA3	7
BP	GO:0032526	response to retinoic acid	7/336	107/18723	0.0031736	0.0530334	0.045246	COL1A1/HSD17B2/IGFBP2/PDGFRB/TBX1/TNC/WNT11	7
BP	GO:0010715	regulation of extracellular matrix disassembly	3/336	17/18723	0.00323136	0.0532159	0.0454017	DDR2/FAP/MELTF	3
BP	GO:0016045	detection of bacterium	3/336	17/18723	0.00323136	0.0532159	0.0454017	PGLYRP3/PGLYRP4/SSC5D	3
BP	GO:0038065	collagen-activated signaling pathway	3/336	17/18723	0.00323136	0.0532159	0.0454017	COL1A1/DDR2/ITGA11	3
BP	GO:1903034	regulation of response to wounding	9/336	167/18723	0.00325958	0.0532256	0.0454099	ANXA1/APOE/CAV1/CD109/FAP/KLK8/SERPINB2/SPP1/TSPAN8	9
BP	GO:0090175	regulation of establishment of planar polarity	5/336	56/18723	0.00326317	0.0532256	0.0454099	CTHRC1/GPC3/GPC6/SFRP2/WNT11	5
BP	GO:0001894	tissue homeostasis	12/336	268/18723	0.00343531	0.055408	0.0472719	ABCA4/ACP5/ALB/CTSK/CYTL1/IHH/MUC2/MUC4/SPP1/TFF1/TFF2/TNFRSF11B	12
BP	GO:0050654	chondroitin sulfate proteoglycan metabolic process	4/336	35/18723	0.00343945	0.055408	0.0472719	BGN/CYTL1/DCN/HYAL1	4
BP	GO:0035107	appendage morphogenesis	8/336	138/18723	0.00349372	0.055408	0.0472719	FBN2/GPC3/GREM1/IHH/PKDCC/SFRP2/SHH/TBX3	8
BP	GO:0035108	limb morphogenesis	8/336	138/18723	0.00349372	0.055408	0.0472719	FBN2/GPC3/GREM1/IHH/PKDCC/SFRP2/SHH/TBX3	8
BP	GO:0034766	negative regulation of ion transmembrane transport	7/336	109/18723	0.0035184	0.055408	0.0472719	CASQ2/CAV1/KCNE4/MMP9/PCSK9/PLN/RGS4	7
BP	GO:0050879	multicellular organismal movement	5/336	57/18723	0.00352535	0.055408	0.0472719	CASQ1/COMP/MAP1A/SYNM/TCAP	5
BP	GO:0050881	musculoskeletal movement	5/336	57/18723	0.00352535	0.055408	0.0472719	CASQ1/COMP/MAP1A/SYNM/TCAP	5
BP	GO:0006937	regulation of muscle contraction	9/336	169/18723	0.003527	0.055408	0.0472719	CASQ1/CASQ2/CAV1/CNN1/DSC2/GJA5/HSPB6/MYBPH/PLN	9
BP	GO:1905954	positive regulation of lipid localization	7/336	110/18723	0.00370114	0.057877	0.0493783	APOE/CAV1/CES1/LPL/PLA2G10/PLIN5/SPP1	7
BP	GO:0031424	keratinization	5/336	58/18723	0.00380231	0.0591876	0.0504965	KLK5/KRT16/SPRR1B/SPRR2A/SPRR2D	5
BP	GO:0098742	cell-cell adhesion via plasma-membrane adhesion molecules	12/336	273/18723	0.00398177	0.0616993	0.0526393	CD209/CDH11/CLDN6/DAB1/DSC2/DSC3/DSG3/GPC6/ITGAM/LGALS7B/SCARF2/VSTM2L	12
BP	GO:0060306	regulation of membrane repolarization	4/336	37/18723	0.00421839	0.0650701	0.0555152	CASQ2/CAV1/GJA5/KCNE4	4
BP	GO:0007584	response to nutrient	9/336	174/18723	0.00427125	0.0655888	0.0559577	COL1A1/FOLR2/IGFBP2/LPL/POSTN/SFRP2/SPP1/TNC/TNFRSF11B	9
BP	GO:0052126	movement in host environment	9/336	175/18723	0.00443381	0.0672794	0.0574	ANPEP/CAV1/CD209/CLDN6/ITGA5/KRT6A/MRC1/PTX3/TRIM31	9
BP	GO:0045019	negative regulation of nitric oxide biosynthetic process	3/336	19/18723	0.00448418	0.0672794	0.0574	ACP5/CAV1/PTGIS	3
BP	GO:0051546	keratinocyte migration	3/336	19/18723	0.00448418	0.0672794	0.0574	FGF7/KRT16/MMP9	3
BP	GO:1904406	negative regulation of nitric oxide metabolic process	3/336	19/18723	0.00448418	0.0672794	0.0574	ACP5/CAV1/PTGIS	3
BP	GO:0032413	negative regulation of ion transmembrane transporter activity	6/336	86/18723	0.00450953	0.0672794	0.0574	CASQ2/CAV1/KCNE4/MMP9/PCSK9/PLN	6
BP	GO:0042742	defense response to bacterium	14/336	350/18723	0.00451543	0.0672794	0.0574	ACP5/COLEC12/CTSG/GBP6/GSDMB/KLK5/KLK7/KRT6A/LEAP2/PGLYRP3/PGLYRP4/S100A7/S100A8/SSC5D	14
BP	GO:0046718	viral entry into host cell	8/336	144/18723	0.0045195	0.0672794	0.0574	ANPEP/CAV1/CD209/CLDN6/ITGA5/MRC1/PTX3/TRIM31	8
BP	GO:0030279	negative regulation of ossification	4/336	38/18723	0.00464908	0.0689074	0.058789	ECM1/GREM1/RFLNA/SOST	4
BP	GO:0019915	lipid storage	6/336	87/18723	0.00477222	0.0704263	0.0600849	APOE/CAV1/CES1/LPL/PLA2G10/PLIN5	6
BP	GO:0030326	embryonic limb morphogenesis	7/336	116/18723	0.00495339	0.0724726	0.0618307	FBN2/GPC3/GREM1/IHH/SFRP2/SHH/TBX3	7
BP	GO:0035113	embryonic appendage morphogenesis	7/336	116/18723	0.00495339	0.0724726	0.0618307	FBN2/GPC3/GREM1/IHH/SFRP2/SHH/TBX3	7
BP	GO:0043267	negative regulation of potassium ion transport	4/336	39/18723	0.00510837	0.0741039	0.0632225	CASQ2/CAV1/KCNE4/RGS4	4
BP	GO:1903115	regulation of actin filament-based movement	4/336	39/18723	0.00510837	0.0741039	0.0632225	CAV1/DSC2/GJA5/PLN	4
BP	GO:0001936	regulation of endothelial cell proliferation	9/336	179/18723	0.00513281	0.074143	0.0632558	APOE/ATOH8/CAV1/CCL24/CXCL12/ECM1/FGFBP1/NRP2/SULF1	9
BP	GO:0070166	enamel mineralization	3/336	20/18723	0.00520612	0.07457	0.0636201	FAM20A/FAM20C/TBX1	3
BP	GO:0098543	detection of other organism	3/336	20/18723	0.00520612	0.07457	0.0636201	PGLYRP3/PGLYRP4/SSC5D	3
BP	GO:0043583	ear development	10/336	213/18723	0.00526399	0.0750834	0.0640581	COL11A1/CTHRC1/CYTL1/PDGFRB/SHH/SLITRK6/STRA6/TBX1/TCAP/TGFB3	10
BP	GO:0048660	regulation of smooth muscle cell proliferation	9/336	180/18723	0.00532023	0.0754925	0.0644072	APOE/CNN1/ELN/HPGD/MMP9/NPR1/OGN/PDGFRB/TGFB3	9
BP	GO:0033002	muscle cell proliferation	11/336	248/18723	0.00535309	0.0754925	0.0644072	APOE/CCN3/CNN1/ELN/HPGD/MMP9/NPR1/OGN/PDGFRB/SHH/TGFB3	11
BP	GO:0010631	epithelial cell migration	14/336	357/18723	0.00535911	0.0754925	0.0644072	ANXA1/APOE/ATOH8/CCN3/DCN/FAP/FGF7/FGFBP1/GREM1/HYAL1/KRT16/MMP9/NRP2/PTPRR	14
BP	GO:0022612	gland morphogenesis	7/336	118/18723	0.00543443	0.0759261	0.0647771	CAV1/FGF7/SHH/SULF1/TBX3/TGFB3/TNC	7
BP	GO:0030203	glycosaminoglycan metabolic process	7/336	118/18723	0.00543443	0.0759261	0.0647771	BGN/DCN/HYAL1/LYVE1/PDGFRB/PGLYRP3/PGLYRP4	7
BP	GO:1905952	regulation of lipid localization	9/336	181/18723	0.00551291	0.0767082	0.0654443	APOE/CAV1/CES1/LPL/PCSK9/PLA2G10/PLIN5/SHH/SPP1	9
BP	GO:0061138	morphogenesis of a branching epithelium	9/336	182/18723	0.00571094	0.0791406	0.0675196	FGF7/GPC3/GREM1/IHH/SFRP2/SHH/SULF1/TBX3/TNC	9
BP	GO:0090132	epithelium migration	14/336	360/18723	0.00575755	0.0794636	0.0677951	ANXA1/APOE/ATOH8/CCN3/DCN/FAP/FGF7/FGFBP1/GREM1/HYAL1/KRT16/MMP9/NRP2/PTPRR	14
BP	GO:0001502	cartilage condensation	3/336	21/18723	0.00599399	0.0814055	0.0694519	BARX2/COL11A1/MGP	3
BP	GO:0030502	negative regulation of bone mineralization	3/336	21/18723	0.00599399	0.0814055	0.0694519	ECM1/GREM1/RFLNA	3
BP	GO:0048745	smooth muscle tissue development	3/336	21/18723	0.00599399	0.0814055	0.0694519	IHH/SHH/STRA6	3
BP	GO:0010951	negative regulation of endopeptidase activity	11/336	252/18723	0.00601766	0.0814055	0.0694519	C4B/CD109/COL6A3/MMP9/SERPINB13/SERPINB2/SERPINB4/SERPINB7/SFRP2/SPINK1/TIMP2	11
BP	GO:0090257	regulation of muscle system process	11/336	252/18723	0.00601766	0.0814055	0.0694519	CASQ1/CASQ2/CAV1/CNN1/DSC2/GJA5/HSPB6/MYBPH/PLN/RGS4/SGCA	11
BP	GO:0071634	regulation of transforming growth factor beta production	4/336	41/18723	0.00611605	0.0820851	0.0700317	FN1/LUM/SERPINB7/WNT11	4
BP	GO:1905314	semi-lunar valve development	4/336	41/18723	0.00611605	0.0820851	0.0700317	ELN/EMILIN1/GJA5/STRA6	4
BP	GO:0045453	bone resorption	5/336	65/18723	0.00619293	0.0824676	0.070358	ACP5/CTSK/IHH/SPP1/TNFRSF11B	5
BP	GO:1905330	regulation of morphogenesis of an epithelium	5/336	65/18723	0.00619293	0.0824676	0.070358	ADAMTS12/FGF7/GREM1/SHH/SULF1	5
BP	GO:0001708	cell fate specification	6/336	92/18723	0.00625727	0.0830001	0.0708123	IHH/SFRP2/SHH/TBX1/TBX3/WNT11	6
BP	GO:0060485	mesenchyme development	12/336	291/18723	0.006553	0.0861294	0.0734822	ACTG2/COL1A1/FN1/GREM1/NRP2/PDGFRB/SFRP2/SHH/TBX1/TBX3/TGFB3/WNT11	12
BP	GO:0044706	multi-multicellular organism process	10/336	220/18723	0.00656898	0.0861294	0.0734822	EPYC/HPGD/IGFBP2/IHH/MMP9/OVGP1/PTHLH/SPP1/TAC3/TGFB3	10
BP	GO:0097529	myeloid leukocyte migration	10/336	220/18723	0.00656898	0.0861294	0.0734822	ANXA1/CCL24/CCN3/CSF3R/CXCL12/EMILIN1/GREM1/IL34/S100A7/S100A8	10
BP	GO:0030193	regulation of blood coagulation	5/336	66/18723	0.00660432	0.086261	0.0735944	APOE/CAV1/FAP/SERPINB2/TSPAN8	5
BP	GO:0030574	collagen catabolic process	4/336	42/18723	0.00666603	0.0867347	0.0739986	CTSK/FAP/KLK6/MMP9	4
BP	GO:0002053	positive regulation of mesenchymal cell proliferation	3/336	22/18723	0.00684928	0.0874502	0.074609	IHH/SHH/TBX1	3
BP	GO:0007398	ectoderm development	3/336	22/18723	0.00684928	0.0874502	0.074609	ITGAM/KRT6B/SHH	3
BP	GO:0055093	response to hyperoxia	3/336	22/18723	0.00684928	0.0874502	0.074609	CAV1/COL1A1/PDGFRB	3
BP	GO:0060343	trabecula formation	3/336	22/18723	0.00684928	0.0874502	0.074609	COL1A1/FBN2/GREM1	3
BP	GO:1900120	regulation of receptor binding	3/336	22/18723	0.00684928	0.0874502	0.074609	LOX/MMP9/PCSK9	3
BP	GO:0001738	morphogenesis of a polarized epithelium	6/336	94/18723	0.0069364	0.088232	0.075276	CTHRC1/GPC3/GPC6/LAMA3/SFRP2/WNT11	6
BP	GO:0030308	negative regulation of cell growth	9/336	188/18723	0.00701703	0.0885966	0.075587	CCN3/GREM1/HYAL1/NPR1/OSGIN1/RGS4/SFRP2/SPP1/WNT11	9
BP	GO:0048839	inner ear development	9/336	188/18723	0.00701703	0.0885966	0.075587	COL11A1/CTHRC1/CYTL1/PDGFRB/SHH/SLITRK6/TBX1/TCAP/TGFB3	9
BP	GO:0046636	negative regulation of alpha-beta T cell activation	4/336	43/18723	0.00724779	0.0908372	0.0774986	ANXA1/IHH/LGALS7B/SHH	4
BP	GO:0071604	transforming growth factor beta production	4/336	43/18723	0.00724779	0.0908372	0.0774986	FN1/LUM/SERPINB7/WNT11	4
BP	GO:0042632	cholesterol homeostasis	6/336	96/18723	0.00766738	0.0957439	0.0816849	APOE/CAV1/CES1/LPL/PCSK9/PLA2G10	6
BP	GO:0006929	substrate-dependent cell migration	3/336	23/18723	0.00777336	0.0963613	0.0822116	CSPG4/FN1/ITGA11	3
BP	GO:0071636	positive regulation of transforming growth factor beta production	3/336	23/18723	0.00777336	0.0963613	0.0822116	LUM/SERPINB7/WNT11	3
BP	GO:0033344	cholesterol efflux	5/336	69/18723	0.00795281	0.0978741	0.0835022	APOE/CAV1/CES1/PLA2G10/SHH	5
BP	GO:0045669	positive regulation of osteoblast differentiation	5/336	69/18723	0.00795281	0.0978741	0.0835022	CTHRC1/DDR2/FBN2/GDPD2/SFRP2	5
BP	GO:0006721	terpenoid metabolic process	6/336	97/18723	0.00805297	0.0980449	0.083648	ABCA4/AKR1B15/CYP3A5/HMGCS2/RBP1/TTR	6
BP	GO:0055092	sterol homeostasis	6/336	97/18723	0.00805297	0.0980449	0.083648	APOE/CAV1/CES1/LPL/PCSK9/PLA2G10	6
BP	GO:0070252	actin-mediated cell contraction	6/336	97/18723	0.00805297	0.0980449	0.083648	CAV1/DSC2/EPDR1/GJA5/KCNE4/PLN	6
BP	GO:0001935	endothelial cell proliferation	9/336	193/18723	0.0082707	0.100337	0.0856039	APOE/ATOH8/CAV1/CCL24/CXCL12/ECM1/FGFBP1/NRP2/SULF1	9
BP	GO:0050730	regulation of peptidyl-tyrosine phosphorylation	11/336	264/18723	0.00840691	0.101628	0.0867051	CAV1/CNTN1/CSPG4/DOK7/EPGN/FGF7/GREM1/IL34/ITGA5/SFRP2/SPINK1	11
BP	GO:0061337	cardiac conduction	6/336	98/18723	0.00845232	0.101816	0.0868654	CASQ2/CAV1/DSC2/GJA5/KCNE4/PLN	6
BP	GO:0030850	prostate gland development	4/336	45/18723	0.00850958	0.102145	0.0871459	ANXA1/SHH/SULF1/TNC	4
BP	GO:1901654	response to ketone	9/336	194/18723	0.00854066	0.102158	0.0871573	CAV1/FIBIN/MAOB/PLN/POSTN/SCNN1G/SPP1/TGFB3/TNC	9
BP	GO:0003205	cardiac chamber development	8/336	161/18723	0.00869708	0.103666	0.0884432	COL11A1/GJA5/NRP2/SFRP2/STRA6/TBX1/TBX3/WNT11	8
BP	GO:0030878	thyroid gland development	3/336	24/18723	0.00876741	0.103778	0.0885393	HOXB3/SHH/TBX1	3
BP	GO:0098743	cell aggregation	3/336	24/18723	0.00876741	0.103778	0.0885393	BARX2/COL11A1/MGP	3
BP	GO:0007162	negative regulation of cell adhesion	12/336	303/18723	0.00889531	0.104928	0.0895201	ANXA1/COL1A1/CXCL12/DAB1/IHH/LGALS7B/MELTF/POSTN/SHH/TGFBI/TNC/VSIG4	12
BP	GO:0050818	regulation of coagulation	5/336	71/18723	0.00895123	0.105223	0.0897723	APOE/CAV1/FAP/SERPINB2/TSPAN8	5
BP	GO:0001763	morphogenesis of a branching structure	9/336	196/18723	0.0091006	0.106612	0.0909566	FGF7/GPC3/GREM1/IHH/SFRP2/SHH/SULF1/TBX3/TNC	9
BP	GO:0006641	triglyceride metabolic process	6/336	100/18723	0.00929331	0.108496	0.0925646	APOE/CAV1/LPL/MOGAT2/PCSK9/PLIN5	6
BP	GO:0001736	establishment of planar polarity	5/336	72/18723	0.0094815	0.109568	0.0934786	CTHRC1/GPC3/GPC6/SFRP2/WNT11	5
BP	GO:0007164	establishment of tissue polarity	5/336	72/18723	0.0094815	0.109568	0.0934786	CTHRC1/GPC3/GPC6/SFRP2/WNT11	5
BP	GO:0042246	tissue regeneration	5/336	72/18723	0.0094815	0.109568	0.0934786	ANXA1/CCN3/KLK6/POSTN/SGCA	5
BP	GO:0030336	negative regulation of cell migration	13/336	344/18723	0.00959162	0.110466	0.0942448	APOE/CCN3/COL3A1/CXCL12/DCN/EMILIN1/GREM1/KRT16/PTPRR/SFRP2/SHH/SULF1/WNT11	13
BP	GO:0050680	negative regulation of epithelial cell proliferation	8/336	164/18723	0.00966308	0.110914	0.0946273	APOE/ATOH8/CAV1/CD109/GPC3/KRT4/SFRP2/SULF1	8
BP	GO:0045109	intermediate filament organization	3/336	25/18723	0.00983253	0.111359	0.0950071	DES/SHH/VIM	3
BP	GO:0060740	prostate gland epithelium morphogenesis	3/336	25/18723	0.00983253	0.111359	0.0950071	SHH/SULF1/TNC	3
BP	GO:0062009	secondary palate development	3/336	25/18723	0.00983253	0.111359	0.0950071	TBX1/TGFB3/WNT11	3
BP	GO:1903055	positive regulation of extracellular matrix organization	3/336	25/18723	0.00983253	0.111359	0.0950071	DDR2/EMILIN1/MELTF	3
BP	GO:0042692	muscle cell differentiation	14/336	384/18723	0.00987346	0.111452	0.0950867	ADAM12/BARX2/CASQ1/CCN3/COMP/FLNC/GREM1/LOX/PDGFRB/RGS4/SHH/TBX1/TBX3/TCAP	14
BP	GO:0060560	developmental growth involved in morphogenesis	10/336	234/18723	0.0099214	0.111624	0.095233	APOE/CXCL12/FN1/NRP2/POSTN/SFRP2/SHH/SPP1/TNC/WNT11	10
BP	GO:0086003	cardiac muscle cell contraction	5/336	73/18723	0.010033	0.112508	0.0959873	CAV1/DSC2/GJA5/KCNE4/PLN	5
BP	GO:0060538	skeletal muscle organ development	8/336	166/18723	0.01035	0.115683	0.0986959	CASQ1/CAV1/DCN/ELN/MSC/SHH/STRA6/TBX1	8
BP	GO:0048762	mesenchymal cell differentiation	10/336	236/18723	0.0104908	0.116873	0.0997111	COL1A1/FN1/GREM1/NRP2/SFRP2/SHH/TBX1/TBX3/TGFB3/WNT11	10
BP	GO:0061041	regulation of wound healing	7/336	134/18723	0.0106355	0.117274	0.100054	ANXA1/APOE/CAV1/CD109/FAP/SERPINB2/TSPAN8	7
BP	GO:0002686	negative regulation of leukocyte migration	4/336	48/18723	0.0106582	0.117274	0.100054	CCN3/CXCL12/EMILIN1/GREM1	4
BP	GO:0002027	regulation of heart rate	6/336	103/18723	0.0106644	0.117274	0.100054	CASQ2/CAV1/DSC2/KCNE4/PLN/RGS4	6
BP	GO:0003279	cardiac septum development	6/336	103/18723	0.0106644	0.117274	0.100054	GJA5/NRP2/STRA6/TBX1/TBX3/WNT11	6
BP	GO:0002092	positive regulation of receptor internalization	3/336	26/18723	0.0109696	0.118716	0.101284	GREM1/PCSK9/SFRP4	3
BP	GO:0003416	endochondral bone growth	3/336	26/18723	0.0109696	0.118716	0.101284	COMP/DDR2/ECM1	3
BP	GO:0010875	positive regulation of cholesterol efflux	3/336	26/18723	0.0109696	0.118716	0.101284	APOE/CAV1/CES1	3
BP	GO:0046639	negative regulation of alpha-beta T cell differentiation	3/336	26/18723	0.0109696	0.118716	0.101284	ANXA1/IHH/SHH	3
BP	GO:2000050	regulation of non-canonical Wnt signaling pathway	3/336	26/18723	0.0109696	0.118716	0.101284	GPC3/SFRP2/SFRP4	3
BP	GO:0043627	response to estrogen	5/336	75/18723	0.0112012	0.120457	0.102769	CAV1/IGFBP2/PDGFRB/TGFB3/TNFRSF11B	5
BP	GO:0048662	negative regulation of smooth muscle cell proliferation	5/336	75/18723	0.0112012	0.120457	0.102769	APOE/CNN1/NPR1/OGN/TGFB3	5
BP	GO:0051701	biological process involved in interaction with host	9/336	203/18723	0.0112813	0.120796	0.103058	ANPEP/CAV1/CD209/CLDN6/ITGA5/KRT6A/MRC1/PTX3/TRIM31	9
BP	GO:0006692	prostanoid metabolic process	4/336	49/18723	0.0114453	0.120796	0.103058	ANXA1/CYP4F8/HPGD/PTGIS	4
BP	GO:0006693	prostaglandin metabolic process	4/336	49/18723	0.0114453	0.120796	0.103058	ANXA1/CYP4F8/HPGD/PTGIS	4
BP	GO:0030195	negative regulation of blood coagulation	4/336	49/18723	0.0114453	0.120796	0.103058	APOE/FAP/SERPINB2/TSPAN8	4
BP	GO:0052372	modulation by symbiont of entry into host	4/336	49/18723	0.0114453	0.120796	0.103058	CAV1/KRT6A/PTX3/TRIM31	4
BP	GO:0086009	membrane repolarization	4/336	49/18723	0.0114453	0.120796	0.103058	CASQ2/CAV1/GJA5/KCNE4	4
BP	GO:0072028	nephron morphogenesis	5/336	76/18723	0.0118187	0.124351	0.106092	GPC3/GREM1/PDGFRB/SHH/WNT11	5
BP	GO:0034754	cellular hormone metabolic process	7/336	137/18723	0.0119143	0.124589	0.106294	AKR1B15/CYP3A5/HSD17B2/RBP1/SHH/SPP1/TTR	7
BP	GO:0060048	cardiac muscle contraction	7/336	137/18723	0.0119143	0.124589	0.106294	CASQ2/CAV1/DSC2/GJA5/KCNE4/PLN/TCAP	7
BP	GO:0060047	heart contraction	10/336	241/18723	0.0120229	0.12534	0.106935	CASQ2/CAV1/DES/DSC2/GJA5/HSPB7/KCNE4/PLN/RGS4/TCAP	10
BP	GO:0035116	embryonic hindlimb morphogenesis	3/336	27/18723	0.0121796	0.125439	0.107019	GPC3/SHH/TBX3	3
BP	GO:0042403	thyroid hormone metabolic process	3/336	27/18723	0.0121796	0.125439	0.107019	CTSK/DUOXA2/SULT2A1	3
BP	GO:0060512	prostate gland morphogenesis	3/336	27/18723	0.0121796	0.125439	0.107019	SHH/SULF1/TNC	3
BP	GO:0098901	regulation of cardiac muscle cell action potential	3/336	27/18723	0.0121796	0.125439	0.107019	CAV1/DSC2/GJA5	3
BP	GO:0060688	regulation of morphogenesis of a branching structure	4/336	50/18723	0.0122688	0.125977	0.107479	FGF7/GREM1/SHH/SULF1	4
BP	GO:0008016	regulation of heart contraction	9/336	206/18723	0.012327	0.126195	0.107664	CASQ2/CAV1/DES/DSC2/GJA5/HSPB7/KCNE4/PLN/RGS4	9
BP	GO:0021675	nerve development	5/336	77/18723	0.0124589	0.126783	0.108166	HOXB3/NRP2/SLITRK6/SULF1/TBX1	5
BP	GO:0055117	regulation of cardiac muscle contraction	5/336	77/18723	0.0124589	0.126783	0.108166	CASQ2/CAV1/DSC2/GJA5/PLN	5
BP	GO:0061045	negative regulation of wound healing	5/336	78/18723	0.0131222	0.129066	0.110114	APOE/CD109/FAP/SERPINB2/TSPAN8	5
BP	GO:0015696	ammonium transport	2/336	10/18723	0.0131375	0.129066	0.110114	RHBG/RHCG	2
BP	GO:0019062	virion attachment to host cell	2/336	10/18723	0.0131375	0.129066	0.110114	CD209/LRRC15	2
BP	GO:0021562	vestibulocochlear nerve development	2/336	10/18723	0.0131375	0.129066	0.110114	NRP2/SLITRK6	2
BP	GO:0033080	immature T cell proliferation in thymus	2/336	10/18723	0.0131375	0.129066	0.110114	IHH/SHH	2
BP	GO:0033089	positive regulation of T cell differentiation in thymus	2/336	10/18723	0.0131375	0.129066	0.110114	IHH/SHH	2
BP	GO:0048251	elastic fiber assembly	2/336	10/18723	0.0131375	0.129066	0.110114	EMILIN1/LOX	2
BP	GO:0060513	prostatic bud formation	2/336	10/18723	0.0131375	0.129066	0.110114	SHH/SULF1	2
BP	GO:0072378	blood coagulation, fibrin clot formation	2/336	10/18723	0.0131375	0.129066	0.110114	F13A1/FN1	2
BP	GO:0072488	ammonium transmembrane transport	2/336	10/18723	0.0131375	0.129066	0.110114	RHBG/RHCG	2
BP	GO:0090209	negative regulation of triglyceride metabolic process	2/336	10/18723	0.0131375	0.129066	0.110114	APOE/PLIN5	2
BP	GO:1904338	regulation of dopaminergic neuron differentiation	2/336	10/18723	0.0131375	0.129066	0.110114	SFRP2/SHH	2
BP	GO:2000146	negative regulation of cell motility	13/336	359/18723	0.013319	0.130472	0.111314	APOE/CCN3/COL3A1/CXCL12/DCN/EMILIN1/GREM1/KRT16/PTPRR/SFRP2/SHH/SULF1/WNT11	13
BP	GO:0003156	regulation of animal organ formation	3/336	28/18723	0.013463	0.13113	0.111875	SHH/SULF1/WNT11	3
BP	GO:0010884	positive regulation of lipid storage	3/336	28/18723	0.013463	0.13113	0.111875	LPL/PLA2G10/PLIN5	3
BP	GO:0051146	striated muscle cell differentiation	11/336	283/18723	0.0136219	0.132299	0.112873	ADAM12/BARX2/CASQ1/CCN3/GREM1/PDGFRB/RGS4/SHH/TBX1/TBX3/TCAP	11
BP	GO:0032355	response to estradiol	7/336	141/18723	0.0137876	0.133199	0.11364	ANXA1/COL1A1/HPGD/IGFBP2/IHH/PDGFRB/POSTN	7
BP	GO:0032410	negative regulation of transporter activity	6/336	109/18723	0.013826	0.133199	0.11364	CASQ2/CAV1/KCNE4/MMP9/PCSK9/PLN	6
BP	GO:0002685	regulation of leukocyte migration	9/336	210/18723	0.0138318	0.133199	0.11364	ANXA1/CCL24/CCN3/CXCL12/ECM1/EMILIN1/GREM1/IL34/S100A7	9
BP	GO:0021545	cranial nerve development	4/336	52/18723	0.0140273	0.134702	0.114922	HOXB3/NRP2/SLITRK6/TBX1	4
BP	GO:0072006	nephron development	7/336	142/18723	0.0142871	0.136811	0.116721	GPC3/GREM1/PDGFRB/SERPINB7/SHH/SULF1/WNT11	7
BP	GO:0018958	phenol-containing compound metabolic process	6/336	110/18723	0.0144101	0.137603	0.117397	CTSK/DUOXA2/ITGAM/MAOB/NPR1/SULT2A1	6
BP	GO:0034763	negative regulation of transmembrane transport	7/336	143/18723	0.0147993	0.138042	0.117772	CASQ2/CAV1/KCNE4/MMP9/PCSK9/PLN/RGS4	7
BP	GO:0070555	response to interleukin-1	7/336	143/18723	0.0147993	0.138042	0.117772	ADAMTS12/ANXA1/CCL24/CHI3L1/HYAL1/IL1R2/PTGIS	7
BP	GO:0045926	negative regulation of growth	10/336	249/18723	0.0148183	0.138042	0.117772	CCN3/GPC3/GREM1/HYAL1/NPR1/OSGIN1/RGS4/SFRP2/SPP1/WNT11	10
BP	GO:0021602	cranial nerve morphogenesis	3/336	29/18723	0.0148206	0.138042	0.117772	HOXB3/NRP2/TBX1	3
BP	GO:0032372	negative regulation of sterol transport	3/336	29/18723	0.0148206	0.138042	0.117772	PCSK9/PLA2G10/SHH	3
BP	GO:0032375	negative regulation of cholesterol transport	3/336	29/18723	0.0148206	0.138042	0.117772	PCSK9/PLA2G10/SHH	3
BP	GO:0098868	bone growth	3/336	29/18723	0.0148206	0.138042	0.117772	COMP/DDR2/ECM1	3
BP	GO:1900117	regulation of execution phase of apoptosis	3/336	29/18723	0.0148206	0.138042	0.117772	FAP/MTRNR2L12/PTGIS	3
BP	GO:1901017	negative regulation of potassium ion transmembrane transporter activity	3/336	29/18723	0.0148206	0.138042	0.117772	CASQ2/CAV1/KCNE4	3
BP	GO:0050819	negative regulation of coagulation	4/336	53/18723	0.0149633	0.138992	0.118582	APOE/FAP/SERPINB2/TSPAN8	4
BP	GO:0001523	retinoid metabolic process	5/336	81/18723	0.0152541	0.141307	0.120558	ABCA4/AKR1B15/CYP3A5/RBP1/TTR	5
BP	GO:0003015	heart process	10/336	251/18723	0.0155873	0.142355	0.121451	CASQ2/CAV1/DES/DSC2/GJA5/HSPB7/KCNE4/PLN/RGS4/TCAP	10
BP	GO:0051271	negative regulation of cellular component movement	13/336	367/18723	0.015717	0.142355	0.121451	APOE/CCN3/COL3A1/CXCL12/DCN/EMILIN1/GREM1/KRT16/PTPRR/SFRP2/SHH/SULF1/WNT11	13
BP	GO:0010876	lipid localization	15/336	448/18723	0.0158199	0.142355	0.121451	ABCA4/ANXA1/APOE/AQP9/CAV1/CES1/FABP6/LPL/PCSK9/PLA2G10/PLIN5/SHH/SPP1/STRA6/TNFAIP8L3	15
BP	GO:0002759	regulation of antimicrobial humoral response	2/336	11/18723	0.0158682	0.142355	0.121451	KLK5/KLK7	2
BP	GO:0014854	response to inactivity	2/336	11/18723	0.0158682	0.142355	0.121451	CASQ1/SGCA	2
BP	GO:0033083	regulation of immature T cell proliferation	2/336	11/18723	0.0158682	0.142355	0.121451	IHH/SHH	2
BP	GO:0043589	skin morphogenesis	2/336	11/18723	0.0158682	0.142355	0.121451	COL1A1/COL1A2	2
BP	GO:0072110	glomerular mesangial cell proliferation	2/336	11/18723	0.0158682	0.142355	0.121451	PDGFRB/SERPINB7	2
BP	GO:1900426	positive regulation of defense response to bacterium	2/336	11/18723	0.0158682	0.142355	0.121451	KLK5/KLK7	2
BP	GO:2000343	positive regulation of chemokine (C-X-C motif) ligand 2 production	2/336	11/18723	0.0158682	0.142355	0.121451	LPL/POSTN	2
BP	GO:2000644	regulation of receptor catabolic process	2/336	11/18723	0.0158682	0.142355	0.121451	APOE/PCSK9	2
BP	GO:2001053	regulation of mesenchymal cell apoptotic process	2/336	11/18723	0.0158682	0.142355	0.121451	SHH/TBX1	2
BP	GO:0086002	cardiac muscle cell action potential involved in contraction	4/336	54/18723	0.0159379	0.14254	0.12161	CAV1/DSC2/GJA5/KCNE4	4
BP	GO:0060395	SMAD protein signal transduction	5/336	82/18723	0.0160131	0.14254	0.12161	ATOH8/CCN3/CILP/TGFB3/VIM	5
BP	GO:0010880	regulation of release of sequestered calcium ion into cytosol by sarcoplasmic reticulum	3/336	30/18723	0.0162527	0.14254	0.12161	CASQ1/CASQ2/PLN	3
BP	GO:0030204	chondroitin sulfate metabolic process	3/336	30/18723	0.0162527	0.14254	0.12161	BGN/DCN/HYAL1	3
BP	GO:0034368	protein-lipid complex remodeling	3/336	30/18723	0.0162527	0.14254	0.12161	APOE/LPL/PLA2G10	3
BP	GO:0034369	plasma lipoprotein particle remodeling	3/336	30/18723	0.0162527	0.14254	0.12161	APOE/LPL/PLA2G10	3
BP	GO:0036296	response to increased oxygen levels	3/336	30/18723	0.0162527	0.14254	0.12161	CAV1/COL1A1/PDGFRB	3
BP	GO:0060351	cartilage development involved in endochondral bone morphogenesis	3/336	30/18723	0.0162527	0.14254	0.12161	COL1A1/COMP/IHH	3
BP	GO:0071347	cellular response to interleukin-1	6/336	113/18723	0.0162652	0.14254	0.12161	ADAMTS12/CCL24/CHI3L1/HYAL1/IL1R2/PTGIS	6
BP	GO:0061053	somite development	5/336	83/18723	0.016797	0.146823	0.125263	IHH/SFRP2/SHH/TCAP/WNT11	5
BP	GO:0001755	neural crest cell migration	4/336	55/18723	0.0169514	0.147042	0.12545	FN1/NRP2/SHH/TBX1	4
BP	GO:0003179	heart valve morphogenesis	4/336	55/18723	0.0169514	0.147042	0.12545	ELN/EMILIN1/GJA5/STRA6	4
BP	GO:0061098	positive regulation of protein tyrosine kinase activity	4/336	55/18723	0.0169514	0.147042	0.12545	DOK7/EPGN/GREM1/IL34	4
BP	GO:0050905	neuromuscular process	7/336	148/18723	0.0175585	0.149888	0.127878	CASQ1/COMP/MAP1A/SLITRK6/STRA6/SYNM/TCAP	7
BP	GO:0071675	regulation of mononuclear cell migration	6/336	115/18723	0.0175898	0.149888	0.127878	CCN3/CXCL12/ECM1/GREM1/IL34/S100A7	6
BP	GO:0032370	positive regulation of lipid transport	5/336	84/18723	0.0176059	0.149888	0.127878	APOE/CAV1/CES1/PLA2G10/SPP1	5
BP	GO:0010038	response to metal ion	13/336	373/18723	0.0177218	0.149888	0.127878	AQP9/CASQ2/CAV1/FIBIN/IGFBP2/MAOB/MMP9/PLN/S100A8/SHH/SYT8/TFF1/TNFRSF11B	13
BP	GO:0033238	regulation of cellular amine metabolic process	3/336	31/18723	0.0177599	0.149888	0.127878	BHMT/ITGAM/MAOB	3
BP	GO:0060390	regulation of SMAD protein signal transduction	3/336	31/18723	0.0177599	0.149888	0.127878	CCN3/CILP/TGFB3	3
BP	GO:0071711	basement membrane organization	3/336	31/18723	0.0177599	0.149888	0.127878	CAV1/NID2/PXDN	3
BP	GO:0042733	embryonic digit morphogenesis	4/336	56/18723	0.0180044	0.149888	0.127878	IHH/SFRP2/SHH/TBX3	4
BP	GO:0055078	sodium ion homeostasis	4/336	56/18723	0.0180044	0.149888	0.127878	ATP1A4/CYP4F12/NPR1/SCNN1G	4
BP	GO:0032368	regulation of lipid transport	7/336	149/18723	0.018151	0.149888	0.127878	APOE/CAV1/CES1/PCSK9/PLA2G10/SHH/SPP1	7
BP	GO:0055001	muscle cell development	8/336	184/18723	0.0182574	0.149888	0.127878	CASQ1/COMP/FLNC/LOX/PDGFRB/RGS4/TBX3/TCAP	8
BP	GO:0006720	isoprenoid metabolic process	6/336	116/18723	0.018279	0.149888	0.127878	ABCA4/AKR1B15/CYP3A5/HMGCS2/RBP1/TTR	6
BP	GO:0033559	unsaturated fatty acid metabolic process	6/336	116/18723	0.018279	0.149888	0.127878	ANXA1/CYP4F12/CYP4F8/HPGD/PLA2G10/PTGIS	6
BP	GO:0001656	metanephros development	5/336	85/18723	0.0184402	0.149888	0.127878	FBN1/GPC3/GREM1/PDGFRB/SHH	5
BP	GO:0097194	execution phase of apoptosis	5/336	85/18723	0.0184402	0.149888	0.127878	AIFM3/ERN2/FAP/MTRNR2L12/PTGIS	5
BP	GO:0006703	estrogen biosynthetic process	2/336	12/18723	0.0188184	0.149888	0.127878	AKR1B15/HSD17B2	2
BP	GO:0008228	opsonization	2/336	12/18723	0.0188184	0.149888	0.127878	C4B/PTX3	2
BP	GO:0009886	post-embryonic animal morphogenesis	2/336	12/18723	0.0188184	0.149888	0.127878	EFEMP1/FBN1	2
BP	GO:0021978	telencephalon regionalization	2/336	12/18723	0.0188184	0.149888	0.127878	EMX2/SHH	2
BP	GO:0031223	auditory behavior	2/336	12/18723	0.0188184	0.149888	0.127878	SLITRK6/STRA6	2
BP	GO:0032490	detection of molecule of bacterial origin	2/336	12/18723	0.0188184	0.149888	0.127878	C4B/SSC5D	2
BP	GO:0032908	regulation of transforming growth factor beta1 production	2/336	12/18723	0.0188184	0.149888	0.127878	LUM/SERPINB7	2
BP	GO:0033079	immature T cell proliferation	2/336	12/18723	0.0188184	0.149888	0.127878	IHH/SHH	2
BP	GO:0034370	triglyceride-rich lipoprotein particle remodeling	2/336	12/18723	0.0188184	0.149888	0.127878	APOE/LPL	2
BP	GO:0034372	very-low-density lipoprotein particle remodeling	2/336	12/18723	0.0188184	0.149888	0.127878	APOE/LPL	2
BP	GO:0038063	collagen-activated tyrosine kinase receptor signaling pathway	2/336	12/18723	0.0188184	0.149888	0.127878	COL1A1/DDR2	2
BP	GO:0044650	adhesion of symbiont to host cell	2/336	12/18723	0.0188184	0.149888	0.127878	CD209/LRRC15	2
BP	GO:0051549	positive regulation of keratinocyte migration	2/336	12/18723	0.0188184	0.149888	0.127878	FGF7/MMP9	2
BP	GO:0060394	negative regulation of pathway-restricted SMAD protein phosphorylation	2/336	12/18723	0.0188184	0.149888	0.127878	EMILIN1/GREM1	2
BP	GO:0060601	lateral sprouting from an epithelium	2/336	12/18723	0.0188184	0.149888	0.127878	SHH/SULF1	2
BP	GO:0070493	thrombin-activated receptor signaling pathway	2/336	12/18723	0.0188184	0.149888	0.127878	F2RL2/HPGD	2
BP	GO:0072376	protein activation cascade	2/336	12/18723	0.0188184	0.149888	0.127878	F13A1/FN1	2
BP	GO:0090177	establishment of planar polarity involved in neural tube closure	2/336	12/18723	0.0188184	0.149888	0.127878	CTHRC1/SFRP2	2
BP	GO:0097152	mesenchymal cell apoptotic process	2/336	12/18723	0.0188184	0.149888	0.127878	SHH/TBX1	2
BP	GO:0098911	regulation of ventricular cardiac muscle cell action potential	2/336	12/18723	0.0188184	0.149888	0.127878	CAV1/DSC2	2
BP	GO:0030301	cholesterol transport	6/336	117/18723	0.0189865	0.150874	0.12872	APOE/CAV1/CES1/PCSK9/PLA2G10/SHH	6
BP	GO:0010883	regulation of lipid storage	4/336	57/18723	0.0190971	0.1514	0.129169	CES1/LPL/PLA2G10/PLIN5	4
BP	GO:0007435	salivary gland morphogenesis	3/336	32/18723	0.0193422	0.151861	0.129562	FGF7/SHH/TGFB3	3
BP	GO:0010644	cell communication by electrical coupling	3/336	32/18723	0.0193422	0.151861	0.129562	CASQ2/CAV1/GJA5	3
BP	GO:0034367	protein-containing complex remodeling	3/336	32/18723	0.0193422	0.151861	0.129562	APOE/LPL/PLA2G10	3
BP	GO:0008217	regulation of blood pressure	8/336	186/18723	0.0193461	0.151861	0.129562	ANPEP/COL1A2/CTSG/CYP4F12/GJA5/NPR1/POSTN/TAC3	8
BP	GO:0048754	branching morphogenesis of an epithelial tube	7/336	151/18723	0.019378	0.151861	0.129562	GPC3/GREM1/IHH/SFRP2/SHH/TBX3/TNC	7
BP	GO:0016101	diterpenoid metabolic process	5/336	87/18723	0.0201859	0.157813	0.13464	ABCA4/AKR1B15/CYP3A5/RBP1/TTR	5
BP	GO:0086065	cell communication involved in cardiac conduction	4/336	58/18723	0.0202301	0.157813	0.13464	CASQ2/CAV1/DSC2/GJA5	4
BP	GO:0120254	olefinic compound metabolic process	7/336	153/18723	0.0206618	0.160813	0.137199	ABCA4/AKR1B15/CYP3A5/CYP4F12/PLA2G10/PTGIS/TTR	7
BP	GO:0035025	positive regulation of Rho protein signal transduction	3/336	33/18723	0.021	0.163073	0.139127	COL3A1/F2RL2/PDGFRB	3
BP	GO:2001258	negative regulation of cation channel activity	4/336	59/18723	0.0214036	0.165829	0.141479	CASQ2/CAV1/KCNE4/MMP9	4
BP	GO:0007411	axon guidance	9/336	227/18723	0.0217743	0.16781	0.143168	BOC/CXCL12/EPHB6/LAMA3/LAMC2/NRP2/PLA2G10/SHH/VSTM2L	9
BP	GO:0019755	one-carbon compound transport	2/336	13/18723	0.0219793	0.16781	0.143168	AQP9/SLC14A1	2
BP	GO:0032905	transforming growth factor beta1 production	2/336	13/18723	0.0219793	0.16781	0.143168	LUM/SERPINB7	2
BP	GO:0042659	regulation of cell fate specification	2/336	13/18723	0.0219793	0.16781	0.143168	SFRP2/WNT11	2
BP	GO:1903054	negative regulation of extracellular matrix organization	2/336	13/18723	0.0219793	0.16781	0.143168	EMILIN1/FAP	2
BP	GO:0003206	cardiac chamber morphogenesis	6/336	121/18723	0.0220034	0.16781	0.143168	COL11A1/NRP2/SFRP2/TBX1/TBX3/WNT11	6
BP	GO:0007519	skeletal muscle tissue development	7/336	155/18723	0.0220038	0.16781	0.143168	CASQ1/CAV1/DCN/ELN/MSC/SHH/TBX1	7
BP	GO:0097485	neuron projection guidance	9/336	228/18723	0.0223258	0.169885	0.144939	BOC/CXCL12/EPHB6/LAMA3/LAMC2/NRP2/PLA2G10/SHH/VSTM2L	9
BP	GO:0007431	salivary gland development	3/336	34/18723	0.0227332	0.171455	0.146278	FGF7/SHH/TGFB3	3
BP	GO:0014808	release of sequestered calcium ion into cytosol by sarcoplasmic reticulum	3/336	34/18723	0.0227332	0.171455	0.146278	CASQ1/CASQ2/PLN	3
BP	GO:0035137	hindlimb morphogenesis	3/336	34/18723	0.0227332	0.171455	0.146278	GPC3/SHH/TBX3	3
BP	GO:0055094	response to lipoprotein particle	3/336	34/18723	0.0227332	0.171455	0.146278	APOE/CES1/LPL	3
BP	GO:0061097	regulation of protein tyrosine kinase activity	5/336	90/18723	0.0230017	0.172715	0.147354	CAV1/DOK7/EPGN/GREM1/IL34	5
BP	GO:0070664	negative regulation of leukocyte proliferation	5/336	90/18723	0.0230017	0.172715	0.147354	GREM1/IHH/LGALS7B/SHH/VSIG4	5
BP	GO:0009100	glycoprotein metabolic process	13/336	387/18723	0.023148	0.173432	0.147965	ADAMTS12/B4GALT6/BGN/COL11A1/CYTL1/DCN/GFPT2/GXYLT2/HYAL1/IHH/ITM2A/PTX3/SULF1	13
BP	GO:0030595	leukocyte chemotaxis	9/336	230/18723	0.0234588	0.175375	0.149623	ANXA1/CCL24/CCN3/CSF3R/CXCL12/GREM1/IL34/S100A7/S100A8	9
BP	GO:0050731	positive regulation of peptidyl-tyrosine phosphorylation	8/336	193/18723	0.0235216	0.17546	0.149695	CNTN1/CSPG4/DOK7/EPGN/FGF7/GREM1/IL34/ITGA5	8
BP	GO:0003231	cardiac ventricle development	6/336	123/18723	0.0236266	0.175475	0.149708	COL11A1/GJA5/SFRP2/STRA6/TBX3/WNT11	6
BP	GO:0006690	icosanoid metabolic process	6/336	123/18723	0.0236266	0.175475	0.149708	ANXA1/CYP4F12/CYP4F8/HPGD/PLA2G10/PTGIS	6
BP	GO:0001569	branching involved in blood vessel morphogenesis	3/336	35/18723	0.024542	0.178497	0.152287	IHH/SFRP2/SHH	3
BP	GO:0021955	central nervous system neuron axonogenesis	3/336	35/18723	0.024542	0.178497	0.152287	B4GALT6/CDH11/EPHB6	3
BP	GO:0045880	positive regulation of smoothened signaling pathway	3/336	35/18723	0.024542	0.178497	0.152287	GPC3/IHH/SHH	3
BP	GO:0086005	ventricular cardiac muscle cell action potential	3/336	35/18723	0.024542	0.178497	0.152287	CAV1/DSC2/KCNE4	3
BP	GO:1903514	release of sequestered calcium ion into cytosol by endoplasmic reticulum	3/336	35/18723	0.024542	0.178497	0.152287	CASQ1/CASQ2/PLN	3
BP	GO:0060326	cell chemotaxis	11/336	310/18723	0.0248336	0.178497	0.152287	ANXA1/CCL24/CCN3/CSF3R/CXCL12/GREM1/IL34/LOX/PDGFRB/S100A7/S100A8	11
BP	GO:0040013	negative regulation of locomotion	13/336	391/18723	0.024904	0.178497	0.152287	APOE/CCN3/COL3A1/CXCL12/DCN/EMILIN1/GREM1/KRT16/PTPRR/SFRP2/SHH/SULF1/WNT11	13
BP	GO:0070509	calcium ion import	5/336	92/18723	0.0250132	0.178497	0.152287	CXCL12/PDGFRB/PLN/PLPP4/SPINK1	5
BP	GO:0045428	regulation of nitric oxide biosynthetic process	4/336	62/18723	0.0251705	0.178497	0.152287	ACP5/CAV1/PTGIS/PTX3	4
BP	GO:0060675	ureteric bud morphogenesis	4/336	62/18723	0.0251705	0.178497	0.152287	GPC3/GREM1/SHH/WNT11	4
BP	GO:0071621	granulocyte chemotaxis	6/336	125/18723	0.0253282	0.178497	0.152287	ANXA1/CCL24/CSF3R/IL34/S100A7/S100A8	6
BP	GO:0007638	mechanosensory behavior	2/336	14/18723	0.0253425	0.178497	0.152287	SLITRK6/STRA6	2
BP	GO:0010771	negative regulation of cell morphogenesis involved in differentiation	2/336	14/18723	0.0253425	0.178497	0.152287	MELTF/POSTN	2
BP	GO:0014874	response to stimulus involved in regulation of muscle adaptation	2/336	14/18723	0.0253425	0.178497	0.152287	CASQ1/SGCA	2
BP	GO:0035630	bone mineralization involved in bone maturation	2/336	14/18723	0.0253425	0.178497	0.152287	GREM1/RFLNA	2
BP	GO:0035791	platelet-derived growth factor receptor-beta signaling pathway	2/336	14/18723	0.0253425	0.178497	0.152287	LOX/PDGFRB	2
BP	GO:0046348	amino sugar catabolic process	2/336	14/18723	0.0253425	0.178497	0.152287	CHI3L1/OVGP1	2
BP	GO:0048681	negative regulation of axon regeneration	2/336	14/18723	0.0253425	0.178497	0.152287	KLK8/SPP1	2
BP	GO:0051547	regulation of keratinocyte migration	2/336	14/18723	0.0253425	0.178497	0.152287	FGF7/MMP9	2
BP	GO:0072176	nephric duct development	2/336	14/18723	0.0253425	0.178497	0.152287	GPC3/WNT11	2
BP	GO:0072498	embryonic skeletal joint development	2/336	14/18723	0.0253425	0.178497	0.152287	HYAL1/IHH	2
BP	GO:0086103	G protein-coupled receptor signaling pathway involved in heart process	2/336	14/18723	0.0253425	0.178497	0.152287	CAV1/PLN	2
BP	GO:0090281	negative regulation of calcium ion import	2/336	14/18723	0.0253425	0.178497	0.152287	PLN/SPINK1	2
BP	GO:1900025	negative regulation of substrate adhesion-dependent cell spreading	2/336	14/18723	0.0253425	0.178497	0.152287	MELTF/POSTN	2
BP	GO:2001256	regulation of store-operated calcium entry	2/336	14/18723	0.0253425	0.178497	0.152287	CASQ1/SPINK1	2
BP	GO:0071674	mononuclear cell migration	8/336	196/18723	0.0254916	0.179177	0.152867	ANXA1/CCL24/CCN3/CXCL12/ECM1/GREM1/IL34/S100A7	8
BP	GO:0002683	negative regulation of immune system process	14/336	434/18723	0.0255954	0.179537	0.153173	ANXA1/CCN3/COL3A1/CXCL12/EMILIN1/FBN1/GREM1/IHH/LGALS7B/SERPINB4/SHH/TGFB3/TMEM178A/VSIG4	14
BP	GO:0033273	response to vitamin	5/336	93/18723	0.0260599	0.182046	0.155314	COL1A1/FOLR2/POSTN/SPP1/TNC	5
BP	GO:0060993	kidney morphogenesis	5/336	93/18723	0.0260599	0.182046	0.155314	GPC3/GREM1/PDGFRB/SHH/WNT11	5
BP	GO:0071402	cellular response to lipoprotein particle stimulus	3/336	36/18723	0.0264263	0.184052	0.157026	APOE/CES1/LPL	3
BP	GO:0048732	gland development	14/336	436/18723	0.0264779	0.184052	0.157026	ANXA1/CAV1/FGF7/HOXB3/IHH/PCSK9/SHH/STRA6/SULF1/TBX1/TBX3/TGFB3/TNC/WNT11	14
BP	GO:0072171	mesonephric tubule morphogenesis	4/336	63/18723	0.0265092	0.184052	0.157026	GPC3/GREM1/SHH/WNT11	4
BP	GO:0045785	positive regulation of cell adhesion	14/336	437/18723	0.0269275	0.186118	0.158789	ADAM19/ANXA1/CAV1/CCDC80/CD209/CXCL12/EMILIN1/FN1/HYAL1/IBSP/IGFBP2/IHH/SFRP2/SHH	14
BP	GO:0048738	cardiac muscle tissue development	9/336	236/18723	0.0271034	0.186118	0.158789	COL11A1/GJA5/GREM1/MSC/PDGFRB/PLN/RGS4/TBX3/TCAP	9
BP	GO:0030048	actin filament-based movement	6/336	127/18723	0.0271096	0.186118	0.158789	CAV1/DSC2/EPDR1/GJA5/KCNE4/PLN	6
BP	GO:0035270	endocrine system development	6/336	127/18723	0.0271096	0.186118	0.158789	ANXA1/HOXB3/SHH/STRA6/TBX1/WNT11	6
BP	GO:0051702	biological process involved in interaction with symbiont	5/336	94/18723	0.0271343	0.186118	0.158789	APOE/CTSG/FN1/KRT6A/PTX3	5
BP	GO:1990830	cellular response to leukemia inhibitory factor	5/336	94/18723	0.0271343	0.186118	0.158789	ADAM23/GFPT2/MSC/NRP2/PCOLCE2	5
BP	GO:0030104	water homeostasis	4/336	64/18723	0.0278898	0.190192	0.162264	AQP9/CYP4F12/KRT16/SCNN1G	4
BP	GO:0080164	regulation of nitric oxide metabolic process	4/336	64/18723	0.0278898	0.190192	0.162264	ACP5/CAV1/PTGIS/PTX3	4
BP	GO:0006639	acylglycerol metabolic process	6/336	128/18723	0.0280307	0.190192	0.162264	APOE/CAV1/LPL/MOGAT2/PCSK9/PLIN5	6
BP	GO:0016049	cell growth	15/336	482/18723	0.0281584	0.190192	0.162264	APOE/CCN3/CXCL12/FN1/GREM1/HYAL1/NPR1/NRP2/OSGIN1/POSTN/RGS4/S100A8/SFRP2/SPP1/WNT11	15
BP	GO:0006869	lipid transport	13/336	398/18723	0.0282111	0.190192	0.162264	ABCA4/ANXA1/APOE/AQP9/CAV1/CES1/FABP6/PCSK9/PLA2G10/SHH/SPP1/STRA6/TNFAIP8L3	13
BP	GO:0042982	amyloid precursor protein metabolic process	5/336	95/18723	0.0282364	0.190192	0.162264	ADAM19/APOE/ITM2A/KLK6/NSG1	5
BP	GO:1990823	response to leukemia inhibitory factor	5/336	95/18723	0.0282364	0.190192	0.162264	ADAM23/GFPT2/MSC/NRP2/PCOLCE2	5
BP	GO:0003161	cardiac conduction system development	3/336	37/18723	0.0283858	0.190192	0.162264	GJA5/MSC/TBX3	3
BP	GO:0040036	regulation of fibroblast growth factor receptor signaling pathway	3/336	37/18723	0.0283858	0.190192	0.162264	CREB3L1/FGFBP1/SULF1	3
BP	GO:0060428	lung epithelium development	3/336	37/18723	0.0283858	0.190192	0.162264	FGF7/SHH/STRA6	3
BP	GO:0010889	regulation of sequestering of triglyceride	2/336	15/18723	0.0288998	0.190192	0.162264	LPL/PLIN5	2
BP	GO:0016114	terpenoid biosynthetic process	2/336	15/18723	0.0288998	0.190192	0.162264	HMGCS2/RBP1	2
BP	GO:0035358	regulation of peroxisome proliferator activated receptor signaling pathway	2/336	15/18723	0.0288998	0.190192	0.162264	PLIN5/PTGIS	2
BP	GO:0042074	cell migration involved in gastrulation	2/336	15/18723	0.0288998	0.190192	0.162264	GPC3/WNT11	2
BP	GO:0042249	establishment of planar polarity of embryonic epithelium	2/336	15/18723	0.0288998	0.190192	0.162264	CTHRC1/SFRP2	2
BP	GO:0044406	adhesion of symbiont to host	2/336	15/18723	0.0288998	0.190192	0.162264	CD209/LRRC15	2
BP	GO:0048569	post-embryonic animal organ development	2/336	15/18723	0.0288998	0.190192	0.162264	EFEMP1/FBN1	2
BP	GO:0060026	convergent extension	2/336	15/18723	0.0288998	0.190192	0.162264	SFRP2/WNT11	2
BP	GO:0060046	regulation of acrosome reaction	2/336	15/18723	0.0288998	0.190192	0.162264	PLA2G10/SPINK1	2
BP	GO:0072075	metanephric mesenchyme development	2/336	15/18723	0.0288998	0.190192	0.162264	PDGFRB/SHH	2
BP	GO:0086069	bundle of His cell to Purkinje myocyte communication	2/336	15/18723	0.0288998	0.190192	0.162264	DSC2/GJA5	2
BP	GO:0006638	neutral lipid metabolic process	6/336	129/18723	0.0289722	0.190301	0.162357	APOE/CAV1/LPL/MOGAT2/PCSK9/PLIN5	6
BP	GO:0003170	heart valve development	4/336	65/18723	0.0293125	0.192151	0.163936	ELN/EMILIN1/GJA5/STRA6	4
BP	GO:0042472	inner ear morphogenesis	5/336	96/18723	0.0293666	0.192151	0.163936	COL11A1/CTHRC1/SLITRK6/TBX1/TCAP	5
BP	GO:0015918	sterol transport	6/336	130/18723	0.0299342	0.19549	0.166784	APOE/CAV1/CES1/PCSK9/PLA2G10/SHH	6
BP	GO:0008210	estrogen metabolic process	3/336	38/18723	0.0304204	0.197154	0.168204	AKR1B15/CYP3A5/HSD17B2	3
BP	GO:0032373	positive regulation of sterol transport	3/336	38/18723	0.0304204	0.197154	0.168204	APOE/CAV1/CES1	3
BP	GO:0032376	positive regulation of cholesterol transport	3/336	38/18723	0.0304204	0.197154	0.168204	APOE/CAV1/CES1	3
BP	GO:0097242	amyloid-beta clearance	3/336	38/18723	0.0304204	0.197154	0.168204	APOE/ITGAM/MARCO	3
BP	GO:0071300	cellular response to retinoic acid	4/336	66/18723	0.0307776	0.198714	0.169534	COL1A1/TBX1/TNC/WNT11	4
BP	GO:1905953	negative regulation of lipid localization	4/336	66/18723	0.0307776	0.198714	0.169534	CES1/PCSK9/PLA2G10/SHH	4
BP	GO:0055088	lipid homeostasis	7/336	167/18723	0.0313371	0.201944	0.17229	APOE/CAV1/CES1/LPL/PCSK9/PLA2G10/RBP1	7
BP	GO:0009880	embryonic pattern specification	4/336	67/18723	0.0322851	0.20381	0.173883	IHH/NRP2/SHH/TBX3	4
BP	GO:0042130	negative regulation of T cell proliferation	4/336	67/18723	0.0322851	0.20381	0.173883	IHH/LGALS7B/SHH/VSIG4	4
BP	GO:0042417	dopamine metabolic process	3/336	39/18723	0.0325297	0.20381	0.173883	ITGAM/MAOB/NPR1	3
BP	GO:0086091	regulation of heart rate by cardiac conduction	3/336	39/18723	0.0325297	0.20381	0.173883	CAV1/DSC2/KCNE4	3
BP	GO:0001977	renal system process involved in regulation of blood volume	2/336	16/18723	0.0326431	0.20381	0.173883	CYP4F12/GJA5	2
BP	GO:0021783	preganglionic parasympathetic fiber development	2/336	16/18723	0.0326431	0.20381	0.173883	NRP2/TBX1	2
BP	GO:0030540	female genitalia development	2/336	16/18723	0.0326431	0.20381	0.173883	STRA6/TBX3	2
BP	GO:0034138	toll-like receptor 3 signaling pathway	2/336	16/18723	0.0326431	0.20381	0.173883	CAV1/COLEC12	2
BP	GO:0034374	low-density lipoprotein particle remodeling	2/336	16/18723	0.0326431	0.20381	0.173883	APOE/PLA2G10	2
BP	GO:0042481	regulation of odontogenesis	2/336	16/18723	0.0326431	0.20381	0.173883	SHH/TNFRSF11B	2
BP	GO:0048557	embryonic digestive tract morphogenesis	2/336	16/18723	0.0326431	0.20381	0.173883	IHH/SHH	2
BP	GO:0051238	sequestering of metal ion	2/336	16/18723	0.0326431	0.20381	0.173883	S100A7/S100A8	2
BP	GO:0060572	morphogenesis of an epithelial bud	2/336	16/18723	0.0326431	0.20381	0.173883	SHH/SULF1	2
BP	GO:0061548	ganglion development	2/336	16/18723	0.0326431	0.20381	0.173883	NRP2/RGS4	2
BP	GO:0070571	negative regulation of neuron projection regeneration	2/336	16/18723	0.0326431	0.20381	0.173883	KLK8/SPP1	2
BP	GO:0072109	glomerular mesangium development	2/336	16/18723	0.0326431	0.20381	0.173883	PDGFRB/SERPINB7	2
BP	GO:2000095	regulation of Wnt signaling pathway, planar cell polarity pathway	2/336	16/18723	0.0326431	0.20381	0.173883	GPC3/SFRP2	2
BP	GO:0015837	amine transport	5/336	99/18723	0.0329269	0.204832	0.174754	AQP9/CXCL12/RGS4/RHCG/SYT8	5
BP	GO:0051153	regulation of striated muscle cell differentiation	5/336	99/18723	0.0329269	0.204832	0.174754	CCN3/GREM1/RGS4/SHH/TBX1	5
BP	GO:0070663	regulation of leukocyte proliferation	9/336	245/18723	0.033293	0.206732	0.176376	ANXA1/CD209/GREM1/IGFBP2/IHH/IL34/LGALS7B/SHH/VSIG4	9
BP	GO:0060562	epithelial tube morphogenesis	11/336	325/18723	0.0333946	0.206986	0.176592	ADAMTS12/CTHRC1/GPC3/GREM1/IHH/SFRP2/SHH/TBX3/TCAP/TNC/WNT11	11
BP	GO:0031640	killing of cells of other organism	4/336	68/18723	0.0338352	0.208957	0.178273	CTSG/KRT6A/PGLYRP3/PGLYRP4	4
BP	GO:0060411	cardiac septum morphogenesis	4/336	68/18723	0.0338352	0.208957	0.178273	NRP2/TBX1/TBX3/WNT11	4
BP	GO:0045807	positive regulation of endocytosis	5/336	100/18723	0.0341707	0.210647	0.179716	APOE/GPC3/GREM1/PCSK9/SFRP4	5
BP	GO:0030501	positive regulation of bone mineralization	3/336	40/18723	0.0347134	0.213607	0.182241	FBN2/PKDCC/TGFB3	3
BP	GO:0042129	regulation of T cell proliferation	7/336	171/18723	0.0349604	0.214739	0.183207	ANXA1/CD209/IGFBP2/IHH/LGALS7B/SHH/VSIG4	7
BP	GO:0050900	leukocyte migration	12/336	369/18723	0.0351455	0.215487	0.183845	ANXA1/CCL24/CCN3/CSF3R/CXCL12/ECM1/EMILIN1/GREM1/IL34/MMP9/S100A7/S100A8	12
BP	GO:1901136	carbohydrate derivative catabolic process	7/336	172/18723	0.0359078	0.219452	0.187228	ADAMTS12/CHI3L1/HYAL1/LYVE1/OVGP1/PGLYRP3/PGLYRP4	7
BP	GO:0003184	pulmonary valve morphogenesis	2/336	17/18723	0.0365647	0.219452	0.187228	GJA5/STRA6	2
BP	GO:0016264	gap junction assembly	2/336	17/18723	0.0365647	0.219452	0.187228	CAV1/GJA5	2
BP	GO:0042053	regulation of dopamine metabolic process	2/336	17/18723	0.0365647	0.219452	0.187228	ITGAM/MAOB	2
BP	GO:0042069	regulation of catecholamine metabolic process	2/336	17/18723	0.0365647	0.219452	0.187228	ITGAM/MAOB	2
BP	GO:0048532	anatomical structure arrangement	2/336	17/18723	0.0365647	0.219452	0.187228	DAB1/NRP2	2
BP	GO:0055003	cardiac myofibril assembly	2/336	17/18723	0.0365647	0.219452	0.187228	PDGFRB/TCAP	2
BP	GO:0060977	coronary vasculature morphogenesis	2/336	17/18723	0.0365647	0.219452	0.187228	PDGFRB/TBX1	2
BP	GO:0070206	protein trimerization	2/336	17/18723	0.0365647	0.219452	0.187228	COL1A2/STEAP4	2
BP	GO:0090136	epithelial cell-cell adhesion	2/336	17/18723	0.0365647	0.219452	0.187228	CCN3/IHH	2
BP	GO:1901569	fatty acid derivative catabolic process	2/336	17/18723	0.0365647	0.219452	0.187228	CYP4F12/HPGD	2
BP	GO:2000811	negative regulation of anoikis	2/336	17/18723	0.0365647	0.219452	0.187228	CAV1/ITGA5	2
BP	GO:1902106	negative regulation of leukocyte differentiation	5/336	102/18723	0.036745	0.220147	0.187821	ANXA1/FBN1/IHH/SHH/TMEM178A	5
BP	GO:0001558	regulation of cell growth	13/336	414/18723	0.0369599	0.22034	0.187985	APOE/CCN3/CXCL12/FN1/GREM1/HYAL1/NPR1/OSGIN1/RGS4/S100A8/SFRP2/SPP1/WNT11	13
BP	GO:0048286	lung alveolus development	3/336	41/18723	0.0369711	0.22034	0.187985	PKDCC/STRA6/TGFB3	3
BP	GO:0070296	sarcoplasmic reticulum calcium ion transport	3/336	41/18723	0.0369711	0.22034	0.187985	CASQ1/CASQ2/PLN	3
BP	GO:0007586	digestion	6/336	137/18723	0.0372564	0.221653	0.189105	GKN1/MOGAT2/MUC2/MUC4/TFF1/TFF2	6
BP	GO:0007224	smoothened signaling pathway	6/336	138/18723	0.0383878	0.227986	0.194509	BOC/GAS1/GPC2/GPC3/IHH/SHH	6
BP	GO:0010632	regulation of epithelial cell migration	10/336	292/18723	0.0386675	0.228101	0.194607	ANXA1/APOE/ATOH8/DCN/FGF7/FGFBP1/HYAL1/MMP9/NRP2/PTPRR	10
BP	GO:0003281	ventricular septum development	4/336	71/18723	0.0387418	0.228101	0.194607	GJA5/STRA6/TBX3/WNT11	4
BP	GO:0008344	adult locomotory behavior	4/336	71/18723	0.0387418	0.228101	0.194607	CXCL12/DAB1/HOXB8/SLITRK6	4
BP	GO:0071230	cellular response to amino acid stimulus	4/336	71/18723	0.0387418	0.228101	0.194607	COL1A1/COL1A2/COL5A2/COL6A1	4
BP	GO:0072078	nephron tubule morphogenesis	4/336	71/18723	0.0387418	0.228101	0.194607	GPC3/GREM1/SHH/WNT11	4
BP	GO:0006040	amino sugar metabolic process	3/336	42/18723	0.0393023	0.230209	0.196405	CHI3L1/GFPT2/OVGP1	3
BP	GO:0019432	triglyceride biosynthetic process	3/336	42/18723	0.0393023	0.230209	0.196405	LPL/MOGAT2/PLIN5	3
BP	GO:2000404	regulation of T cell migration	3/336	42/18723	0.0393023	0.230209	0.196405	CXCL12/ECM1/S100A7	3
BP	GO:0022600	digestive system process	5/336	104/18723	0.0394354	0.230593	0.196732	MOGAT2/MUC2/MUC4/TFF1/TFF2	5
BP	GO:0010634	positive regulation of epithelial cell migration	7/336	176/18723	0.0398667	0.231203	0.197253	ANXA1/ATOH8/FGF7/FGFBP1/HYAL1/MMP9/NRP2	7
BP	GO:0009410	response to xenobiotic stimulus	14/336	462/18723	0.0400907	0.231203	0.197253	ANXA1/COL1A1/CYP3A5/CYP4F12/DAB1/EMX2/IGFBP2/LOX/LPL/MAOB/SFRP2/SULT2A1/TIMP2/TNFRSF11B	14
BP	GO:0043903	regulation of biological process involved in symbiotic interaction	4/336	72/18723	0.040463	0.231203	0.197253	CAV1/KRT6A/PTX3/TRIM31	4
BP	GO:0050709	negative regulation of protein secretion	4/336	72/18723	0.040463	0.231203	0.197253	ANXA1/APOE/CCN3/VSNL1	4
BP	GO:0002076	osteoblast development	2/336	18/18723	0.0406569	0.231203	0.197253	PTHLH/SHH	2
BP	GO:0030730	sequestering of triglyceride	2/336	18/18723	0.0406569	0.231203	0.197253	LPL/PLIN5	2
BP	GO:0042693	muscle cell fate commitment	2/336	18/18723	0.0406569	0.231203	0.197253	TBX1/TBX3	2
BP	GO:0046851	negative regulation of bone remodeling	2/336	18/18723	0.0406569	0.231203	0.197253	GREM1/TNFRSF11B	2
BP	GO:0048486	parasympathetic nervous system development	2/336	18/18723	0.0406569	0.231203	0.197253	NRP2/TBX1	2
BP	GO:0050665	hydrogen peroxide biosynthetic process	2/336	18/18723	0.0406569	0.231203	0.197253	DUOXA2/MAOB	2
BP	GO:0060192	negative regulation of lipase activity	2/336	18/18723	0.0406569	0.231203	0.197253	ANXA1/PLIN5	2
BP	GO:0060602	branch elongation of an epithelium	2/336	18/18723	0.0406569	0.231203	0.197253	SHH/TNC	2
BP	GO:0071360	cellular response to exogenous dsRNA	2/336	18/18723	0.0406569	0.231203	0.197253	CAV1/COLEC12	2
BP	GO:0072189	ureter development	2/336	18/18723	0.0406569	0.231203	0.197253	EMX2/SHH	2
BP	GO:1900424	regulation of defense response to bacterium	2/336	18/18723	0.0406569	0.231203	0.197253	KLK5/KLK7	2
BP	GO:1902548	negative regulation of cellular response to vascular endothelial growth factor stimulus	2/336	18/18723	0.0406569	0.231203	0.197253	ADAMTS12/DCN	2
BP	GO:0032102	negative regulation of response to external stimulus	13/336	420/18723	0.0406928	0.231203	0.197253	ACP5/APOE/CCN3/CD109/FAP/GREM1/KLK8/PTGIS/SERPINB2/SERPINB4/SPP1/TSPAN8/VSIG4	13
BP	GO:0043405	regulation of MAP kinase activity	7/336	177/18723	0.0408992	0.231989	0.197924	APOE/CAV1/EPGN/ERN2/IL34/PDGFRB/SFRP2	7
BP	GO:0051924	regulation of calcium ion transport	9/336	255/18723	0.041247	0.233573	0.199275	CASQ1/CASQ2/CAV1/CXCL12/PDGFRB/PLN/PLPP4/RGS4/SPINK1	9
BP	GO:0006509	membrane protein ectodomain proteolysis	3/336	43/18723	0.0417064	0.235392	0.200827	ADAM19/APOE/TIMP2	3
BP	GO:0061383	trabecula morphogenesis	3/336	43/18723	0.0417064	0.235392	0.200827	COL1A1/FBN2/GREM1	3
BP	GO:1903038	negative regulation of leukocyte cell-cell adhesion	6/336	141/18723	0.0419127	0.23598	0.201329	ANXA1/CXCL12/IHH/LGALS7B/SHH/VSIG4	6
BP	GO:0035265	organ growth	7/336	178/18723	0.041949	0.23598	0.201329	COMP/DDR2/ECM1/FGF7/PDGFRB/RGS4/SHH	7
BP	GO:1903522	regulation of blood circulation	9/336	256/18723	0.0421072	0.236463	0.201741	CASQ2/CAV1/DES/DSC2/GJA5/HSPB7/KCNE4/PLN/RGS4	9
BP	GO:0072088	nephron epithelium morphogenesis	4/336	73/18723	0.042227	0.236463	0.201741	GPC3/GREM1/SHH/WNT11	4
BP	GO:1903707	negative regulation of hemopoiesis	5/336	106/18723	0.0422429	0.236463	0.201741	ANXA1/FBN1/IHH/SHH/TMEM178A	5
BP	GO:0048608	reproductive structure development	13/336	424/18723	0.0433249	0.242122	0.206569	ADAM19/ANXA1/DCN/HSD17B2/PDGFRB/PTX3/SFRP2/SHH/SPP1/STRA6/SULF1/TBX3/TNC	13
BP	GO:0010721	negative regulation of cell development	7/336	180/18723	0.0441006	0.245708	0.209628	DAB1/FBN1/MELTF/POSTN/PTHLH/RFLNA/SPP1	7
BP	GO:0007528	neuromuscular junction development	3/336	44/18723	0.0441828	0.245708	0.209628	DOK7/PPFIBP2/TNC	3
BP	GO:0048806	genitalia development	3/336	44/18723	0.0441828	0.245708	0.209628	SHH/STRA6/TBX3	3
BP	GO:0010744	positive regulation of macrophage derived foam cell differentiation	2/336	19/18723	0.0449126	0.246947	0.210685	LPL/PLA2G10	2
BP	GO:0010885	regulation of cholesterol storage	2/336	19/18723	0.0449126	0.246947	0.210685	CES1/LPL	2
BP	GO:0035313	wound healing, spreading of epidermal cells	2/336	19/18723	0.0449126	0.246947	0.210685	COL5A1/ITGA5	2
BP	GO:0035461	vitamin transmembrane transport	2/336	19/18723	0.0449126	0.246947	0.210685	FOLR2/STRA6	2
BP	GO:0046794	transport of virus	2/336	19/18723	0.0449126	0.246947	0.210685	CAV1/CD209	2
BP	GO:0060216	definitive hemopoiesis	2/336	19/18723	0.0449126	0.246947	0.210685	HOXB3/MFAP5	2
BP	GO:0072074	kidney mesenchyme development	2/336	19/18723	0.0449126	0.246947	0.210685	PDGFRB/SHH	2
BP	GO:0061458	reproductive system development	13/336	427/18723	0.0453758	0.249092	0.212515	ADAM19/ANXA1/DCN/HSD17B2/PDGFRB/PTX3/SFRP2/SHH/SPP1/STRA6/SULF1/TBX3/TNC	13
BP	GO:0042886	amide transport	10/336	301/18723	0.0458656	0.251071	0.214204	ANXA1/AQP9/CCN3/CD209/FAM3B/FOLR2/NNAT/S100A8/SLC14A1/VSNL1	10
BP	GO:0061333	renal tubule morphogenesis	4/336	75/18723	0.0458837	0.251071	0.214204	GPC3/GREM1/SHH/WNT11	4
BP	GO:0002920	regulation of humoral immune response	3/336	45/18723	0.0467309	0.254482	0.217113	KLK5/KLK7/VSIG4	3
BP	GO:0003009	skeletal muscle contraction	3/336	45/18723	0.0467309	0.254482	0.217113	CASQ1/SYNM/TCAP	3
BP	GO:0035272	exocrine system development	3/336	45/18723	0.0467309	0.254482	0.217113	FGF7/SHH/TGFB3	3
BP	GO:0001937	negative regulation of endothelial cell proliferation	4/336	76/18723	0.0477762	0.258933	0.220911	APOE/ATOH8/CAV1/SULF1	4
BP	GO:0006809	nitric oxide biosynthetic process	4/336	76/18723	0.0477762	0.258933	0.220911	ACP5/CAV1/PTGIS/PTX3	4
BP	GO:0086001	cardiac muscle cell action potential	4/336	76/18723	0.0477762	0.258933	0.220911	CAV1/DSC2/GJA5/KCNE4	4
BP	GO:0006939	smooth muscle contraction	5/336	110/18723	0.0482112	0.260876	0.222569	CAV1/CNN1/COMP/SULF1/TBX3	5
BP	GO:0002115	store-operated calcium entry	2/336	20/18723	0.0493244	0.261233	0.222873	CASQ1/SPINK1	2
BP	GO:0006590	thyroid hormone generation	2/336	20/18723	0.0493244	0.261233	0.222873	CTSK/DUOXA2	2
BP	GO:0031645	negative regulation of nervous system process	2/336	20/18723	0.0493244	0.261233	0.222873	CCN3/KLK8	2
BP	GO:0034104	negative regulation of tissue remodeling	2/336	20/18723	0.0493244	0.261233	0.222873	GREM1/TNFRSF11B	2
BP	GO:0043691	reverse cholesterol transport	2/336	20/18723	0.0493244	0.261233	0.222873	APOE/CES1	2
BP	GO:0072567	chemokine (C-X-C motif) ligand 2 production	2/336	20/18723	0.0493244	0.261233	0.222873	LPL/POSTN	2
BP	GO:0090370	negative regulation of cholesterol efflux	2/336	20/18723	0.0493244	0.261233	0.222873	PLA2G10/SHH	2
BP	GO:1903817	negative regulation of voltage-gated potassium channel activity	2/336	20/18723	0.0493244	0.261233	0.222873	CAV1/KCNE4	2
BP	GO:2000341	regulation of chemokine (C-X-C motif) ligand 2 production	2/336	20/18723	0.0493244	0.261233	0.222873	LPL/POSTN	2
BP	GO:0007157	heterophilic cell-cell adhesion via plasma membrane cell adhesion molecules	3/336	46/18723	0.0493499	0.261233	0.222873	CD209/LGALS7B/SCARF2	3
BP	GO:0043616	keratinocyte proliferation	3/336	46/18723	0.0493499	0.261233	0.222873	CD109/FGF7/KLK8	3
BP	GO:0060976	coronary vasculature development	3/336	46/18723	0.0493499	0.261233	0.222873	GPC3/PDGFRB/TBX1	3
BP	GO:0071827	plasma lipoprotein particle organization	3/336	46/18723	0.0493499	0.261233	0.222873	APOE/LPL/PLA2G10	3
BP	GO:1900271	regulation of long-term synaptic potentiation	3/336	46/18723	0.0493499	0.261233	0.222873	APOE/CALB2/NSG1	3
BP	GO:0031016	pancreas development	4/336	77/18723	0.0497114	0.262679	0.224107	ANXA1/IHH/MSLN/SHH	4
BP	GO:0001938	positive regulation of endothelial cell proliferation	5/336	111/18723	0.0497772	0.262679	0.224107	CCL24/CXCL12/ECM1/FGFBP1/NRP2	5
CC	GO:0062023	collagen-containing extracellular matrix	70/348	425/19550	2.73882e-47	7.47699e-45	6.57317e-45	ADAM19/AEBP1/ANGPTL1/ANXA1/APOE/ASPN/BGN/CCDC80/CCN3/CILP/COL10A1/COL11A1/COL12A1/COL14A1/COL1A1/COL1A2/COL3A1/COL5A1/COL5A2/COL6A1/COL6A2/COL6A3/COL8A2/COMP/CSPG4/CTHRC1/CTSG/CXCL12/DCN/DPT/ECM1/EFEMP1/ELN/EMILIN1/F13A1/FBN1/FBN2/FMOD/FN1/GPC2/GPC3/GPC6/GREM1/LAMA3/LAMC2/LRRC15/LUM/MFAP5/MGP/MMP9/MUC2/NID2/OGN/PCOLCE/POSTN/PRELP/PXDN/S100A7/S100A8/SFRP2/SHH/SMOC1/SOST/SRPX/SSC5D/SULF1/TGFB3/TGFB…	70
CC	GO:0005581	collagen trimer	20/348	87/19550	4.75995e-17	6.49733e-15	5.71194e-15	COL10A1/COL11A1/COL12A1/COL14A1/COL1A1/COL1A2/COL3A1/COL5A1/COL5A2/COL6A1/COL6A2/COL6A3/COL8A2/COLEC12/CTHRC1/DCN/EMILIN1/LOX/LUM/MARCO	20
CC	GO:0005788	endoplasmic reticulum lumen	32/348	313/19550	1.48148e-15	1.34815e-13	1.18518e-13	ALB/APOE/ARSJ/CASQ1/CASQ2/CES1/CHRDL1/COL10A1/COL11A1/COL12A1/COL14A1/COL1A1/COL1A2/COL3A1/COL5A1/COL5A2/COL6A1/COL6A2/COL6A3/COL8A2/FAM20C/FBN1/FN1/GPC3/MELTF/MSLN/MXRA8/P4HA3/PCSK9/SHH/SPP1/TNC	32
CC	GO:0043202	lysosomal lumen	16/348	97/19550	1.54829e-11	1.05671e-09	9.28975e-10	BGN/CSPG4/CTSK/DCN/EPDR1/FMOD/GPC2/GPC3/GPC6/HYAL1/LUM/NSG1/OGN/PDGFRB/PRELP/SERPINB13	16
CC	GO:0005775	vacuolar lumen	19/348	174/19550	3.16925e-10	1.52587e-08	1.34142e-08	BGN/CSPG4/CTSG/CTSK/DCN/EPDR1/FMOD/GPC2/GPC3/GPC6/HYAL1/LUM/NSG1/OGN/PDGFRB/PRELP/S100A7/SERPINB13/TTR	19
CC	GO:0005583	fibrillar collagen trimer	7/348	12/19550	3.91248e-10	1.52587e-08	1.34142e-08	COL11A1/COL1A1/COL1A2/COL3A1/COL5A1/COL5A2/LUM	7
CC	GO:0098643	banded collagen fibril	7/348	12/19550	3.91248e-10	1.52587e-08	1.34142e-08	COL11A1/COL1A1/COL1A2/COL3A1/COL5A1/COL5A2/LUM	7
CC	GO:0098644	complex of collagen trimers	7/348	21/19550	5.00273e-08	1.70718e-06	1.50082e-06	COL11A1/COL1A1/COL1A2/COL3A1/COL5A1/COL5A2/LUM	7
CC	GO:0005796	Golgi lumen	12/348	104/19550	3.3368e-07	1.01216e-05	8.89814e-06	BGN/CSPG4/DCN/FMOD/GPC2/GPC3/GPC6/LUM/MUC2/MUC4/OGN/PRELP	12
CC	GO:0005604	basement membrane	11/348	96/19550	1.11062e-06	2.61661e-05	2.30031e-05	CCDC80/COL5A1/COL8A2/FBN1/FN1/LAMA3/LAMC2/NID2/SMOC1/TGFBI/TNC	11
CC	GO:0001533	cornified envelope	8/348	45/19550	1.12902e-06	2.61661e-05	2.30031e-05	ANXA1/DSC2/DSC3/DSG3/SCEL/SPRR1B/SPRR2A/SPRR2D	8
CC	GO:0042383	sarcolemma	13/348	138/19550	1.15016e-06	2.61661e-05	2.30031e-05	AHNAK2/ANXA1/BGN/CASQ1/CAV1/COL6A1/COL6A2/COL6A3/DES/FLNC/SGCA/SYNM/TGFB3	13
CC	GO:0046658	anchored component of plasma membrane	9/348	63/19550	1.64322e-06	3.45075e-05	3.03363e-05	CA4/CNTN1/FOLR2/GAS1/GPC2/GPC3/GPC6/MELTF/RHBG	9
CC	GO:0031225	anchored component of membrane	12/348	170/19550	5.53521e-05	0.00107937	0.000948894	ALPP/CA4/CD109/CNTN1/FOLR2/GAS1/GPC2/GPC3/GPC6/MELTF/MSLN/RHBG	12
CC	GO:0008305	integrin complex	5/348	31/19550	0.000201623	0.00366953	0.00322596	EMILIN1/ITGA11/ITGA5/ITGAM/ITGBL1	5
CC	GO:0098636	protein complex involved in cell adhesion	5/348	36/19550	0.000415929	0.00709678	0.00623893	EMILIN1/ITGA11/ITGA5/ITGAM/ITGBL1	5
CC	GO:0005882	intermediate filament	12/348	217/19550	0.000538188	0.00864266	0.00759795	DES/KRT16/KRT34/KRT4/KRT5/KRT6A/KRT6B/KRT75/KRTAP5-10/KRTAP5-9/SYNM/VIM	12
CC	GO:0005614	interstitial matrix	3/348	10/19550	0.000611486	0.0092742	0.00815314	CCDC80/COL14A1/TNC	3
CC	GO:0045111	intermediate filament cytoskeleton	13/348	258/19550	0.00076775	0.0110314	0.0096979	DES/KRT16/KRT34/KRT4/KRT5/KRT6A/KRT6B/KRT75/KRTAP5-10/KRTAP5-9/S100A8/SYNM/VIM	13
CC	GO:0001527	microfibril	3/348	12/19550	0.00109176	0.0149026	0.0131012	FBN1/FBN2/MFAP5	3
CC	GO:0045095	keratin filament	7/348	96/19550	0.00163893	0.0213061	0.0187306	KRT4/KRT5/KRT6A/KRT6B/KRT75/KRTAP5-10/KRTAP5-9	7
CC	GO:0045177	apical part of cell	17/348	435/19550	0.00216549	0.0268718	0.0236236	ANXA1/CA4/CSPG4/CTSK/CYP4F12/DAB1/DDR2/DUOXA2/F2RL2/FAP/FN1/IGFBP2/KCNE4/PDGFRB/RHCG/SCNN1G/SHROOM1	17
CC	GO:0005925	focal adhesion	16/348	418/19550	0.00353853	0.0420008	0.0369238	ANXA1/CAV1/CNN1/CSPG4/DDR2/FAP/FLNC/ITGA11/ITGA5/ITGBL1/PDGFRB/S100A7/SCARF2/SYNPO2/TNC/VIM	16
CC	GO:0030055	cell-substrate junction	16/348	425/19550	0.00415007	0.0472071	0.0415007	ANXA1/CAV1/CNN1/CSPG4/DDR2/FAP/FLNC/ITGA11/ITGA5/ITGBL1/PDGFRB/S100A7/SCARF2/SYNPO2/TNC/VIM	16
CC	GO:0034774	secretory granule lumen	13/348	322/19550	0.00531231	0.0579413	0.0509374	ALB/CHI3L1/CTSG/ECM1/F13A1/FN1/ISLR/PTX3/S100A7/S100A8/TGFB3/TIMP2/TTR	13
CC	GO:0031091	platelet alpha granule	6/348	91/19550	0.00571697	0.0579413	0.0509374	ALB/CD109/F13A1/FN1/ISLR/TGFB3	6
CC	GO:0060205	cytoplasmic vesicle lumen	13/348	325/19550	0.00573045	0.0579413	0.0509374	ALB/CHI3L1/CTSG/ECM1/F13A1/FN1/ISLR/PTX3/S100A7/S100A8/TGFB3/TIMP2/TTR	13
CC	GO:0031983	vesicle lumen	13/348	327/19550	0.00602354	0.0587295	0.0516304	ALB/CHI3L1/CTSG/ECM1/F13A1/FN1/ISLR/PTX3/S100A7/S100A8/TGFB3/TIMP2/TTR	13
CC	GO:0016324	apical plasma membrane	14/348	367/19550	0.00635194	0.0597958	0.0525677	ANXA1/CA4/CSPG4/CTSK/CYP4F12/DDR2/F2RL2/FN1/IGFBP2/KCNE4/PDGFRB/RHCG/SCNN1G/SHROOM1	14
CC	GO:0031093	platelet alpha granule lumen	5/348	67/19550	0.00680787	0.0619516	0.0544629	ALB/F13A1/FN1/ISLR/TGFB3	5
CC	GO:0005911	cell-cell junction	17/348	494/19550	0.00764623	0.0673361	0.0591966	ANXA1/CALB2/CCN3/CDH11/CLDN6/CLMP/DES/DSC2/DSC3/DSG3/GJA5/ITGA5/MXRA8/PDLIM3/SGCA/SHROOM1/SYNM	17
CC	GO:0030018	Z disc	7/348	130/19550	0.00872572	0.0744413	0.0654429	CASQ1/CASQ2/DES/FLNC/PDLIM3/SYNPO2/TCAP	7
CC	GO:0030057	desmosome	3/348	25/19550	0.00962039	0.0795869	0.0699665	DSC2/DSC3/DSG3	3
CC	GO:0031674	I band	7/348	141/19550	0.0132517	0.106404	0.0935418	CASQ1/CASQ2/DES/FLNC/PDLIM3/SYNPO2/TCAP	7
CC	GO:0043256	laminin complex	2/348	12/19550	0.0185341	0.143615	0.126255	LAMA3/LAMC2	2
CC	GO:0005921	gap junction	3/348	32/19550	0.0189383	0.143615	0.126255	CALB2/CCN3/GJA5	3
CC	GO:0042627	chylomicron	2/348	13/19550	0.0216493	0.159737	0.140428	APOE/LPL	2
CC	GO:0033017	sarcoplasmic reticulum membrane	3/348	40/19550	0.0340156	0.244375	0.214835	CASQ1/CASQ2/PLN	3
CC	GO:0042599	lamellar body	2/348	17/19550	0.0360288	0.252202	0.221716	KLK5/KLK7	2
CC	GO:0043034	costamere	2/348	18/19550	0.0400647	0.266772	0.234525	FLNC/SYNM	2
CC	GO:0090533	cation-transporting ATPase complex	2/348	18/19550	0.0400647	0.266772	0.234525	ATP1A4/PLN	2
CC	GO:0072562	blood microparticle	6/348	146/19550	0.0467207	0.294929	0.259279	ACTG2/ALB/APOE/C4B/F13A1/FN1	6
CC	GO:0031362	anchored component of external side of plasma membrane	2/348	20/19550	0.0486147	0.294929	0.259279	CA4/FOLR2	2
CC	GO:0034361	very-low-density lipoprotein particle	2/348	20/19550	0.0486147	0.294929	0.259279	APOE/LPL	2
CC	GO:0034385	triglyceride-rich plasma lipoprotein particle	2/348	20/19550	0.0486147	0.294929	0.259279	APOE/LPL	2
MF	GO:0005201	extracellular matrix structural constituent	45/330	172/18368	1.07745e-39	5.21484e-37	4.46857e-37	AEBP1/ASPN/BGN/CHI3L1/CILP/COL10A1/COL11A1/COL12A1/COL14A1/COL1A1/COL1A2/COL3A1/COL5A1/COL5A2/COL6A1/COL6A2/COL6A3/COL8A2/COMP/CTHRC1/DCN/DPT/ECM1/EFEMP1/ELN/EMILIN1/FBN1/FBN2/FMOD/FN1/LAMA3/LAMC2/LUM/MFAP5/MGP/MUC4/NID2/OGN/PCOLCE/POSTN/PRELP/PXDN/SRPX/TGFBI/TNC	45
MF	GO:0005518	collagen binding	19/330	69/18368	8.35268e-18	2.02135e-15	1.73208e-15	AEBP1/ASPN/COL14A1/COL6A1/COL6A2/COMP/CTSK/DCN/DDR2/FN1/ITGA11/LOX/LRRC15/LUM/MMP9/NID2/PCOLCE/PCOLCE2/TGFBI	19
MF	GO:0005539	glycosaminoglycan binding	29/330	230/18368	1.51586e-16	2.44559e-14	2.09561e-14	APOE/BGN/CCDC80/CCN3/CCN5/COL11A1/COL5A1/COMP/CTSG/DCN/EPYC/FBN1/FGF7/FGFBP1/FN1/LAMC2/LPL/LYVE1/NRP2/PCOLCE/PCOLCE2/PGLYRP3/PGLYRP4/POSTN/PRELP/SHH/SMOC1/SOST/SULF1	29
MF	GO:0030020	extracellular matrix structural constituent conferring tensile strength	13/330	41/18368	1.79993e-13	2.17791e-11	1.86624e-11	COL10A1/COL11A1/COL12A1/COL14A1/COL1A1/COL1A2/COL3A1/COL5A1/COL5A2/COL6A1/COL6A2/COL6A3/COL8A2	13
MF	GO:0005178	integrin binding	20/330	144/18368	1.39469e-12	1.35006e-10	1.15686e-10	ADAM23/CCN3/CCN5/COL3A1/COL5A1/COMP/CXCL12/EMILIN1/FAP/FBN1/FN1/IBSP/ITGAM/ITGBL1/LAMA3/SFRP2/SPP1/TGFBI/TIMP2/TSPAN8	20
MF	GO:0008201	heparin binding	21/330	166/18368	2.42553e-12	1.95659e-10	1.67659e-10	APOE/CCDC80/CCN3/CCN5/COL11A1/COL5A1/COMP/CTSG/FBN1/FGF7/FGFBP1/FN1/LAMC2/LPL/NRP2/PCOLCE/PCOLCE2/POSTN/PRELP/SMOC1/SOST	21
MF	GO:0050840	extracellular matrix binding	12/330	56/18368	2.54866e-10	1.76222e-08	1.51004e-08	BGN/CD248/COL11A1/DCN/ECM1/ELN/LRRC15/SHH/SMOC1/SPP1/SSC5D/TGFBI	12
MF	GO:1901681	sulfur compound binding	22/330	265/18368	2.83064e-09	1.71254e-07	1.46746e-07	APOE/CCDC80/CCN3/CCN5/COL11A1/COL5A1/COMP/CTSG/FBN1/FGF7/FGFBP1/FN1/LAMC2/LPL/NRP2/PCOLCE/PCOLCE2/POSTN/PRELP/SMOC1/SOST/SULT2A1	22
MF	GO:0019838	growth factor binding	16/330	141/18368	5.19733e-09	2.79501e-07	2.39503e-07	CCN3/CCN5/CD109/COL1A1/COL1A2/COL3A1/COL5A1/COL6A1/FGFBP1/HTRA3/IGFBP2/IL1R2/NRP2/PDGFRB/PXDN/TGFB3	16
MF	GO:0048407	platelet-derived growth factor binding	6/330	11/18368	1.37652e-08	6.66236e-07	5.70894e-07	COL1A1/COL1A2/COL3A1/COL5A1/COL6A1/PDGFRB	6
MF	GO:0030021	extracellular matrix structural constituent conferring compression resistance	7/330	22/18368	7.66952e-08	3.37459e-06	2.89166e-06	ASPN/BGN/DCN/FMOD/LUM/OGN/PRELP	7
MF	GO:0043394	proteoglycan binding	7/330	36/18368	3.02416e-06	0.000121974	0.000104519	APOE/COL5A1/COMP/CTSK/FN1/LPL/TNC	7
MF	GO:0061134	peptidase regulator activity	15/330	230/18368	1.88338e-05	0.000701196	0.00060085	C4B/CAV1/CD109/COL6A3/FN1/GPC3/PCOLCE/PCOLCE2/SERPINB13/SERPINB2/SERPINB4/SERPINB7/SFRP2/SPINK1/TIMP2	15
MF	GO:0097493	structural molecule activity conferring elasticity	4/330	11/18368	3.05583e-05	0.00105645	0.000905262	ELN/EMILIN1/FBN1/FBN2	4
MF	GO:0048018	receptor ligand activity	22/330	487/18368	7.57428e-05	0.00244397	0.00209422	CCL24/CCN3/CLEC11A/CXCL12/EFEMP1/EPGN/FAM3B/FBN1/FGF7/GREM1/IL34/OGN/OSGIN1/PTHLH/SFRP2/SHH/SPP1/TFF1/TGFB3/TNFRSF11B/TTR/WNT11	22
MF	GO:0030546	signaling receptor activator activity	22/330	495/18368	9.59439e-05	0.0029023	0.00248697	CCL24/CCN3/CLEC11A/CXCL12/EFEMP1/EPGN/FAM3B/FBN1/FGF7/GREM1/IL34/OGN/OSGIN1/PTHLH/SFRP2/SHH/SPP1/TFF1/TGFB3/TNFRSF11B/TTR/WNT11	22
MF	GO:0001968	fibronectin binding	5/330	28/18368	0.000127047	0.0036171	0.00309947	CCDC80/CTSK/LRRC15/SFRP2/SSC5D	5
MF	GO:0036122	BMP binding	4/330	16/18368	0.000156959	0.00413846	0.00354622	COMP/GREM1/SOST/TCAP	4
MF	GO:0002020	protease binding	10/330	135/18368	0.000165695	0.00413846	0.00354622	COL1A1/COL1A2/COL3A1/COMP/ECM1/FAP/FN1/SERPINB13/SERPINB4/TIMP2	10
MF	GO:0008083	growth factor activity	11/330	162/18368	0.000171011	0.00413846	0.00354622	CCN3/CLEC11A/CXCL12/EFEMP1/EPGN/FGF7/IL34/OGN/OSGIN1/TFF1/TGFB3	11
MF	GO:0019955	cytokine binding	10/330	139/18368	0.000210437	0.00485006	0.00415599	CD109/COMP/CSF3R/GREM1/IL1R2/NRP2/PXDN/SOST/TCAP/TGFB3	10
MF	GO:0038024	cargo receptor activity	7/330	77/18368	0.000464403	0.0101178	0.00866987	COLEC12/FOLR2/ITGAM/MARCO/MRC1/SCARF2/SSC5D	7
MF	GO:0001848	complement binding	4/330	21/18368	0.000480804	0.0101178	0.00866987	C4B/ITGAM/PTX3/VSIG4	4
MF	GO:0016504	peptidase activator activity	5/330	43/18368	0.000998445	0.0201353	0.0172538	CAV1/FN1/PCOLCE/PCOLCE2/SFRP2	5
MF	GO:0038187	pattern recognition receptor activity	4/330	26/18368	0.00111899	0.0216636	0.0185634	COLEC12/MARCO/PGLYRP3/PGLYRP4	4
MF	GO:0004252	serine-type endopeptidase activity	10/330	174/18368	0.00122792	0.0228583	0.0195871	CTSG/CTSK/FAP/HTRA3/KLK5/KLK6/KLK7/KLK8/MMP9/PCSK9	10
MF	GO:0043236	laminin binding	4/330	28/18368	0.00148987	0.0267072	0.0228853	ECM1/LRRC15/SHH/SSC5D	4
MF	GO:0005520	insulin-like growth factor binding	4/330	29/18368	0.00170404	0.0294556	0.0252403	CCN3/CCN5/HTRA3/IGFBP2	4
MF	GO:0031005	filamin binding	3/330	14/18368	0.00180561	0.0301351	0.0258226	HSPB7/RFLNA/SYNPO2	3
MF	GO:0017147	Wnt-protein binding	4/330	30/18368	0.00193868	0.0302983	0.0259624	APCDD1L/CTHRC1/SFRP2/SFRP4	4
MF	GO:0004867	serine-type endopeptidase inhibitor activity	7/330	98/18368	0.00194059	0.0302983	0.0259624	CD109/COL6A3/SERPINB13/SERPINB2/SERPINB4/SERPINB7/SPINK1	7
MF	GO:0030414	peptidase inhibitor activity	10/330	187/18368	0.00209807	0.0307985	0.0263911	C4B/CD109/COL6A3/GPC3/SERPINB13/SERPINB2/SERPINB4/SERPINB7/SPINK1/TIMP2	10
MF	GO:0071813	lipoprotein particle binding	4/330	31/18368	0.00219476	0.0307985	0.0263911	APOE/COLEC12/LPL/PCSK9	4
MF	GO:0071814	protein-lipid complex binding	4/330	31/18368	0.00219476	0.0307985	0.0263911	APOE/COLEC12/LPL/PCSK9	4
MF	GO:0001846	opsonin binding	3/330	15/18368	0.00222717	0.0307985	0.0263911	ITGAM/PTX3/VSIG4	3
MF	GO:0008236	serine-type peptidase activity	10/330	191/18368	0.00244822	0.032915	0.0282046	CTSG/CTSK/FAP/HTRA3/KLK5/KLK6/KLK7/KLK8/MMP9/PCSK9	10
MF	GO:0005200	structural constituent of cytoskeleton	7/330	103/18368	0.0025763	0.03328	0.0285175	DES/KRT16/KRT5/KRT6A/KRT6B/SYNM/VIM	7
MF	GO:0140272	exogenous protein binding	6/330	77/18368	0.0026129	0.03328	0.0285175	ALB/ANPEP/CD209/CLDN6/ITGA5/MRC1	6
MF	GO:0061135	endopeptidase regulator activity	10/330	194/18368	0.00274042	0.0340094	0.0291424	C4B/CD109/COL6A3/SERPINB13/SERPINB2/SERPINB4/SERPINB7/SFRP2/SPINK1/TIMP2	10
MF	GO:0017171	serine hydrolase activity	10/330	195/18368	0.0028438	0.03441	0.0294857	CTSG/CTSK/FAP/HTRA3/KLK5/KLK6/KLK7/KLK8/MMP9/PCSK9	10
MF	GO:0043395	heparan sulfate proteoglycan binding	3/330	17/18368	0.00324117	0.0382616	0.0327861	APOE/COMP/LPL	3
MF	GO:0098631	cell adhesion mediator activity	5/330	59/18368	0.00411255	0.0473922	0.0406101	ANXA1/DSC2/EMILIN1/ITGA11/VSTM2L	5
MF	GO:0016918	retinal binding	3/330	19/18368	0.00449768	0.050625	0.0433803	ABCA4/RBP1/STRA6	3
MF	GO:0004175	endopeptidase activity	16/330	430/18368	0.00502916	0.0553208	0.0474041	ADAM12/ADAM19/ADAM23/ADAMTS12/CTSE/CTSG/CTSK/FAP/HTRA3/KLK5/KLK6/KLK7/KLK8/MMP9/PCSK9/SHH	16
MF	GO:0030506	ankyrin binding	3/330	20/18368	0.00522172	0.0561625	0.0481253	FLNC/RHBG/RHCG	3
MF	GO:0004866	endopeptidase inhibitor activity	9/330	180/18368	0.0053538	0.0563313	0.0482699	C4B/CD109/COL6A3/SERPINB13/SERPINB2/SERPINB4/SERPINB7/SPINK1/TIMP2	9
MF	GO:0008237	metallopeptidase activity	9/330	190/18368	0.00754611	0.0777089	0.0665883	ADAM12/ADAM19/ADAM23/ADAMTS12/ANPEP/CPXM1/CPXM2/KLK7/MMP9	9
MF	GO:0070330	aromatase activity	3/330	25/18368	0.00986137	0.0982116	0.084157	CYP3A5/CYP4F12/CYP4F8	3
MF	GO:0005044	scavenger receptor activity	4/330	47/18368	0.00994291	0.0982116	0.084157	COLEC12/MARCO/SCARF2/SSC5D	4
MF	GO:0030246	carbohydrate binding	11/330	271/18368	0.0101755	0.0984993	0.0844035	C4B/CD209/CD248/CHI3L1/CLEC11A/CNTN1/COLEC12/LGALS7B/MRC1/P4HA3/PTX3	11
MF	GO:0001618	virus receptor activity	5/330	76/18368	0.0118681	0.112631	0.0965126	ANPEP/CD209/CLDN6/ITGA5/MRC1	5
MF	GO:0008519	ammonium transmembrane transporter activity	2/330	10/18368	0.0131651	0.117998	0.101112	RHBG/RHCG	2
MF	GO:0050786	RAGE receptor binding	2/330	10/18368	0.0131651	0.117998	0.101112	S100A7/S100A8	2
MF	GO:0052740	1-acyl-2-lysophosphatidylserine acylhydrolase activity	2/330	10/18368	0.0131651	0.117998	0.101112	LPL/PLAAT2	2
MF	GO:0070851	growth factor receptor binding	7/330	141/18368	0.0138583	0.121953	0.104501	ECM1/EFEMP1/EPGN/FGF7/GREM1/ITGA5/PDGFRB	7
MF	GO:0004222	metalloendopeptidase activity	6/330	111/18368	0.0150809	0.130342	0.111689	ADAM12/ADAM19/ADAM23/ADAMTS12/KLK7/MMP9	6
MF	GO:0052739	phosphatidylserine 1-acylhydrolase activity	2/330	11/18368	0.0159014	0.135022	0.1157	LPL/PLAAT2	2
MF	GO:0046790	virion binding	2/330	12/18368	0.0188575	0.157362	0.134843	CD209/PTX3	2
MF	GO:0005506	iron ion binding	7/330	151/18368	0.019475	0.159761	0.136898	ACP5/CYP3A5/CYP4F12/CYP4F8/MELTF/P4HA3/PTGIS	7
MF	GO:0061783	peptidoglycan muralytic activity	2/330	13/18368	0.0220247	0.174753	0.149745	PGLYRP3/PGLYRP4	2
MF	GO:0072582	17-beta-hydroxysteroid dehydrogenase (NADP+) activity	2/330	13/18368	0.0220247	0.174753	0.149745	AKR1B15/HSD17B2	2
MF	GO:0004714	transmembrane receptor protein tyrosine kinase activity	6/330	124/18368	0.024577	0.189092	0.162032	DDR2/EFEMP1/EPHB6/NRP2/PDGFRB/PKDCC	6
MF	GO:0005126	cytokine receptor binding	10/330	271/18368	0.0251418	0.189092	0.162032	CCL24/CXCL12/ECM1/GREM1/IL34/ITGA5/PXDN/RHEX/TFF2/TGFB3	10
MF	GO:0004065	arylsulfatase activity	2/330	14/18368	0.0253946	0.189092	0.162032	ARSJ/SULF1	2
MF	GO:0005172	vascular endothelial growth factor receptor binding	2/330	14/18368	0.0253946	0.189092	0.162032	GREM1/ITGA5	2
MF	GO:0005125	cytokine activity	9/330	235/18368	0.0266195	0.19521	0.167274	CCL24/CXCL12/FAM3B/GREM1/IL34/SPP1/TGFB3/TNFRSF11B/WNT11	9
MF	GO:0005161	platelet-derived growth factor receptor binding	2/330	15/18368	0.0289588	0.203131	0.174062	ITGA5/PDGFRB	2
MF	GO:0019215	intermediate filament binding	2/330	15/18368	0.0289588	0.203131	0.174062	SYNM/VIM	2
MF	GO:0051371	muscle alpha-actinin binding	2/330	15/18368	0.0289588	0.203131	0.174062	PDLIM3/SYNPO2	2
MF	GO:0005501	retinoid binding	3/330	38/18368	0.0305046	0.207947	0.178188	ABCA4/RBP1/STRA6	3
MF	GO:0019840	isoprenoid binding	3/330	38/18368	0.0305046	0.207947	0.178188	ABCA4/RBP1/STRA6	3
MF	GO:0005372	water transmembrane transporter activity	2/330	16/18368	0.0327093	0.211084	0.180877	AQP9/SLC14A1	2
MF	GO:0008970	phospholipase A1 activity	2/330	16/18368	0.0327093	0.211084	0.180877	LPL/PLAAT2	2
MF	GO:0016641	oxidoreductase activity, acting on the CH-NH2 group of donors, oxygen as acceptor	2/330	16/18368	0.0327093	0.211084	0.180877	LOX/MAOB	2
MF	GO:0019841	retinol binding	2/330	16/18368	0.0327093	0.211084	0.180877	RBP1/STRA6	2
MF	GO:0016712	oxidoreductase activity, acting on paired donors, with incorporation or reduction of molecular oxygen, reduced flavin or flavoprotein as one donor, and incorporation of one atom of oxygen	3/330	40/18368	0.0348087	0.220409	0.188867	CYP3A5/CYP4F12/CYP4F8	3
MF	GO:0004713	protein tyrosine kinase activity	6/330	136/18368	0.0363028	0.220409	0.188867	DDR2/EFEMP1/EPHB6/NRP2/PDGFRB/PKDCC	6
MF	GO:0008484	sulfuric ester hydrolase activity	2/330	17/18368	0.0366384	0.220409	0.188867	ARSJ/SULF1	2
MF	GO:0030169	low-density lipoprotein particle binding	2/330	17/18368	0.0366384	0.220409	0.188867	COLEC12/PCSK9	2
MF	GO:0034185	apolipoprotein binding	2/330	17/18368	0.0366384	0.220409	0.188867	LPL/PCSK9	2
MF	GO:0004497	monooxygenase activity	5/330	102/18368	0.0368866	0.220409	0.188867	CYP3A5/CYP4F12/CYP4F8/FMO3/PTGIS	5
MF	GO:0048029	monosaccharide binding	4/330	71/18368	0.0388703	0.226637	0.194204	CD209/COLEC12/MRC1/P4HA3	4
MF	GO:0008307	structural constituent of muscle	3/330	42/18368	0.0394091	0.226637	0.194204	MYBPH/SYNM/TCAP	3
MF	GO:0020037	heme binding	6/330	139/18368	0.0397104	0.226637	0.194204	CYP3A5/CYP4F12/CYP4F8/PTGIS/PXDN/STEAP4	6
MF	GO:0004303	estradiol 17-beta-dehydrogenase activity	2/330	18/18368	0.0407384	0.226637	0.194204	AKR1B15/HSD17B2	2
MF	GO:0042834	peptidoglycan binding	2/330	18/18368	0.0407384	0.226637	0.194204	PGLYRP3/PGLYRP4	2
MF	GO:0045236	CXCR chemokine receptor binding	2/330	18/18368	0.0407384	0.226637	0.194204	CXCL12/TFF2	2
MF	GO:0030547	signaling receptor inhibitor activity	3/330	43/18368	0.0418192	0.230006	0.197091	MTRNR2L12/PCSK9/PXDN	3
MF	GO:0019199	transmembrane receptor protein kinase activity	6/330	143/18368	0.0445603	0.242328	0.207649	DDR2/EFEMP1/EPHB6/NRP2/PDGFRB/PKDCC	6
MF	GO:0016638	oxidoreductase activity, acting on the CH-NH2 group of donors	2/330	20/18368	0.0494221	0.265781	0.227746	LOX/MAOB	2

## Sheet: S4
ID	Description	GeneRatio	BgRatio	pvalue	p.adjust	qvalue	geneID	Count
hsa04974	Protein digestion and absorption	15/149	103/8644	1.92824e-10	3.1165e-08	2.94369e-08	ATP1A4/COL10A1/COL11A1/COL12A1/COL14A1/COL1A1/COL1A2/COL3A1/COL5A1/COL5A2/COL6A1/COL6A2/COL6A3/COL8A2/ELN	15
hsa04512	ECM-receptor interaction	14/149	89/8644	2.78259e-10	3.1165e-08	2.94369e-08	COL1A1/COL1A2/COL6A1/COL6A2/COL6A3/COMP/FN1/IBSP/ITGA11/ITGA5/LAMA3/LAMC2/SPP1/TNC	14
hsa04510	Focal adhesion	19/149	203/8644	1.58839e-09	1.186e-07	1.12023e-07	CAV1/COL1A1/COL1A2/COL6A1/COL6A2/COL6A3/COMP/EMP1/FLNC/FN1/IBSP/ITGA11/ITGA5/LAMA3/LAMC2/MYLK4/PDGFRB/SPP1/TNC	19
hsa05146	Amoebiasis	13/149	102/8644	1.75633e-08	9.83546e-07	9.29007e-07	COL1A1/COL1A2/COL3A1/CTSG/FN1/IL1R2/ITGAM/LAMA3/LAMC2/MUC2/SERPINB13/SERPINB4/TGFB3	13
hsa05165	Human papillomavirus infection	19/149	331/8644	3.70719e-06	0.000166082	0.000156872	COL1A1/COL1A2/COL6A1/COL6A2/COL6A3/COMP/CREB3L1/FN1/HES6/IBSP/ITGA11/ITGA5/LAMA3/LAMC2/PDGFRB/PPP2R2C/SPP1/TNC/WNT11	19
hsa05205	Proteoglycans in cancer	14/149	205/8644	1.10818e-05	0.000383149	0.000361903	CAV1/COL1A1/COL1A2/DCN/FLNC/FN1/GPC3/IHH/ITGA5/LUM/MMP9/SHH/TWIST2/WNT11	14
hsa04151	PI3K-Akt signaling pathway	19/149	359/8644	1.19734e-05	0.000383149	0.000361903	COL1A1/COL1A2/COL6A1/COL6A2/COL6A3/COMP/CREB3L1/CSF3R/FGF7/FN1/IBSP/ITGA11/ITGA5/LAMA3/LAMC2/PDGFRB/PPP2R2C/SPP1/TNC	19
hsa04610	Complement and coagulation cascades	6/149	86/8644	0.00359301	0.0970007	0.0916219	C4B/F13A1/F2RL2/ITGAM/SERPINB2/VSIG4	6
hsa00590	Arachidonic acid metabolism	5/149	61/8644	0.00389735	0.0970007	0.0916219	CYP4F8/HPGD/PLA2G10/PLAAT2/PTGIS	5
hsa05414	Dilated cardiomyopathy	6/149	103/8644	0.00861527	0.174267	0.164603	DES/ITGA11/ITGA5/PLN/SGCA/TGFB3	6
hsa03320	PPAR signaling pathway	5/149	75/8644	0.00933571	0.174267	0.164603	FABP6/HMGCS2/LPL/ME1/PLIN5	5
hsa04918	Thyroid hormone synthesis	5/149	75/8644	0.00933571	0.174267	0.164603	ALB/ATP1A4/CREB3L1/DUOXA2/TTR	5
hsa04350	TGF-beta signaling pathway	6/149	108/8644	0.0107538	0.185296	0.175021	DCN/EMP3/FBN1/FMOD/GREM1/TGFB3	6
hsa05412	Arrhythmogenic right ventricular cardiomyopathy	5/149	84/8644	0.0147727	0.223065	0.210696	DES/DSC2/ITGA11/ITGA5/SGCA	5
hsa04340	Hedgehog signaling pathway	4/149	56/8644	0.015569	0.223065	0.210696	BOC/GAS1/IHH/SHH	4
hsa04145	Phagosome	7/149	152/8644	0.0159332	0.223065	0.210696	CD209/COLEC12/COMP/ITGA5/ITGAM/MARCO/MRC1	7
hsa00561	Glycerolipid metabolism	4/149	63/8644	0.0230332	0.303496	0.286667	AKR1B15/LPL/MOGAT2/PLPP4	4
hsa05410	Hypertrophic cardiomyopathy	5/149	97/8644	0.0258568	0.321773	0.30393	DES/ITGA11/ITGA5/SGCA/TGFB3	5
hsa04640	Hematopoietic cell lineage	5/149	99/8644	0.0279314	0.324881	0.306866	ANPEP/CSF3R/IL1R2/ITGA5/ITGAM	5
hsa04933	AGE-RAGE signaling pathway in diabetic complications	5/149	100/8644	0.0290073	0.324881	0.306866	COL1A1/COL1A2/COL3A1/FN1/TGFB3	5
hsa04915	Estrogen signaling pathway	6/149	137/8644	0.0309015	0.329616	0.311338	CALML5/CREB3L1/KRT16/KRT34/MMP9/TFF1	6
hsa05133	Pertussis	4/149	76/8644	0.0418723	0.426337	0.402696	C4B/CALML5/ITGA5/ITGAM	4
hsa04810	Regulation of actin cytoskeleton	8/149	229/8644	0.0442479	0.430936	0.40704	CXCL12/FGF7/FN1/ITGA11/ITGA5/ITGAM/MYLK4/PDGFRB	8
