# Supplementary material for: Advancing bladder cancer management: development of a prognostic model and personalized therapy
Source: Front Immunol. 2024 Jul 22;15:1430792. doi: 10.3389/fimmu.2024.1430792 (PMC11298345; doi:10.3389/fimmu.2024.1430792)
Supplement: Supplementary file 3 [file DataSheet_2.zip]

Archive with 51 entries (46 files):
- bioinformation- supplementary file/
- bioinformation- supplementary file/KEGG.txt
- __MACOSX/bioinformation- supplementary file/._KEGG.txt
- bioinformation- supplementary file/diffgene/
- bioinformation- supplementary file/.DS_Store
- __MACOSX/bioinformation- supplementary file/._.DS_Store
- bioinformation- supplementary file/markers/
- bioinformation- supplementary file/TMB.txt
- __MACOSX/bioinformation- supplementary file/._TMB.txt
- bioinformation- supplementary file/immFunScore.txt
- __MACOSX/bioinformation- supplementary file/._immFunScore.txt
- bioinformation- supplementary file/DrugPredictions.csv
- __MACOSX/bioinformation- supplementary file/._DrugPredictions.csv
- bioinformation- supplementary file/expTIME.celltype/
- bioinformation- supplementary file/GO.txt
- __MACOSX/bioinformation- supplementary file/._GO.txt
- bioinformation- supplementary file/TIDE.txt
- __MACOSX/bioinformation- supplementary file/._TIDE.txt
- bioinformation- supplementary file/cox/
- bioinformation- supplementary file/diffgene/diffgene.geoGSE32894.txt
- __MACOSX/bioinformation- supplementary file/diffgene/._diffgene.geoGSE32894.txt
- bioinformation- supplementary file/diffgene/diffgene.geoGSE31684.txt
- __MACOSX/bioinformation- supplementary file/diffgene/._diffgene.geoGSE31684.txt
- bioinformation- supplementary file/diffgene/diffgene.geoGSE69795.txt
- __MACOSX/bioinformation- supplementary file/diffgene/._diffgene.geoGSE69795.txt
- bioinformation- supplementary file/diffgene/diffgene.geoGSE48075.txt
- __MACOSX/bioinformation- supplementary file/diffgene/._diffgene.geoGSE48075.txt
- bioinformation- supplementary file/diffgene/diffgene.geoGSE13507.txt
- __MACOSX/bioinformation- supplementary file/diffgene/._diffgene.geoGSE13507.txt
- bioinformation- supplementary file/diffgene/diffgene.tcga.BLCA.txt
- __MACOSX/bioinformation- supplementary file/diffgene/._diffgene.tcga.BLCA.txt
- bioinformation- supplementary file/markers/subtype-markers.csv
- __MACOSX/bioinformation- supplementary file/markers/._subtype-markers.csv
- bioinformation- supplementary file/markers/celltype_markers.csv
- __MACOSX/bioinformation- supplementary file/markers/._celltype_markers.csv
- bioinformation- supplementary file/expTIME.celltype/expTime.Stress.txt
- __MACOSX/bioinformation- supplementary file/expTIME.celltype/._expTime.Stress.txt
- bioinformation- supplementary file/expTIME.celltype/expTime.Luminal.txt
- __MACOSX/bioinformation- supplementary file/expTIME.celltype/._expTime.Luminal.txt
- bioinformation- supplementary file/expTIME.celltype/expTime.Metabolism.txt
- __MACOSX/bioinformation- supplementary file/expTIME.celltype/._expTime.Metabolism.txt
- bioinformation- supplementary file/expTIME.celltype/expTime.Immunity.txt
- __MACOSX/bioinformation- supplementary file/expTIME.celltype/._expTime.Immunity.txt
- bioinformation- supplementary file/expTIME.celltype/expTime.Basal_squamous.txt
- __MACOSX/bioinformation- supplementary file/expTIME.celltype/._expTime.Basal_squamous.txt
- bioinformation- supplementary file/expTIME.celltype/expTime.Cell_cycle.txt
- __MACOSX/bioinformation- supplementary file/expTIME.celltype/._expTime.Cell_cycle.txt
- bioinformation- supplementary file/cox/all.multiCox.txt
- __MACOSX/bioinformation- supplementary file/cox/._all.multiCox.txt
- bioinformation- supplementary file/cox/all.uniCox.txt
- __MACOSX/bioinformation- supplementary file/cox/._all.uniCox.txt
