# Supplementary material for: Advancing bladder cancer management: development of a prognostic model and personalized therapy
Source: Front Immunol. 2024 Jul 22;15:1430792. doi: 10.3389/fimmu.2024.1430792 (PMC11298345; doi:10.3389/fimmu.2024.1430792)
Supplement: Supplementary file 3 [file DataSheet_2.zip › bioinformation- supplementary file/KEGG.txt]

ID	Description	GeneRatio	BgRatio	pvalue	p.adjust	qvalue	geneID	Count
hsa04974	Protein digestion and absorption	15/149	103/8644	1.92824388928691e-10	3.11649842033794e-08	2.94368506808236e-08	ATP1A4/COL10A1/COL11A1/COL12A1/COL14A1/COL1A1/COL1A2/COL3A1/COL5A1/COL5A2/COL6A1/COL6A2/COL6A3/COL8A2/ELN	15
hsa04512	ECM-receptor interaction	14/149	89/8644	2.78258787530173e-10	3.11649842033794e-08	2.94368506808236e-08	COL1A1/COL1A2/COL6A1/COL6A2/COL6A3/COMP/FN1/IBSP/ITGA11/ITGA5/LAMA3/LAMC2/SPP1/TNC	14
hsa04510	Focal adhesion	19/149	203/8644	1.58839066872699e-09	1.18599836598282e-07	1.12023341899693e-07	CAV1/COL1A1/COL1A2/COL6A1/COL6A2/COL6A3/COMP/EMP1/FLNC/FN1/IBSP/ITGA11/ITGA5/LAMA3/LAMC2/MYLK4/PDGFRB/SPP1/TNC	19
hsa05146	Amoebiasis	13/149	102/8644	1.7563320457908e-08	9.83545945642848e-07	9.29007213694608e-07	COL1A1/COL1A2/COL3A1/CTSG/FN1/IL1R2/ITGAM/LAMA3/LAMC2/MUC2/SERPINB13/SERPINB4/TGFB3	13
hsa05165	Human papillomavirus infection	19/149	331/8644	3.70718555353103e-06	0.00016608191279819	0.000156872483423102	COL1A1/COL1A2/COL6A1/COL6A2/COL6A3/COMP/CREB3L1/FN1/HES6/IBSP/ITGA11/ITGA5/LAMA3/LAMC2/PDGFRB/PPP2R2C/SPP1/TNC/WNT11	19
hsa05205	Proteoglycans in cancer	14/149	205/8644	1.10818260358068e-05	0.000383148621714598	0.000361902598518018	CAV1/COL1A1/COL1A2/DCN/FLNC/FN1/GPC3/IHH/ITGA5/LUM/MMP9/SHH/TWIST2/WNT11	14
hsa04151	PI3K-Akt signaling pathway	19/149	359/8644	1.19733944285812e-05	0.000383148621714598	0.000361902598518018	COL1A1/COL1A2/COL6A1/COL6A2/COL6A3/COMP/CREB3L1/CSF3R/FGF7/FN1/IBSP/ITGA11/ITGA5/LAMA3/LAMC2/PDGFRB/PPP2R2C/SPP1/TNC	19
hsa04610	Complement and coagulation cascades	6/149	86/8644	0.00359301218042306	0.0970006774894224	0.0916218805233736	C4B/F13A1/F2RL2/ITGAM/SERPINB2/VSIG4	6
hsa00590	Arachidonic acid metabolism	5/149	61/8644	0.00389734864912858	0.0970006774894224	0.0916218805233736	CYP4F8/HPGD/PLA2G10/PLAAT2/PTGIS	5
hsa05414	Dilated cardiomyopathy	6/149	103/8644	0.00861526937829054	0.174266595259597	0.16460331601118	DES/ITGA11/ITGA5/PLN/SGCA/TGFB3	6
hsa03320	PPAR signaling pathway	5/149	75/8644	0.00933571046033556	0.174266595259597	0.16460331601118	FABP6/HMGCS2/LPL/ME1/PLIN5	5
hsa04918	Thyroid hormone synthesis	5/149	75/8644	0.00933571046033556	0.174266595259597	0.16460331601118	ALB/ATP1A4/CREB3L1/DUOXA2/TTR	5
hsa04350	TGF-beta signaling pathway	6/149	108/8644	0.0107537729541119	0.185295780132389	0.175020920143845	DCN/EMP3/FBN1/FMOD/GREM1/TGFB3	6
hsa05412	Arrhythmogenic right ventricular cardiomyopathy	5/149	84/8644	0.0147726925306037	0.223064893923831	0.210695693978807	DES/DSC2/ITGA11/ITGA5/SGCA	5
hsa04340	Hedgehog signaling pathway	4/149	56/8644	0.0155689751706449	0.223064893923831	0.210695693978807	BOC/GAS1/IHH/SHH	4
hsa04145	Phagosome	7/149	152/8644	0.0159332067088451	0.223064893923831	0.210695693978807	CD209/COLEC12/COMP/ITGA5/ITGAM/MARCO/MRC1	7
hsa00561	Glycerolipid metabolism	4/149	63/8644	0.0230331896309182	0.303496145725039	0.2866669421557	AKR1B15/LPL/MOGAT2/PLPP4	4
hsa05410	Hypertrophic cardiomyopathy	5/149	97/8644	0.0258567617311328	0.32177303487632	0.303930357190509	DES/ITGA11/ITGA5/SGCA/TGFB3	5
hsa04640	Hematopoietic cell lineage	5/149	99/8644	0.0279313872338699	0.324881457711204	0.306866414473458	ANPEP/CSF3R/IL1R2/ITGA5/ITGAM	5
hsa04933	AGE-RAGE signaling pathway in diabetic complications	5/149	100/8644	0.0290072730099289	0.324881457711204	0.306866414473458	COL1A1/COL1A2/COL3A1/FN1/TGFB3	5
hsa04915	Estrogen signaling pathway	6/149	137/8644	0.0309014606587867	0.329615580360392	0.311338024682513	CALML5/CREB3L1/KRT16/KRT34/MMP9/TFF1	6
hsa05133	Pertussis	4/149	76/8644	0.041872337166702	0.426336523879148	0.402695682799383	C4B/CALML5/ITGA5/ITGAM	4
hsa04810	Regulation of actin cytoskeleton	8/149	229/8644	0.044247879737039	0.430935872221597	0.407039992089009	CXCL12/FGF7/FN1/ITGA11/ITGA5/ITGAM/MYLK4/PDGFRB	8
