# Supplementary material for: Advancing bladder cancer management: development of a prognostic model and personalized therapy
Source: Front Immunol. 2024 Jul 22;15:1430792. doi: 10.3389/fimmu.2024.1430792 (PMC11298345; doi:10.3389/fimmu.2024.1430792)
Supplement: Supplementary file 3 [file DataSheet_2.zip › bioinformation- supplementary file/TMB.txt]

id	TMB
TCGA-2F-A9KO	8.86
TCGA-2F-A9KP	2.1
TCGA-2F-A9KQ	1
TCGA-2F-A9KR	3.52
TCGA-2F-A9KT	6.12
TCGA-2F-A9KW	1.66
TCGA-4Z-AA7M	8.6
TCGA-4Z-AA7N	10.16
TCGA-4Z-AA7O	2.96
TCGA-4Z-AA7Q	3.82
TCGA-4Z-AA7R	5.92
TCGA-4Z-AA7S	1.04
TCGA-4Z-AA7W	9.2
TCGA-4Z-AA7Y	4.7
TCGA-4Z-AA80	6.4
TCGA-4Z-AA81	3.58
TCGA-4Z-AA82	1.66
TCGA-4Z-AA83	1.32
TCGA-4Z-AA84	7.72
TCGA-4Z-AA86	3.56
TCGA-4Z-AA87	3.94
TCGA-4Z-AA89	2.26
TCGA-5N-A9KI	2.74
TCGA-5N-A9KM	3.32
TCGA-BL-A0C8	2.24
TCGA-BL-A13I	2.22
TCGA-BL-A13J	1.98
TCGA-BL-A3JM	3.26
TCGA-BL-A5ZZ	2.68
TCGA-BT-A0S7	0.66
TCGA-BT-A0YX	10.44
TCGA-BT-A20J	7.38
TCGA-BT-A20N	4.14
TCGA-BT-A20O	2.6
TCGA-BT-A20P	1.42
TCGA-BT-A20Q	1.64
TCGA-BT-A20R	4.18
TCGA-BT-A20T	4.1
TCGA-BT-A20U	1.38
TCGA-BT-A20V	1.6
TCGA-BT-A20W	1.1
TCGA-BT-A20X	1.12
TCGA-BT-A2LA	2.58
TCGA-BT-A2LB	9.58
TCGA-BT-A2LD	1.46
TCGA-BT-A3PH	7.8
TCGA-BT-A3PJ	7.94
TCGA-BT-A3PK	5.58
TCGA-BT-A42B	0.96
TCGA-BT-A42C	5.9
TCGA-BT-A42E	2.94
TCGA-C4-A0EZ	3.2
TCGA-C4-A0F0	1.64
TCGA-C4-A0F1	2.6
TCGA-C4-A0F6	3.48
TCGA-C4-A0F7	1.2
TCGA-CF-A1HR	4.1
TCGA-CF-A27C	2.44
TCGA-CF-A3MF	0.38
TCGA-CF-A3MG	2.14
TCGA-CF-A3MH	0.7
TCGA-CF-A3MI	0.98
TCGA-CF-A47S	0.48
TCGA-CF-A47T	0.42
TCGA-CF-A47V	1.14
TCGA-CF-A47W	0.48
TCGA-CF-A47X	5.2
TCGA-CF-A47Y	1.08
TCGA-CF-A5U8	0.78
TCGA-CF-A5UA	1.16
TCGA-CF-A7I0	0.62
TCGA-CF-A8HX	0.9
TCGA-CF-A8HY	1.34
TCGA-CF-A9FF	2.34
TCGA-CF-A9FH	0.56
TCGA-CF-A9FL	0.92
TCGA-CF-A9FM	10.36
TCGA-CU-A0YO	1.54
TCGA-CU-A0YR	2.46
TCGA-CU-A3KJ	3.64
TCGA-CU-A3QU	1.44
TCGA-CU-A3YL	4
TCGA-CU-A5W6	3.64
TCGA-CU-A72E	1.62
TCGA-DK-A1A3	10.46
TCGA-DK-A1A5	4.22
TCGA-DK-A1A6	5.72
TCGA-DK-A1A7	3.84
TCGA-DK-A1AA	1.4
TCGA-DK-A1AB	3.02
TCGA-DK-A1AC	23.48
TCGA-DK-A1AD	3.94
TCGA-DK-A1AE	1.94
TCGA-DK-A1AF	1.4
TCGA-DK-A2HX	1.7
TCGA-DK-A2I1	3.48
TCGA-DK-A2I2	1.42
TCGA-DK-A2I4	13.5
TCGA-DK-A2I6	4.46
TCGA-DK-A3IK	3.42
TCGA-DK-A3IL	3.22
TCGA-DK-A3IM	1.48
TCGA-DK-A3IN	5.9
TCGA-DK-A3IQ	2.84
TCGA-DK-A3IS	5.36
TCGA-DK-A3IT	7.16
TCGA-DK-A3IU	5.68
TCGA-DK-A3IV	1.16
TCGA-DK-A3WW	19.7
TCGA-DK-A3WX	0.72
TCGA-DK-A3WY	10.26
TCGA-DK-A3X1	13.7
TCGA-DK-A3X2	2.14
TCGA-DK-A6AV	1.9
TCGA-DK-A6AW	66.64
TCGA-DK-A6B0	0.46
TCGA-DK-A6B1	2.34
TCGA-DK-A6B2	3.2
TCGA-DK-A6B5	2.12
TCGA-DK-A6B6	14.6
TCGA-DK-AA6L	6.62
TCGA-DK-AA6M	1.12
TCGA-DK-AA6P	2.68
TCGA-DK-AA6Q	2.06
TCGA-DK-AA6R	5.8
TCGA-DK-AA6S	9.04
TCGA-DK-AA6T	1.08
TCGA-DK-AA6U	7.26
TCGA-DK-AA6W	3.96
TCGA-DK-AA6X	1.78
TCGA-DK-AA71	10.56
TCGA-DK-AA74	3.48
TCGA-DK-AA75	7.76
TCGA-DK-AA76	4.14
TCGA-DK-AA77	6.06
TCGA-E5-A2PC	3.76
TCGA-E5-A4TZ	7.54
TCGA-E5-A4U1	9.2
TCGA-E7-A3X6	1.64
TCGA-E7-A3Y1	2.52
TCGA-E7-A4IJ	5.4
TCGA-E7-A4XJ	0.66
TCGA-E7-A519	1.28
TCGA-E7-A541	6.96
TCGA-E7-A5KE	3.3
TCGA-E7-A5KF	3.3
TCGA-E7-A677	3.86
TCGA-E7-A678	0.82
TCGA-E7-A6MD	7.38
TCGA-E7-A6ME	2
TCGA-E7-A6MF	0.7
TCGA-E7-A7DU	4.24
TCGA-E7-A7DV	4.8
TCGA-E7-A7PW	1.24
TCGA-E7-A7XN	14.96
TCGA-E7-A85H	7.26
TCGA-E7-A8O7	0.48
TCGA-E7-A8O8	2.02
TCGA-E7-A97P	3.56
TCGA-E7-A97Q	1.14
TCGA-FD-A3B3	2.24
TCGA-FD-A3B4	1.24
TCGA-FD-A3B5	2.5
TCGA-FD-A3B6	4.5
TCGA-FD-A3B7	1.14
TCGA-FD-A3B8	0.42
TCGA-FD-A3N5	5.08
TCGA-FD-A3N6	2
TCGA-FD-A3NA	2.7
TCGA-FD-A3SJ	3.88
TCGA-FD-A3SL	3.68
TCGA-FD-A3SM	3.22
TCGA-FD-A3SN	6.5
TCGA-FD-A3SO	5.8
TCGA-FD-A3SP	1.86
TCGA-FD-A3SQ	1.18
TCGA-FD-A3SR	2.5
TCGA-FD-A3SS	7.62
TCGA-FD-A43N	2.78
TCGA-FD-A43P	6.38
TCGA-FD-A43U	1.06
TCGA-FD-A43X	5.28
TCGA-FD-A43Y	1.02
TCGA-FD-A5BR	1.42
TCGA-FD-A5BS	0.36
TCGA-FD-A5BT	2.02
TCGA-FD-A5BU	1.08
TCGA-FD-A5BV	1.92
TCGA-FD-A5BX	5.68
TCGA-FD-A5BY	0.78
TCGA-FD-A5BZ	2.14
TCGA-FD-A5C0	2.04
TCGA-FD-A5C1	2.28
TCGA-FD-A62N	1.52
TCGA-FD-A62O	2.94
TCGA-FD-A62P	6.26
TCGA-FD-A62S	1.26
TCGA-FD-A6TA	4.38
TCGA-FD-A6TB	3.2
TCGA-FD-A6TC	15.24
TCGA-FD-A6TD	2.08
TCGA-FD-A6TE	3.76
TCGA-FD-A6TF	2.4
TCGA-FD-A6TG	5.9
TCGA-FD-A6TH	2.64
TCGA-FD-A6TI	2.16
TCGA-FD-A6TK	1.88
TCGA-FJ-A3Z7	5.38
TCGA-FJ-A3Z9	1.16
TCGA-FJ-A3ZE	7.08
TCGA-FJ-A3ZF	3.94
TCGA-FJ-A871	0.86
TCGA-FT-A3EE	2.24
TCGA-FT-A61P	2.54
TCGA-G2-A2EC	2.8
TCGA-G2-A2EF	4.12
TCGA-G2-A2EJ	5.26
TCGA-G2-A2EK	1.1
TCGA-G2-A2EL	3.52
TCGA-G2-A2EO	13.94
TCGA-G2-A2ES	7.32
TCGA-G2-A3IB	1.62
TCGA-G2-A3IE	5.9
TCGA-G2-A3VY	12.46
TCGA-G2-AA3B	12.02
TCGA-G2-AA3C	3.94
TCGA-G2-AA3D	3.62
TCGA-G2-AA3F	2.4
TCGA-GC-A3BM	1.92
TCGA-GC-A3I6	3.02
TCGA-GC-A3OO	1.94
TCGA-GC-A3RB	2.52
TCGA-GC-A3RC	5.72
TCGA-GC-A3RD	1.28
TCGA-GC-A3WC	2.58
TCGA-GC-A3YS	3.8
TCGA-GC-A4ZW	11.06
TCGA-GC-A6I1	3.48
TCGA-GC-A6I3	3.42
TCGA-GD-A2C5	4.36
TCGA-GD-A3OP	4.92
TCGA-GD-A3OQ	1.74
TCGA-GD-A3OS	1.54
TCGA-GD-A6C6	4.28
TCGA-GD-A76B	2.98
TCGA-GU-A42P	3.88
TCGA-GU-A42Q	2.88
TCGA-GU-A762	1.72
TCGA-GU-A763	1.06
TCGA-GU-A764	1.82
TCGA-GU-A766	3.04
TCGA-GU-A767	6.12
TCGA-GU-AATO	5.18
TCGA-GU-AATP	5.36
TCGA-GU-AATQ	2.74
TCGA-GV-A3JV	1.76
TCGA-GV-A3JW	1.18
TCGA-GV-A3JX	4.52
TCGA-GV-A3JZ	7.58
TCGA-GV-A3QF	2.12
TCGA-GV-A3QG	1.38
TCGA-GV-A3QH	2.7
TCGA-GV-A3QI	7.24
TCGA-GV-A3QK	2.2
TCGA-GV-A40E	2.64
TCGA-GV-A40G	2.44
TCGA-GV-A6ZA	5.22
TCGA-H4-A2HO	1.56
TCGA-H4-A2HQ	7.14
TCGA-HQ-A2OE	2.48
TCGA-HQ-A5ND	1.48
TCGA-HQ-A5NE	5.76
TCGA-K4-A3WS	4.84
TCGA-K4-A3WU	2.84
TCGA-K4-A3WV	0.92
TCGA-K4-A4AB	1.64
TCGA-K4-A4AC	2.4
TCGA-K4-A54R	15.34
TCGA-K4-A5RH	3.1
TCGA-K4-A5RI	2.14
TCGA-K4-A5RJ	5.86
TCGA-K4-A6FZ	6.76
TCGA-K4-A6MB	5.16
TCGA-K4-A83P	3.72
TCGA-K4-AAQO	4.16
TCGA-KQ-A41N	4.18
TCGA-KQ-A41O	4.02
TCGA-KQ-A41P	5.02
TCGA-KQ-A41Q	2.4
TCGA-KQ-A41R	12
TCGA-KQ-A41S	3.52
TCGA-LC-A66R	2.1
TCGA-LT-A5Z6	8.18
TCGA-LT-A8JT	1.32
TCGA-MV-A51V	25.84
TCGA-PQ-A6FI	2.66
TCGA-PQ-A6FN	1.42
TCGA-R3-A69X	3.4
TCGA-S5-A6DX	10.8
TCGA-S5-AA26	3.84
TCGA-SY-A9G0	0.82
TCGA-SY-A9G5	16.3
TCGA-UY-A78K	13.14
TCGA-UY-A78L	3.18
TCGA-UY-A78M	2.28
TCGA-UY-A78N	3.98
TCGA-UY-A78O	2.96
TCGA-UY-A78P	4.52
TCGA-UY-A8OB	5.68
TCGA-UY-A8OC	1.54
TCGA-UY-A8OD	1.38
TCGA-UY-A9PA	2.48
TCGA-UY-A9PB	8.94
TCGA-UY-A9PD	4.82
TCGA-UY-A9PE	3.44
TCGA-UY-A9PF	7.34
TCGA-UY-A9PH	5.84
TCGA-XF-A8HB	1.24
TCGA-XF-A8HC	2.12
TCGA-XF-A8HD	7.78
TCGA-XF-A8HE	6.38
TCGA-XF-A8HF	2.6
TCGA-XF-A8HG	4.68
TCGA-XF-A8HH	1.44
TCGA-XF-A8HI	1.16
TCGA-XF-A9SG	3
TCGA-XF-A9SH	0.62
TCGA-XF-A9SI	5.14
TCGA-XF-A9SJ	4.3
TCGA-XF-A9SK	2.48
TCGA-XF-A9SL	1.16
TCGA-XF-A9SM	3.36
TCGA-XF-A9SP	4.66
TCGA-XF-A9ST	9.4
TCGA-XF-A9SU	0.92
TCGA-XF-A9SV	1.08
TCGA-XF-A9SW	0.8
TCGA-XF-A9SX	1.86
TCGA-XF-A9SY	6.62
TCGA-XF-A9SZ	3.42
TCGA-XF-A9T0	13.04
TCGA-XF-A9T2	1.14
TCGA-XF-A9T3	6.58
TCGA-XF-A9T4	0.58
TCGA-XF-A9T5	11.3
TCGA-XF-A9T6	5.34
TCGA-XF-A9T8	11.36
TCGA-XF-AAME	0.28
TCGA-XF-AAMF	1.34
TCGA-XF-AAMG	16.08
TCGA-XF-AAMH	1.02
TCGA-XF-AAMJ	0.6
TCGA-XF-AAML	7.9
TCGA-XF-AAMQ	3.18
TCGA-XF-AAMR	1.48
TCGA-XF-AAMT	1.8
TCGA-XF-AAMW	0.44
TCGA-XF-AAMX	5.6
TCGA-XF-AAMY	1.98
TCGA-XF-AAMZ	4.1
TCGA-XF-AAN0	6.72
TCGA-XF-AAN1	1.3
TCGA-XF-AAN2	7.36
TCGA-XF-AAN3	2.4
TCGA-XF-AAN4	0.56
TCGA-XF-AAN5	5.2
TCGA-XF-AAN7	2.46
TCGA-XF-AAN8	0.02
TCGA-YC-A89H	25.44
TCGA-YC-A8S6	1.64
TCGA-YC-A9TC	2.06
TCGA-YF-AA3L	5.04
TCGA-YF-AA3M	2.42
TCGA-ZF-A9R0	3.16
TCGA-ZF-A9R1	1.56
TCGA-ZF-A9R2	2.34
TCGA-ZF-A9R3	1.4
TCGA-ZF-A9R4	4.12
TCGA-ZF-A9R5	1.74
TCGA-ZF-A9R7	11.4
TCGA-ZF-A9R9	3.1
TCGA-ZF-A9RC	14.5
TCGA-ZF-A9RD	2.7
TCGA-ZF-A9RE	0.94
TCGA-ZF-A9RF	4.22
TCGA-ZF-A9RG	3.86
TCGA-ZF-A9RL	5.5
TCGA-ZF-A9RM	1.36
TCGA-ZF-A9RN	3
TCGA-ZF-AA4R	1.04
TCGA-ZF-AA4T	1.62
TCGA-ZF-AA4U	0.96
TCGA-ZF-AA4V	10.74
TCGA-ZF-AA4W	9.1
TCGA-ZF-AA4X	9.94
TCGA-ZF-AA51	10.96
TCGA-ZF-AA52	1.78
TCGA-ZF-AA53	2.7
TCGA-ZF-AA54	3
TCGA-ZF-AA56	1.66
TCGA-ZF-AA58	3.54
TCGA-ZF-AA5H	0.98
TCGA-ZF-AA5N	0.94
TCGA-ZF-AA5P	0.62
