# Supplementary material for: Advancing bladder cancer management: development of a prognostic model and personalized therapy
Source: Front Immunol. 2024 Jul 22;15:1430792. doi: 10.3389/fimmu.2024.1430792 (PMC11298345; doi:10.3389/fimmu.2024.1430792)
Supplement: Supplementary file 3 [file DataSheet_2.zip › bioinformation- supplementary file/immFunScore.txt]

id	TCGA-ZF-A9RN-01A-11R-A42T-07	TCGA-CF-A1HR-01A-11R-A13Y-07	TCGA-XF-A8HH-01A-11R-A38B-07	TCGA-ZF-AA4W-01A-12R-A38B-07	TCGA-XF-A9SU-01A-31R-A39I-07	TCGA-GC-A3BM-11A-11R-A22U-07	TCGA-DK-A3IQ-01A-31R-A32Y-07	TCGA-FD-A6TK-01A-42R-A33J-07	TCGA-DK-A1A7-01A-11R-A13Y-07	TCGA-CU-A5W6-01A-11R-A28M-07	TCGA-DK-A3X1-01A-12R-A22U-07	TCGA-XF-A9ST-01A-11R-A42T-07	TCGA-CF-A9FM-01A-11R-A38B-07	TCGA-BT-A20V-01A-11R-A14Y-07	TCGA-GV-A3QF-01A-31R-A22U-07	TCGA-DK-A2I4-01A-11R-A21D-07	TCGA-DK-A6B2-01A-11R-A30C-07	TCGA-DK-A1AG-01A-11R-A13Y-07	TCGA-XF-A9SZ-01A-11R-A39I-07	TCGA-E7-A519-01A-11R-A26T-07	TCGA-2F-A9KO-01A-11R-A38B-07	TCGA-ZF-A9R1-01A-11R-A39I-07	TCGA-4Z-AA7S-01A-11R-A39I-07	TCGA-BL-A13J-01A-11R-A10U-07	TCGA-DK-A3IK-01A-32R-A21D-07	TCGA-C4-A0F1-01A-11R-A034-07	TCGA-DK-A3IS-01A-21R-A21D-07	TCGA-UY-A9PH-01A-11R-A38B-07	TCGA-E5-A4TZ-01A-11R-A31N-07	TCGA-DK-A3WW-01A-22R-A23N-07	TCGA-K4-A5RH-01A-11R-A30C-07	TCGA-ZF-AA56-01A-31R-A39I-07	TCGA-UY-A8OB-01A-12R-A42T-07	TCGA-YC-A9TC-01A-22R-A39I-07	TCGA-CF-A7I0-01A-22R-A352-07	TCGA-K4-A5RJ-01A-11R-A28M-07	TCGA-YF-AA3L-01A-11R-A38B-07	TCGA-CF-A3MI-01A-11R-A20F-07	TCGA-DK-A6B0-01A-11R-A31N-07	TCGA-DK-A6B1-01A-12R-A30C-07	TCGA-G2-AA3C-01A-21R-A39I-07	TCGA-XF-AAN3-01A-11R-A42T-07	TCGA-CU-A0YO-01A-11R-A10U-07	TCGA-BT-A3PJ-01A-21R-A220-07	TCGA-CF-A47Y-01A-11R-A23W-07	TCGA-FD-A62O-01A-11R-A30C-07	TCGA-BL-A0C8-01B-04R-A277-07	TCGA-E7-A7DV-01A-11R-A33J-07	TCGA-DK-A3WY-01A-11R-A22U-07
APC_co_inhibition	0.702526370890215	0.464847969437639	0.403506908856038	0.381873964585561	0.420955624338037	0.341682879721885	0.420686990384733	0.798502709443476	0.28670475087018	0.421053924105009	0.48217955194184	0.350764402553934	0.509132318917338	0.778457770183614	0.334745343687833	0.895293139457135	0.517967265332433	0.438321031224882	0.424098994140026	0.551103466556511	0.562037265070466	0.352319229708061	0.220587083468008	0.346077488531692	0.328495788353665	0.383222142402884	0.39546572657603	0.664790545465879	0.382339697318379	0.798445009402581	0.807416598885502	0.502501407065227	0.658109663441551	0.54249546141048	0.295344494424369	0.723168638544751	0.400079194482104	0.42660983786763	0.474827162965458	0.314216080572292	0.585537293838857	0.511028831908747	0.500089952162753	0.686759845821572	0.401000459313116	0.242842567082266	0.233942431273455	0.672181715439383	0.662786246810146
APC_co_stimulation	0.355310233906439	0.295385638372829	0.341304811446626	0.345950421899791	0.32948980839057	0.344195905505229	0.307030301616542	0.442371719306446	0.272491281189909	0.264931954622924	0.241959282136841	0.165499067689783	0.303807047422286	0.371698344743459	0.203212896515146	0.424989362101362	0.346876255116333	0.303868561164832	0.338960500223374	0.323484732734808	0.358525533526968	0.238634137588821	0.1903226970752	0.276186806262869	0.2824114102349	0.353123168381509	0.280123651474059	0.366411931652099	0.270601419929923	0.408551276829833	0.491652729166689	0.337079376905061	0.305531700959941	0.26313454750354	0.263794671722853	0.387375258262372	0.328831753800317	0.316885710584332	0.274861098137034	0.258019971995756	0.428250854734682	0.365581850015182	0.306634074118221	0.290894836964084	0.254142394557159	0.273989815153223	0.183294977927292	0.445520700285409	0.473924951572281
CCR	0.362726573923156	0.345274518121314	0.332371043466129	0.361379525036054	0.405185635189986	0.400763493220499	0.338678572238818	0.433539586824536	0.33310768527341	0.341135818304299	0.343516632746065	0.276729773527539	0.371903541237801	0.365883720103549	0.306701502267621	0.47533643872178	0.376844493260947	0.33578681242748	0.402577055519769	0.396176769123521	0.401214267436839	0.308597927640198	0.308460739517764	0.330455183693466	0.331803887838687	0.39923192147074	0.294069215387411	0.427502000389636	0.313496976724128	0.456308855469661	0.437714563041372	0.417258784295687	0.38662427007353	0.347479819634695	0.318208686362376	0.437437155829266	0.310787906001719	0.337827605878146	0.301437755863876	0.311930650522523	0.381497289129773	0.374192002124068	0.402925942139585	0.427296202076403	0.287780586886689	0.336992439494221	0.274102038597858	0.430884977463037	0.435890531108216
Check-point	0.413467831525039	0.299700396755301	0.306708245580163	0.331527838626404	0.332431639018251	0.311864306739396	0.293056851915725	0.460857190804302	0.262003279580792	0.283304125436278	0.303918683504634	0.215287878975005	0.297990184138581	0.384559812334356	0.211554427991665	0.517026681011853	0.374386786999383	0.2815731538489	0.342918482602497	0.368568184299279	0.405291543453681	0.247392989208247	0.225853341662049	0.269212407480546	0.261089920857246	0.335531339334977	0.264505210100328	0.456456593464429	0.252961214246615	0.491657878546825	0.52007214130268	0.362814794206363	0.366740467794986	0.296687544909466	0.258205727521338	0.522494487893006	0.2884276559183	0.284275218262699	0.251733549998571	0.237185464125774	0.409038689864462	0.360171588116109	0.327462355163939	0.382060205935618	0.238851765783327	0.246010498101176	0.220903678118525	0.439721124570526	0.553352996403503
Cytolytic_activity	0.834282031870764	0.482919308402591	0.340009712986033	0.62676521229458	0.600951958932256	0.463364008014689	0.243181867341427	0.710530009746056	0.34240651723391	0.301295750955402	0.481710348710639	0.158904051879346	0.380945066063992	0.65587611006895	0.135386505305635	0.93323077346518	0.546152069472899	0.473852644024677	0.453406225426787	0.590519966293777	0.793690009570582	0.25880416978763	0.212767143672029	0.238091112885907	0.310676399635079	0.552164887563028	0.348004557205929	0.824070849964923	0.215332231400363	0.917433973360692	0.962710576340701	0.502311041243812	0.697548394504862	0.421438245076178	0.457823314700228	0.951207247664777	0.286889465064224	0.318199124413784	0.31998481852409	0.212863973755252	0.62757289834691	0.318796618082834	0.493820793539299	0.796896176783446	0.281203120397371	0.234294272305856	0.0890429954672347	0.581509956115576	0.775599300489042
HLA	0.876477859382394	0.770056524880189	0.766679061332689	0.667644154804015	0.781744960482601	0.795070877257359	0.742529147942171	0.869307357977433	0.709150734281649	0.711101725831228	0.700210006116906	0.577866366148005	0.715161830380757	0.723627741288237	0.476694264296543	0.929511391380348	0.859744332262329	0.662994436076952	0.834095191765316	0.779203207269385	0.865869428440412	0.658775894471243	0.593251086801928	0.710904821608435	0.714756930267801	0.74314859406858	0.817958523399918	0.938213886570463	0.660083664111266	0.916185748324371	0.913757308989876	0.793812356760297	0.891492215196173	0.681675903387385	0.639619532048007	0.935233708568007	0.727113927144319	0.715119651822058	0.689876766536439	0.849648577050923	0.788881141015695	0.8332857868973	0.859653778187234	0.84796735799697	0.644248281110808	0.604026241039583	0.444562118180209	0.902308560138221	0.924332809665386
Inflammation-promoting	0.676232970983509	0.399819426516634	0.346883598409034	0.505008009381357	0.486696469563559	0.380823764482358	0.193237325672833	0.643273507114114	0.371356534072222	0.389570004023803	0.405665659449878	0.18516403831908	0.33406795271578	0.529808024072497	0.248878259711183	0.736989011273576	0.524800452483831	0.336640613276281	0.362060025036657	0.453515600671352	0.686657786988113	0.334274426807503	0.222397936219143	0.360538569811863	0.409773857121525	0.50491600039596	0.397801194674427	0.678826134131896	0.309602037030031	0.727869818892819	0.73221362158667	0.499319953633644	0.611763245987138	0.419219191166536	0.305875250855234	0.719517923775336	0.204731764218853	0.314441746007636	0.275428882723054	0.226801111797938	0.447666739758451	0.371682853903819	0.460828654229376	0.607670460350974	0.239242943665363	0.239730664810281	0.157538371624164	0.534120920557994	0.694882141889756
MHC_class_I	0.979090732337706	0.942841561573591	0.894165067776149	0.98009546040417	0.9002608056549	0.933440746652087	0.89512365767565	0.996643297905109	0.854053823648799	0.903966625911092	0.913627573971255	0.875917957013943	0.929199200196551	0.987011406648977	0.855316802076955	0.998691499920274	0.99055470393378	0.918480283166236	0.932479285544908	0.837344867759264	0.995339154072302	0.874496091334344	0.794209661853169	0.925478017306135	0.911282285415733	0.985055919694563	0.981817646162232	0.991472291479814	0.894445587805577	0.994684024411542	0.99930368509359	0.983342343254501	0.998162939920368	0.960725657433003	0.874023137311494	0.999326369315643	0.854203146514915	0.857909347532388	0.897157357606286	0.931463889449444	0.942122925545232	0.933416321345452	0.981745565950332	0.996642995393866	0.855605513968134	0.894338562471681	0.765349189284219	0.957230307509571	0.983150737781676
Parainflammation	0.584806278606829	0.715167511492616	0.694233052180856	0.72814079308282	0.687192293516782	0.696432267767554	0.65615417526595	0.775939009628881	0.622062007835732	0.748140052022651	0.67722876753638	0.485608251697416	0.703362176917671	0.702075759061054	0.613115601402791	0.849907775615361	0.768594626350995	0.687662352077268	0.677996229414203	0.698296507120588	0.781477280667657	0.687066014573163	0.617257037090605	0.699255024526127	0.663492641775553	0.73513920432112	0.645878412852272	0.788579326782823	0.606009402670056	0.799903030643917	0.744927704364679	0.774802880868088	0.729987416928586	0.530597613478929	0.604281898513063	0.703703901572152	0.60285321245887	0.669111107966731	0.654320281173987	0.586766336709398	0.65066350663386	0.740744455309865	0.770092825623921	0.729581353902567	0.606402369385664	0.658763377876778	0.558405791645769	0.789287449577156	0.750231362071348
T_cell_co-inhibition	0.422147032397003	0.227085256797714	0.235464241684605	0.211482863564443	0.261867288877025	0.217426587680276	0.152640775447831	0.488659426145188	0.212386042375744	0.183548618002774	0.244953586575713	0.154293902507853	0.201026122383655	0.338998424499989	0.0988801673271281	0.604787267364122	0.357324635191498	0.173907463389566	0.299043218732783	0.317879915204172	0.404090659074936	0.168300109378815	0.10255329238645	0.247839174986485	0.143449109297202	0.252413667772077	0.191516309419393	0.529565753159893	0.232665082489139	0.59577910683483	0.608115203800884	0.287855275001555	0.384982836123135	0.295335223530422	0.16414909869864	0.619989956990104	0.183067678519058	0.193046262182175	0.131133962603942	0.142030753858558	0.410251121891899	0.265927097776091	0.260658408601029	0.448413329369161	0.113626605712556	0.157557714261446	0.192853485173261	0.451876303164974	0.575423530785534
T_cell_co-stimulation	0.416184872399674	0.224394034090502	0.251436466319792	0.315215365086449	0.318648444663041	0.236824851679098	0.203817534972522	0.406999583252639	0.296528996966404	0.209656652745044	0.281569119205953	0.104280723048748	0.261660509916844	0.320912512614545	0.162784646758259	0.448509032768087	0.346156927671955	0.244326349118949	0.255276619502003	0.431794759509338	0.3969052237132	0.213695088122071	0.171183498585581	0.211621385826707	0.211565578898837	0.311895399182706	0.194686084846938	0.434899785563561	0.209481997485811	0.456227588490705	0.429973244004488	0.335312013032168	0.30475942734386	0.305072369979765	0.228644886561513	0.494814581935131	0.264225354514354	0.236525714367868	0.170668836711808	0.177842578230713	0.312539590754351	0.313697497887739	0.265987636729339	0.356151354945488	0.198207058596669	0.168149371873901	0.0924750462336241	0.329439903959734	0.647162965445633
Type_I_IFN_Reponse	0.487457990639915	0.611218483133425	0.634155852106328	0.780823804743492	0.504122194413957	0.504362966206469	0.51009679023256	0.726800014738487	0.398711340784227	0.730433321199055	0.478394114699419	0.347202618976111	0.568787038022799	0.619000997922199	0.483880780292513	0.784666216302794	0.740663082436592	0.523444500164784	0.448938372572022	0.686016399348505	0.692669348285859	0.499255576943425	0.366652917670958	0.529381979673532	0.4034999838686	0.637389146610211	0.479915746406901	0.791697352597212	0.613901319086644	0.831415363338009	0.731811308670185	0.68754119940498	0.720903092562624	0.395567158947124	0.3851416943282	0.583113766592415	0.477525203344533	0.458669927475226	0.580804470183476	0.452580730279129	0.587804516031878	0.631097362755736	0.556876183059452	0.665657644327952	0.520415093435115	0.41941191269907	0.567705313823567	0.766285819585736	0.714134409450838
Type_II_IFN_Reponse	0.282749545813936	0.532985578440893	0.518997485676136	0.424908883235928	0.508380012770872	0.631515647103783	0.429305043266453	0.37514804431313	0.573294982581394	0.463325258137116	0.474751845131058	0.252095644190352	0.489165393770452	0.392085875169011	0.499636586019643	0.38295247450846	0.612908824134026	0.480292860205806	0.356095400332693	0.381014029662884	0.481983531167675	0.434926624069569	0.502165535708345	0.558714214666527	0.550793577013383	0.392799416247584	0.4734305971546	0.541129514774496	0.379303210390914	0.399672596592965	0.472982990651651	0.482246009247544	0.344984790312711	0.236851095117986	0.505500376695377	0.342996935064821	0.501843620230337	0.536660168174088	0.482999087607651	0.516011168274697	0.314228131520816	0.434439316835032	0.574211983215294	0.410986432939708	0.51342758491737	0.559783999436518	0.513611932204891	0.43640862060599	0.549473351023749
[truncated: 379 more columns]
