# Supplementary material for: Advancing bladder cancer management: development of a prognostic model and personalized therapy
Source: Front Immunol. 2024 Jul 22;15:1430792. doi: 10.3389/fimmu.2024.1430792 (PMC11298345; doi:10.3389/fimmu.2024.1430792)
Supplement: Supplementary file 3 [file DataSheet_2.zip › bioinformation- supplementary file/DrugPredictions.csv]

	Camptothecin_1003	Vinblastine_1004	Cisplatin_1005	Cytarabine_1006	Docetaxel_1007	Gefitinib_1010	Navitoclax_1011	Vorinostat_1012	Nilotinib_1013	Olaparib_1017	Axitinib_1021	AZD7762_1022	SB216763_1025	KU-55933_1030	Afatinib_1032	Staurosporine_1034	PLX-4720_1036	NU7441_1038	Doramapimod_1042	Wee1 Inhibitor_1046	Nutlin-3a (-)_1047	Mirin_1048	PD173074_1049	ZM447439_1050	Alisertib_1051	RO-3306_1052	MK-2206_1053	Palbociclib_1054	Dactolisib_1057	Pictilisib_1058	AZD8055_1059	PD0325901_1060	Obatoclax Mesylate_1068	5-Fluorouracil_1073	Dasatinib_1079	Paclitaxel_1080	Crizotinib_1083	Rapamycin_1084	Sorafenib_1085	BI-2536_1086	Irinotecan_1088	Oxaliplatin_1089	BMS-536924_1091	GSK1904529A_1093	Tozasertib_1096	PF-4708671_1129	PRIMA-1MET_1131	Erlotinib_1168	Niraparib_1177
TCGA-ZF-A9RN-01A-11R-A42T-07	0.0480856684953246	0.01364641253618	10.7862964167151	1.5040242874645	0.00342866344740355	62.8811943330659	2.77336635746468	8.33346338085402	66.7461247763814	33.6719412010909	23.5645105625622	1.12098585562302	195.939066469222	86.1408488768702	9.70804641708175	0.0520181350092208	152.99370347679	13.3606507313436	118.906917960626	2.96739437517564	193.580516743825	77.0533058217076	159.806897286369	12.192602402455	1.03534161967464	17.2650556913651	5.02200206886217	30.9145432972348	0.100816620994919	1.23359590639573	0.716380440347794	3.4302304342427	1.81918659114067	21.6974550526904	12.8853368102626	0.0070694163689437	23.0285181513757	0.057093244432928	15.5386602900347	0.688345224610883	2.79997946512874	4.68894360544488	37.3584410184506	53.7551643116481	10.6028328269081	50.2458936815024	29.0215500641082	21.8886936940974	7.71210263016229
TCGA-CF-A1HR-01A-11R-A13Y-07	0.497117381714881	0.0657068477938341	81.0260558385335	12.2550264071817	0.0201266188617721	22.1905992052464	3.19956870908427	1.94505699171354	40.1198918567193	299.681802977858	36.9753931888879	1.73312772764603	241.101916591293	108.256429564851	6.63290516329738	0.320515175121891	165.271859151122	19.6519221841419	85.2563139262657	9.3037537341517	80.2877959052557	169.239175815452	27.0980387040153	28.3218602125997	68.0031780777151	24.7279869213246	22.5695993964855	69.0350426079451	0.564709445641905	6.88104217091025	0.90111777262334	3.72820642414201	15.8077124529074	606.394762874873	9.81261631935493	0.298921672721642	39.1635868534065	0.22592993768194	10.9456631383671	3.08198320561072	89.0515606079495	142.438061367854	10.2165359808041	103.880948403148	45.3370342648142	49.9425478006766	179.944692283629	14.3977195020208	327.038340381639
TCGA-XF-A8HH-01A-11R-A38B-07	0.913663697558468	0.0231674622268191	58.2071741816074	5.94476708700889	0.00875902694273577	7.81716918973872	0.373577394916418	0.441439337905469	6.51297669199087	200.495442482642	17.9585903524751	0.585063160243915	157.038261171885	83.4336867230988	6.16541832972658	0.159667879268794	88.120683040023	14.5886092280099	53.4792434828713	3.29424929056403	32.9426033698518	150.953767110952	9.97583909326355	19.0421096057141	115.917499160354	15.4410277552782	18.7085811137232	54.1492157471415	0.656174975715934	10.4628165615235	0.773732384776609	2.72992953948898	11.2436889098876	1269.14843531529	2.26789951444342	0.110860265355031	22.4946484089218	0.174299820915047	4.5236978835665	1.34584659776182	221.820286208532	207.392304645656	5.73769644857021	47.4851006845952	24.8561985842527	43.1085139738942	65.1400479788585	11.5302860665442	334.049240812584
TCGA-ZF-AA4W-01A-12R-A38B-07	0.0249287611727969	0.00588670813790943	12.2184943581459	1.91566387751816	0.00223591350898691	11.3957348439646	39.653731961867	6.50136153277873	59.0017968182538	58.8963251839513	24.4942420823462	0.306281482589132	184.745678217382	59.7363731402473	2.03464607456552	0.0203105705828423	50.2741907494202	13.3496895880046	182.129871465582	4.94104024869917	450.358327825512	43.0852919652592	194.565702353324	25.0779154020968	0.26141336897946	22.5364310963852	15.6741366420554	24.0712307294345	0.141087009780587	2.20711625153146	0.818476196557183	0.25551332424057	1.21628691069081	12.2140087588242	0.823137160907214	0.00757648588730464	12.5965812669842	0.11810317358117	24.6523502894837	0.95178763675395	2.83391834404035	28.4171338877965	6.30299258687715	43.377643190643	18.0658377350334	47.953698844178	71.9300107385393	6.82848438866001	31.7372886515047
TCGA-XF-A9SU-01A-31R-A39I-07	0.0521635859533825	0.0109185556552687	24.4344417667713	3.91989552934846	0.00567022329051776	41.6042907670829	22.5203186931874	4.6572419792728	28.7714706585777	64.1139475460752	20.4096637412855	0.987417677759767	227.456890388956	83.0995170956339	7.51147770112891	0.0219758469651274	76.9212829295228	14.1159256559188	113.301427689337	7.55965415142437	61.4097411703893	103.474377404055	64.5795676439408	26.4399134465068	5.03804472588798	20.9857367333591	13.1794842784383	13.3939634618377	0.0592316921391586	1.94164156079844	0.700338211034264	0.906286285345371	2.68479960234534	36.4116320391624	1.1482550622442	0.0259890965124926	26.3902354069259	0.0539752846830897	15.4752658327578	1.67152712843951	8.5146340161426	24.1017936151644	5.57586660592948	83.6149949450849	22.6200564684798	44.6137696548366	80.1169351365576	22.983204805258	78.4351113728102
TCGA-GC-A3BM-11A-11R-A22U-07	0.0239877080858293	0.0322572360339129	22.4449758561927	5.25037317806187	0.00966201615314986	56.5596544072204	12.7548498323798	2.81002827601551	40.0101702701977	57.13137918525	22.1630021210163	1.81819379787984	146.895738341165	93.4350489636009	11.788029562354	0.0424046811303689	132.776675591141	12.5911315363972	74.4310273383996	7.28270137170027	26.6865186054123	71.0142439600895	42.2835699646096	20.0397738716512	2.36894949879301	15.3240240374699	35.3908278182604	76.5187597268369	0.159042039807359	5.85474147842694	0.933855787528182	0.736152864295283	2.72798898511086	244.179937189347	15.9966721042426	0.140026372301302	13.4394516892334	0.142885945250796	10.7059195853867	1.75404881543347	4.48582459028184	25.4827067336231	10.2054003726004	86.74881915038	22.8087896017287	67.3022191771297	76.5267620136809	22.3674365630012	44.5764962065175
TCGA-DK-A3IQ-01A-31R-A32Y-07	0.199671614837072	0.059463537542565	146.433234963322	20.6100168806114	0.0301874502954066	82.2762890922757	22.1631825472132	9.86102856682362	49.5654510882815	47.4443957104396	25.5161277052679	3.46206370009316	167.706952028539	43.0291158919061	21.8155493480201	0.00833688097058362	59.3889008767143	6.99736558939539	58.7806200143537	56.2529798356579	37.8852292713951	146.54245896589	50.7216495507813	14.8356871762105	5.16072777058172	12.3424749266475	33.965163041356	46.8646522276197	0.145207054765596	4.19714715597835	0.707059908006993	3.39776792174387	3.28011201819738	358.856257689107	1.73648944477454	0.222660751588878	33.0443690521212	0.137366105678556	49.1965293782556	0.494332968315089	23.3007606589993	108.293732684708	6.18490181453485	195.293966767826	16.2415996083161	76.54842192276	115.652537511811	44.6546432933733	50.0413868309197
TCGA-FD-A6TK-01A-42R-A33J-07	0.0421662320568375	0.0532840183172331	61.2369828429243	12.6189421588408	0.0265280187282243	79.5623860041261	15.7747669878359	26.9123079602862	121.185733709305	40.993671264602	43.4633476730274	1.92860745888936	198.839602140623	61.1400826199467	14.6415634434015	0.0193120342208225	107.440689804026	10.8356653273308	120.175513670112	26.8257026909658	342.538209219182	207.495665113939	245.61599436278	20.0694214248335	6.89107808460304	18.2755119713989	66.4253109274238	79.062811116531	0.118487995948579	4.71780419508707	0.769780352957787	0.912342742953795	2.15056822920848	103.214350980843	3.24425991539078	0.244336332865873	53.2382172218139	0.137900486843959	65.1782029759082	1.19234685259381	5.18351620750117	52.5732222455761	11.5613821732675	177.584054611935	29.576738094348	60.92721879262	91.4899993684317	21.6036401789333	63.5138095372045
TCGA-DK-A1A7-01A-11R-A13Y-07	9178.61407907642	0.00230819313520846	0.220640919874841	0.0416165678038109	0.00033322475304945	1.06636952881227e-08	6.09854575401077e-10	0.00266637440657943	2.983163884272e-08	1806.46267853576	5.18172807122387	0.00170680111932121	94.4822090685675	126.994940730616	1.00694532569459	1.28245902016655	6.44922070585452	27.6344291262672	36.4594654305449	0.134906813794569	NA	62.6675561062149	NA	18.3809819043746	61959.3637352023	13.0745048958462	10.0624175987039	170.607604977201	2221.55334398201	425.490112852892	0.573599059908724	2.44055389448104	1432.19944902794	597172.93047636	9.45209576711292e-10	0.031686055801232	0.40998120617737	2.02838752388647	0.00808485900256538	3.14320247770688	1498671.45890043	2763.53641929036	1.25448785269501	10.2169726764298	16.293412023362	16.9214341645101	48.8241299677362	1.12913884346659	2725.1506225195
TCGA-CU-A5W6-01A-11R-A28M-07	0.2236127222376	0.0344574077253877	34.6672395220005	12.4785788174182	0.0209468890846502	18.9334336221745	6.22526825903401	3.26964049833439	54.5866621626968	185.849982241085	27.5213340737161	2.45534567075587	205.70645821223	92.7946317647128	3.95934244932655	0.282046238192147	145.001293744058	18.0637031692542	81.7930166082116	8.49767396919451	201.777322675355	120.677160235334	97.6269417246378	26.8303540843532	19.2244065088663	23.6156704186114	34.3296217932576	41.9839346000515	0.421857347130108	6.71246506723007	0.809368977135239	2.57823591538754	8.92945196100336	174.442588822721	10.04175503427	0.136160495569877	27.2227014722557	0.131496635002958	14.3647399871852	2.44947792729669	31.5753104363344	68.5212262639608	16.4570748138799	97.6680563154153	29.9859626686946	35.2036231227616	84.6048545864662	13.1336487823998	132.092935043791
TCGA-DK-A3X1-01A-12R-A22U-07	5.05591611470875	0.004174643350422	1.56485198411271	0.344113308866296	0.00129271682406758	0.125326025472965	0.000917635561277318	0.0339862189890201	0.484711500878167	325.043591764567	10.5685375615823	0.0282270238876048	141.817738151977	110.469443201655	1.27402462744828	0.124160665807031	15.5026983528602	19.9013915606083	67.2887304413732	0.709816267304819	0.00249155684266879	74.2354528252745	0.180467951410047	19.4553135331134	1431.06723689756	15.8550799961099	11.0422275468514	23.3489989297014	2.92050062904007	31.1753198342043	0.745845331297195	1.40870749358374	37.8268144667234	4399.40286253198	0.00766330643435886	0.0297523188689237	2.90626171651519	0.354065915710697	0.437419012846955	1.66257112213739	2276.4648168014	313.054623742007	3.35781973005452	21.9246992187835	14.1543403762788	26.4571199705117	71.570598382578	2.19090718090443	445.598142696984
TCGA-XF-A9ST-01A-11R-A42T-07	0.0357283429139113	0.0030653717088048	5.50926674934359	0.587704486334269	0.00211572369015405	14.4016909328557	11.8522170483681	1.10962741837393	6.6996810366478	18.241539644251	13.573763070938	0.29971128421994	205.793281367862	89.3272956713378	10.2821227756453	0.0448070433023368	37.673816862545	13.4650420958786	110.947396194595	1.17247917445689	20.8828326724501	52.6705016351863	24.4466930084209	19.2764256998535	0.703287297175697	15.4107158687699	17.2141511838043	24.6938695078788	0.092413296251936	2.95887429230755	0.780370923951083	2.55267248550972	1.09659097122719	15.863407225503	12.7178468778165	0.00869033378106662	8.94904542860196	0.0299970101923855	3.37485987577415	0.10840033572483	3.6594867539579	7.61669000611238	2.95743831937586	14.4101063630652	9.68280810570938	46.8991375364085	34.1602580684279	8.21065614739578	18.293840349333
TCGA-CF-A9FM-01A-11R-A38B-07	0.0236309935673827	0.0109991259088879	31.6977674864554	1.76168447320145	0.00803684881041654	18.1999252790843	27.3274644743449	10.2175770688061	44.9534123498441	58.0277100424286	25.0255849427525	2.15623577343433	180.401410233248	92.1451272346171	2.90389110931628	0.0652103147014019	71.1155961033552	14.3543077360544	87.9822045034301	6.75605171437302	56.0533472877812	75.1608417725475	57.1928379032042	24.8793955064824	2.08175787799875	17.9401853023822	19.2877684115514	14.7564611764281	0.0745124181519627	3.89529056010643	0.942462855449181	0.672768499937362	3.16857017250043	47.4247270157604	8.77049783548545	0.043256151597177	30.0374666494579	0.057487232603157	14.9118628269962	1.83697122352022	3.24712627790829	12.3650858862391	7.71950949104791	48.5005827181782	24.0457545645484	51.3418039836088	106.228050494313	9.1355912457104	35.2384570778262
TCGA-BT-A20V-01A-11R-A14Y-07	0.0530137494455514	0.0551255386032636	21.9866519254914	4.99697753761413	0.0190865338463704	24.6845937436268	20.1300871086377	10.0149475653872	123.765785995974	27.1233132520952	27.4356009229953	0.885412147621604	275.183604098711	87.55912202366	6.62143488634747	0.0608256515743104	50.2853720606686	14.699310795901	142.252649828575	6.22142072500696	870.780428808612	68.1622386617258	196.826581097843	16.60956611266	2.51342277426514	17.4653996973978	36.0207935938513	50.0482625851463	0.112899288900032	4.58951860871598	1.0572585863767	4.02203263010619	2.7218808089805	134.738045898678	14.3464957729856	0.0665728753450133	39.6910659963	0.149803702192016	18.7253516206762	0.615776630889128	2.69632588451127	10.5086201445264	6.03249315231169	62.9010220335742	16.4226011245106	76.2780821233075	691.317600332483	5.68155710492394	117.125231577407
TCGA-GV-A3QF-01A-31R-A22U-07	0.509663883323964	0.0575432619609467	11.6828287558923	10.577493512072	0.0239223670639435	14.4401335999637	0.95980532451215	1.46543684715779	27.4867866064831	184.887795054874	19.194644076564	1.52893996653943	208.179572294788	88.3555989784167	5.70927905377895	0.130728891258259	102.073317565566	14.4206844701047	67.8551935211223	11.7326136532336	79.5889113192726	427.311182397716	17.5772332683938	13.4373292501287	98.1719357040427	15.196853986948	29.060340599549	60.2139141895434	0.446721482388886	6.92299515703744	0.806171982749298	4.70697875825158	12.1642403895299	344.896699453254	2.18256147455005	0.100271280276877	24.269511709515	0.100513446152943	8.78895633774329	1.15483297874279	76.3814228986946	80.8981875512417	11.9915538434407	118.075422420806	18.1852400436095	36.2105932803262	158.422762902554	7.8316013215956	257.576752351666
TCGA-DK-A2I4-01A-11R-A21D-07	0.022039274526708	0.120734861327311	19.0925875918024	5.44745512347673	0.0510414672198168	84.6714095305606	8.45105455464927	49.5636909584091	97.8683964668802	28.146911171222	26.6346394005357	1.60644850094504	143.064615158181	44.565860270952	22.116803142657	0.0283148988560463	108.951762452842	9.95585830690995	74.9953944043722	23.4945603577278	185.382414183045	185.793664644143	99.4566809428929	13.747824090908	3.43346872927971	14.646810393367	44.3182764808752	97.7257418393898	0.227410597514076	6.12477203293229	0.762304012206092	1.52051489345961	2.69174671097171	32.5769485680293	9.36010572884629	0.34641012308887	36.4854103115505	0.241365257405243	36.4840918655137	2.06142331404726	2.38735994500707	25.1607856000839	6.71030455629786	265.104617427067	21.9514535814381	39.7482267721424	99.8404108441941	26.4179514913974	35.8486600239712
TCGA-DK-A6B2-01A-11R-A30C-07	0.169945771704146	0.058028845585691	71.3194199638935	15.6270754668313	0.0318696477186802	41.7579563826043	14.0394525068519	13.1170840135216	68.3904141025194	57.6765055116352	34.9377786255735	3.0385923461898	199.981217094769	76.928779222857	12.2413106108662	0.0798527811827644	135.942608617473	13.5095966136642	72.4312695100333	15.4481497405206	239.828803040066	297.087714590512	71.7339767838255	19.6727227285298	14.1100020628347	20.8749226094643	25.4098908335879	56.7410302881575	0.173788135699667	4.60944947065066	0.89495389020912	2.68145778954598	4.59546812473663	138.815317666779	11.7436588510642	0.12137144949342	58.3962413183087	0.0922409423558783	25.8003755519341	1.4249202020319	17.8308839548633	68.287545235713	8.26129010472738	115.073196839212	31.5761985105603	63.927469320038	166.615827190553	17.5816429622729	96.5629460749784
TCGA-DK-A1AG-01A-11R-A13Y-07	0.030628068603398	0.00705618904492905	24.6047817098382	1.83628468775132	0.00653627605096281	41.3993070541424	34.519751327109	12.5798756236767	47.4967695800822	59.6294745076097	18.4631730981682	1.27539412715462	220.627331806245	97.8783946186873	4.09442040229596	0.0301269200211179	60.760238601494	13.9235617865492	98.555608677014	7.05228270427041	70.1784219962177	79.4407738632773	82.4182239046381	20.8763620883399	1.68340361211224	17.5152674542778	12.5897466871915	8.7535996740286	0.0534453443937653	2.28752667179971	0.864045032549802	0.538846613997751	2.80103107347272	24.8327966853482	7.99269221357487	0.0217548901883151	24.8470877988338	0.0506080854867089	14.1947139616541	1.36028058545648	3.41879235005726	16.5759715009392	7.55673355261405	70.1205829480426	15.7195403091134	49.3699490969616	101.206648015175	19.1943359132936	30.6584555268156
TCGA-XF-A9SZ-01A-11R-A39I-07	0.121060851558595	0.0214723697197874	41.0344114523931	16.0365886316782	0.0140152590046425	51.9235745661714	53.232004172997	25.1907871238585	79.8465535850194	63.9520288797464	22.4357969709251	2.83567095563812	220.036316625284	52.5050341914333	14.7086906213121	0.0652461377081711	138.719778052371	12.2094086215718	77.3744205327744	21.1696279291013	287.20151991578	147.94695941528	126.403558472015	12.7795878758835	5.60497029930454	19.4515039869664	41.6782473117013	42.0909335682783	0.145845991341029	4.76984973280095	0.721466416730641	4.63750385109517	3.45867331101972	60.3271227161189	11.3230501196512	0.0594327720667135	42.5686277615151	0.101879153334128	40.1409365451983	1.69558941089295	10.2788667724206	46.60822915023	13.3959180491612	130.26519808515	21.14013244985	41.6996878081882	117.011932367329	20.024589750709	83.6898375037565
TCGA-E7-A519-01A-11R-A26T-07	0.0307279711436335	0.004996712739943	31.0071152156592	3.8014472276869	0.00329486561611066	56.4297975307588	78.189250483978	9.44744188480341	54.3547102611885	139.778997603646	26.1084779323822	0.993201811897529	225.563158443032	82.1775545220213	3.37875971907245	0.0181097580151515	67.7911681582485	15.5016800015115	160.568078397321	11.7802738095494	114.511596623539	51.1080933429398	289.695889191124	33.2068076433134	0.938526709649219	27.3407891198732	10.79545446048	3.60935987536558	0.0476976814473477	0.916236080579749	0.671045737499399	0.268202852123342	1.79598471913113	14.7016113044688	0.221302296096563	0.0309156312564958	26.2756773892202	0.116129107828698	21.2219196308012	2.92993638427679	4.44122297491784	19.6482676239121	4.43347400192509	151.571656488192	28.8855262436059	35.8899866219631	65.96277349601	34.55550236761	50.1756746323616
TCGA-2F-A9KO-01A-11R-A38B-07	0.0207051872874325	0.0204138064221329	10.6971685989029	1.76533198112222	0.00690125487741395	20.0500789107253	4.26519242647158	5.52295819403025	40.4827116147161	53.3369394200398	23.4883615645155	0.76454999312771	161.300753784799	75.0159107854902	5.30734638474144	0.0662180281266668	78.4066192047227	13.469625638414	68.2398119438258	3.73993154760787	74.8269444522851	97.4753114262274	34.5385135534328	16.3028840483988	5.92713626729231	21.5911072144236	16.1737598806055	24.1080989026453	0.119620343799075	2.79743782060957	0.883772390352141	1.65888063405748	2.8547048069007	54.5050146317818	9.94706069223088	0.0317253364963617	15.4675914246782	0.0676991636647277	14.6055463320229	1.60364024717177	3.31186095421508	16.5605527078661	10.8460226696477	64.510962790018	20.8532445432781	56.2613916890091	105.025011242609	10.533315930305	35.9501027290265
TCGA-ZF-A9R1-01A-11R-A39I-07	0.0553240403810249	0.0320621789999064	81.7015810566702	4.75179832096747	0.0240099829310271	41.6646811318502	6.92555184401843	7.5680708387904	61.0516679274987	87.2664609886931	27.829076768573	1.4693809744212	299.900389349706	112.450859086638	8.10784582587378	0.142730398776828	109.638665727273	16.8627866043116	85.0796798624755	7.6575417780363	313.045285069208	136.639795464196	89.8255428918539	21.2062244955193	18.0444464488529	20.4999532296368	41.252829290713	29.6145066251975	0.184673347411379	8.29894002330552	1.07761866100716	0.980258556198115	5.75656355526926	167.863941766732	26.9595661867836	0.177021028940133	61.7028755242939	0.127383584091997	23.6707652169065	1.45726447802481	8.91349480731488	79.4881287768221	11.8397970834499	70.1003537526592	21.7408744960114	64.3578578729883	190.459950092251	15.6935419863895	117.648917816847
TCGA-4Z-AA7S-01A-11R-A39I-07	0.0857600447808859	0.0243032777901157	57.1525637731065	7.40098359580154	0.0191048575902739	39.7989791307943	27.6555377120318	11.1147145355918	32.2369931672222	59.1219536696662	24.3878612046804	1.7215121879656	233.315937508167	108.954076387483	4.47685184151103	0.102478012528615	102.299530903745	14.3379833931679	71.689650091777	6.09864401618918	126.334760677593	129.359183437921	93.1525495947047	23.2955123889142	7.69697657925617	19.8468419332113	13.9928917467833	26.408178391652	0.0891561699194374	5.44434765300849	0.899331921751759	3.63016119662773	4.92519485380804	103.181336899113	28.6464147637909	0.0699595089313471	31.967863309598	0.0851728929392329	11.672774046209	1.20044007026544	12.1626950136798	20.6363812424557	15.7730514325881	58.3235307001587	28.2373580803109	57.8449359676234	88.4070994118689	16.1166997050041	69.3017430086742
TCGA-BL-A13J-01A-11R-A10U-07	0.338691685566831	0.0292364436812065	90.9846622680029	18.1367427879045	0.0111997636075892	35.0901645698055	140.647733147245	7.64988853975316	57.750148050543	149.044934418227	17.737029069311	3.05022666134119	194.624921889888	69.7304285278277	9.97651620673667	0.0725128649986101	135.434703430508	12.0508751495891	71.120243989681	10.706361087577	199.26706465952	244.403365273711	149.544356499734	14.7915656387939	12.9678588902646	18.5451060130866	27.8444176478727	44.7503067628408	0.267820421590147	7.38098647706867	0.879371480571527	1.66200682887776	3.77888792980008	337.484497231181	12.0484259757686	0.0545273275820136	35.1909323464488	0.183490056530526	43.52373641442	0.521189495982079	38.9430842188893	81.4836397985749	11.0387536528623	146.273320813	14.9836365766831	81.2835273734845	236.899580439065	16.5086973339526	151.06334603886
TCGA-DK-A3IK-01A-32R-A21D-07	3.0132309414519	0.0118993513463744	3.7143994587649	1.41582429278296	0.002551985412099	0.632170375448092	0.00294589798467831	0.0684424319641833	0.706413693970493	250.741071991388	9.89327482823683	0.0865232015368806	163.455674826624	102.016841553579	3.03293430486328	0.230579554036903	26.498543555202	19.5612228373531	46.9958886121719	1.18222272483459	0.0621813335165991	142.188254991037	0.370337896089226	16.9540585969859	1798.45162606118	18.3954476115309	13.0627017253178	67.6188993204823	2.7710190982626	37.0923831987456	0.727036494806373	3.08692023682967	38.8189464749194	5711.66325915151	0.133849373438794	0.0554121876271506	9.0707103888281	0.244085841159062	0.853757565127795	2.40474409630658	1472.81631534859	289.30112220234	4.57866348287851	22.2942910027778	20.9473836092126	30.9759980036969	92.9397919597949	5.5533396875862	449.745015352025
TCGA-C4-A0F1-01A-11R-A034-07	0.0235550306085749	0.00792282702600974	4.09413276032633	2.33095897129012	0.00513328592900648	11.0410610790769	71.9056812961654	8.86827541569391	120.259056592228	47.3653155867262	19.4733288303921	0.780043906207837	168.449796009063	54.3918783904259	1.99178399493304	0.0164893517671431	64.818612318512	13.2872156543999	123.324557211576	6.67148024462037	26.2820096159781	45.3913931209164	174.759869955664	18.122857631557	0.276566496336952	24.3618250580677	19.2811437507582	30.9577652252979	0.417852173625086	3.26525727138508	0.893127847299378	0.25911657126921	1.63802117523117	19.362372933203	8.78223362758656	0.0239756353398519	17.3684499130722	0.208682009333801	19.0193184608383	0.87400496226527	3.17901493985335	20.8703056068083	8.12766953978009	76.2326853050824	15.6013719811277	80.2409781354932	65.7664868584311	4.33464499674494	21.3049958554097
TCGA-DK-A3IS-01A-21R-A21D-07	0.0821077762554138	0.0304148274599816	55.4618768485156	5.7167011418044	0.0103281195200439	44.3830641568229	57.477481463599	28.9636592849331	78.4626000657191	69.3281790968566	26.9826291635238	1.64808314006028	295.529661547175	92.5455815890534	8.65204229200569	0.0577597699126863	143.630676110438	15.2460756260896	89.4222149458683	7.40129372127133	485.857718250721	117.078953336649	69.4741406557443	19.9506020696851	3.11646808276023	22.8715664607888	30.0905293558901	27.0305894656251	0.0951579671263824	4.72602450302387	0.972257430187359	1.5747531698742	3.11480085846966	43.6840552474613	13.2800568548823	0.0939282099523278	35.9104405146957	0.0762018098380196	27.1161492963677	1.54359155338754	8.649479379703	56.2207003240148	14.6532507343877	64.2907917778622	23.5142730337456	61.4734245676318	231.581795019034	12.2427947928493	91.7470217337766
TCGA-UY-A9PH-01A-11R-A38B-07	0.0539733692026931	0.010058280066316	10.9090538772158	2.48862430760904	0.00708353465096718	23.1328535542591	5.78026112912424	4.2371188064669	25.0781807108979	50.8720622497931	17.9249530021251	0.675888500242106	153.608094361763	62.3752897342084	10.0146732818633	0.0534155519796682	52.2352997960492	14.104967349369	70.6230181019401	3.87050230652707	59.0531519926167	126.639824640781	40.5211077196702	13.9105816461679	7.4675092758356	22.4218973571194	20.535213152083	27.4729881447296	0.217428259910418	9.28386734687242	0.745800238290575	0.959461996495618	3.17138789378812	67.8187130826745	8.05809574544983	0.0311927840141593	17.8738408819405	0.122396116123327	12.69430019872	2.4123939258636	8.17130555752185	24.3751843715695	8.99588122196791	57.3747455993949	20.0833731860518	40.1709062313559	76.7571793320265	12.4755382576884	54.3379108613285
TCGA-E5-A4TZ-01A-11R-A31N-07	0.0853279758503124	0.023259454842976	85.9081224085664	12.9137106341832	0.0158354815471172	9.0667937786415	6.41319589096967	9.91054297301219	59.6552900858666	39.88451349262	16.7759369772805	1.31028690040641	245.683271043495	60.9838687890378	1.34716430174893	0.0633069104763465	102.999314744906	13.1202045583613	75.9787894295604	5.65940217930389	1073.16827984567	61.7960803261539	190.374646055233	8.3802752929132	0.809014942588996	17.3317249221255	28.5620663961959	122.256390105245	0.57655390357654	4.38769294208395	1.02324049368899	1.15759697986052	3.2613297381092	127.935805204907	61.7087032783269	0.0397297082045863	27.3560474061907	0.191669829451639	13.9815559939738	0.779820257172214	6.73380831639509	59.3716472322194	10.4041358958047	52.9513845377478	10.8182691367568	40.971553391813	135.645086819741	3.50989619335595	70.4381242067806
TCGA-DK-A3WW-01A-22R-A23N-07	0.00307156724807193	0.00384762729990861	1.21675105494472	0.335424249762446	0.00248926694166043	22.2162248530057	41.9480452304647	28.9459885880457	75.9897812306158	17.4146803042805	24.4302966413789	0.306949317368746	148.5966823174	50.9269920376674	3.60170995734584	0.00563165876129303	39.5486166320247	11.8582003058916	172.163782917816	4.25337272475323	62.7554539404901	31.450843216665	97.5033547317462	21.2859914968	0.0424986878608778	19.1576632091904	22.4181535759088	13.7006400923512	0.0873956374534695	1.26788628947107	0.827487975208852	0.0963425449909976	0.547778230010817	1.53171771998892	1.19543043742985	0.0105197331771208	10.0143979322721	0.0747659966121535	22.7372352769776	0.85613493884488	0.277770230802429	2.43711331971983	4.17042135136534	68.2054641383549	15.5007790622295	67.2294857038103	30.2995017401009	8.4893795636539	4.74067470621177
TCGA-K4-A5RH-01A-11R-A30C-07	0.026671614497304	0.0548943226774533	20.4400768061403	7.37781420585555	0.0328741761052275	146.629074921879	13.6676779402512	42.0644824956886	89.7211428720655	22.0426742615204	23.5097951535495	1.50911425414991	162.00807569789	52.5677630721509	38.4042072544863	0.0155888634799034	86.8057478729128	9.75521764901843	87.2589869459988	11.0369020100957	475.751556646495	157.613360606942	62.1009633651697	14.8551409763979	2.12209165423451	16.3437093484361	35.3290509565321	105.44326964906	0.197843848108813	8.43229618630207	0.615045049330911	5.31478097302075	1.60813034298518	113.579005011823	12.6248422401666	0.237699198699922	34.113062968702	0.1277121306112	27.2708793083012	2.51786194178767	1.97926089850755	28.3947063540378	13.5418079221071	135.646538457739	16.9062233146719	45.4723886588351	48.2529894947315	52.8750138074543	14.3762325025936
TCGA-ZF-AA56-01A-31R-A39I-07	0.0291056836553269	0.0273041611391402	21.2925474319245	5.13260427574616	0.0102168134017244	20.0462220351609	47.0247590086509	30.6429326791937	120.09772189207	63.8190995692031	30.1892373919127	1.56739021454001	183.007035010814	50.3633689829598	2.54017449476062	0.0204516882300232	104.899710736885	11.3692568002001	112.40292670414	20.7627132061257	298.842325653007	153.938295283928	96.4980557132323	17.0694805070002	0.76558591921286	18.2202626944764	14.7114439681657	37.8632651426794	0.122237027004947	1.17411944276704	0.958366119367755	1.02353797191837	4.35902843614947	28.6091806162641	3.00070550898956	0.0493274164390484	26.4698502337566	0.111521441525692	36.8302101204543	1.54010046789922	3.54156486106096	29.5284664822523	4.6656293484717	163.177551453593	21.8055411674073	47.649244475085	415.354950662569	7.25632816759277	47.0564928886902
TCGA-UY-A8OB-01A-12R-A42T-07	0.0275248577711982	0.0350905773452385	32.2099330598222	17.9175101649958	0.00891857910271709	29.3180807466188	34.911371284389	21.0619605330379	146.440931136234	39.8294344848464	49.2946152650107	1.83138780763729	285.202395222248	73.0897946696336	10.7989986086134	0.0649915919958168	106.426244961711	16.0555409358379	187.339423635238	13.5632990142984	752.861752010037	91.5430637961993	178.270523215532	23.1908047890158	3.62846646947177	24.0311048979598	83.8114694683515	71.3270896860699	0.28442776683365	8.18834362425504	0.842494102674476	1.81786654658872	1.25887816786929	63.5291603456891	5.94788280182573	0.0649855580405615	54.998164924814	0.123898783459993	43.7208292364411	1.30693265917243	2.87748044463022	40.9898989894719	9.37348681674123	95.9790583923438	35.4659717670129	63.8271557943595	134.632938392109	7.63579480447425	69.5547181509847
TCGA-YC-A9TC-01A-22R-A39I-07	0.0171386174876545	0.00181524491247519	3.18156671386635	0.169776523170816	0.00115012505522946	25.2118078959421	4.64338206668526	2.03799389631097	6.25065068961139	18.772715387225	10.7345982410219	0.290153013521866	175.347761207585	73.9364264822828	3.01041099940567	0.0122437641240565	37.4011548039701	14.5506525298317	125.914146975283	1.89043259936332	10.9622925456494	90.1565532514013	30.7288241180583	23.2895140533675	0.684549417961697	12.1647870038325	4.10059560948917	2.10967250420568	0.0273039848462461	1.05101362831776	0.710054479919239	1.35192822614552	1.93870708544023	3.86353573967121	2.12952263845521	0.0033511463275157	6.98955915571499	0.052814254947156	4.64496639221284	0.478415211706017	1.38901534455785	3.7155384196583	1.63893396927664	42.4866709123311	6.89354978798011	34.3555759000473	146.807342796901	14.8195959392889	18.7335023666916
TCGA-CF-A7I0-01A-22R-A352-07	0.333180974486751	0.00472219955051879	6.69719589134802	0.832894725483092	0.00220300148000708	3.08435329598827	0.17696157804268	0.195605276157595	2.21697060821013	129.157414387837	12.2013937651202	0.222130237470766	153.178705778177	85.2362545212594	3.92076041250842	0.123582070675356	27.5358850242051	15.9439987662758	58.886704488155	1.31645866518799	0.152294669941371	67.2095109298397	1.91794208008903	20.5670256691557	84.113763522293	16.1404353050172	7.17097928973066	11.4337549492035	0.211291287195052	8.96307782124632	0.715273190881419	1.12202629530136	11.0853766605041	465.793646311298	0.689920758731534	0.0193479975604476	7.14541589614328	0.110000708004521	1.27284063445872	1.70153118375119	137.195462726592	52.7751650351043	3.49581166006265	25.7867501768268	18.772169770209	36.4255792571948	92.8003758819795	8.58945614893684	158.598971291097
TCGA-K4-A5RJ-01A-11R-A28M-07	0.0381151677432578	0.340749842985506	23.2376922177008	18.112908819851	0.129269222543512	165.777537287542	76.7840160682044	219.393351570774	131.543149002041	76.6936372731469	20.960772542365	3.95216019938777	144.703324181481	51.8174066819937	39.1502968315793	0.0941987757083225	201.712889562844	10.8474417315932	105.43013158517	107.860336503368	1575.44460139468	489.589735064792	258.207685738419	15.0241153972733	3.16148445439067	14.621646206043	28.0058330006981	91.0149379620001	0.253854451383013	6.01406771831645	0.63162702139681	3.72046903272864	3.11575154143583	7.15901033388057	52.715039236154	0.445978115035002	31.9413668563677	0.0757466174043279	35.7604773375585	3.16310782140733	4.35463092182165	10.8573958103423	16.7616840440618	120.687575061674	18.0251549234817	30.0814856643939	111.005411329913	53.0298303736706	39.1547630153198
TCGA-YF-AA3L-01A-11R-A38B-07	0.230158413887937	0.0338533832967224	97.2301561652121	15.1847163147899	0.0143685690850645	65.9999733967589	106.019044667822	16.7002185501715	92.4220315805045	197.436468279479	26.118711723816	3.8053796426747	309.85053062983	145.359228556842	9.17767328220804	0.136786322726304	243.307677965727	20.4338482827521	127.021831492661	27.5831865289936	481.790790872066	156.746900880717	266.433367892867	31.2465709946953	6.10971408062919	25.3845861174459	32.5240528985618	43.8292059858783	0.243207847235673	5.02821561346793	0.760313483135347	3.04939485563572	4.39001504433452	58.8061129828398	15.9191313570097	0.153450366278428	45.5520837619378	0.115495811646442	18.1344623306021	2.76356276190683	16.9778888665056	133.860373556509	10.9631235035763	122.288294421673	29.3962888513529	36.1203131551747	176.943472714224	26.7678117275003	167.194685526533
TCGA-CF-A3MI-01A-11R-A20F-07	4.05144002637311	0.00550602191350536	0.894692534863567	0.324017877344779	0.000805271892933909	0.141025656500784	0.000290442157358948	0.0279728465822157	0.197357568709264	412.290941017068	9.56333586401212	0.0248243949349951	139.313590307946	92.5842453170427	2.13596800095316	0.247115178040272	17.1591568862005	20.8071279591841	49.5126570372842	0.584151660218471	4.29729747003909e-07	81.6161674167247	0.165996941107345	20.6936555154865	2753.08125549054	16.8833356656603	17.998800258446	37.1418144405666	5.13469657641152	61.5283233599879	0.675064765663789	1.07406538254784	66.6231121160746	8631.71424818467	0.00704336696600289	0.0269720823918924	3.58713778009669	0.55332844554918	0.241325046567103	3.07728297764386	2994.58982215532	370.571327409962	2.61278501784775	23.9899537109648	24.5843206282213	30.7260824486845	72.8157778973121	2.88259438678287	580.765500013434
TCGA-DK-A6B0-01A-11R-A31N-07	0.0222493766404583	0.00603261368532523	24.7345634138422	0.953980585052773	0.00395895751656302	33.3816917175517	40.9436698959034	7.17632196420684	42.8313151466428	55.2986495775654	21.5841225955025	0.922853054101113	210.496967357	106.57503056627	3.70410649664591	0.0266802866540784	79.8517357880696	16.7197111198519	124.943804101257	4.25633440074826	86.0807178427187	57.9660274164043	89.6021811623738	32.6727410000967	0.847424208069456	21.7170307047397	15.9031751970202	8.29011931920299	0.0548448166753474	2.0452051509135	0.850570042411089	0.469183256582803	2.31003734477524	42.009211887886	4.12361121810941	0.0192490489855341	24.655490501209	0.0593021408990554	12.772204422608	1.70791558922648	2.91283997300431	10.523161972621	4.2342743096133	61.2429767642209	20.4674135958481	48.6320227557089	96.6652060709396	15.4175368941516	37.8615429637917
TCGA-DK-A6B1-01A-12R-A30C-07	0.0208003174788266	0.087460891003611	60.7380750982903	8.93539024518591	0.0324658314480591	40.93656143521	12.9259942828755	11.588471684298	49.9866799916941	46.007552564599	27.3920727105938	5.43804175408747	214.68658937356	91.2028926216094	9.80412496700694	0.149403639185195	116.435378190536	13.5135408388988	76.1794185323689	12.1942732229264	212.332897477932	110.046617300849	138.562046405602	19.891479413459	1.56385025261275	18.1533765928167	14.655051638212	38.3711037360518	0.0968046662134004	3.67154918410211	0.794700507578837	3.29584682195582	2.69189058059127	43.6673351770881	50.742253533391	0.111975053576659	20.7358699500447	0.0554426294751056	15.6233040604773	1.17170679003884	1.86970222766912	12.8312906124443	14.8687201383304	60.4529099680496	20.0285806211775	42.8319413263357	59.7240485888054	20.3662213421974	43.9526337774943
TCGA-G2-AA3C-01A-21R-A39I-07	0.0213365352552863	0.00470585783138243	6.16995295148526	2.16054102916512	0.00501302229627548	210.78068305666	26.1311869497812	11.5066882376579	38.2524610002854	103.990470599273	34.4563597154162	0.210705880977407	211.57683800062	67.4892786037262	19.8501339751069	0.00205099358739546	126.265125101277	9.54215999327718	204.199857406893	17.9944741944329	196.872610091698	214.450567229534	82.8301020383384	31.2827498146135	0.393766571973239	19.8139704814244	8.26258685876955	6.40102117542326	0.0316554993526538	0.33408515793864	0.625794731623965	0.161514417079682	3.39284496121275	2.57753741012587	0.00872333312599471	0.0200267599377499	10.9260952127654	0.144979089091106	52.1176081212525	1.77981199026112	1.78740980707274	11.1934076132889	0.866112787204049	412.90689972774	25.9813718454165	37.4778158317076	94.9108010365261	88.9605863838802	22.0195661376387
TCGA-XF-AAN3-01A-11R-A42T-07	0.153360652642445	0.0553840991884098	82.2254806687649	18.9147379104991	0.0119609728713688	57.7439182544562	64.8255923176834	19.1757217190968	136.550427591494	269.26339762671	55.54726894046	2.98517711603351	195.048331700246	90.5148376808399	6.87559882253889	0.0297760105581956	172.890126350388	15.4224811727871	128.741521748865	68.442134007784	582.884220117588	482.050171802053	113.46762235792	33.0996823919015	4.52614908018492	22.9797978508607	17.0668002713118	48.1240221870629	0.221720825984788	0.870450376102434	1.10619566281203	1.8768965635019	13.6761315849983	43.8754050829213	1.0586256890862	0.0371704339468847	41.8480308055843	0.639809618364314	71.4947455323799	2.20110356056312	24.2845314429036	82.2654266189828	2.26626494446337	730.301731546358	44.7845711700876	72.0808290681898	1254.64994854657	20.914899032721	188.062517351307
TCGA-CU-A0YO-01A-11R-A10U-07	0.213649233797702	0.0169106005870765	19.4257795048954	3.90958512864781	0.00487887319774424	7.10512687775678	1.01489922701367	0.902610255563754	22.6108883984394	128.438499327508	15.7378975799201	0.81576013797723	140.498180959582	59.622935088093	3.05719998347134	0.119414946331567	51.8401921982217	12.6309154297637	65.8853254396525	4.21954837481333	17.1847110273753	110.702727368729	16.3090161572223	15.5712534902146	17.9754912168135	13.8501001118283	26.9788029371537	68.2144376852435	0.44482484129679	10.8187421414217	0.839781439524375	1.22888497563249	7.27667595898885	1289.17773594267	3.35655621641112	0.0563752931269777	13.7332839347899	0.221842152354043	6.19628464911565	1.69700833427181	64.3174509816003	96.9390315334859	7.04367416823395	44.5895932870866	19.2166153721304	40.0184524452265	151.98143397694	7.04193069197524	138.902419801427
TCGA-BT-A3PJ-01A-21R-A220-07	0.0350529259150778	0.0102681384478206	15.7352375780644	7.05854131558854	0.00547087703072853	13.9409498710808	34.7185847387228	30.2714011941305	75.8372047670475	23.4109270098407	26.524686391314	1.19747807669668	199.657908070741	39.8619562733865	4.81265659684729	0.0078793810016945	55.1984785111303	9.19116916000207	136.559173938227	6.09746306181419	630.953350063144	69.2693297285444	110.895126364787	10.7150460885321	1.05017091536665	11.725554061452	29.800983426235	64.071656672068	0.115130095555007	2.38962252830071	0.854975972026496	1.34823256792632	1.14324654802505	80.9979269803487	4.15521463911595	0.0391840303407457	39.6096950540162	0.0941831035417729	33.8741565075464	0.547025509314373	2.31725035874498	28.0187466504985	4.85762837650138	58.5035063341691	14.1646204709619	60.8586852698333	94.7535858459761	2.77292096403458	46.7125850367619
TCGA-CF-A47Y-01A-11R-A23W-07	2.65112633632208	0.00260008196231601	0.765477809607013	0.0699935976379211	0.00054510198440945	0.0535119000214662	0.000270227788728372	0.0210291021993183	0.0768276706196708	411.861039781473	8.24864985082601	0.0143942586868963	121.289964545682	113.264688902235	1.11530111097338	0.142793601304628	9.66917991175963	22.4549208461323	57.2539167370493	0.427483342652242	NA	48.7203384798214	0.0254847075715527	22.3674498110886	1614.61142132114	16.0114877561486	9.94062591815451	19.6661312792786	1.72199372643902	26.6353465679299	0.710665264833908	0.721811266665971	74.4538248170023	8017.98741829636	0.000618863251707066	0.0116523794124819	2.52133235661909	0.417072009381407	0.193098338350693	2.80779261393764	3418.0429459554	205.101695998304	1.34714979133442	16.0191364945014	17.8674219525588	28.6847158046199	70.3190859450375	2.63921072257819	491.159473268982
TCGA-FD-A62O-01A-11R-A30C-07	0.233729805883899	0.0300276245398921	54.1349229146784	5.66818885344992	0.00967202137419461	11.275387022803	1.08149705445775	1.29757347003729	20.9356921265161	124.935265125112	21.9368092732063	1.17344955689235	189.742697744456	97.7021495214659	4.16683885084464	0.14389007620448	60.7361080432387	15.5301958519729	70.1254714248316	4.83431692739148	45.0947822355249	147.609832349414	27.9473493674476	20.7954950480239	16.8588514080727	17.7111750266068	20.1165640201545	46.9034267519825	0.207040534770415	6.7382622084828	0.954762375903324	1.5829518611418	4.90031957256761	728.454478360453	5.92866918055969	0.0658592874266219	28.9837360870729	0.142812271027224	7.2977928201264	0.947003601795663	54.7590573287474	85.5533959524997	7.47216359047849	46.8306777198487	24.8682415722022	62.1601909388188	101.237406071197	9.59342895952843	169.368391952502
TCGA-BL-A0C8-01B-04R-A277-07	1.29860872543931	0.11615581823354	1208.81599938221	25.8300483728885	1.11290737026769	49.0366583612943	7.54630248707122	21.2430895340171	21.3515220920369	106.975893682235	18.3307722814976	18.6859047283661	119.226890575314	62.4947794733252	7.97305863180883	0.55819897414511	103.464760844128	6.85209124381953	37.9889696364319	13.9419287385768	446.135722887579	525.863918612321	148.13050946846	10.4434638001301	8.12970409429013	5.05878388457002	9.75536079702981	66.2510460153942	0.180510520683241	6.12848501900093	1.02158721930869	5.87792405767709	5.23013311418654	648.878422204737	58.1290059702529	0.226358624007011	30.1802303255793	0.0652942234625822	21.0135430288675	0.098476657689607	84.4070948662214	52.3723627695555	71.8006568311966	41.9953900396996	6.04489260925641	60.6564866144309	113.61274063631	18.5377942205144	40.8695733928528
TCGA-E7-A7DV-01A-11R-A33J-07	0.127684465101873	0.15061888711372	29.7661291748082	33.2247932036109	0.0701953030708896	197.81774768746	58.1312850280958	137.417946615766	160.832440560019	142.931916809418	41.7419498332194	2.08703037820866	233.16554455697	59.5822221631818	73.0417957537639	0.0208679601300564	257.198099300175	11.336923977157	160.59200681045	167.104575379269	2855.35733376922	1586.38934365348	361.046149141901	24.006990404436	20.3519701327281	19.7945576519632	111.370639495501	60.9501237616191	0.233224052750431	6.80132267029294	0.636344297143063	3.08425969185269	3.75164771981969	41.5126856108596	4.17818454093972	0.525247623455448	78.0947285587181	0.253769235960094	104.142192839718	2.59396812842173	11.4681706564004	96.321543249033	9.31607646565299	329.000431949053	32.8481279902532	52.4114431184694	273.497232942715	60.9728630559167	83.8044543865311
TCGA-DK-A3WY-01A-11R-A22U-07	0.0068963290915306	0.00567958470312298	7.63368350201689	0.701640601374596	0.00544489058036058	67.2401855666134	19.6631872724452	5.84049481145183	18.0179620128488	6.91194633982984	6.23941037241773	0.306241977261235	60.4307769798571	18.1810319671996	7.61549676718823	0.00755224338503042	48.9896857586358	5.68496803032788	44.7395419693236	2.96060326674489	43.4173523840293	39.1399854153634	57.8780076090441	6.1465518020796	0.156795875557163	6.93899875237937	1.97580878563301	5.83757915577072	0.0243428809014124	0.435324561059381	0.428877408420191	1.9368199924945	0.713018320598351	14.0115973402347	1.00146070121068	0.0142546038559362	14.0304599954822	0.0177425697738874	10.3805308338587	2.93339136619861	0.769127105066519	1.86623770813305	7.51187058592798	44.2471670357771	3.46053716436113	11.4137605642767	11.2876302265561	18.5607949449003	3.48692725782235
TCGA-BT-A20N-01A-11R-A14Y-07	0.178702449396957	0.0130494892021562	21.7509682599778	7.30204734451445	0.00636523141002069	17.6595428373097	58.2413541038104	9.37058664856925	37.3368100852335	40.727642735074	17.8398249530957	1.6798161282663	190.22159485656	64.7852512414675	4.59342978510164	0.0634974895086531	130.617146926984	13.1918482155983	88.3263251323639	4.87413740950976	641.268454139072	110.106088833951	49.8584113067192	17.2843035239762	5.72640761108183	14.1715319472934	33.5393742432783	58.5436728022441	0.129055402027669	6.11303330528176	0.913890702024075	2.12140884672632	2.91464672414359	53.2383252180222	10.593640293916	0.0305575469782925	34.7483579319366	0.0433055494071065	18.7671084757489	0.348868731288508	14.3819314325997	36.6018896178824	16.1694685507511	39.6498641084126	11.958734833965	77.109552655839	220.510305972433	8.3224457817741	95.1780244609005
TCGA-G2-A2ES-01A-11R-A180-07	0.0226368245185559	0.00623290246169332	6.6758161403371	2.33691768349601	0.00410396544382329	8.17411460936286	34.6243713277372	9.5759950979122	61.9690519554149	29.8769413456498	12.5653742129401	0.549760504080709	130.17740502225	33.196366482802	1.44131695408631	0.0208205441423836	47.1723906802341	10.3600717049404	124.1959651273	3.17772911816852	173.729257516721	39.356296767927	143.740922147158	14.1820463461761	0.246158751042822	15.2154583895789	21.5601063209556	18.2234173396881	0.0704801527328312	2.2127861917367	0.870839801399378	0.445562315992065	1.50704264592153	6.47325624665019	6.29169183164002	0.0131814703697507	12.331793994649	0.103343689522467	15.1364698883582	0.603991323545103	2.19668224831326	8.14067356422604	6.23899293259295	39.4436966428341	10.1847575365733	46.3853754209581	64.3272168198	3.97648095051815	14.452035934431
TCGA-GC-A3YS-01A-11R-A23N-07	0.0827469210803908	0.0236084891433463	23.9384658595047	4.80988204784952	0.00670827769599113	30.8007145338165	27.2537727540642	9.19527937539286	37.5134092832118	35.0609046860684	18.6923055790505	0.76266444290901	187.403353980525	56.3152300013878	5.29898745131791	0.015661617839644	77.1280707637992	10.7186647821294	114.162620832041	7.3947971633481	269.052258285788	166.738459169258	68.8979776017151	13.7848513048583	3.22761405095707	15.4958952332423	19.3648612428684	60.9445990949851	0.121601621011592	3.37068216473909	0.741623338848175	2.21229864360876	3.09637091684046	76.8570613614724	1.91347871299735	0.0362866055625613	27.9710091379699	0.0645806580561919	23.7011142203893	0.750329294664763	7.42317149952755	37.3587284214186	6.75639885836726	51.5422072877521	12.8137722728505	48.4931220502034	209.530547769149	12.8977918259785	52.1596946101275
TCGA-FD-A43X-01A-11R-A23W-07	0.047797840401358	0.0107505007181345	26.098198243296	2.26670556079332	0.00625019387265478	18.9149594220897	14.9391419771062	3.28936245316361	41.0267140588729	100.383636709527	21.2470658949348	0.721382685950631	263.093124903017	133.118943197715	2.89516152964928	0.0513687459720437	82.6353768483631	18.8615351369261	95.3713006719903	5.24303523044602	60.8721560232637	90.3962098847024	52.7211991503246	25.6027863561027	4.41157763059589	25.0881064545419	11.3454910873969	10.8865552852721	0.104178360802715	2.94276423211174	0.906862023483438	0.419914516552478	3.82569551809055	80.1849057624201	4.03084049849249	0.0283904017001712	25.7738933435878	0.0595758123755648	13.0472069905369	1.79060292916103	9.68463738747429	34.6397685496043	5.55484850789641	82.8396164437332	20.4744987341499	45.4316122802342	58.0162131893986	17.8141475582324	69.5566836114996
TCGA-XF-A9SM-01A-11R-A42T-07	0.0340137977089148	0.0222041509884962	11.4697974872201	7.13133866188284	0.0147757564262305	43.8702559106804	11.7499432261487	24.2876858713165	66.2099891906816	37.0877360943521	34.9129466543842	0.91706097249804	183.037949980343	62.6938024377922	6.59020472242779	0.0142557471069031	97.9142501296517	13.250308007841	119.122291285958	15.2232016693384	282.8616871462	121.987674912911	77.0989543438105	18.2762645243971	1.36320799848019	25.4830910609783	16.4185721264301	34.8159945594999	0.152863499156822	1.74477258990619	0.751766508954884	1.38398671341076	1.87398650172302	16.9419461494933	1.8247427028071	0.0501098592317532	26.3749025665715	0.162545720416797	31.3153195523357	2.54379482532287	3.12144629345675	17.5552393895302	6.57529283280203	106.123594435783	23.083834618202	49.3272614235095	101.701353953045	15.1682404236886	28.1415450091882
TCGA-DK-A6AV-01A-12R-A30C-07	0.221402505028367	0.0151628120346318	23.8654350659377	5.80060338668826	0.00832432187290688	14.872808776713	0.574740356679395	0.829590659047221	20.6935241672519	137.232592836142	23.7060511161524	0.437451318417388	252.214773101806	101.881159040467	7.84735657480024	0.158335583501514	94.0860910095847	17.606796756178	95.6293814125776	2.77922558636049	82.6844340903196	100.953228255109	13.0454597945546	22.5547981809054	53.5080097018982	16.8519890652647	28.4777409253753	36.5812570899037	0.506539902708206	10.8104579103454	0.887745951994729	1.16718907593619	5.38896328919635	209.284367858968	5.04228563855366	0.0792412485918022	19.8698399927288	0.147296063772355	4.55634073583733	1.6673784803874	52.0586650311755	87.7893760681571	5.53181260031563	56.2940429286137	22.7243916198331	40.9062855596013	129.397825811071	10.2422802761369	243.177512720587
TCGA-GU-A42Q-01A-11R-A23W-07	0.112077787306111	0.00614388132310122	28.1248819830941	4.57572403281329	0.00261152336447135	7.33686416539306	15.1720243408328	7.28866265515689	58.1531950689473	100.048625055126	25.9418713003383	0.283887410371408	175.427176609154	52.2744050312806	2.03748067910053	0.0237312300877765	65.6480748674568	11.8674298917764	126.822402535673	3.3979108413734	280.712204361587	112.372247258743	95.9146343060807	15.32756632452	2.17747056748799	15.6646945708633	8.32612970732175	35.7389276090814	0.140937584022984	1.25685974078319	1.01337692344161	1.01193531844496	2.85199793953141	42.6012046194277	1.20450373287284	0.0102912379360594	18.9541063070147	0.182570700992472	25.2846385195254	0.510959419440267	21.5054041056947	57.6358792094118	2.94577221665676	82.9132763780825	13.4012601357517	75.621406903038	697.95412685357	3.61075485949458	71.0463095161875
TCGA-C4-A0F7-01A-11R-A084-07	0.123909786221072	0.0140211325055035	21.9748452352974	2.77928319047652	0.00324884306470793	15.2181706880361	3.56559187572283	1.72376244494076	29.131158326362	123.626422567937	13.4358240592365	0.367545218878541	190.310854122249	79.6804211486932	6.44792737276423	0.0999002111377415	147.98780199635	13.0313829606137	78.3612845641451	1.96652689215483	115.978951534664	82.2318133261507	51.2701165211778	17.7347500201922	2.75497104362828	13.6911148439955	17.9003298673777	55.2261146054779	0.388774216419241	8.96353338498989	0.908117727134806	2.47106410853115	4.27560969940714	1010.01066694939	26.044498674955	0.0248091933216116	19.1287779060061	0.1116971160197	8.02421510368212	0.306547594965042	16.1031277616843	109.02236849017	11.5262922764047	45.5937184720488	9.45956951481746	81.3062202821303	219.070799121443	8.43671239933022	117.228730488244
TCGA-CF-A47W-01A-11R-A23W-07	0.0467116852630672	0.00590990827005147	38.2923573916491	1.69657508096661	0.00339585862538767	34.1167675365574	39.1151474457571	4.61710649672598	36.7197499453366	98.8899380486973	22.4945481983809	0.776752989993006	218.849283000568	123.928231808244	3.73279831580355	0.0356089190535261	90.4525712551514	18.0967963152501	146.352797410195	4.3728505638186	70.0168379169197	64.4489413681988	126.153306021291	35.8331220182557	1.34545795547126	23.7708479660021	18.9260587885491	5.99603819404052	0.0702398106628928	2.84848194185793	0.780137840183186	0.806505950453826	2.81448154455109	58.3042889280477	2.41921376364436	0.0218680407419394	24.9371815252783	0.0634838328781451	11.3094049198003	1.83880913799077	5.7501029684649	16.4572989904172	5.50144992368271	73.5067535392395	25.7962692241247	44.3682750411638	93.5756975954065	17.2458980117353	74.166803772014
TCGA-XF-AAMQ-01A-11R-A42T-07	0.0409490578639122	0.0505118728066524	41.1544927849435	6.29334017381496	0.0317592294511323	82.5453941573188	96.9921825771181	57.618874212938	132.365237343694	41.6616179192968	29.1777462549893	2.81988058797527	231.68794292696	101.919303572987	9.01108771593641	0.0485897474839366	167.336707979592	15.5893027056966	103.511083030797	16.4992195870498	587.75832594292	167.246568492024	116.794185820676	19.85403199602	1.4363473879593	24.9286045810061	24.4579203786943	60.454380343167	0.14026383373841	4.76017913905249	1.0193663214362	1.34574204527277	3.03433763065317	90.5383994341595	38.860634935116	0.138536100634212	36.9215519497138	0.133042494334985	35.8234088933424	1.60868295528741	4.09916344324822	24.1242851499925	14.6064294269117	99.2756587056106	23.5827893786063	57.6323390964235	172.885014818026	25.4940297989632	39.1172220046018
TCGA-K4-A3WS-01A-11R-A22U-07	0.109820689728983	0.0252674755103852	34.2310889706216	4.32311506696103	0.0110702996078156	38.1190625871922	2.09270133617442	2.20935273632661	18.313753591291	76.6308718038252	22.9331832985085	0.745178195196053	170.376601572639	86.1853575362324	9.87536673143893	0.0232257613465154	61.1412403419407	12.1602885347884	70.1131043722985	6.88929531207506	32.4972508750207	116.971209869313	25.4001034421295	18.3758738222762	16.1923320407762	17.5047768983203	12.6927405105972	42.0467701413378	0.140258595534042	3.13762054700781	0.795302598373397	2.49216699795149	4.81988186872071	199.692837680396	1.27929906243749	0.0620348160006326	20.5270068531774	0.07063668979477	13.3905220159605	1.25504460938458	17.6255558416157	64.2325691089477	7.84786839859577	80.617611601174	20.8753071568956	57.0672829101961	59.7274946485589	27.7615747139567	70.2549551444125
TCGA-C4-A0EZ-01A-21R-A24X-07	0.0999033663927719	0.0411903036564189	15.1005520053418	3.60172777621834	0.0424991062277033	193.642331976651	0.446788281761609	5.10238821927944	63.2031348859134	6.58690029430497	5.13956908184387	0.487013020833523	364.297735799642	152.643955171661	18.0482367053992	0.0621628688350419	218.006863146333	12.852795669667	91.0690597386575	2.77773883650534	354.428678496496	88.6913099468964	57.08944156708	7.60847479036274	0.886924074111851	5.63617425495918	10.7932804273529	37.0644408178491	0.222774697222832	5.53225657836002	0.743599662510374	13.2628743117532	3.23184384431152	43.7315285083407	101.824220218852	0.16208114842679	36.950462478056	0.14007377281125	13.3867727134036	0.427217660875584	1.58931027230387	7.90280007094007	36.9204548686163	46.5129278909748	1.68812912007831	17.8227557676794	43.3516368589245	28.2114177335424	18.8349063883341
TCGA-CF-A47S-01A-11R-A23W-07	0.117583040326648	0.0108601838173152	15.8442398512917	2.25234263335481	0.00422099788040787	10.0577144779661	1.98804356140948	1.07702884046742	19.5632600496519	123.035546757015	18.4075799492785	0.539041066599391	182.847423933275	93.6613642769669	3.67124783805622	0.0815646805841996	53.4962880457951	17.5935106212158	98.1894050100427	3.69169080467647	17.0649277003314	90.6284535865032	22.6434436561323	28.7843232212326	23.9664615544013	20.523766720618	23.3054792213207	16.5370471327056	0.200273033787084	7.40451704406867	0.809505163415673	0.678486263068862	7.584524740356	194.259703590851	1.57312884755554	0.0431857350032522	21.0247903402647	0.149726172789087	6.74003812066852	2.49376640101707	35.1989708173922	32.4735051180901	4.69149866959107	49.5950629969869	25.2221231266313	37.0053978255788	108.899627534006	9.65897445830272	121.593270737215
TCGA-ZF-AA5P-01A-11R-A39I-07	0.217643542832426	0.0668080290317795	82.3431797025942	11.2531699367772	0.0149479264946764	51.4505681938835	6.62572712687834	2.00523618010576	5.86735972451486	95.5221701963397	24.7225926523417	1.66199177959188	166.679401395926	91.9070017893809	19.7004306030124	0.0242396040793338	58.3995956055546	11.9034740149636	79.077549670725	19.2721477365619	54.9710235752432	83.5454830336421	17.3458663274438	21.5398650464933	18.114678956867	16.1388069616484	13.4441355534179	41.7255294180844	0.15639701748842	2.9016064489526	0.711725205004632	2.24279069088123	5.18986155236872	159.557198388368	4.54359273808528	0.0492712059282222	22.659940085529	0.076749089610598	13.1950112972781	1.29551017064451	56.446417459283	100.729910688966	7.19888878517609	64.0033382761921	23.4080155715339	50.4747598794204	41.2673699467687	28.7835430789561	63.7346481204214
TCGA-XF-A9SX-01A-21R-A39I-07	0.0299586946799976	0.104605998950381	124.158785253221	18.4709357041742	0.0472987585503013	144.365364481762	32.6025657274776	93.3476803471001	169.33397298462	96.0728465903966	44.2930128293577	3.02316821138863	214.110570274451	89.0131439115401	27.8589782739676	0.0228629068698559	408.624849540584	13.8676590323415	160.383694729011	35.9213032145389	989.722159077873	212.004574338667	414.815867314378	27.1113171044454	4.95512372096601	21.7530550910708	96.6272976444711	101.90170318797	0.120702776154311	3.57012362617453	0.666630154627662	1.97951020410084	1.76342586222262	97.794382108591	2.27997379662254	0.367999375081487	58.2265168739719	0.240194376567737	99.6297230383169	2.57356105177778	2.49404923730652	64.4066187998413	11.6717359268639	308.417018299679	29.6311274827933	59.3916144791107	95.7646852210839	39.86789381371	63.5979033526119
TCGA-FD-A3B8-01A-31R-A20F-07	0.0482190160618717	0.0419124390400683	36.8347486012725	10.1556970408664	0.020848367704515	65.8515638206115	12.0260748767436	14.9794940335938	42.4747921068598	36.484013361129	24.7764266439522	1.66921230497886	131.112203439261	38.3235037785775	16.7106993780201	0.014498016903335	49.5774551910524	8.0747595821381	67.7009810637624	16.3587979590505	171.446404114204	97.8831478728003	50.0586258510761	13.8702115904957	1.3955515924392	12.9116168072564	18.2956905414285	62.4284432772048	0.161358660971886	3.32835311652619	0.694894044668024	1.9605250299541	1.96062187627254	78.781836766465	4.9645859649645	0.122803606842487	25.2958977585318	0.139628021687605	26.4984402128575	1.70990366276294	5.7075898691552	42.4894631967213	8.69141301945819	106.387937190247	18.3424095751617	49.6541364329786	58.5418469622146	24.7831516290006	32.2763717357913
TCGA-CU-A0YR-11A-13R-A10U-07	0.206220277505488	0.143381602765935	300.421079563386	18.408622424562	0.0389197858719961	100.891206116105	23.8461294320465	4.6630359484494	18.7539977751399	71.4814232234087	21.6694383162609	4.3632330418323	134.729190169858	73.4954424989655	23.3272202292745	0.0362720262220734	94.1056122967191	7.89862769236828	58.8319905575129	40.146962269285	60.4412866201483	121.527066126972	46.8081396373315	19.9050040130526	5.54978408993048	9.93955865306783	9.45490570166476	60.1047251424452	0.12183169313321	2.63340837020737	0.666576484139237	5.74461673017332	3.85859210910551	500.207269211829	8.32399098183427	0.285754181379108	32.9732076322068	0.13584045579511	23.6882916983279	0.725106528434802	32.5997828116298	116.798453032519	8.8145193463303	80.2877114918761	17.6958822491476	64.3059436520997	36.5295092118343	43.3666000485553	63.3498837944217
TCGA-CF-A27C-01A-11R-A16R-07	0.0483184494564253	0.0106728463537687	27.9933738409997	1.35376404706272	0.00603992239678407	21.6630098985844	15.8837898226806	3.59677852893835	31.1885146733099	55.4957124902482	22.5141532545607	0.702188863865942	186.149944108424	118.677933950756	4.26216226909019	0.0556290702968826	119.921221300199	16.4678102725947	89.0351040098338	3.83796232791997	74.6548264630417	70.3779537054902	32.8314835290851	24.6618853544713	2.75369163317643	17.80542523756	18.1593469342871	13.9619986128766	0.0943866763414517	4.45348632260305	0.936184582640608	0.606230495023717	4.03542583944775	68.7125216323618	10.5709414692344	0.0284022112994003	19.6753773074054	0.0717690237987531	10.3986188509327	1.1342973343153	9.54823660826016	27.8659722368253	8.31428220064588	53.9738550544736	23.294226092591	54.938930813718	75.6301453844746	11.7773417774271	54.4388338669829
TCGA-XF-A9T4-01A-11R-A39I-07	0.031125312214941	0.0355240674295367	55.558725408522	7.58095617520155	0.015018451598769	52.3955623123436	76.8077243594314	81.1137315077286	175.090607451595	40.5352217587604	30.1469512434891	2.29780612044911	212.967459151553	50.8697210172657	7.62551312334527	0.0170726757930266	70.5372041218073	9.78346486397128	111.534328708996	24.3571571827167	246.562482808224	123.549439088396	240.995567078628	16.6249480786163	1.75949652809693	16.9250256399297	36.3485161648001	50.8500688292472	0.0709972218065932	3.64640876157028	0.900510239169997	0.302131368652288	1.40592532629257	55.3167249514346	5.11263296483919	0.0965311653944191	63.3996107628526	0.101209133819303	59.5544000117413	1.00142051401541	2.89406156917667	23.9821762775165	11.4184794552597	178.141669467847	19.6041797486179	74.6466238332085	118.039193924492	16.1661474174645	43.6666780953693
TCGA-K4-A3WV-11A-21R-A22U-07	0.05347348021815	0.0190507698435711	55.9446307052181	2.47007913102422	0.00800037613562888	24.9567180827983	14.6054067226804	3.40008006286882	24.8079104964947	67.856040067752	20.6937535175972	2.03330426138859	162.262403558656	110.913227204833	4.10070363554967	0.0776741313612158	86.995439469288	15.7140708041034	81.0471113952493	6.1849486581672	38.7871091266104	87.6058828215323	42.3978607310075	26.9564264494654	2.95829347397859	17.614444702594	11.5552397974287	21.5663379617727	0.107660541577049	3.18809381097499	0.879898100774748	1.72601115132615	4.00175231833937	206.992806226146	10.6410172749044	0.0531047018049869	25.5606114706101	0.0883058915215204	10.5595556541029	1.48241629713113	9.76854003187519	22.6804208711323	5.63695195846995	44.5794201705269	24.4015348861932	52.9055843151244	82.4387367289524	16.2136328753583	71.6191965274527
TCGA-DK-AA74-01A-11R-A39I-07	0.0154619662170078	0.0190653484201405	10.2827685006058	6.01451962478824	0.00989575242156553	92.010186119924	30.3706375999619	64.6296258263938	84.0061414574773	39.2039409636148	31.5499745371642	1.10347593567177	190.444139778989	52.9682977900977	12.32466276345	0.00638021927175221	94.8144759524474	10.2114869601246	131.199234977541	32.6502751871929	160.146252260439	82.709103570372	134.511512044169	19.3600323099608	0.470247879745116	22.3018432521631	15.5450157478896	20.5118247426813	0.0618942582517654	0.996592336951259	0.634215826106252	0.958219757720723	1.22088742068047	8.80883771427097	0.412625991297441	0.0502149331552164	30.9010320186461	0.0804699816774718	53.8711438434884	2.80134854540182	0.939815028856284	13.2410175952793	6.98466312793706	193.987053304909	27.4081670032445	39.0819140816367	47.0376519977811	35.6815871521529	19.1457032025977
TCGA-FD-A3SM-01A-11R-A22U-07	1.99328428239809	0.173988564630886	97.3543171924554	30.0558285997103	0.0468543655384928	39.8280709902604	16.6204771737719	12.852966576461	99.2652067754668	462.903252015973	69.6727008880751	3.31495433718026	245.38933525481	106.112647963282	10.2240142011816	0.0592217709585174	290.040139106645	16.2683548964694	114.472892623788	93.6854770308419	353.732483921793	2020.14962228312	39.4094725120874	38.4205665409139	79.5535637375237	25.8281464080936	23.4565108989277	91.527389180764	0.79989818827224	2.71732661146187	1.09890224669255	3.55115778885642	38.5902458953028	176.680902668395	1.08971201399228	0.345201658788002	81.0664861219287	0.66455264403687	85.6492884012605	3.69919704930667	182.176480087874	232.143453010632	3.68485288250156	678.67382241938	60.1811732428537	73.2818595090441	1230.70320432331	20.0089257894642	315.76638743103
TCGA-KQ-A41P-01A-12R-A33J-07	0.897079778170338	0.0233030705981097	18.5182289826756	4.41065011797839	0.00380988367310003	5.89933769341439	0.0621398898883495	0.290865099576513	4.85901931347174	313.447654035468	17.4193676815471	0.275999118488217	184.480466650335	108.109372676403	3.79863389880755	0.110262585066818	47.794447051595	18.1600852747404	87.7679879567624	2.19120757347132	8.51162122591833	114.682020185058	10.6840203417314	27.0070110796717	174.363036800524	18.9242162252893	16.0027495821402	57.4145507117084	0.406722864105465	4.14533715477322	0.772124665101226	1.97091909127549	24.5681792679131	1082.17016915373	0.26808044736595	0.0539842113514465	15.1015185202161	0.20286492719357	1.98471169647093	2.81507435243002	238.439538783259	158.250542521002	3.63557159878102	65.8708463922072	31.1533732179928	35.4991009658782	114.97483880557	10.8863131323693	414.986299221242
TCGA-C4-A0F6-01A-11R-A10U-07	0.201299408664125	0.0229228969064118	19.5021568842699	8.24119849127608	0.00906989386224537	7.3312959472171	4.77665725622014	2.14617119050154	23.8551015148572	114.917999526788	23.4752789561913	1.04518080229627	223.819843827071	86.0383108660507	3.45311166088418	0.108200323438464	58.2681762701042	14.3948260546323	77.3524640855317	6.76896140758426	52.4122691966582	157.618936592609	20.1285740132636	19.0029835115773	35.095353759606	18.3631576750543	16.5047264493095	71.9189673796189	0.199225552635275	6.06086539485324	0.841200417773159	4.44844780054423	6.14472803932064	620.460633658921	3.18036108301269	0.0932134573787784	38.8811015841492	0.0734750047465504	8.85861818493472	1.1953925994851	55.2065167975695	76.0177297896503	9.23784476358862	32.1822263312934	23.0963310766187	63.8644659595467	138.582943770225	6.49154482017633	202.41302407811
TCGA-FD-A3B5-01A-11R-A20F-07	0.12088630097384	0.0506027478489427	43.1659970800947	32.3983650452117	0.0224478709187982	6.92149333715127	37.1187806913467	29.8616124323548	199.64428203768	88.1640919421686	21.1129727946707	2.67274234683513	224.308863153587	57.7477433850754	1.42304973917728	0.0393041566476693	140.266264131587	13.8363631724717	107.81432438388	16.6315155926998	259.774300935557	64.6946505111421	274.192573076563	16.3524532909261	0.637657695029876	23.6721893503116	32.1874035844203	100.720614826563	1.21805019130993	3.62319322485447	0.999166183152002	1.96026382514704	2.72032229835615	65.7293395983608	7.72705243434848	0.12990283426502	48.6737207959411	0.246082722636113	29.8036378032023	1.29611020679677	14.1278781553555	70.6492987235976	11.3312302881631	131.114471649741	18.1377177558246	60.4603109791115	142.924010045927	2.86361645022574	97.5390542393893
TCGA-4Z-AA80-01A-11R-A39I-07	0.0984511247019279	0.0217480431904938	28.0751898531627	10.132070717845	0.0166440933137228	37.5576006944029	1.83253043959687	5.35220234471889	22.0404322695953	48.1074372519023	41.3493568178904	3.58337384022195	286.808480194185	152.002978471284	7.81540693478832	0.117275662836264	177.00702528362	18.6950654615214	99.1154905495074	6.1912465685129	357.902435174792	267.144362816516	33.4816141800556	35.7599999643976	9.6581610590271	24.9093274761029	17.0810762168114	47.8167328454333	0.163153648499702	5.35578472670049	1.00669271386389	9.72305942082315	4.2841481502432	172.509886927368	16.9573111293804	0.0361202447386249	41.763904696893	0.079099475427102	13.3934780188022	0.700599221303736	15.8491113547408	30.9650497660978	25.622132202924	42.4753637162684	25.8720864073171	87.1518979051689	199.918455060713	12.5920261656761	111.552141477556
TCGA-FD-A3B6-01A-21R-A20F-07	0.0296125772894511	0.0152370088276618	39.3320908832775	7.72728905995536	0.0172248346858795	51.3976137395932	16.0014181693256	19.184979939845	109.60031816733	48.4156787962441	31.012944091371	1.05725366694733	215.462132916102	63.7732662651526	10.0690972503375	0.0143255661511177	181.496188288373	11.9309520976662	197.839557218688	13.6184510607845	1129.83348178543	108.360542288568	273.730004746576	18.9081192256535	2.31385600053464	14.7953249077081	50.0394012714213	55.8505894146141	0.122994619389041	3.14058995329301	0.825648627919523	0.921733287989654	1.31536066366354	25.1634767291445	2.4675978483156	0.105395128290277	33.0817286203697	0.140689737325886	47.2306939892864	0.911058414722813	4.05552530721552	28.8098204846635	5.94103944704177	114.509791334952	16.497895128301	56.8173655456211	117.556209753716	14.8619664089708	36.8372381375208
TCGA-4Z-AA87-01A-11R-A39I-07	0.0754482998176947	0.00897402771302376	18.2468251384256	2.55008592625316	0.00793902560419259	52.6477791508325	19.1925814176858	4.52614269153156	20.4849309588078	50.9327412110155	26.7177100976218	1.34017584066134	239.426343887616	149.954897355768	13.0910487920414	0.0457669273175838	186.98889229282	18.4348927015747	103.053416673551	3.78963530315075	200.11945662237	174.922616141272	92.5465504405364	24.8285440061721	2.72406723313814	29.0033009877962	16.1870811833604	22.5252325023518	0.0534441277704889	2.51969775438687	0.801692176218874	3.44962846590295	2.75274880331948	51.1092134681106	7.89525285014157	0.0159882825713208	25.1474146929441	0.0409196284039469	8.79634549699601	0.635150193235552	13.1852278565777	11.1533706870493	9.39231766203391	49.7423189675154	20.521380872772	51.5728516586347	94.8986379493527	23.0520938749665	104.45438060825
TCGA-DK-A1A6-01A-11R-A13Y-07	0.0685038793447124	0.0606401284730506	38.2859514991557	16.1406569821929	0.0275941659980968	34.4045888126354	5.05554492358347	7.7522496118091	40.3704742365278	61.4746854971036	47.6203752467852	1.78312500387936	282.101397609417	111.567477978313	7.47366054379121	0.0759362823362103	290.022228005556	16.2364423799235	87.3006952330618	6.76263317270407	427.100697775939	348.989487587224	42.8951228568471	29.4722657218058	15.4707586677928	26.3001039012082	35.6879228069107	44.7175281516562	0.148272408545322	4.90979928598281	1.02516020825379	4.78141775358045	5.37617264298134	56.5282071903634	21.9879574083122	0.0958259411959199	80.4008898879981	0.109768682449833	15.172006353511	1.45828814967109	6.47723172107097	28.1304372831338	20.1228075841713	82.3405051766387	39.0074389789706	92.4880868841524	161.597499280722	10.6572619494369	143.664894931114
TCGA-DK-A1AD-01A-11R-A13Y-07	0.452740077950508	0.0299990574892651	34.5063818746167	3.44876147538064	0.00936606894114845	11.0045537579049	0.419633387407234	0.662565565157734	13.0217465587789	155.214865775648	16.3561396577756	0.692241525985632	172.700235202686	100.79204396668	4.22383425731793	0.107613375443757	89.395108191531	16.7402059284084	72.5514165326046	3.12970691971404	67.3760615722948	85.1261432220183	12.9201151111966	20.9848777646961	19.9676706808296	18.9226390075505	11.5996054793106	36.734219533287	0.573423833236172	5.59814691071151	0.82083584861603	2.44031133177769	7.88371657707978	918.902506816242	5.50608233103793	0.0716279900566243	18.1749020054484	0.175965709089061	4.88031858762702	0.932119984669795	54.7159403693233	67.1260069521457	10.0173238861263	69.8320814528794	19.8523936553413	41.852354129457	49.9335162345656	12.9398195583456	181.76962373703
TCGA-BL-A13J-01B-04R-A277-07	0.467425522754467	0.0168369235855263	448.211772736023	15.1734764033405	0.032595233005196	36.9872713484172	53.1432587786601	16.052242705298	22.7562955890343	71.4083832865015	13.9389134161001	5.34649927875509	124.451923922401	63.5011500047348	5.1630178371289	0.0708861852694643	128.646158662668	7.3837823621902	36.5240766094425	6.29656473316298	429.738280926335	169.600035171092	100.288311017161	8.22465255211616	1.57614458712538	7.90392518797847	14.2289439615508	43.3222043927563	0.196236141857788	5.0114550460563	1.0186436632951	1.97227218700024	2.81444257164225	177.135849410564	21.4431354000148	0.0256100241954663	19.5414785161593	0.0487915518580945	34.7578311773579	0.0628847657956326	29.6540690305907	46.2172153733595	25.4802327244573	78.1948737101052	5.96141325384517	100.809360793545	64.8310270056008	13.5806422321613	39.1148528094783
TCGA-FD-A5BS-01A-21R-A26T-07	0.016518858033178	0.0242830099855674	18.0637870419775	4.28289424008598	0.00814692209480819	147.947029383482	2.4089588468213	9.38718121452855	32.7929288815669	40.8449684397774	12.7368409491477	0.612501644740086	104.117562772337	30.7257850152683	19.3001807071863	0.0106356724886479	53.3131011894241	8.23202464022529	66.5428401360372	17.5546119820018	29.4399131329094	59.4362456685838	57.1997003827959	10.8451818317063	0.339616012446539	15.3680064563655	7.49639154537645	15.1528210143475	0.0700288018595322	0.95130900216759	0.541322857282848	2.18662526866562	0.829723610942656	19.1614158807557	1.70253444075079	0.0524914637738364	11.0820677898363	0.0665977679588117	23.1378180322124	5.42301325777814	3.92557083664006	6.05691355541294	4.38190223850589	127.475925140965	11.2576692438776	22.1212351028291	29.3687560088495	64.5626406684158	7.38487234901543
TCGA-2F-A9KW-01A-11R-A38B-07	0.154932793980221	0.0866866165420696	18.0191590299917	11.6935407306998	0.0365087474831362	41.5614403528975	5.81229454269979	2.83997056761045	25.6645216251871	72.8981386020058	22.6879387280338	2.3278796149894	209.085415921275	102.918470835081	20.2060368803864	0.133950846963401	74.0472230481214	14.7010709868395	111.917080011985	7.89550446330474	32.0260537065524	452.365844954158	87.2411026788078	30.1727253549911	42.3621876200322	16.4314758158207	40.7087120737667	53.5504496171816	0.218296813680013	8.87710811672883	0.903391129570287	3.74547947615788	4.17902634907917	124.82994921743	11.4605763188293	0.226718615457352	38.9025573326436	0.0915159183113878	7.66483624004319	0.978139692956796	32.7041129850027	27.7993428201574	11.1754143208176	42.7408790871797	23.7332582660282	50.9567902092944	77.7372346835217	23.0670606791305	79.7578189031902
TCGA-DK-AA6T-01A-11R-A39I-07	0.0165055660974357	0.00184676770221125	0.973683371081436	0.111544506765627	0.00155302847091517	12.3054446374657	0.178553374927676	0.235154794013458	2.01706386753471	12.2010068577904	3.48472822839775	0.0348489991017514	76.8511710328652	36.7251707167723	1.95310445700542	0.0150296402395208	31.1506244559008	8.53274398304163	49.1660707067317	0.448810643636903	2.40381449843149	38.7164951814662	10.1152335562754	5.9568764363942	4.70453356579466	5.88561600494878	2.03746761931185	5.412013452701	0.0333851845807557	0.639379538474961	0.423090742757557	2.27579797880226	2.66046478768229	77.81621257764	0.336094811383741	0.00525114363758781	6.84163922172233	0.0257698843350832	1.65713666561977	1.15915734291756	2.49414672446631	3.61121456621554	9.49160090623	23.4948070001131	2.44296250353158	12.1737267167673	5.43063073953654	7.68280828209565	11.261122419865
TCGA-4Z-AA84-01A-11R-A39I-07	0.109768399377943	0.00841294872731212	18.3685143555044	0.813327880771062	0.00334833293235637	20.8813790556236	5.7952659731982	1.01942829418623	6.79471443652209	114.310213322368	16.0787538350174	0.274439104599293	143.474811911185	98.0901295238057	4.12211786320103	0.0330993626171401	94.1227955813681	14.2181903855038	114.515424648172	2.39853317553713	71.0311801486958	116.320601253864	85.9404678146438	24.0390757569547	7.3691437921141	13.6693803994913	9.63274673166958	28.0953878999378	0.130242508002843	1.46702118813329	0.686213882247913	0.945846728956429	4.25760312652611	53.5343604527545	1.15018751558668	0.0160912729893881	9.90130479792254	0.0656087964993018	9.71313808963042	0.369078665872679	20.178325943383	24.7598559537382	3.39510529081548	79.1297165318281	12.9645417806351	55.7896292800138	50.986697493653	12.6096936659207	113.127436384107
TCGA-FJ-A3Z9-01A-11R-A26T-07	0.313852453692707	0.00914209597872505	15.2423095858933	1.24245530499534	0.00466417447876148	8.55020740911631	0.961326416171157	0.675036753383974	12.6611585938285	111.256841420978	17.6200233862535	0.291288857213383	191.084409214974	111.081760898528	3.98799489912498	0.0723321845447889	69.7721780851422	17.3918842797504	81.2094275114936	2.37332859381237	10.7684245272179	134.343381600379	17.8639005625337	22.3528860924101	43.0730825715736	21.3919247758631	25.6756752711372	17.1930533868387	0.327983899971473	13.4326129413984	0.911967832220446	0.531622930582744	8.62160180719405	242.813791847788	1.87392290591766	0.0357774063340877	15.5037480265541	0.203035880047582	4.78382880202418	1.28691935548346	68.4857823835943	53.4932933296959	5.82886193604602	51.4949270580273	22.7003576218219	47.4398761925524	119.536207338351	8.57301576778129	139.964295602136
TCGA-CU-A0YR-01A-12R-A10U-07	1.56045791736967	0.0663784520348203	49.6366437683562	8.85532460345349	0.0172559312313385	12.5178794763812	1.00616577252213	1.00359903686753	28.3503637336874	209.700913643517	27.722144133692	0.82920518359302	155.173845262637	59.8031708933854	5.04678723572563	0.14437823373236	150.822207806046	12.6062791102575	73.6069873568033	6.00347152663175	103.978354911185	760.821397664891	15.8715864120268	22.5542261509968	142.188509867754	14.7416324431095	28.144171777443	90.065863144041	1.72158024611844	8.43650929173185	0.837011633149841	4.7704045304251	23.7255060756057	1178.73489237034	1.45614866757708	0.381808200392812	38.9077572194082	0.565393174493312	10.389010544551	1.38341999247249	358.008215480561	241.904548480748	5.53700129710063	115.177929750113	31.3917121645774	49.5835418828093	283.005954388124	13.9538062240612	448.887067748101
TCGA-BT-A20N-11A-11R-A14Y-07	0.411061956513396	0.496931025798104	1223.82571200385	71.4930213485813	0.0575344706994088	119.141874892905	30.5302802470944	5.56121485876846	9.62899023753355	112.35616921946	36.4766917417869	7.24321430963344	153.40297660071	103.306958580353	36.44573792063	0.0363559959591803	109.469682691766	9.10664501808108	62.2311953984513	62.1073136103879	116.015055977811	135.369301666091	36.0069502992013	25.0218155431661	11.8487278610716	12.5368069427076	18.1343833928913	120.481388688344	0.240344565549718	3.29800676197551	0.750592449441736	5.31995750713977	3.84000026547873	560.023060790794	10.8649850705979	0.21475016310393	41.0389391714388	0.177169891908492	28.3491482094165	0.921139155605592	85.9699192273508	223.333379216606	12.0313987515756	107.494169213485	34.20872997516	88.0954034052204	38.0213152889427	53.5055731221644	58.2325705915669
TCGA-FD-A3B3-01A-12R-A206-07	0.0200280564076525	0.0284740010049	12.4543884608509	7.49464969499695	0.00958955984099889	22.0043173883999	7.27667113307169	14.7337999065934	63.0360664153322	15.1714599973433	23.4880127857522	1.15573999105767	179.379212907156	46.5521565844503	4.4201200674808	0.0110848407514672	55.6017560238759	10.8496839275056	117.526509981287	7.86613690819942	218.438546377651	56.9635559546207	63.1538519334962	15.1180895465097	0.176968838102521	18.8729802083875	20.2537178014008	69.1382843028237	0.175986092017121	2.80015495124463	0.841401451286628	1.23639058831286	1.32612329807162	44.3546327617732	4.37973665558943	0.0406002292284715	20.4714314443547	0.110902785921578	21.96165034446	1.0902067799659	2.0526456457219	18.8383386530516	7.62561005746026	43.5233024666307	14.6279236546158	59.610883592293	34.8455778928985	6.65517540473186	20.7202007850102
TCGA-FD-A43N-01A-11R-A23W-07	0.596464543340059	0.00689307831168598	5.214524659796	2.39040541034108	0.00335306268979432	5.55824854880585	0.149365497356449	0.40022374165051	5.08295097380055	126.424205830457	17.8531585734679	0.224840959476243	178.828928635774	83.112416647114	5.69179129549099	0.0537368882414431	36.3310365772546	15.198246822268	64.2642751718343	2.21831258874423	4.26651397191039	141.341442496014	5.04068427065529	14.754038205418	103.422754333819	18.8353053716018	24.1655984778732	39.4124564687448	0.473912363821183	15.6386263829625	0.794209802474583	1.58598059519694	7.43388862225494	632.761281476605	0.531271908270277	0.0258952467503925	11.6174010760879	0.212821350645716	3.91654667501234	1.86702492985573	200.958462814	121.842573522105	6.13458427575471	38.4021531012299	25.383320044904	39.3554751553276	123.509986679857	10.4520021827559	140.798465827204
TCGA-BL-A13I-01B-04R-A277-07	0.0401194135578007	0.00681472225279991	126.684862583282	1.80153632265833	0.0184941650708545	57.9241605660602	9.97497848082975	32.0972249108184	19.2712218096081	30.9992243065464	16.6419552590387	0.506213658531701	87.6998188655205	32.1308594419371	7.72832785593587	0.0074845922883808	20.6448733327846	4.78895055150692	50.9270836403005	4.03501990175434	141.163036378618	108.060779632429	69.4119702544247	11.2007892720409	0.159837164623678	4.35364053282198	7.1441785944931	13.7313817662626	0.0364994589806824	1.00821051326243	0.658070633889279	0.861201516451354	2.59414421903105	41.6026236925394	2.43883760469811	0.0255101121634399	18.0155551128266	0.0339323261986919	13.2861954797531	0.0687529888323627	9.47428180248244	19.2664115301129	3.60024698308901	67.0860589619208	3.7464239347325	66.2740065038173	58.3204189263884	15.2292955750191	7.48533978257386
TCGA-KQ-A41S-01A-12R-A33J-07	0.299775288653162	0.0332406518728576	32.8151830659919	19.2820886708392	0.0133729795820537	28.9601580665214	4.62419116473484	4.53285573405772	34.1860333807806	112.060014047917	19.2525245001718	1.62987470359796	181.550423558197	59.8374538595208	7.70465141476109	0.0574999274558793	113.78187116199	11.6722922810768	68.4980300060152	16.1526007685406	83.9253063440845	175.78759868847	79.232259656421	10.6709933416402	21.4020686263915	13.9300460812801	15.9246065101168	98.9903868137976	0.275589505263306	5.7042190733502	0.724785543706359	3.69511648547657	6.05417637279304	234.894526672631	11.1373853536854	0.105243189437253	20.7364901026867	0.17517838191383	19.5887856045735	1.47585025397457	51.2546559248463	100.923608841607	13.855478051654	84.0945877668386	15.462882489278	35.0924621944969	106.90193098677	18.9472501714577	93.4132793997358
TCGA-4Z-AA86-01A-11R-A39I-07	0.0182859973141782	0.0151766083247303	9.74788473084067	11.4227108305912	0.0121210808585451	19.9888860119863	34.2636132202908	59.0899265811316	86.7654293175185	23.2378664129217	21.6134005889097	1.69802349801449	181.203201902726	50.9587024498324	4.79502378377833	0.0152279778259145	68.8283650645102	10.3089733105622	120.786126108593	14.7280269004515	327.942893980384	94.2162276067977	104.513075574084	10.3772534620069	1.71433081055855	14.2223520795588	31.5975930446033	60.814502032492	0.187979340282567	3.48602168649795	0.803230196853033	1.38839835356717	0.926535383309149	49.5949265322021	4.74506426501217	0.0570445712338371	34.2108938825116	0.097402782608999	34.6843243115568	0.858913353098465	1.53329007086302	17.6510251117027	8.3665151679722	110.083908726801	13.1947427440288	48.5661689019224	79.2432700221135	6.50510977817914	29.4398076290664
TCGA-E7-A5KF-01A-11R-A28M-07	0.0160564548750708	0.0163894877441052	27.5266875461991	1.71040980682882	0.0177710982159761	36.4607592262047	78.5932852062508	33.3299454833751	73.9716129850079	33.3025443665943	23.1645912813925	2.81940824741866	210.638680169251	131.196047420471	2.70972537153855	0.0571095769987425	120.65488089565	16.6448626260624	102.61002780125	9.80996579678056	84.0665994215855	112.322001917527	87.2573949397711	23.2407414928528	2.37452195048794	19.0874594155083	18.8660483366936	9.41717419703956	0.0825705802414837	4.2721714803042	1.02643508233605	0.651577730932079	3.24981629509812	20.4474031081548	24.5766637494962	0.0563437973968884	35.7025324170758	0.0708340301028459	22.7975578140318	1.43412318468951	1.56497985562583	10.2739721874142	12.5630296555792	62.1968493277029	22.9529308838305	48.2758976892581	107.965120274881	15.8942695207131	24.0705936678254
TCGA-XF-AAN7-01A-11R-A42T-07	0.0427230017071473	0.0850042109566312	16.2214964472338	19.8248660738908	0.0613436722698723	227.334564039735	11.7115466580665	35.8935353342522	59.1034896299619	7.5378699775467	11.3137475259486	3.31633484735625	324.717928763106	61.403048174053	42.9656417559649	0.0429575870293037	49.400024084014	8.08145347088671	92.6332501653404	18.8995117430538	462.362231359646	91.7790151440066	84.0757190230773	9.75414609215686	0.889695156541867	9.3833238771784	23.9920909982271	70.8542968764549	0.140209985136636	6.3876328572695	0.677546811152708	5.86183213339594	2.07835414875546	441.248195005337	79.3577827730783	0.280158115168717	16.1101625322144	0.203514027242059	20.1720349471338	0.108166110154197	1.92811506421465	66.8763164084717	20.5843196732881	83.1038911163126	3.94438778399481	34.9300840837428	66.872738982724	58.0106777585353	14.9863421890575
TCGA-DK-AA6M-01A-11R-A39I-07	0.0446039820790848	0.0309773492852221	57.5258857316421	19.1514925221429	0.0229764389138368	77.3655728237999	36.5964041033508	99.8053826980625	157.2670234349	79.1221336361345	29.9779646212561	1.87240125544752	220.028852452143	66.945507407954	12.7131022343915	0.0197534474906722	165.442579594618	12.9386331887613	152.447672874288	28.3575124168582	827.25702400435	117.464282729528	478.282108182909	18.9048120477158	0.612247469694922	23.827937886321	55.8821314573577	73.1979113384937	0.176705538765665	2.35062654096418	0.725431522583577	0.625458823000396	1.55538957915241	31.2697161437476	5.04475400027107	0.13408452763651	43.0981335254032	0.149639940694142	62.2497014962387	1.78210766495358	5.01497470849379	32.6192546913873	7.60260646837145	175.971679164751	19.2793934155105	40.8375673802412	126.10462885099	21.0833169854119	43.6296759794284
TCGA-BL-A13I-01A-11R-A13Y-07	0.0356408012855657	0.00945853237249243	22.1713933132339	1.81647217970975	0.00784053865636213	76.6705547386363	23.0692821142815	24.1125838265601	30.428100314358	67.3555927157094	28.6723819746812	0.273382890239533	142.192309070631	54.6512467176121	12.8912536747736	0.00559242904842778	48.3603329398243	9.10764721079758	127.485721397521	8.45623285095111	81.597929987631	246.112642897026	68.9796363053729	27.893848100248	0.391453222454945	13.654888897795	7.47903961164109	8.53979392194116	0.0318276543593446	0.40546843925124	0.641715402243499	1.31832311716799	4.96389382937793	12.0480640459832	0.299353695395422	0.0236005096568832	28.2683801948652	0.0805544645333493	22.884611655925	1.07347604674418	6.55342650958529	15.9420780963983	0.893317675153512	187.923156557145	14.9446871648812	42.5269167432758	224.933225117509	24.0804590306613	26.7272488649818
TCGA-CU-A3YL-01A-11R-A22U-07	0.229942429180168	0.0165405981555868	30.7329476265411	3.53200072528407	0.00958542089260531	10.6621236153424	0.812750512272339	1.01136884081951	19.5677871282799	125.908938567448	17.5543468714474	1.08024675054565	232.479681003078	124.528721789417	3.35483234636966	0.126658162506145	66.4989185271719	17.9024383596262	68.8803564178739	5.29898183713229	7.40554935781904	116.342296388004	18.4379586428611	21.0338045848658	21.9134788079555	22.1825893053889	11.3545904374236	17.4886979521056	0.254902316229111	4.67539916401833	0.939139474835011	1.31745179524756	10.8007312317032	289.820312712231	1.94313635640377	0.0466772703160686	16.8155867724605	0.0635124124548886	4.29112472878938	2.62169292542617	49.7049926253875	56.2155655652237	7.45611043497052	59.5092493298427	20.4196064886603	34.6068102980949	71.1293881429483	17.4709980096145	111.187327518246
TCGA-ZF-A9RD-01A-11R-A42T-07	0.0134322473688728	0.0139992740113576	8.12154832341417	14.6464808831223	0.00805344046330682	11.5034904926018	91.9365383415442	87.5484946403432	216.916043810829	38.8787330400364	22.9401045032355	1.66299704290121	191.682622733035	48.4064484570471	1.54947327678396	0.0215077343284908	190.895903180952	13.0269241257342	170.070322376497	13.6295229402069	625.035553181062	61.0815736850527	519.111115769362	19.598469398953	0.0378717138819933	23.6775653532127	48.1737100915035	65.1900595086119	0.486482486491917	1.94733822472156	0.891703874830626	0.501181943245763	1.53021449733039	16.0758088919489	4.46086186307288	0.0286828285406937	36.560591113433	0.15218849232913	42.4129114997324	1.85496811362149	1.36389548313738	15.6949895359885	9.16242168197364	107.940041682861	20.0946836251284	47.5453784610027	95.3086074272333	2.59859720621899	20.6312704483423
TCGA-C4-A0F0-01A-12R-A10U-07	0.00814827591573051	0.00757342243928923	6.91497552609076	3.25564296529337	0.00566600270871995	48.3793205398954	109.349202667403	24.7387967793616	96.2709310423692	44.0980199056169	29.4827995402216	0.959289675082086	203.755614001221	71.1002719570084	5.53312099636005	0.0140207581214733	61.2991312350261	11.3009534778152	208.340910450748	10.741496378707	789.872203717067	108.395289266336	273.05169574442	31.1847474367754	0.522809138976987	16.5634098063224	47.9231464475452	22.0368031623344	0.0631700707871752	2.59026450118167	0.780413002598624	0.495679747829631	0.745951867500798	8.50305379672757	0.723657005782437	0.020015243587296	40.6506381846557	0.0906215961370299	36.5595168874397	0.183806879561674	0.915711295398091	7.95310038520951	8.55252777793558	88.0431883677819	14.2521818539708	109.604002941133	58.8869116664807	11.3406515389754	16.92433475659
TCGA-FD-A3SR-01A-11R-A22U-07	0.0921114730097938	0.216369581816055	100.284580458701	36.3739814586125	0.105215810342981	49.3127975044447	29.8558677465927	66.5250268466735	89.6687697077469	36.4373881220688	28.9032088894445	8.47876217399758	218.04360996963	80.1068481578517	16.1097910290396	0.0855677302974866	149.996845906243	11.9730094602339	66.6842030955068	41.3628223102203	537.749459191048	402.47235879977	150.854675830351	10.0092481191573	12.8869359255854	17.6210874495041	17.7892234983577	174.180035642787	0.303480091945737	4.50596181139816	0.88039406763292	6.81014550453512	3.76625527851318	354.400871785061	39.8000235519388	0.336107350340609	47.6438011309122	0.131214740711811	52.0327675272668	1.35443514902075	6.52768671070635	174.862031150309	14.6930029070996	141.58517465901	19.2278188760673	42.1552302162083	112.258674874021	18.0488471876727	70.2502637224043
TCGA-DK-A6B5-01A-11R-A31N-07	0.187223331663561	0.136836115759649	113.173901593978	29.1887362831236	0.0169701134424357	31.2931794105945	12.0196327562186	25.6747310801054	96.3378466257087	117.884812687671	28.9617325778445	4.16010922848667	255.029697426326	66.9216833023303	4.80458312665342	0.0668054551406397	137.240969170137	13.8669762936943	105.230475875694	26.6389346571317	516.681410572161	86.2086585222979	145.946570329907	13.4373469411962	8.16513501110263	18.0268946397101	25.2385510138422	90.6302551184954	0.354656858441074	1.76435219465512	0.994915177248082	3.21965966401748	6.11847208196283	30.5709037169636	13.6330193888849	0.0611780850446823	55.7186926067814	0.123259781091272	19.5906102473041	2.33514635325538	16.792424570604	67.7118092772859	16.5898380315311	115.889975556808	23.3523569207363	47.2511387953766	122.578865087241	12.0475887197415	133.574861386135
TCGA-HQ-A5ND-01A-11R-A26T-07	0.040571813783378	0.0297128147633118	11.9817501912789	2.03606238533921	0.0128387063685216	23.8632234311472	79.030981276174	12.9471588507677	79.5876402432427	81.5266359802783	34.8828242635816	0.654262834369314	273.013005844835	68.7172240593197	4.8383444850314	0.0643898758238879	88.6465348454483	14.3826063856325	143.859714335126	7.67588754699278	564.340473855461	128.050035567552	116.000017552283	19.963546118495	2.02228238999477	18.4728899424862	30.9390061949439	45.2484630515004	0.184619393772217	6.68573736272661	1.08539152121185	1.56363102982323	2.74600651347354	38.5356505498494	8.95118278222355	0.0690395754923068	19.5889565562522	0.0612911653729329	36.940446321615	0.640913723452192	6.19517204636353	34.1781595245808	14.9179430140583	53.5038403915552	14.4492285607465	75.5160045220121	344.641392177418	6.17893144880024	69.1905362341282
TCGA-DK-AA76-01A-11R-A39I-07	0.0792882176321427	0.0146434692328408	26.3304244712655	2.34379190382902	0.00913881184664498	12.280509562823	2.07562201688218	3.82443541274954	37.2549596172812	73.6935942721297	26.3006642366717	1.05685689305222	178.722652654148	119.523450631437	2.48063681897639	0.0775778001967553	130.164695637965	14.6016355450949	77.7351405847751	4.64642575117205	52.9528807750483	93.2595260708095	52.5532643598864	17.2463361500346	4.49830805873293	14.8736288703233	16.9468598111441	31.3042405611605	0.218269109055274	3.80020236585324	0.871628211931738	1.85015243435943	6.19863592119829	98.3802602300437	10.7382610069406	0.0352611905208676	9.22834511295341	0.0638910671853525	6.64475488440642	0.635609828029797	15.4038098329608	27.8627076281339	12.9796137722787	64.8300061993553	16.3394535943654	32.9518209418658	140.660139017119	7.52420971563534	80.3850746524736
TCGA-CF-A47V-01A-11R-A23W-07	0.164177995694649	0.00973149197084961	8.92350317618951	1.18454393909954	0.00377682562580759	6.25650163256612	0.0666414087472096	0.457254915114599	4.22105997709884	89.4847075713461	11.9547913924259	0.233023961545155	175.559975459302	106.059079301682	5.27493070930301	0.102039670876556	24.6162600296831	18.5724414082066	76.0712297006983	1.83516042576334	1.07541175240255	71.1692726169336	6.07561478935549	19.4384470209744	43.8794372742458	18.4959088515067	11.6593429944154	16.5992282153486	0.304514907530608	8.11789299785794	0.842757796509013	0.607877238506421	10.8501899443201	271.135866793416	1.05142192443091	0.045493806455338	10.8811175096275	0.108294094355741	2.38279682986251	3.02137488481625	40.8543733069828	63.0331088681866	5.19092804148372	32.2779606183627	15.0521183846283	29.1702492076913	36.9177188394443	11.0702863842043	89.1812424273563
TCGA-E7-A3Y1-01A-11R-A22U-07	0.234805882938381	0.00333365896031118	1.75505034105318	0.207377114359223	0.00132293196878674	1.61676924728652	0.0617874813984855	0.163217615755935	2.10541880276747	140.35363815512	8.70444747474289	0.0791309114404142	147.32677378755	119.113911268925	1.92802848086431	0.0601885113383064	26.8095623990221	19.8093494907988	71.9256568917155	1.03425463933792	0.0493645713940494	67.6630129344546	2.50976837939242	19.6254055800066	79.4073761567982	16.3675817238005	11.1993204641317	11.5520568140496	0.308997229828089	9.27379641891137	0.738335307025906	0.498076148470656	17.0533884390547	465.663953669953	0.420060289467176	0.013210487601	4.7105075218337	0.085504450341385	1.09128959276654	1.72918888606394	89.3196593860893	47.309899395414	2.76561857568654	25.220922767649	13.265896237004	31.1531053790567	66.9652499304151	5.49754865710484	128.318028337752
TCGA-ZF-AA53-01A-11R-A39I-07	0.0639695053383233	0.0155167957415433	14.1583941874253	7.12757228192686	0.00665320622579571	27.3426381888099	46.0637544476689	24.0280052591608	67.5742440462268	37.6773343949398	27.7162298938391	0.689050225453961	165.98938050962	37.7741378100727	6.24388476798616	0.0180692096718199	69.3841052144397	9.09303258024966	135.495054958604	11.1254813722057	191.327677123487	86.8459402901035	117.621507631599	16.5421007289384	2.4797012362248	19.2187486134198	25.1344706607557	46.51229837075	0.176895739849719	3.04654802984088	0.65101528278878	1.56726098902285	2.34021062616873	32.6196628038496	1.12359584822991	0.0289070183664001	43.8214463738283	0.16840363664206	44.5864430941972	1.51141045207083	5.71270202323114	26.098324949557	7.76278208720044	131.818436171058	24.3858032260176	32.8137743535307	72.2699653613848	9.48582934976446	47.6809110336709
TCGA-ZF-A9R7-01A-11R-A38B-07	0.0306465885225551	0.0120699899481675	8.43180543123483	0.797992703179651	0.00648186492717269	14.3504011074114	1.10909485618247	2.06478284982216	9.82485415731516	40.5706361569334	18.610312763582	0.41362540282338	178.918748145986	126.464090293059	4.17023702829081	0.0551678629546761	64.2805632413695	18.7681676341198	82.2360204387113	3.27188220414924	21.1823751889484	61.3914994495391	22.1902519260571	17.4714607857749	8.33105602975407	24.2142929446319	12.5578626148981	14.6759302453657	0.11402224552233	2.92412647616658	0.933612145602504	0.523502574275281	3.9909749586918	52.2725903126873	2.94514512306462	0.0408485100392148	13.1395112841422	0.0544430875566041	6.81657453385245	3.49755957328281	3.66099483875231	15.6514400678767	7.62886762662323	38.7470614486767	23.4976375637719	37.3577572705565	27.2410821640243	11.3788308312595	30.3898598219128
TCGA-GV-A40G-01A-11R-A23N-07	0.300027207286455	0.0130719875737197	12.3062578737339	11.4939006165544	0.0100124151936937	19.152100391449	5.64771830146561	1.28434199146521	15.4184263110584	133.267136590947	11.6155327484147	0.877485747606433	232.668207218195	98.9442044957223	10.6148140612765	0.191009867687105	90.0534004730092	16.2265281333577	67.2119950707567	4.20797864788909	180.894636778619	154.654044343678	28.5480970767292	12.361066660054	79.1537134492364	15.6393033805501	14.001288798648	63.9073911240659	0.815143570617982	10.1349540503262	0.784529535003715	3.83380594493605	13.5931479481409	196.839213450952	22.4307718601069	0.0460904927693033	14.2812995408235	0.106822485848927	7.2176868484476	1.15163088655651	63.0563790402901	84.2779136589535	18.5365262371756	38.8609786366712	11.5439428939617	27.0939299094761	108.563237950874	19.5916842422358	212.536866490317
TCGA-4Z-AA7M-01A-11R-A39I-07	0.160168805650845	0.0195194508070962	18.7577945881526	4.08123173710784	0.00978736075972139	8.05011262546871	1.65383266505333	1.70180109999236	11.6063880357445	103.710922759112	20.1572645561979	0.470813186636323	230.087178417825	115.411790732047	3.98540651893028	0.0875661376371882	82.5541111220955	16.2099859253854	66.3931334282647	2.39441520191184	128.426437760976	121.855320458854	18.9122206932943	13.1016325952991	18.0397523268606	17.1797332309339	9.57849637509518	56.4191336262502	0.20630401550608	5.22844166458505	0.901808618621825	2.27414271566468	2.84562357673369	61.1914700138401	5.21222126548046	0.0221355530735023	10.6593599944484	0.0469523130725695	6.37195630357338	0.772928989068114	18.8886293571153	39.5933686224	9.3502917948422	36.8948196748648	14.9011150265024	50.2410859197009	30.9393615262104	7.4444214933939	75.4450771620264
TCGA-BT-A2LD-01A-12R-A20F-07	1.20799766319642	1.0111773009736	175.00747983656	96.4436341226927	0.359764917878628	52.7536062818156	7.7419053545467	9.23174042239579	171.872813031037	177.873891865244	53.460250059002	1.57326130276384	311.344794654895	130.704322598305	29.0766710031689	0.198481505947591	224.205522403514	15.3459427663461	111.011912276088	24.2453860208911	413.04206396243	3283.1296685808	186.353760966383	25.7218694757074	82.6012973814561	23.8622565880121	61.7002870891088	275.63639639013	0.641782216610997	7.96877711646914	0.846081441022092	8.60702897909971	5.23106621181637	838.606172751392	8.72742717528651	5.14896700751348	113.692212218275	0.220968457874149	54.3037385687803	1.7634159170922	140.035040462348	440.236559844131	12.5585026597731	191.533358631251	48.4708655416972	71.6322145458248	170.963847104248	15.8881289083482	298.129354279545
TCGA-4Z-AA82-01A-11R-A39I-07	0.0460210780210028	0.127980102609023	28.308539457633	7.01868963325303	0.0241016364868228	32.8181220201027	21.0047209057806	9.10043829341536	115.705992163505	57.2253396568897	32.2534285429528	1.54527312315297	210.144915114157	81.5149312473753	7.37093112284202	0.0485842193544245	120.756888479281	14.7521768130118	126.295686071335	17.3851384084714	273.461488725921	206.803102062738	200.653029903659	18.6406278689708	5.60974269822802	19.2242294890328	82.0626630441568	76.9229870001565	0.281294106387414	7.95548341227014	0.998082946195364	1.05210237895233	3.77952430954009	91.1568723555636	7.39996507793411	0.172648449489916	36.3043864252265	0.171779033221797	29.0110266783093	1.54943616904652	6.96223400935293	43.1159096849328	12.1346171310377	145.414909177267	26.7076182787124	56.2655560707269	216.263881339925	13.2708866962893	82.5384472652513
TCGA-BL-A13J-11A-13R-A10U-07	2.53758258812633	0.538409609189212	4705.97233860496	68.9213681688519	0.078891582798223	105.019952576126	16.144799523719	4.11177038316441	5.98947104103829	147.065941941717	30.6960247740772	6.10106900780498	156.842465902802	108.033479948531	34.9052327502384	0.0419525816971897	99.7111182803821	9.38047935489788	59.273547032213	108.291167390132	123.692430562492	165.36588330047	31.0986507218333	24.2784112604625	26.0373344748255	12.4331539403076	11.4456008675566	104.515992732748	0.306669942571372	3.11476083627011	0.737114464519579	7.43638382317261	7.00092983801269	1136.71354588244	7.53335526487275	0.305180458344827	53.0179814729424	0.240567073098427	27.0363219085094	0.635301466453599	422.323767166802	572.384387973664	7.55777579843336	85.9508246116757	28.585264488254	81.8130788260704	43.0203658046142	44.4459916365575	94.341926536244
TCGA-FD-A62P-01A-32R-A30C-07	0.164489504480316	0.0227997300274752	29.1053476866021	20.686858528919	0.0120316797404227	21.0041731730566	13.9580384527627	7.36571209752087	58.537721549244	92.9381353309816	23.6288080276974	1.93945898143844	218.198272899493	64.6605727808572	5.07548472196875	0.0828097576732357	79.8473272421981	13.5608435033768	90.4833343581508	10.5068853450185	173.034010807865	129.89539609003	90.9675837189119	17.063461384678	5.44975832042784	17.2058094628975	41.660006451933	49.3455629439106	0.401395701108371	5.10688147330851	0.800827185673939	1.33363775620215	4.28983346671407	137.605290423714	11.6108995100163	0.0479991382868378	36.7079986765304	0.107285638631412	13.7009894949944	1.63655785816668	25.401535444712	59.2453121639141	7.53470691878401	89.1981041696179	24.9561131923605	40.3818103126195	166.105350766071	10.0011846941135	145.169244578363
TCGA-DK-AA6U-01A-11R-A39I-07	0.106948909294359	0.0337369369828692	65.9737232921	10.049965499649	0.0292417064347234	32.5945626798151	2.02159395372964	4.39407401818102	40.8699171870032	82.0891249572143	28.2951188007159	1.10740883066094	324.378896402942	166.632084272103	5.58613930816037	0.115306656061284	132.978180214565	18.95171754114	88.7237974560306	6.88295938344582	442.165113333845	165.344578575844	82.8866149050193	19.8933418224697	16.4352740001786	23.7526335077114	15.3443140428021	56.3529820257778	0.240018890831882	3.89431649952333	0.967346817769955	3.00285872666458	4.98847456974287	122.525463646091	15.0029046061922	0.125752267587894	31.1085969741511	0.10943460906139	12.2889795787768	1.48084747320709	13.4334133806125	51.4385229209624	15.7856005439765	83.7974777063072	19.3386706244143	48.8083626963335	54.7347483126764	18.8392504021971	84.0798453662952
TCGA-FD-A3N6-01A-11R-A21D-07	0.0333979719095597	0.0141884250585035	25.7980987234391	9.26105886754013	0.00823129712823566	3.5957829306423	13.3106509081777	14.3404550120091	83.2029308772897	21.1724234688472	15.0165020637802	1.17506375790265	145.908896536279	35.8829709309717	0.777356305814284	0.01246409102243	61.788509064472	10.2384153066832	110.083538066266	5.90999188656692	272.878178355447	30.4312525781301	200.399834503718	12.6096411922558	0.0167619916389675	21.1136655958062	12.979987329776	33.9612090252844	0.2351112211682	1.86095034678912	1.01729894722918	0.737008239442322	0.978883266329922	15.4079626591875	3.79552507923284	0.0267165718653607	13.0675921050106	0.117541594499379	20.1053503158847	0.523400531505681	3.30331937513466	18.3750063440438	6.8952780996398	37.5319199829959	11.8744071646631	62.3123396063314	66.6074566046201	1.46353703928031	9.01995725548471
TCGA-2F-A9KR-01A-11R-A38B-07	0.0399268377276507	0.00867270377948044	35.026194478535	2.16897465801405	0.0077025209050357	25.0572017026837	29.0848705702132	17.4199358604734	57.9329593439372	54.4626361305023	19.9344552164932	0.705232611652099	202.231813915326	81.5369235690065	3.40727202399511	0.0612762902000183	73.5395212486867	12.9061512037788	68.1383576989866	3.96564199033957	163.779184707006	57.6314363416029	89.9895382875321	14.8655344551933	0.993294588387334	18.3865879640948	13.4038013066714	20.1329488217262	0.123721257907545	2.56724118433058	0.881892323390541	0.624873945006339	3.17575703104643	27.1210703457542	31.4781438732724	0.0215656553495832	16.9667232336173	0.0684074662953174	14.8769764893162	1.49165397110635	3.65713906375188	20.9849046540702	15.1014565557153	59.8986833505796	16.1944099956543	37.6800687072021	52.2071639283644	13.7216061731781	27.4259339453239
TCGA-BL-A13J-01A-11R-A277-07	0.354823838695941	0.0257876083951719	299.889042116372	28.2291248684421	0.0183867489890505	42.5624458246272	268.525131010411	43.8444328939037	51.3606619159035	82.6126372729137	21.2725347454412	8.00111993603229	144.190546583585	53.5091417721502	7.0013737105178	0.055783427328728	156.960073182059	7.91011549781077	55.9268426373423	15.0172948779404	603.548338371088	270.287797965327	229.829057498445	13.110213428845	1.96367690717369	10.9507031273674	24.7214085257941	63.8462486144588	0.181006410096416	4.79437634989374	0.896171770951617	1.83092443173336	2.26959264360497	244.766298662796	15.5156264806407	0.0391608149021972	40.3948388444169	0.0863491858962541	63.336665825145	0.141586256702811	27.6154892553541	68.4403855623671	20.04376214903	152.759076698442	10.7503622396719	107.497724544299	138.381565969598	10.7153422201679	94.056745484039
TCGA-CF-A3MF-01A-12R-A21D-07	2726.42579261938	0.00173660256257815	0.105485086357908	0.0485430998705255	0.000338817721838476	NA	3.15684507950224e-10	0.00296930040602256	NA	1090.80763453271	4.13063418895929	0.00194855370190613	98.0201975112062	98.7452914459857	1.40941232459642	1.17196138619246	1.20726162566222	25.9136738996734	29.1071765803324	0.154887405910084	NA	64.2000560729566	NA	13.683674619916	94606.4988662429	13.41160092981	10.5194183961716	62.4374776405657	439.415685468504	699.654552565285	0.633176641910488	1.98407843087697	813.315887355461	623801.510383883	4.53585935733945e-08	0.0193207848484226	0.368776232346973	1.59395009867738	0.00605868428022504	3.7547722812951	1822466.58552716	1891.8217489159	1.32269176344169	5.18250949848127	14.9159346274035	17.0427954402239	54.5989380703529	1.06927240327257	1776.67664214044
TCGA-CU-A3KJ-01A-11R-A21D-07	0.0370421270615354	0.0513604730624818	8.84290847566341	11.3756434480273	0.0218095957964322	11.3855839945174	42.7011277015276	131.042591712902	130.823765577909	99.2935424192673	28.3539973866834	2.57329400541965	216.419624282296	65.3642277562352	1.85367200437553	0.0436115493014833	235.778931071422	14.1785326004591	108.17713540916	14.3131127835622	518.247148718678	64.9598310436028	436.501273872794	15.0522612552722	0.601294576257222	21.4249510465197	42.713723509037	190.540585096011	1.75678310716737	2.63880456684247	0.993013538804699	0.706875598964074	3.59969460977414	53.1413110561031	22.3138534608162	0.0663160089778754	47.2565926176154	0.168549230344513	22.1943618378695	2.30816159034791	4.78649632107792	39.4800085983174	17.4971489108904	119.4933366276	18.4431841234718	101.58935320438	37.9458400497299	4.23960541904663	62.2388543282571
TCGA-FD-A6TC-01A-21R-A33J-07	0.0581317313884788	0.0385282715020961	49.3444428619983	12.3328947691191	0.0151510025387995	31.0129400101309	30.8377233208743	10.2272893689668	64.7460466816181	44.6407825427619	28.759292804131	1.67912754283721	252.215231052745	68.7825562867066	7.81828680965625	0.0540044706774558	68.0816051962275	12.0658025124349	85.7437954416394	8.99589786325433	353.654066246049	96.4108353907649	107.968965971107	15.6534011039287	3.23768073997725	20.1581398689171	23.8997050884919	36.3835899244602	0.125427189611405	3.86045591997495	0.921191299598726	1.19462697854923	3.09022045701046	79.1489613322274	13.4863108710843	0.0483739522932788	45.7178709257699	0.0958277065736821	25.8470904985179	1.22313350214082	6.80400923242854	39.6199170338579	6.82996475891792	77.0184999062353	23.0860616006336	59.0409324179941	112.212009812915	12.2921461114458	82.8524373865913
TCGA-BL-A0C8-01A-11R-A277-07	0.64912612079207	0.23021588135273	572.243482405133	43.1023840897844	0.574685836106017	58.4584577592538	51.8077483740001	65.884841390257	67.8651414764639	101.738314186364	30.3347897626789	27.8058003214177	146.846043527605	46.3983664572497	12.4324767535121	0.468033942153212	133.34972049793	6.74808452935517	63.2659860962191	33.6385931906075	593.338590359742	667.663304502791	303.037663645537	18.2023143739919	8.99524380386387	5.11803535816307	20.4445490416605	95.0913131553267	0.145635775147471	7.14457192392471	0.974526641347719	5.18390229109709	3.53062606039281	283.379672542834	55.2624295007953	0.438849201129074	69.4098137992437	0.12753027385487	31.5611601401065	0.33683177807848	51.5900202278179	41.8236413676146	50.7925458700384	85.2637904672037	16.0599707709316	43.0377299952686	193.627407888417	17.6308097619928	93.9565471220914
TCGA-XF-A8HB-01A-11R-A36F-07	0.172899734770481	0.0970346318876502	60.9498795815002	15.3498825984026	0.0170633397201514	46.0760580149682	34.8998605765716	18.541547260729	53.3182613593461	107.103115543412	21.5820239684412	1.28101392015969	263.461574726906	81.6188472695284	10.5375526549593	0.130793885888251	185.443487610333	15.7993312930154	172.407582811753	16.7099477970729	703.61254683141	174.134487849062	124.253234878474	22.4705526156374	9.71319784852316	19.7950793417333	33.3454258461305	83.5527983228122	0.18359938682614	5.24590024470091	0.884075150629633	3.99554354234252	6.20638251798341	104.949471909061	22.5613308668894	0.0942515602360303	50.5284300614674	0.124273669631422	20.5292558152844	0.961288156617469	33.0305549359896	37.6455756126841	11.4355751738421	38.0611327757804	18.9131706812481	51.9912966616468	486.068861318205	16.301653747009	257.663135194486
TCGA-XF-AAN1-01A-31R-A42T-07	0.0358431488556036	0.0135243631092279	29.5537626508415	2.44645544810455	0.00885427565415741	38.0949145522471	21.1310438947799	6.85998965828296	39.2334076594982	88.6617293551647	21.3619097765933	0.982123346698086	249.298484738809	132.66421814514	7.75765349783972	0.069507849838913	86.1382420212665	17.4705186098289	112.947622206982	5.37502455940594	63.4167082940876	94.4617981862266	71.1256306864592	29.3177800535425	4.9559575525996	20.4705100342466	18.765057019254	13.5493483930122	0.112856904893547	3.727636597661	0.881815826440857	0.87359052817408	3.58304322398972	93.5045026504685	10.0389276164553	0.0390019877509513	30.4085120247521	0.0746758670862544	12.9041030114681	0.941086250551801	7.78857214972563	20.5923167837245	5.85167963090398	72.1960524777343	16.6072016216838	54.8368774619182	96.8526762603255	26.5842276914501	78.1094482689667
TCGA-FJ-A871-01A-11R-A352-07	0.0114124803243752	0.00556766524291068	16.3443223149946	1.05376242583772	0.00524458030994658	261.447499546707	89.2848061634913	23.7210119175748	112.918479748196	27.5065686909579	18.2422700693329	0.676992874537709	258.469835233418	96.6466894006152	29.5786829244899	0.00825818084260407	46.7381982320751	10.5848826394215	232.832320639909	11.7191256703092	307.148536980832	56.5762089651657	248.129142716559	28.6540014328371	0.126651636677364	12.6694094516042	32.4207675575684	5.17837658109389	0.0276626317176566	1.75472737685276	0.599140129744516	0.434139029045619	0.901246961135079	8.40284014986133	2.20057934998938	0.0236507055251008	15.9063791596954	0.063834976565118	39.2894607095631	0.348065982909928	1.2835785175748	8.96431982087907	6.41440618050835	160.624812248837	7.55755152808569	58.7294056111412	29.4385391830772	113.184091989456	9.72864655766645
TCGA-UY-A9PA-01A-11R-A38B-07	0.0167290124685352	0.0404423576633707	24.0192986293476	9.98472962683826	0.0171510858554482	42.9550510508872	29.0010853370042	29.1319765369255	118.456715044229	38.362573037053	43.1940998120146	2.30645155807137	210.377811109327	73.6877541118161	8.28985168187567	0.054812712886447	94.0905181046485	16.0533688431311	106.495215598296	10.418803724781	429.138068710196	84.0958025502393	84.3953285184989	21.0910795767998	1.4379587391247	27.3390856311441	71.1967628029412	60.129191847132	0.153948375166792	7.78880552054471	1.16548328955977	0.534386270113566	1.42437629016014	42.7728302075455	17.8297065271259	0.125491526405541	26.4812295711588	0.0816500431455062	33.5218726612937	3.39117592783856	2.0614189535943	16.3697752851709	13.4554421049825	76.420892390076	44.5654402387649	74.2207173527266	125.02978892508	14.7439660708909	28.5620208175788
TCGA-E7-A4IJ-01A-31R-A26T-07	0.114502030157117	0.0175008160155617	6.67456318858572	4.56296217975299	0.00898694073610488	14.4651944140085	0.971442672040381	2.1505900176279	21.6102492458755	63.06246313031	25.5559685879644	1.2366460755963	224.005698241127	82.2758866326521	5.02015476244089	0.0851388375742694	43.6347633746083	14.7465942934952	71.4007156456198	5.33155105828166	58.9599320113013	109.567948410267	24.8039882971905	14.2515787905826	36.2397876658884	19.707203564057	10.6261937523621	39.6885280795971	0.174628190838781	4.06233850353402	0.769705551892704	4.27952095146693	5.72376734915554	71.9697442902779	4.46074655111188	0.0299280699004969	20.7927912403411	0.0616129520634607	7.47588424644241	1.74796215402896	18.2871465606795	49.371057830321	18.4755363078031	53.6667161937277	20.6740943575361	32.4805670732877	119.459525055808	9.76221245314075	90.1844120190918
TCGA-XF-AAMZ-01A-11R-A42T-07	0.0316359345695629	0.014737864973826	39.2371616073886	3.33862091224351	0.0109901737713582	65.4917374608126	9.70645805321655	8.87118804171937	32.9729810395212	57.1155236496954	20.9690601510875	0.862673515911733	281.779114217879	132.707111072527	8.33773831816561	0.076105877632181	147.735852434898	16.4760053572137	105.831397648527	3.34665041891112	289.998501700829	118.387129381833	65.1694951860107	23.586326945803	3.04282557048226	21.5857087324181	13.8474411926872	20.2032824791913	0.0731945597913067	3.50904882195986	0.924135114037463	1.28011746900549	2.85112147784541	52.1833575562363	21.0234472162864	0.0315115687888395	29.4515725517103	0.0704568351756031	12.9530975839762	1.07272544054084	3.56389896462475	21.9852445281911	10.3368331960797	57.9963367710767	17.8263401475012	54.4188162802577	40.5714777329469	33.0438533799367	54.3612345902362
TCGA-XF-AAMR-01A-31R-A42T-07	0.510478642354188	0.172119150370229	335.278108754166	18.4519665133105	0.0521186828844183	55.5059391542874	39.8201689736204	11.0327343364444	26.2853210938946	139.914289752768	26.3799839075159	3.39340461087428	202.2438269777	81.5520284971481	15.8832443794971	0.0780410559342209	106.158082123333	10.9746399311964	73.9880189427205	45.9669345835763	146.322646587515	255.114562165438	45.7575750883528	21.3832819327962	20.5355655156356	14.6462277213735	19.5275314454547	69.3736548795887	0.220315251795392	4.73471247728149	0.862251086455437	3.91128103694616	8.27897271032071	470.190586739783	9.41297054572135	0.258191580598968	60.6282255625882	0.118881137238113	26.4142546758104	1.25097878851389	82.6291477943981	167.622356358885	9.64588951358175	104.086792411148	21.6272249657085	55.8737662187595	136.910408310146	26.8337605390647	117.703258070927
TCGA-BT-A42E-01A-11R-A23W-07	0.0454190924077711	0.0128146966303772	2.06594536590142	1.18055097435127	0.00322354222383178	5.32922647101907	0.65883081726438	0.692609584536847	13.8822416083421	71.3412881322117	20.2878369777708	0.2277865704542	160.85449235554	90.8380972458378	2.57821990181319	0.0221606522048194	41.5825766052669	18.1267128603881	122.46445116601	3.14545767399909	11.5957698740917	63.434456009643	21.9012828633371	22.5028240898427	15.9428212146883	25.0381432805573	18.6623692766864	62.7817142728084	0.483759387705054	5.10385999213966	0.854024677013582	0.80613960047637	2.93991989074943	88.8563224336645	0.0916542030280416	0.0210990453335653	12.5720209513815	0.141088777730688	4.59676110881394	1.83895133695845	13.4227031670128	22.2702210345317	8.40190115124117	59.0900384310274	22.5802082795217	54.3687370487523	63.9369269615124	5.62814581441618	90.0626643502124
TCGA-K4-A6FZ-01A-11R-A31N-07	0.0178150057339437	0.0226688713270836	11.5598117269542	5.40577152914639	0.0120037589643468	17.9813852687661	30.0294055591437	21.7528378165244	92.3683732282456	39.4310385880959	25.5974100327576	1.68168729822264	178.522310382321	55.277475937043	1.96798919585715	0.0310973241028846	91.0942602593481	13.7118826270304	114.68488494078	12.699486511696	162.512922069997	74.5005140183853	134.559457957418	17.0954909656332	0.501914771283629	20.0013691344284	33.3003632970104	58.273910698984	0.160666011126389	2.91680909796311	0.938695230423969	0.629793599995121	2.32084426248814	23.505904896013	9.92076159507205	0.0655754334311237	25.4854121467466	0.0989897196642257	24.2801993023304	1.88081244052739	2.34839823893096	16.5717190963994	9.38732659666532	70.6182526756321	21.9180888547332	52.4860980511309	99.1258283982333	5.85957292327395	31.6094906441479
TCGA-DK-A1AF-01A-11R-A13Y-07	0.0607098973410964	0.0318885079719875	41.9753643028389	6.758442387541	0.0178212322623451	58.4181010269265	16.3985238181413	10.8329184151445	50.4384484433373	44.1457699865732	24.9436381704705	2.05847123863023	147.604759727358	46.9258232211853	10.7910600916947	0.022329578121945	59.6697372114744	8.796329943479	74.2186767287363	15.1206541077618	87.4660834277354	118.659077852791	65.7727420974715	17.6761600060192	2.16603760798184	12.9086671569817	21.6414040123518	38.7571228499304	0.0923930932630042	3.92777953824022	0.76709976855251	0.892104025493416	2.91676133524726	111.301901325266	5.47387934897213	0.127710016571673	25.8658162636744	0.132322724348334	23.5156968759586	1.38626180958545	7.3555257201504	41.081438234893	10.0898450944101	111.190997873105	19.1121458472381	53.0495000626046	56.0469621753722	25.6907693799881	37.2766321993091
TCGA-FD-A6TB-01A-12R-A33J-07	0.170564129676414	0.152086573859043	70.9541550733266	12.6982151252955	0.0535438566994628	49.3839289987236	5.25416243964442	8.33038008298147	66.75087490025	150.641854477841	31.7588660176831	3.67426600502022	208.050374095438	100.269430814965	13.8615843096367	0.105252903045664	160.007332328162	14.8263542845713	92.1537426746862	27.6336888797762	185.397772752457	197.511479007679	50.157066944637	23.2343447074819	17.8601639662094	19.8433521967568	28.0844147423819	73.6008882818901	0.386114282454081	3.23432395089563	0.924761280595119	2.55804488263083	6.46553362087456	181.482705058046	5.16706561824838	0.452619731298368	33.7414950606349	0.191901320606936	20.1808780567399	2.40772996982802	30.2829020417835	49.8424517383407	7.71710945668163	140.116538346863	28.0286709626203	50.3723549480206	210.169368860063	22.2376207680776	148.559346407654
TCGA-GU-AATO-01A-11R-A39I-07	0.0166634208739126	0.0701087737982273	20.4617309749881	12.2764341264496	0.0681986193773041	64.5330355336937	29.2628321462131	42.9415763146403	154.710624304643	156.393721702191	54.2745705705736	2.85766644199847	325.87879649225	115.95278248848	2.5180946613604	0.0406468161093806	289.229787769503	17.1294450426008	137.659342318125	40.3934287152124	661.054734016474	111.842943025724	469.805048132348	22.95561629433	2.4275351390927	27.0789769543152	9.32024577120599	67.1505008659538	0.100358310868953	0.46765089509524	0.737959263185951	1.07640276182788	7.46377952747444	13.742396140715	8.32006734700838	0.192160979770338	46.0588322350342	0.0643157433603473	48.6642829241584	3.82969250543211	1.5449169364973	32.0976276659085	11.0925283815383	370.362756142502	44.9191081189347	36.8972723539196	51.7755035316562	21.6363635471646	49.2203091842622
TCGA-BT-A20U-01A-11R-A14Y-07	0.0726036222845693	0.00682580980632508	33.8453743659572	3.75236724664514	0.0039776388799241	9.33700450285682	30.1464128109814	11.4752974679625	54.7473147689652	66.9390631181268	23.281277887442	1.0883527797739	167.591468066431	51.4987710717168	1.39497333583624	0.019822896473723	39.1303766301323	11.338594222569	112.380393101452	7.64589058067669	141.561876194641	99.8993247574964	54.4516799363446	14.828971304903	0.562324058121572	15.6691235601758	8.46680687892149	15.2864937061994	0.0642863359992421	0.940739256441379	0.961455098225699	1.23440465355039	4.29799591517112	36.3044206889351	2.35254557934543	0.0141590383381301	18.2068562141345	0.127129691857183	22.3034190621867	0.947726798766063	10.8244042031427	20.5071153467065	2.52690822009017	72.8641940226107	14.1553822613143	49.2912154807735	323.993272559583	4.15877170493143	45.1710005372582
TCGA-DK-A1AA-01A-11R-A13Y-07	0.0763670210084232	0.0123490037649631	51.1413497691402	2.49591578475469	0.00752625413294734	26.4433215733083	27.3797272182783	7.32215162914691	50.414421708013	75.0110110724641	24.1253578669582	1.46186543164815	179.894545327491	78.7627566023991	3.99771108262951	0.0374766259672036	83.3798930920941	12.949442892936	94.4070304422511	6.66837546400693	59.9157336120689	92.5836010727544	59.0668363368416	23.0279570173544	3.3300987718634	15.8386992928073	17.6888104392137	20.7040934950958	0.0808504457020793	4.15513644015096	0.901940246417683	0.527362210948511	2.82544072868221	117.012135442295	6.49812658265609	0.0514333812188712	29.6536588214634	0.0901626328921592	17.1959173812963	0.970110528202516	12.418631218528	36.6639028213387	6.39580814293879	76.1795984397028	19.9950978975019	59.505554473598	142.458468277235	12.6943645010634	52.3139678726248
TCGA-GV-A3JW-01A-11R-A20F-07	0.170880044085519	0.0259070448227371	48.7264918728874	7.91194410993701	0.0116356765818277	10.4011345859884	1.8710619510249	1.92749129029701	10.8867375534508	72.1790297998824	20.9613373000349	1.82246187485467	209.788639689503	100.181982169868	1.93150384481962	0.102110090273573	133.169057163238	15.7795396449181	72.4373210149004	6.65755748103134	96.0032299399311	99.8356769491805	30.9957348122934	17.6408902932942	24.5662632221412	19.7262957419528	11.1612646955142	46.2941716270848	0.193430787875083	6.44074976568476	0.900751539674311	2.35446464041502	5.47881683969997	177.532857042202	11.4311604587101	0.0422495436860967	19.708409178144	0.0528297484618006	8.39596775895796	1.06864384939393	20.957610831727	46.162960849762	15.1772601417255	38.7665195828664	19.8753205847492	49.7189224417397	68.8277163842247	9.07852529881733	97.3228351476768
TCGA-FD-A5BZ-01A-11R-A28M-07	0.192790254608614	0.12312771787018	123.037015047977	32.0728028104325	0.0754620836733974	61.2223276025827	23.0266344340591	18.0064814996657	54.4503363554681	75.7187509380664	33.9200094709221	4.82535053049233	235.613144928782	61.3650214098822	16.9030088409535	0.0243760953300799	125.98953349344	9.67677371029151	73.3116083491323	55.1506107030087	214.840378836287	299.754051293446	70.1325689646727	17.8152696654522	12.6589293633055	16.7087996178953	33.7790313289889	71.9646939098101	0.185176719651579	5.16077310341257	0.798808231165992	3.66365714626998	3.67814184864157	231.837370611185	3.93147353991735	0.480644101907926	69.3687146414336	0.0809355725580283	45.9726489748179	0.994314211232357	21.775764180595	118.68918702258	9.21314551436131	157.800081128382	25.7384957677996	75.3051589070362	167.458232449204	27.6691996517571	113.363337397318
TCGA-ZF-A9R9-01A-11R-A38B-07	27.0943557456126	0.0131939933237954	5.72561563115496	0.593727818229315	0.00177914365054289	1.01272022869907	4.24681022858664e-05	0.0198717428994321	0.125030045718272	671.268700592679	8.78077722890364	0.045010784839363	124.824550811085	111.148447745	5.90465873933449	0.171603636761739	16.0702966835631	18.4279244102564	48.1604102194982	0.723504443760546	2.68601256862553e-05	59.5194242672623	0.0624976716079123	19.8419426455754	1618.58645830941	13.0138494045323	13.3452917531915	41.6138021512561	8.44295340113091	39.3317564710432	0.705708084271774	1.59804985774835	57.5054136650575	25708.4340508086	0.0152141792198824	0.0536206763479555	2.86519750098813	0.996186657341857	0.258135696905218	2.01737512629191	7189.79206991859	741.545246271497	2.71060421290071	38.4908682634332	14.8511319883182	32.1490583295471	46.2465121019323	9.15472847673764	828.60855560225
TCGA-G2-AA3F-01A-12R-A42T-07	0.199162961226733	0.00877096142597826	44.9108274753508	8.08541255884167	0.00796762347845072	11.1902512427264	2.28860829557921	2.09501674159784	16.4477986136347	56.7585772039867	20.1155036214997	1.31523211206986	202.871116302231	96.4378421691753	2.42789467064675	0.0807411594726181	61.9049860591318	14.9228249914105	76.3212265810666	3.38148224192564	34.7242461021477	156.602638224606	37.4955445945453	16.289207576516	31.1032483480015	15.6415328551495	17.3157885618566	30.7392927896429	0.214904508442539	6.52481022245918	0.910158640740636	3.84622198232776	6.30854262425323	229.327658863044	9.59057338109858	0.0276563722014369	27.435313923789	0.100619224594585	6.42689112667178	1.122459593631	33.6482239407662	41.4932560365157	12.957960556971	30.0593130228885	18.1241963657395	33.5177547815331	212.044318853492	11.0552654252642	113.737657126247
TCGA-ZF-AA5H-01A-11R-A39I-07	0.122323109288248	0.124327705607225	95.9311803532171	12.000010805352	0.0463493446479719	71.4992606562384	45.3605141954069	48.1510929231759	176.692586869795	72.9204610920413	46.6391995895444	1.60056078625755	228.767487768763	65.8862704017046	19.3748374999038	0.0285406130560122	208.362140598819	12.3684678522583	148.087374631165	27.5069711496287	931.719837532481	312.507214458597	240.194712602254	22.2715974908165	19.1170787407488	22.5949357286385	66.8302547048021	127.382921227532	0.569968065992532	8.4745143838837	0.901947214718115	1.05103193395548	2.8286001559076	161.85906571184	4.89980524615767	0.378673621355394	63.5319208764072	0.461979386308249	131.521600432851	1.04402610336117	11.8075392880228	131.784241958618	15.2712878599692	327.641776591924	28.2505264146301	96.2980418479025	232.62042049905	19.4498511609297	120.405794220914
TCGA-XF-A8HD-01A-11R-A36F-07	0.0763487986299381	0.282718866676255	72.6933142213287	15.3299875848623	0.0234131552451678	50.5967558463137	4.66798860553395	23.0488771592835	116.598726570975	71.8464890715692	39.4211137788647	1.66188291593905	211.385725947146	71.9842656698957	17.0238264163135	0.0885822970359234	228.669988844351	14.9537774205602	113.550535890047	15.2069225093953	512.280134683908	259.925963056762	226.861014963891	18.4964084658235	18.2947412187823	21.1560441501695	94.0241431221956	120.515676341478	0.25666240114961	6.68253883216062	0.907522498736483	1.80857995895833	3.44743246918053	80.9193573422562	6.2011640332387	0.339447813310036	60.3547435571787	0.270857363996219	58.2050282080335	2.2500331276168	10.7022362283206	98.3328289022687	16.506754582432	217.474648052233	26.7214376023601	59.7282438194067	62.0878898411236	17.7118334289004	104.852115538671
TCGA-FD-A6TH-01A-11R-A32O-07	0.307144086537127	1.27230795029297	173.402131114257	86.9676822624644	0.165697881914592	89.9557857720661	30.3511100030496	73.1966280531178	163.571574757949	140.462706249743	74.0487751239585	3.54651579984549	308.575089284498	94.9162712587464	26.5044728829925	0.0680877059214726	274.411977222557	12.087978368051	126.216756411708	41.1726400252065	1249.28659988606	2316.60105428406	466.94269656648	23.1096976039395	28.6494726296059	21.3703234078001	36.5550840368125	272.825051734509	0.254625747129627	2.49998103155769	0.894034833997665	4.19443149650718	5.26203898009202	204.356974856749	11.0382593655238	0.804358252156951	109.695992500277	0.17672204945759	69.5073552835978	1.37562253838281	36.6472741391978	112.543219810386	10.5960623951552	470.859133494611	59.5054435403274	72.42531879539	244.391330984674	24.8529196718805	305.941933707976
TCGA-4Z-AA7O-01A-31R-A39I-07	0.106893556442265	0.0144890799380138	11.3149891710714	2.49812546530109	0.00643150506500685	13.3484519248869	9.78580195769212	3.73526424518775	37.3112413279922	58.6837881503811	18.8086792623448	0.758767669410121	203.08752911091	78.2976873461681	5.08252894770868	0.0491066828366708	80.9452058271858	14.3780418252945	76.07012095952	5.45318770144352	51.6908322870545	111.759248462205	24.2268650905099	17.4872920932663	12.3234857898247	19.8632768831101	22.9022922495256	28.8666768100515	0.186409804176595	7.72425484295942	0.912341788794006	1.18367756113838	5.39860372916581	194.672986701224	5.12351697254458	0.0544490217988858	25.8760220778441	0.115586600232032	15.5000123103808	1.17651671197069	18.5937107496038	62.7190162955574	9.41585398548276	57.5577948892559	17.3714256846495	54.4584837723053	163.725766675654	7.97596171108837	71.1880574590353
TCGA-DK-A6B6-01A-11R-A30C-07	0.144295656320333	0.0250775638280303	41.5345966993217	4.93846137479855	0.00972969557648451	5.75295098528172	0.202543179306063	0.993188922183806	12.9687266458253	116.505550431712	23.2855677655963	0.795406098441608	143.580462011506	85.0679058795963	2.4294697977409	0.202305964945368	63.0264484540533	15.6756418386724	62.1455008518921	2.80877041279853	18.6085585289004	83.0477729996907	11.905093296608	20.8694534388172	26.3712046443648	16.7757298909657	10.2727858278385	48.4077460314002	0.414376626271431	6.33657876368061	0.818634673386989	2.03339957415373	8.03146777489049	294.648016544035	9.48139672999799	0.0908258307531994	12.8991121312534	0.091361376693676	2.93573500142619	2.05782379134866	33.9745508125534	53.6591876398211	10.0504598333915	41.2367838095892	27.9461993327809	35.3211923832251	58.7212588949886	7.28040300096444	188.467333307659
TCGA-E7-A6MF-01A-12R-A32O-07	0.0435828078321258	0.0149351274007572	68.545832306469	1.3324526858916	0.0100940433168719	15.5801224175175	15.9960356516837	5.81551833118331	41.4829948144909	36.9354833902406	15.4435869210046	2.45969236594161	160.230246224663	98.7706487866133	1.72010421273288	0.0728558703831765	61.3726444025626	12.8303729107633	72.19495961762	6.24286340594793	48.4500371040263	53.490658846391	51.4079008528934	15.9114912492803	0.568009904939568	13.4185748555419	10.1971006187085	17.8968892005558	0.0759680056776565	2.64893598434956	1.001645763671	0.751237465259433	3.30350492417262	177.993219729687	16.609041225651	0.0469474489510529	13.9392570344064	0.0780919025290592	8.70064856457958	0.820764116228005	4.91347565185742	13.8871805332325	6.27312033908123	39.930481692967	12.911518300168	44.364865529521	147.189226807845	9.64170976521345	40.4898090250402
TCGA-BT-A2LA-11A-11R-A18C-07	0.0226654260224644	0.0402800085260477	16.6388195008727	3.91598051793542	0.010827316432594	49.0613802836716	67.581835107367	6.85422740120387	66.8517876201744	69.5301430281736	25.7381734760616	1.54310123338215	184.196419285577	105.356757656722	6.95337670421249	0.0370197529500201	180.723165514269	16.4019406877306	107.883576947562	7.18991108950546	104.657596415434	91.8342032166085	82.3330393535436	31.8224297213103	1.50849976156729	23.4250976452861	28.2649996878176	34.9560343015234	0.0886499355352744	3.74258235594437	0.916939836075575	0.842927227435245	2.51329282703397	98.3731120718749	12.0396963561733	0.0944703135477117	21.6101831489836	0.0916233104733905	17.4765042590375	2.24658165241384	3.81329994593426	12.0762041034299	7.66739671160326	110.6686115098	34.0028487554946	65.7487556257798	133.165931971427	18.0405459879222	61.6311783305148
TCGA-DK-AA6W-01A-12R-A39I-07	0.100437168404232	0.00842198690278623	8.26870526532295	0.894160855932372	0.0088259463228078	18.4266025355799	0.594485055722703	0.843686018176566	14.1795152129599	34.6730044849491	12.9989334922647	0.391245825417061	239.461245650766	233.316629170683	3.21475844339507	0.0565205567765216	44.528129000714	17.8046758731616	98.4336169337906	2.50076874942201	66.0425307086973	79.5984599342174	20.2776369471088	17.9090584628197	3.47601104072825	15.048445250313	11.1876150087213	22.8680652370811	0.16640196316543	3.59346832272188	0.972214907590526	3.00316462893736	4.39860050093934	182.591518427308	18.364188553677	0.05607791195116	13.7353302964079	0.0717333597084811	4.07608680750682	0.180734033763289	10.4550598115331	30.9831455100722	10.8259882333268	59.8494437242876	5.48266738241014	49.9548005582675	84.4328100045293	15.9255364205531	42.968294816187
TCGA-GC-A3BM-01A-11R-A22U-07	0.0555946129046974	0.0185539445145419	84.9729205195602	6.63176737181951	0.0122980271867725	31.9400937412786	47.0936870555009	16.9539000442257	82.4841397147068	76.5457515250139	18.7288484857071	2.12437041007298	199.134799847886	90.0101997143379	5.00679809978436	0.121854205597347	118.754776109504	13.0947426741617	77.6339171717463	7.75158296842244	486.293333494297	96.792193362354	86.5611722522923	17.9062571389639	2.46526710110201	15.7823082787632	29.2083581278435	54.4687532357886	0.118141772739675	5.35040969232854	0.967541703290773	1.12994061070158	2.66396175637348	142.089927894662	20.0974322615383	0.0920846583118633	27.5240997800318	0.0762934093851588	21.9535121067883	0.779099024323471	7.91979473712149	34.4145043148412	15.9578346482541	48.8888189980351	16.4655950655828	55.2235797823795	102.074702385071	17.4219508369248	76.0535112769432
TCGA-GU-A42P-01A-11R-A23W-07	0.167331984594797	0.0793262115864866	31.0266474653225	6.962572109698	0.0263230796133774	27.9315785906627	1.78743555592954	1.76686000628785	34.7571421755937	51.9624439269408	23.8635410315077	2.14544005464129	254.286511765117	124.014872137171	7.54668966375566	0.155127680180726	113.379296870709	17.9031418160254	74.2678154776394	6.13309233516247	121.696556013119	117.520681664697	47.3914675891028	18.8921034521899	13.9527744806052	20.5692351752178	26.5241204350696	94.6539696574688	0.744637591290705	7.93172000936451	0.985651580137688	6.1072571487269	7.02992374392371	183.963752519864	18.7250098873969	0.083813313094795	21.0318215912319	0.141458856984683	9.43636508760399	1.23807039035996	19.1736851291802	43.0523951726092	17.7287719739047	43.6225031035415	19.4843018072152	40.8342806047355	45.6094971629551	13.1453028138364	76.5033180560976
TCGA-GV-A3QI-01A-11R-A220-07	0.0952117543881835	0.11763584528884	120.596847693735	29.7818853672507	0.0380273932957859	32.7829796816077	3.68535363882075	15.8368597038964	44.6288099290551	78.154344642555	11.1749360416006	6.29336068798092	220.452172985275	60.9650543596194	7.26222472035489	0.590387519571486	254.085715807295	9.70375734508004	64.8431330668762	9.60767235669234	207.245378597199	260.457035621562	162.60639120173	8.86489385491044	14.2243286083988	6.09573026509104	16.8550863992623	130.854703529087	0.143508857854974	3.82021200004648	0.769029450228241	12.9965831495004	7.12710346729036	159.137031257915	105.130783008862	0.289118772028697	25.4079225961635	0.0746027059953004	18.5988497024519	0.142096244007614	14.0798586790611	32.4058385511947	28.421766780324	35.0340813051265	3.83928237332116	36.0955202961365	174.741368672291	14.7691140756874	79.0981153541971
TCGA-XF-A9T3-01A-11R-A42T-07	0.0820387605060209	0.0713285346280426	90.5186347290624	7.09189669612554	0.0192553671870626	67.4769517733166	32.1010030085532	14.4762004133416	62.0158135238195	56.0914043861294	37.4387924283517	1.58543563615806	218.55402045526	78.898197999724	11.0704594194185	0.0159210580530225	134.36685224878	13.338190484645	145.521883256476	29.7799477402915	383.264657652507	105.463063319378	124.867061871171	22.7225169752219	5.6440177737824	19.5053908733504	33.7747683734985	57.9424574373379	0.103467815799596	2.66164092687991	0.790855376359901	1.44926000730662	2.86451859285954	75.1449543048158	1.74544642432426	0.123825699538924	35.7272041387029	0.138025564100111	47.3523876662239	1.47843624761055	9.28229670601825	88.7339222543031	10.8010373135342	121.66001035999	23.7713747634232	57.4916044679864	76.1286266597234	22.7617740294714	71.7056232610641
TCGA-E7-A8O7-01A-11R-A36F-07	0.0355253903259711	0.0131085764168085	36.7975237173844	2.98005999340534	0.0120995831884225	23.248888195754	8.05365464178295	8.70510945548413	51.4228886284459	40.792099157705	23.051246626496	2.19193558344915	162.828376302181	65.2344513709426	4.0973955443246	0.0554394498847952	49.7293845556259	12.707109415757	78.6765053325942	6.70973393040403	90.9561685624983	109.714309162497	57.9290519098383	17.0963070146995	2.7518535287938	15.6263656035979	24.0613811846439	22.8798535352497	0.111623983992442	4.76130322340939	0.923801428587434	0.504461457173396	3.82994323687052	54.8053887674358	13.1334995142214	0.0566170305472759	24.060322546516	0.0913388007862712	16.8370074624008	1.6783650061439	5.73610567221758	15.3308929021774	7.53047284527252	67.8610985147847	18.4477691176526	41.6135017760597	87.7954720972324	11.8834506250596	37.2756127579909
TCGA-DK-AA77-01A-11R-A39I-07	0.0332733097988135	0.0147117252442156	39.2652536699727	2.88276101792762	0.0135592212818673	57.7066680931075	39.9339338583743	33.3532238070917	90.0535850625975	51.77554873983	22.6004351129515	1.61016458202568	191.580027040593	60.0432236360777	8.12249354048625	0.0421879896130816	128.935885830293	11.899035093293	94.6123410386619	6.80944930051024	346.728383551466	99.1615550991782	97.3189290813715	19.7174856550574	1.25921817624823	18.177153771878	22.5147041969754	27.6076368355063	0.108370658632761	3.10310687789377	0.879685006279922	1.01486225724047	2.0914972476025	50.6717973820426	27.4346473646533	0.0701967900625103	35.966349700407	0.0628924412931567	26.0559484863407	0.957349262803237	4.20643494274017	24.2406867040068	9.07686326384095	89.9761635108343	18.2644845241694	58.1878665451786	139.968151925927	15.1870312025122	39.6785157498564
TCGA-XF-AAML-01A-11R-A42T-07	0.0382560837029379	0.019883890510252	10.6135719910911	7.78244585164382	0.0165734358019955	14.6503492001367	24.6860918884055	27.094774986595	51.2767777409954	30.1476697749772	20.8515014184174	2.02919834491586	227.208026646229	73.2969608656218	4.42362878468694	0.0761748899457624	116.849567675466	17.6706965880298	97.1359802064077	5.23677380346293	317.341233095042	85.98947732484	120.844755810359	13.9070274167408	1.99599089430838	26.2346828674009	30.6472512011581	35.7070828558005	0.506217572430552	4.90260788077562	0.828355916386656	2.10406577931381	2.44479654321636	16.6237982336362	34.9062174115948	0.0565993385944597	18.4449985033562	0.0911365901039704	19.8015872954658	2.40646436538128	1.74700583789354	15.7812231826052	17.0374755259633	52.8111615205313	14.9491868366459	34.4610240816207	85.5933075184248	6.17002499750247	30.3366785227307
TCGA-2F-A9KQ-01A-11R-A38B-07	0.199798371459461	0.0167263733657779	33.7947656768284	3.7080400968493	0.00705378134565717	17.332697505727	0.941737062485467	1.53828176248695	22.893808991475	91.4563087006652	21.0107615203766	1.46233260158438	185.116447542127	90.1441786553871	8.96747969892328	0.175950896676731	64.8280946545087	14.3075697568747	64.3660253441387	5.16274826115606	3.01530937505549	122.923388185982	17.181409916016	18.3139298915383	49.6153179678214	13.5130098187554	26.0961747172458	30.1216922498697	0.273163994576573	13.3675141350841	0.888862057323669	2.50532097627127	8.42288808548784	312.882727598173	6.67053020454905	0.0738551233179931	24.5185474934132	0.14756602595301	4.83955950059033	1.07113425368649	34.7790560637137	31.7323288465681	9.84066735959483	59.7909447191946	22.2084995648022	45.0492936880221	138.676471228063	9.43497846535593	159.845428111798
TCGA-CF-A3MH-01A-11R-A20F-07	0.25213600727925	0.0205113159885252	51.9021053592218	7.54363675161289	0.0112309564258005	54.8333235338447	8.89047443567806	3.96532358828763	55.5578474582264	154.593893062214	26.2357923229295	1.02755677580982	259.815834909291	113.951902615717	10.5892495497834	0.12464218333167	118.934025289108	18.2058935334189	97.8507983755666	8.1424491371938	120.807538583546	138.69331214673	81.7341433992459	27.6292016448003	14.9234775058263	22.3509894477955	34.2258648782071	24.8731932916207	0.323937635792409	10.2842141570754	0.911132268768318	1.57952679233276	6.58237406640908	275.152800885544	12.4413830217756	0.138241872855044	28.878889555774	0.289171197028799	16.1094296905363	2.23794200261825	31.2399124998023	91.1379788711375	11.1311563649882	113.425740997332	30.2438059654239	49.3969082639122	250.8577511066	24.3512637034723	155.400339390173
TCGA-XF-A8HC-01A-11R-A36F-07	0.445232260308133	0.0353879251162178	3.55913137907139	10.2929410268538	0.0127730990331833	6.74439061794642	0.454892343325188	0.400739986171565	6.35274253315325	207.06754343389	11.0479694168831	0.962693801585702	237.982416851058	107.522224163312	8.77141995968087	0.610309464794707	66.6254966902185	18.738011819666	61.3964919517886	4.41822481355065	10.6121776847606	166.476776075297	8.07505517037198	16.2631467760373	268.191030076561	18.6943199424558	15.1500440632346	78.0477610453745	1.099471764804	17.9234121885766	0.750577981061253	9.01067801865236	41.9875654795015	939.016648589429	11.4234226501483	0.0531815089764972	8.47225046045404	0.191764382313706	4.49137619709118	1.45344214789388	162.6400370222	83.3738823153523	12.7699482410484	32.160478319546	16.5046926076854	31.6659964028717	121.597317687089	13.005539270607	252.079851246118
TCGA-ZF-AA4T-01A-11R-A38B-07	0.112867725258597	0.0132984413712437	8.33970067185148	3.43306083420273	0.00537899231906908	2.93608990958849	0.315185860257785	0.652854342451974	10.5134292391432	69.3877853833022	17.2696521857276	0.328318193948511	196.539978273494	105.497874465443	0.608804571225714	0.0878069341963758	42.8000389274513	18.0075196064965	95.2679700605413	1.52087549151025	45.2529278824066	56.097628924148	11.7434241797285	12.5754255753485	32.9233552776444	18.1663461667898	22.8028142863432	87.2427763819634	1.55848543327022	7.76571743433791	0.820969374592001	4.31499742198064	8.60124886021545	282.830968894592	5.16075351151341	0.0209483120407781	12.4793004179404	0.114444246262848	3.34962525173326	0.943168783336121	30.8001910181557	75.2915453372637	21.0035589789307	36.8190985590094	12.0056370796555	30.2881828174137	67.9554301305877	2.78463069909787	121.245248424022
TCGA-FD-A6TI-01A-11R-A32O-07	0.50964288748014	0.120233072491303	119.897987522213	37.5652687436063	0.0250829271484106	25.7226067817658	18.6876163423873	7.54672772720496	47.4816061527209	208.687939575776	34.2353822531577	5.11023789368429	214.041244323325	91.7630459082642	8.63490657000072	0.237037312614149	193.323161599867	15.9405188506276	80.4036346423991	30.3578830731078	115.23300278237	298.842328187713	69.2660347599574	29.6023706269645	48.974864890563	19.749102642312	37.9737143433004	88.4610108203245	0.290060233483867	7.78399393594907	0.833011045149384	4.9222460152417	8.84340256147852	409.289682819613	12.2888979734409	0.607331504050955	59.8759119243811	0.103157352573377	19.7103887246557	2.82567059232241	97.0124371530653	197.466032365301	16.9256778142426	98.9709490829974	52.337907919456	51.0490741786327	238.821119190863	17.2150997374842	243.670787540417
TCGA-H4-A2HO-01A-11R-A180-07	0.561476255321201	0.014820973862958	7.2140469407579	2.45391718100714	0.00419635067857661	2.51931085709126	0.0308459264521387	0.141852342427317	3.32081496515769	141.866779477669	13.2983531685874	0.522674971795309	136.702987169848	74.4061116003896	6.05612723500947	0.286319962400751	25.3090594141655	15.5112336513229	50.3931097631311	2.13346340802051	0.0938328837974757	154.034734885258	3.0649399719199	28.0903897843589	391.640751874806	15.8887346764436	18.5572357835508	37.5442097525759	0.993813416888806	30.0860135259888	0.7661473258587	2.85742529836179	18.0646784706527	2311.07718266457	0.817718184830418	0.0448325604760123	13.2517623877246	0.374283937451827	1.3867403706415	2.59144959436767	337.922145403776	64.6882983378883	5.51654419324627	20.5794159381049	29.4795293848785	30.1982715379732	141.742214170819	8.2298043766838	321.848449041825
TCGA-CF-A47X-01A-31R-A23W-07	0.311086518907037	0.0121490865137928	5.88312661885149	0.483944666825949	0.00314104373936954	1.77032297048567	0.0206967833188615	0.137622220434426	2.1550273362915	155.716191642248	17.1387901824071	0.0783741417074	150.645968553177	141.412830597795	2.44940580244278	0.112256889449055	58.3036005518706	21.6438457429348	56.8543168777625	0.837041010007981	0.244832793986282	73.340933355944	1.38291416253217	25.7398778414762	209.346630260679	21.8223456994113	9.7761344286634	24.9767700055907	0.3318004532472	9.22234655660628	0.89697077151293	1.1315730930275	23.0723755826209	826.930197818564	0.56652249954748	0.0338590514557874	6.79426774429311	0.131568298953721	1.01965278424034	2.52425969684076	153.356037827197	60.9771051993186	3.62105478840509	28.1359691182683	26.402234058959	43.9260192818009	63.9708614490516	5.5221985621282	176.022279204065
TCGA-XF-A9SP-01A-11R-A39I-07	0.36665372185355	0.0525032294281109	103.590732391522	10.4632793251422	0.0139872378088565	32.4656000762354	2.91118153287308	2.34180290158474	16.8379438739932	115.292987482355	26.6106598438387	0.948091752947511	195.414939243502	85.0306655494484	10.8842602166836	0.0333664890436438	96.6961255504361	13.0163251295246	92.2178032801389	11.8785570817384	57.9356061589737	123.95329387336	40.3934588918773	24.1801121249269	19.8911834806098	19.6864746698428	13.5779038802497	37.9976167386851	0.17509928222721	2.60992402090487	0.717616281520269	2.84909205619877	4.83277879268816	255.347977103956	1.37177721626976	0.105635281375177	26.1699172992638	0.0950280103687711	13.8237383509684	1.71993235304868	39.2277229190943	91.0206005089679	5.71793041024084	107.98858349392	27.6004839282929	46.4304624253301	58.0125645116621	16.9048251182372	152.580217692163
TCGA-K4-A4AC-01A-21R-A26T-07	0.0287772180096467	0.0120168873281424	5.04542923445839	5.58582167355336	0.0037968409399882	4.70512941972404	5.01624311293197	3.72411424540994	34.9526342232963	39.7104760820186	17.0407144053637	0.571911484324522	217.916499125742	62.6248519103663	1.4011089438555	0.0284656797079489	31.9428613531348	14.751695304817	134.622428625576	6.16224479721678	118.191634190537	65.5476843971074	46.5134806744893	15.8429610103637	3.05251554357851	20.857588171527	21.063524129329	44.1099000333609	0.403493264255892	3.96665580796566	0.882890759641135	1.25119880427889	1.97990121652086	60.7254813566302	1.92875173868138	0.0191821208300558	20.6790264226516	0.103268214847419	12.0576585695864	1.31525578177295	4.91295174945787	43.3767444488397	4.93785719045461	26.7499808617967	18.8263584676563	42.5049956766089	81.0788125593908	3.30685008829421	44.845434529333
TCGA-BL-A5ZZ-01A-31R-A30C-07	0.0788399577749734	0.0261702408444789	28.6600962865945	3.36989556410873	0.0103789840928623	82.2973893607047	2.86131596174348	3.61656426410319	53.2346708851347	57.5062305724736	18.2363431465485	1.16319671939704	145.288325554657	48.614938140253	28.7876112136958	0.0173463110199227	36.7049202457526	7.82143895010539	80.955190395154	10.3095127621468	37.771662627735	112.510111747729	35.1045774402581	18.2453272367829	1.58380602238074	9.31125148771225	38.2633537846542	50.6670672641091	0.0994530952051005	5.73683680623293	0.629349284869857	1.18700803435716	2.41007527024016	145.958577406842	2.40242789895439	0.102772845744346	17.8399022745454	0.111628311550319	16.3271805917298	0.760756445961218	10.8780462268353	41.7220100902933	8.02977196420331	110.521364007905	10.2154705437814	46.7276682815026	84.6656392864077	41.4372032656293	52.7381847830786
TCGA-S5-AA26-01A-11R-A38B-07	0.355154271516706	0.00785943701372757	12.0705769397771	1.6207974425368	0.00287413043763482	8.34955150049588	0.769297640880392	0.755711074268309	4.58583054824026	80.6674810845321	9.31085363854815	0.279288785663985	183.294460463185	100.28934966802	4.58710791234686	0.0444994859517324	54.2670825376914	15.6834889986796	88.7584745257795	2.29154053724583	12.233842127793	74.5987453029302	7.98605687169146	14.1527326125444	20.7821335267561	14.6435156343452	7.392309913859	17.2215983570898	0.12042623852098	3.57663987053133	0.800906068809112	1.10430726302885	7.83380952699923	183.334797858751	1.04960791467594	0.0167452586508409	7.38900960288298	0.0740027442867712	3.0140131235081	0.764146648764011	54.8336490524711	46.6004771943819	4.57329589642245	31.9574068667601	10.4443315337015	37.2537025622849	72.9224252119204	11.1875627723357	90.0434137284657
TCGA-E7-A677-01A-11R-A30C-07	0.0857819619583423	0.068151107287923	103.318072788673	4.27501886749434	0.0383384784233623	33.5010180980014	9.6905723779713	10.0523896278993	76.6054170026414	85.36114745464	20.9037466716063	4.65866928702575	186.990407101023	86.3756928727764	6.86292855780605	0.083398114860501	51.5533825667027	14.5043276361155	102.214694461803	14.1333912077485	85.6050881309611	178.483223651499	68.184009207529	20.0977449731808	5.21035956939346	15.1019220161333	44.1331188538886	35.5384813606628	0.19844120021554	8.68344050641161	1.06884092826703	0.645747969746824	3.34512090275524	138.175453452668	7.32593169676154	0.254709845450742	32.4832160837553	0.115759934606823	18.5469834575465	0.954326650668403	13.4891127322587	30.8614854394027	11.4873313192368	78.1609612955036	14.6348521156085	42.7851072781552	117.348549741296	11.6231505647576	61.9381323963644
TCGA-DK-A1AC-01A-11R-A13Y-07	0.0178217192353367	0.00397819378235684	7.66626778404466	1.30546378347165	0.00521260014913224	44.4959904101324	3.10868098263974	2.68161209465902	16.9438063047507	28.2510790736409	23.1184331022765	1.36162712166237	158.096908219184	77.2651790311167	7.11356839813035	0.0375592693210904	136.754168548864	10.8702099119389	79.5501197819932	2.69949618154859	116.093167555821	131.553135060327	75.4784501001726	24.2913473325493	1.8135973633799	12.8252607775565	8.65001929776949	18.4213585637896	0.0766378329086782	2.21070836110477	0.740395038202366	2.72667767378027	1.92719345913838	30.8572535166266	16.5760089039612	0.0117825537668645	10.5814748828239	0.0990694840139922	13.4264749526115	0.569664954056573	1.71569253450732	13.9948972122895	12.4564231507728	46.0962229886612	13.4856013453809	47.219404616759	55.5423065607421	16.2112900244177	22.0085620015579
TCGA-GU-A766-01A-11R-A32O-07	0.00858902295884786	0.0240864445377619	3.75499925047562	3.39834816245707	0.0120414875869938	30.7295705655671	11.5875010683949	18.8557697369084	68.825758698973	21.305801463789	33.8900091641831	0.973640936277037	161.751199170523	70.0523532335212	8.26219997960883	0.0165025361387678	51.3073815071263	16.4641380591246	202.828785850708	10.4697450343807	184.33491561417	53.7115077764234	125.764189312147	26.5144229735296	0.224772739261433	28.7685834969264	46.7404855159342	32.299615715334	0.157288626292395	2.83467233467564	0.783418993454695	0.595812896241411	0.82836453237845	6.66994452737352	1.71182968251925	0.0761898016499605	19.707045206025	0.0762817174638165	22.4862052315929	3.84358144127175	0.860842785347361	6.28809214216382	7.93725484989552	92.1628920778217	27.0195797101422	47.0608215575608	21.7331877200851	13.6873672555285	10.9915171350024
TCGA-DK-A2HX-01A-12R-A18C-07	0.489808040648296	1.13571945134372	513.870485381465	82.451169672741	0.205185488116514	118.397653649869	69.1791044643233	80.298913086993	158.481166961312	134.431515932123	34.7093801404391	12.7987184958616	207.803204926489	64.0979178217216	27.8319782651386	0.0999155434676434	178.366171405906	11.4533553068467	75.4107494550625	138.321543939711	236.018412383635	647.141928986547	337.822799347047	17.6395867234762	16.2786790154613	18.5676989716441	47.0830001378711	196.314524669684	0.494493719865865	9.38259149016233	0.812509486539359	4.52697824881853	8.06537886216516	397.472883738989	45.4065622741594	3.02920111675524	62.7868912499746	0.390606715989554	81.1344855111343	1.88007410403872	54.3002327705317	139.943585175003	13.0714824224854	228.717812515698	29.1660911533602	58.8430494661115	183.027836432773	36.9913742441101	169.259366844155
TCGA-UY-A8OC-01A-11R-A36F-07	0.0459097411707551	0.0132066116982232	33.9170447136179	4.36131015959296	0.00847912387247759	68.7931646894675	81.2484027699732	12.5606978862219	81.2441337961657	73.1019674686185	21.2593549403774	0.74645059242743	202.66967745405	56.3855984411268	9.3263313599454	0.00663398205913755	83.5928819353198	9.37890216216201	121.981896050773	12.4104480155193	178.117431763642	97.0546852513401	208.16225664288	17.8706800907244	2.48727568273582	15.5849720663465	27.5161108703854	29.8303210296399	0.0702768764358126	3.05076342287684	0.72300374934428	0.304903448825386	1.62843929214355	49.0330564790922	0.625914552664829	0.0378182445946257	28.5714165181523	0.134635116664486	44.8315948294173	0.490765507289122	5.63768456685787	42.6956943924094	9.35795002759779	225.14196652093	13.5862871880179	59.7959051114914	154.105780042903	23.239592062219	42.668432486141
TCGA-FD-A5BR-01A-11R-A26T-07	0.0982318073627917	0.0217369453040522	25.1390521061015	3.41521861073806	0.00622462377992016	16.5264605998807	2.13085169827504	1.18691736293114	18.0900562600525	86.9420899606637	19.0013211612619	1.00508555247946	179.539533987186	86.1340902190485	4.75572526733372	0.0464247155154062	83.6201671720304	14.354610671394	74.1576467877397	4.95749545405175	71.037925156396	88.9793174996583	29.9283947285613	19.9360044947266	11.4954206012767	16.4588860926746	13.5629213938525	34.5178950158807	0.1880334390062	3.24440667367106	0.824005006895148	1.37392476157824	4.0350896658539	350.664006586571	2.14850649529216	0.0452358322181506	19.5155305986229	0.104324003795035	7.55029670324403	1.52334276424889	17.2830613870805	76.9721361573995	5.48122354547955	72.7786788580061	20.2596453377151	40.4065554522894	85.9480348496869	13.8071804497172	109.939055616205
TCGA-DK-AA6S-01A-21R-A39I-07	0.0667027814087514	0.0167525946882963	21.4053258432494	2.82085045511138	0.00781206401402126	26.0991508123836	3.69758373040276	2.20615726720361	38.1532724458472	68.4819859463513	23.5854477432614	0.643762645189508	168.121413354703	77.9134060963294	4.79382763317855	0.0276525919022285	41.1956026768997	11.5295797053269	68.2508669495894	6.31183726286972	30.1888886991946	68.7191008892028	67.0029274407418	15.3418021141618	6.24352324896839	16.2892791110366	22.6348377506623	42.9656582367685	0.201025979217099	3.84049069932768	0.842596365216596	1.00022476553806	2.86350979844106	199.902284101159	1.76977887974452	0.0714216144744012	14.8814625161435	0.150845081153263	12.0056927568366	0.952957099588901	9.64967494463322	35.382461283692	8.423570334025	104.29152381237	15.2755067814402	43.2667012676323	50.0315449448368	17.7103920668975	49.5431425377922
TCGA-4Z-AA7Q-01A-11R-A39I-07	0.0146035239218546	0.00801088391381434	0.919309896841011	5.99494464966551	0.0027391738274776	4.80845243765491	7.61603034057708	5.51813891636745	58.6106277005641	65.8376244689683	15.4353323874858	1.0475009361143	179.905269732213	47.8681846923517	0.315905973850089	0.0397174840845237	89.7270257831371	16.1339735467868	93.6089201320308	7.90034267932298	73.228767242315	24.1307747532955	93.5827660578214	10.9559454791592	0.496850449190038	17.1377993314309	14.6056867047077	50.2104572604104	3.00476810648494	0.68648859253625	0.715568415181878	0.740777910642351	15.4334308953669	13.4446199779154	49.8361966737563	0.00702325429212207	25.6432054099792	0.0955082444078513	2.23809280202539	4.10114979819444	1.28209657412727	16.294572252758	3.54902535752467	65.7355372116487	17.325881342814	19.5159155413331	16.2504994060304	3.59940414338183	83.4381060340845
TCGA-HQ-A2OE-01A-11R-A206-07	0.0897238977244204	0.0197838663930606	27.6307582357503	6.95376779697996	0.0195211028613957	39.0595338577689	1.82548524263683	2.2936249904729	60.7534943532033	60.7281282601447	19.8379081304255	3.58656466376427	248.295477231762	139.035678546891	6.17794249944238	0.275268321519048	64.9997594238282	17.7607636523274	71.2449932337658	4.1682076391837	179.501676583656	117.119198515652	22.2849186747733	23.5747535757512	4.12583101840687	17.4309020769849	30.9767402294871	31.4238801380939	0.275213997173517	10.1334088786196	1.14482828591702	3.21221055790184	4.06874544931523	127.883738892812	65.2498091337185	0.0444004782184169	20.7394310201799	0.215686924301993	6.89071205949214	0.899653175128842	10.119368121113	48.3975808459431	16.5947116374817	62.6474719506266	18.6680194836109	72.4324588622719	175.150320631919	14.4116269519667	89.5762018875672
TCGA-XF-AAMX-01A-11R-A42T-07	1.60629868909066	0.0165138741033089	101.643134164681	23.0240503120222	0.0206256927720077	11.8320458851499	3.31786759553776	1.2180132840656	32.0610021994093	219.505311204965	14.5009895397449	1.613303648436	213.814908415989	73.2403572159576	5.05069232810231	0.240848678906673	79.4218309501455	14.1080291687058	68.2544671029274	5.93512068980669	298.393334299337	341.677227982708	44.7581843590441	13.8257899545752	73.8796436547162	13.7056143403137	37.4553006343807	56.8243087253498	0.753546715853452	12.2219264516539	0.833661024027082	5.19424034606966	7.96712592570322	884.691487202533	24.65259189992	0.326903866196505	24.409776881853	0.157289980977873	8.8309604533089	0.943928975266537	134.571497207302	208.996807953214	9.58112425423023	56.1837937441311	13.8176827141023	32.9381771696551	232.434872168157	8.0436970385393	273.187818050744
TCGA-LT-A5Z6-01A-11R-A28M-07	0.187467658351352	0.0498836614955225	55.0938337493527	10.7509496234154	0.0183055154112136	13.4068447793425	0.223391519665986	2.86689921083749	12.6920112007716	96.1158034171816	16.1809306654789	1.85827704278072	190.688355316688	86.646041288169	4.22374640739245	0.263406602509264	127.171218326666	14.9237175738241	82.9160769889238	4.59943072637986	96.6462372963995	90.6205609259546	40.8273291797216	12.3452181182742	21.5231322725238	11.8110186610877	13.3067130466527	64.8199935679748	0.449996395846375	3.58705183634271	0.797441756562766	4.87658819018122	8.17714181845281	425.445204496904	22.8019633337366	0.153898928215109	21.2312165357331	0.123611984555145	6.19156875243976	1.05064758946027	33.3506762123426	54.6871273012524	11.6795205692466	34.8901053264198	11.5253809249085	25.7531535916783	55.5139382661711	7.20352117572096	143.650357639945
TCGA-YC-A89H-01A-11R-A36F-07	0.0883117350129559	0.0167261675916681	41.2656352795191	6.76953498208242	0.013783918536167	27.7238221707109	17.7985718866334	5.9357132298973	53.8153468678343	60.8795832504243	27.6153146325712	1.29068094188867	256.568327494615	83.3283439433947	5.16723479295453	0.0555967288770206	125.023380711773	15.3199368977946	96.8905013838284	9.78888309750711	156.474076707965	117.18370568933	128.678813888662	24.3047411569344	5.15705985775841	27.9299089181235	32.4070949098157	30.1432345482677	0.16341641605464	6.90487775868896	0.919587148678048	0.807476809237821	3.01830718515724	98.9412557759623	10.3175532312746	0.0776315634111773	41.8260241106106	0.103265779903097	18.6536917696826	1.63070083865852	17.030303132907	36.9418906182784	9.99871965727596	79.2403414635375	31.3160044805331	63.4578882780717	122.707439178754	11.3151741021512	74.3888190279591
TCGA-BT-A2LB-11A-11R-A18C-07	0.0984489873683447	0.369633558024306	159.588665712036	97.3762318949099	0.10482866710607	2.57036746180215	36.4806466473061	17.783100272916	442.824050928298	148.138717036406	19.1346056925313	12.4267957017033	154.356092746475	47.5679274111783	0.0820946226779985	0.0773978777924033	395.138314076853	15.8613662629021	90.8564772876661	40.7104245166087	2144.68704543923	40.5787614856993	1425.33307795852	14.7436975053167	0.743138329897908	27.1371803872893	97.8169130425075	148.759009497129	1.33190451937747	4.45865247746791	1.00409863600872	0.671001819881532	3.93651518759338	394.180154756904	59.4031205880968	2.382133175098	78.2134250021417	0.177369850767797	41.5406956744287	4.34100930319289	13.204825286091	55.6926897793986	29.9368258730379	281.272089410241	33.0127096228933	35.4487791334422	74.451254245376	1.08589337257047	45.8416175833292
TCGA-E7-A8O8-01A-11R-A36F-07	0.49928579146647	0.00585247514886753	3.39739797399041	0.522060586441561	0.00110509141144354	2.21883278738886	0.0382182725473686	0.106901906304294	1.4854275982163	193.715545913536	10.2303166376989	0.077169752048214	160.412494328025	101.449968973918	3.53113253685818	0.0583689291299554	31.2809608099896	18.7991263915777	78.4687515482322	0.892807581826864	0.208937634260516	64.4590237639318	2.13268658222242	25.904981961064	111.907393223438	16.9910884887266	10.0366707493687	15.1364496448648	0.379322535252528	8.11568266719614	0.651878766765712	1.03284815513776	14.7507991074113	1159.63125822376	0.117932443904505	0.0120322614464141	5.98571951110972	0.241109545779115	0.886798958212391	1.30194800290162	215.336989069154	76.4116033568276	2.0230923835434	31.3825009168437	16.5746786605426	35.2910087740175	54.774607878727	6.42964137295005	313.972557442503
TCGA-GC-A3OO-01A-11R-A22U-07	0.255871721294038	0.0640820103238823	126.927000338136	22.4330821214776	0.0263946189231538	56.0593727563064	13.1596757467817	8.96556427553865	45.470405496335	70.4166651429174	21.4772796973615	2.6412080233704	199.088039864499	52.965685627029	9.35047698312063	0.0522217868027057	90.6282748723418	10.9895955925977	70.2769668548569	12.281936654169	505.109590643213	173.545912961669	73.6185566420504	12.5335015535764	8.32532117447791	15.360979598563	19.3912232213278	87.9825016499929	0.177579021436786	4.95260687918142	0.835651613557608	2.40424647657844	5.48502651206485	255.065599640042	28.1789584108515	0.185662876578489	35.2355948430935	0.208269291207456	24.883388415316	1.16707349078625	29.6508219918781	93.1473547618776	11.5740732713089	87.6945828577291	16.6237012514924	49.2577616110272	164.161010599891	18.2106808749037	109.926065310484
TCGA-DK-AA75-01A-11R-A39I-07	0.0560267969641635	0.00243300669785199	2.56436306365576	0.969070548483737	0.00316836501452088	17.6813121076794	0.519761262355159	0.547360328283185	17.8680235876445	126.357374859595	19.0193568575372	0.293740469676512	262.00269712147	189.387949323052	2.96019162649277	0.0267537738142641	101.792099491921	18.6848424412863	141.5378948345	2.22284399712726	19.4042278377927	64.9597942185427	44.6591640884658	22.354951936862	13.2725859582441	19.7177441199809	9.75805501566486	8.06994069567756	0.0752258543279428	2.10931103768077	0.710164971660446	0.920143617779121	3.7302994878838	48.9145619176819	0.165127517530126	0.0098709145602376	9.54996951054159	0.108908690421104	5.73486978025079	0.874075091023771	9.44905750921059	25.5902495854622	8.02218800456725	92.6981117378689	11.0776854382138	37.6145319723841	50.1241130598631	16.5577092727519	51.8602827959135
TCGA-GD-A2C5-11A-11R-A180-07	0.117653716164286	0.0735568180588826	65.3362765704095	11.1040433356579	0.0206319752595612	37.4778533145107	9.98627389904352	6.69951106466917	52.0617231583948	113.251913386991	23.9404169732643	2.19606448927611	168.926544344014	73.329636614916	6.60433140237098	0.0810352088528346	163.761505874779	13.2355461763856	64.846798426687	11.2468220391597	151.663364352585	112.265026865188	42.9132778965353	17.8368858722275	9.27820867928629	17.0918626323011	22.0789424436105	62.3977654905379	0.283064275943165	6.03903563482867	0.805502117547768	2.61075106672922	3.73492647502001	192.107347594624	11.1831118026232	0.283084725331657	31.1750592578295	0.137843513945031	15.4607709179211	2.33964875026921	21.7864974680163	80.2888386580973	13.0008089911136	94.3367132569901	21.4445001225057	49.9158117262609	108.068729488987	15.9319998236942	99.5113888239381
TCGA-BT-A2LB-01A-11R-A18C-07	0.037040219113315	0.0256918462240056	20.563854344502	3.97460184459975	0.0137095967890038	46.058289227335	2.97434543735809	3.85056030463407	36.9585446286333	53.0658823701139	30.724717594487	1.3867030289874	233.452078653053	116.386140116468	8.74249714110782	0.0434610306300684	87.0796050714977	16.9552239350599	113.399352659572	5.25872900456335	94.6477905473565	113.883642465222	28.6515354892386	25.4224574066906	7.94344933466379	21.0520509328577	26.9732833907021	28.6830412294739	0.111771766477927	4.44886395620974	0.928621339218997	1.08182443241331	2.42569003901505	60.4291291521616	7.69693370671848	0.0821449355948903	34.0032762145346	0.100448421257414	13.3850950279245	2.12251054510165	5.1556020959324	32.8090545193143	11.7654708024281	89.7928234296293	32.7276450150759	68.8769002376291	41.935872066604	20.0581009163499	45.5570222156777
TCGA-ZF-AA54-01A-11R-A39I-07	0.0175870297364913	0.00972740187639793	10.6076436296782	4.13309497706178	0.0118307825954362	188.476653928733	51.7094299203426	68.0820460418214	45.7687327617138	32.98227414326	26.8205159145137	0.883149385255296	172.294342351023	62.6225786237728	31.564628180442	0.0127758523821551	78.4204856257448	9.67296107685072	137.151199229888	3.9887285371138	208.336582003605	105.734904222996	87.454550986479	23.4816003519454	1.49818469479048	11.1525504130769	34.4044007620039	19.5096957036325	0.0396241774367113	4.01882443011822	0.619008292106521	0.841269839394063	1.39971306282493	11.6712588608013	7.76306776467337	0.0378900850661414	36.2740345586722	0.0521701751696058	18.6541728282795	0.485621768138354	1.71129992790063	13.163679811592	10.6719736655558	139.26631784294	12.208271548069	67.1530759263495	75.4009749618364	89.0364414704291	40.2001869670525
TCGA-FT-A3EE-01A-11R-A206-07	0.125427946675368	0.00829106716375149	13.0472490691904	1.7213184038675	0.00470929753698901	8.95559219276333	7.56802677521696	1.7701335142705	31.9495552948079	84.1734866721802	20.3591717540442	0.405010278441003	161.379716458142	64.7699777349897	5.20223497946447	0.0378244579101626	67.6732543570892	11.9255138952128	96.1644939017811	3.12201182759772	9.86875161722243	114.014030012005	47.4049607967377	19.2893276078584	21.8320957204064	13.1358886071571	25.891938301907	20.5117890394337	0.0647321139222252	3.75448892281478	0.714355714639415	0.347670359010394	2.89638794019923	72.8994572558873	2.95975049591242	0.0270716392211597	17.6696753037165	0.0607812549335052	9.50104278557983	0.647555783208368	26.6184305877502	30.6213177846334	4.86387403501958	112.733758753358	17.9554458473212	66.5101054817058	114.845623829461	7.23714727051602	97.5750899996276
TCGA-FJ-A3ZF-01A-11R-A23N-07	0.145473681131898	0.00430054491744346	13.5949451877695	3.3874194856791	0.00437782323644387	10.4206694246118	0.577976557338914	0.697434007840838	10.733127114119	71.6461845826996	12.5155175067609	0.521751063752933	189.132223240382	125.256570112337	2.88830388075333	0.0961854906679834	79.2597523222611	14.530395400045	63.4272614294223	2.50166977914975	27.8456280578429	116.5633940465	25.5475308758981	11.2091243672416	17.6068313835238	11.0590735575098	13.1684270321255	27.2002792228784	0.397896153670979	5.73305556988366	0.788051071639175	3.7101838732881	4.82394778425993	234.301939381709	5.13304042918843	0.0175321092235573	7.60409375203605	0.091671993017942	4.37839027807337	0.315104793777697	28.3465784777697	33.6231774265467	16.0041757574204	28.9869705847179	8.05477305780749	33.4879348588325	74.0688140594561	10.8645347812696	65.644131496448
TCGA-DK-A3X2-01A-11R-A22U-07	0.0433046675177021	0.0217152214576491	78.521809451787	16.8427712850078	0.0178188109745587	30.0886669655062	27.2118911359401	11.2281978153058	55.844786889116	48.3098452003841	15.5355754983785	2.27276223453646	282.463968058193	82.1800846295731	4.06561840018851	0.07271422520212	108.404459515619	14.9669663136546	112.214456951961	5.25655049300313	1262.7191852537	116.565607361699	123.048444225809	11.0433980561359	0.731378813156969	13.9628145359902	61.1057006662887	70.9480938573054	0.286671959046366	11.1366987941619	0.982636944181924	4.27947648283668	3.31428561028822	50.8361458462971	83.7564891039025	0.0443962267080337	31.6820443188832	0.121441376727717	11.660141631136	0.392470656530749	3.69562756241108	52.4031128953493	15.4423213498283	46.1602592744502	10.3221687263295	59.740577976266	199.441701375563	9.40169844251377	66.8771582222509
TCGA-XF-AAME-01A-12R-A42T-07	0.0608540626839557	0.0377562888686158	18.013942291635	5.00363343848602	0.018468571158625	44.475854873014	8.5551718292139	5.78940945399654	28.5469443135541	51.2328783840824	15.3833292533199	1.1680454454898	119.411298364603	43.414337966494	10.9080919919174	0.0175248519675384	69.2738655874443	8.28115686977329	67.861307237159	17.1904835115585	62.9210203822931	95.3691749878787	43.4724550832538	14.397631179274	2.3841304218421	12.3566879889608	11.0889003722321	41.1596385340818	0.149799595387423	1.98251333843009	0.625041057857323	1.70534685078538	3.06385028179745	73.4822119352266	2.41334876786806	0.104466065417168	19.3000285848186	0.097601887973408	16.1250049762453	1.25269280705508	7.83919232991562	41.5677380157873	5.62186349214758	105.597234504248	13.9712366785991	40.968450979985	68.0800714120032	20.9805757783202	40.8478824993603
TCGA-ZF-AA4R-01A-11R-A38B-07	0.0431792881448577	0.0247826384114331	8.3091604536175	4.41862352091948	0.0125429682779586	31.2378597540502	8.97998948706594	4.47857645850041	39.8410166224739	32.6954647113433	21.5694371658653	1.28567821365505	235.394270983906	76.0484042441159	9.47385423770125	0.0285142537994015	91.4561212141899	11.3769971938635	71.356698293125	9.49368725968285	120.732398044547	99.2802460758617	32.6997740980633	12.4066784473128	5.83322905077917	16.9284511519748	18.2716588875861	64.5554003489497	0.213816078007826	5.49173695406033	0.808462720007296	3.83992914603302	3.12242094348069	92.0680657763185	13.5860267908153	0.0471825866772115	23.5250848121333	0.0654859766204349	20.4067433405649	0.647862671578464	3.43276188828747	46.2453267966788	11.2501496655556	62.0339110538589	12.2308538119127	52.5343230480239	80.7493070714359	16.0467551020461	23.3775672101107
TCGA-GV-A3JZ-01A-11R-A21D-07	0.287586818909879	0.00901535604763693	5.99831197523113	3.0318406296695	0.0129891775327745	10.5382625571047	0.527415649257749	0.749501297280394	27.9186566458525	72.8852611553748	19.0708248091779	0.748214478154169	231.20800602725	91.7016142787678	3.3701371912683	0.0886236682632444	70.2938710607276	14.8307453084356	70.164978404091	3.92445533238314	39.6393873290376	222.640983037872	24.6473946076957	14.9755299943521	51.7924838289488	15.7662704847485	36.7455058600914	26.5660713946603	0.487249120985271	15.8611596432958	0.833159447109945	3.1078205204743	10.1790221125097	356.606929660036	7.86933682743592	0.0425487137066291	14.8427860750562	0.217024521684342	8.98906251844078	1.08521062945307	48.8023800894272	47.2774896520571	13.2024012759495	66.6331526843708	11.3801015555036	32.4502308114583	139.670175769791	8.0036598349661	70.2063099232363
TCGA-DK-A2I2-01A-11R-A180-07	0.0907442964477669	0.013818781232568	3.62973940355307	13.4042006212745	0.00867200737536149	5.17130028326552	7.03217902973928	4.28458635932965	100.042813078441	131.749675009012	12.8983231453453	0.95300168486296	157.019791307653	54.5455589029694	2.53821349092812	0.0137230685816623	71.5893736716883	11.4187851187514	123.749899109469	10.2903355171017	76.1080897071412	78.3376121701285	214.255438318596	13.7407724017011	1.28997598064511	14.1707885003652	25.2069221464733	62.6845072350096	0.40171161350866	2.70331681160477	0.720882158189663	0.456564422080315	2.67173902463882	69.3387768725556	1.54816696773274	0.0367075689768695	25.8006078135628	0.0893057407819342	15.722128972337	1.20994366000491	30.7201007514251	64.6019607142446	6.46769434210139	114.79912843998	10.7660029352282	44.5774063493534	62.5469255191186	2.72251851393194	79.25607816416
TCGA-K4-A83P-01A-11R-A352-07	0.0409045613742516	0.0157507777166305	13.2720273004373	3.73313953490183	0.009456038798504	41.4038854746831	6.11883105504447	3.3887428086831	20.8899805123799	41.731232968761	15.6112677639825	0.787653062507394	114.596160073123	50.0280775537155	7.99572029106935	0.0247577438392884	58.5706320221498	9.63401643462343	54.3539788510455	5.50649246990132	27.8523691263734	89.8649422083154	29.8377147127236	17.6753499614381	3.58891655361248	13.5220177563851	7.12177806652349	18.1096512145966	0.105750084485945	1.99140233415262	0.632045049506674	1.93429483138938	2.4856531291212	61.2754532452807	2.5787120298571	0.0428786991116209	15.9584473358536	0.0842317137242664	12.8079787139596	2.48298126106086	6.62048740729731	14.9708280839861	7.03916777581531	67.6899206585691	16.5625439752152	30.6760367047896	57.4822245210166	23.2517344723464	30.1453795043327
TCGA-4Z-AA7Y-01A-11R-A39I-07	0.0960190855516893	0.0336412598016823	53.5155143926815	13.7178621820353	0.0206453145242845	45.3384727796023	51.2385458315651	75.9499880204119	75.4508180315029	75.8473748865289	29.4869800581747	4.49274595037741	223.730204149053	57.3320347230833	8.22812395790753	0.0662440153299961	178.888399886122	12.070226158685	87.5486173020051	22.7822582657374	353.196088251241	260.738200983765	67.5662135824	21.9192586677867	3.75583195617745	17.6317959443243	25.1128487977462	34.0330588597261	0.116627556965633	6.66615202725441	0.956576182665543	1.56875463954992	4.27148223077322	53.4017773512198	22.6706239175044	0.105324387925631	46.1459305597445	0.080032704445887	30.866725319579	1.3904371176005	16.9835653970725	39.389214913226	13.3788898345128	100.228908724384	22.9174670389709	71.7823899093912	393.460852555025	13.0611334273117	66.8751771418989
TCGA-E7-A7XN-01A-11R-A352-07	0.0046891069846707	0.00470858848300029	3.30330396601765	0.849592109640203	0.0046773121927272	15.7072502883721	19.1273426488473	26.2680989233454	71.0684394780155	17.8250178191083	22.8636803214249	0.392289289035292	162.783363597284	48.2996546308642	2.35357474611375	0.016667880389633	25.5703362752157	13.6551251741867	142.343193946506	4.28857023037515	60.0520859585731	33.6250845910835	91.1296769404071	14.6769257893578	0.12059086836546	22.0435686942052	18.6431411767461	13.7609379347856	0.0906784022077753	1.81091207823999	0.927832256581413	0.139912509728391	0.922995657398164	2.39242903799667	5.41409225163688	0.0235250252992773	10.6331997999643	0.0584644411190943	17.0074624995037	2.36314928427869	0.424353226375055	4.71484178249179	5.60928883991581	47.5761299818073	18.1696260703725	38.0441661696817	47.2812785101511	5.87674492171008	7.54748999433588
TCGA-2F-A9KP-01A-11R-A38B-07	0.106115327646945	0.0183909873737363	75.5411915497457	9.03364723290538	0.0176387586670003	20.6433599271661	36.5932771852894	7.20346323097461	44.1775828844748	76.5051001917313	20.4667472642628	3.36985116756675	220.358183770875	91.0878495216505	3.61715390963971	0.110236587881749	95.2470532790522	14.2068749065038	80.324042836393	6.52968530874061	227.019545919266	195.80991672596	64.4668692355515	17.2906322486588	13.5467236623926	16.1122951517065	24.0539857225805	28.669814274438	0.173544635864022	5.98350412618818	0.898857965314867	2.85281939668041	4.51398828773483	125.014689244835	26.833294620144	0.0515982527643316	36.4187076853128	0.0486223888524073	11.3984526209315	0.580155019731127	18.0860752106544	36.4788029093771	12.9256365869928	42.1400066904594	17.6740920757718	54.4477880618494	162.200411070538	15.6167679734642	102.680974123722
TCGA-BT-A20Q-11A-11R-A14Y-07	9.89550032631462	1.70351380568468	8450.12844899452	77.2909803097466	0.141630636285677	97.4362529815286	32.5864958319442	3.77578311137317	3.39516731766335	212.926869876078	38.9477086576414	6.7061149337532	169.631061105501	132.526673419451	41.5799299326078	0.0307960530963491	101.837520932461	10.5923283907133	68.1920991659137	388.621794175012	202.899106643342	189.77776782291	27.0217835794637	25.282881200218	54.416721724328	13.7334386410356	11.4801985037818	98.0015180852712	0.46492060773098	2.78591995467618	0.731556571310701	5.92126000503982	10.4495894405295	1093.5301425322	5.86431824022617	0.203126920630127	66.9893134494049	0.234955610484193	32.8130975952111	0.571517757523448	1670.04486435925	975.038060841678	5.84872041582179	91.1580830835896	32.1846503382971	72.6647777778897	53.2460093486086	45.2496614748247	88.2507159904273
TCGA-UY-A78M-01A-21R-A352-07	0.0754892774438498	0.00992435430124938	30.8810774792489	4.55965882381471	0.00514480514334634	23.2390323514466	55.5723425974842	4.59954678453491	42.3352585408912	67.6586473426347	17.5088949872199	0.660798813318471	235.820769057603	71.4944907779696	3.29168688549508	0.0191974850763788	117.669165378238	13.6291774538051	107.256232033448	6.55991897285597	185.26204631912	92.2574953392957	142.11118887705	18.6038422158047	5.53200436928168	21.9049247960533	15.2732904742195	9.12841777522014	0.0732332798016295	2.06667606260062	0.756726471555267	1.05753427616432	2.59043375983393	27.4829263041007	5.05544990765358	0.0181151624751641	22.9675638209488	0.0521898977694958	16.0809138350753	1.39713716679739	9.28728513198473	24.299910566418	5.98793403230549	85.1422417211921	21.3870614527197	38.760194183069	91.6710891101642	11.9441561626024	65.8162474869838
TCGA-FD-A6TD-01A-51R-A33J-07	0.0195087140964644	0.0153364783181818	6.52759959473946	2.94856325355417	0.0082767951011484	25.6782007634171	17.2593811872235	14.320804674366	81.5933070086104	42.4284260109029	26.5380981567896	0.889912987975178	200.388423838958	65.4256715147373	5.20592802250539	0.0176374942170951	71.3651567752232	13.4059767054089	140.441913438781	13.5275013894731	205.902161844757	92.6563058371657	139.837692088214	19.6794849602939	1.35959068665508	22.501969097718	33.0428406871328	38.8207494022521	0.118105565924378	2.60742544384161	0.750312466180721	0.80007844072327	1.75932112640684	18.2946971140297	0.845455609559028	0.0473242767867156	17.9842071709744	0.106904148560918	30.5493378985402	1.6613990496192	2.57374309219767	16.9378708474874	8.68704222506425	102.644965261316	19.3778104001297	41.978135885226	117.237851138786	11.0449863742139	30.4749015726431
TCGA-BT-A20Q-01A-11R-A14Y-07	0.12852767510011	0.0239679456300936	25.6203931669923	6.3611285784265	0.0157317423364757	21.2246242871411	9.00898089483769	5.30947287467555	47.1284868171577	114.834852686451	28.1278176722266	1.4801147053017	189.77438245384	77.6347376311353	6.65781487187986	0.0611535880263268	78.6934806207597	13.7004279122509	75.9818949916035	9.63584183719215	44.1070550636895	210.708220883485	19.9778861423759	22.0221999711684	16.1140410828303	20.0439190076556	27.7561276488609	40.4347407406819	0.306010709831378	7.82605325934876	0.888034480426439	1.56787301323133	7.9236706316512	284.36755280915	3.97041120245535	0.0898577231358332	36.4487921432201	0.167151546275996	17.377129268531	1.94592606888845	26.9739137066641	78.6352268817763	7.68965035275168	117.298690421531	22.9108122983696	59.8944036591816	255.233777635936	12.7890406559526	102.500806908209
TCGA-ZF-AA51-01A-21R-A39I-07	0.0904980706466966	0.00482038731571018	1.41709383752413	1.363023555524	0.00202542929087395	2.2891198359042	0.0603707024579949	0.234666774296071	4.76380413739132	139.529710916558	12.3801019118821	0.118411746848391	148.593294984214	81.9898629273941	1.70638700221841	0.0437244202205028	25.9769825492009	18.2321214063155	84.9864434928396	1.14799786671549	8.26008236752947	61.4555622356015	3.18019850631745	15.5832693009614	61.6235012396817	13.8112360537557	14.8338002393579	25.6459323066877	0.568146734220727	4.39311527204426	0.616510269119218	0.802818644081651	14.8363311168816	169.949613606893	0.344276970108861	0.0109222197975016	8.8094180191848	0.163595920130306	1.31470442033791	2.15020666845862	26.1224466798835	45.7370748136637	2.34407504170295	45.6246529055428	13.891778418881	27.8124273224201	37.3103695981301	5.08193115782715	183.745946284442
TCGA-GU-A42R-01A-11R-A23N-07	0.271601502521322	0.0242045267651887	62.6808508774954	5.13163090188914	0.0165504685104863	22.8483760092992	3.86473593123993	5.02011397446122	48.0523982777746	126.483129421637	35.3140117050814	1.59247319393334	225.375907695246	155.44325581982	3.60237655914503	0.127618788144744	219.173935851439	17.1507210081488	84.9511122354306	8.26316852597081	72.3968048428213	157.570287697832	60.8861318186926	28.1746944705004	12.5694250291738	21.6102092882886	33.7820449299168	55.04194775297	0.212267519146443	4.60585204704173	1.01998177510858	1.17500335664248	12.2650692749909	214.950573842238	17.1045262532374	0.106390460113007	38.3472175927457	0.116749153613701	11.8022882756336	1.3117316889859	30.3070823652649	76.4958519260816	11.8379375778201	120.575765975348	27.5575892765819	55.2955341642283	99.1989394596884	11.3147328708923	168.143893659419
TCGA-PQ-A6FI-01A-11R-A31N-07	0.00747118281611829	0.0109779152024694	6.09570928606542	2.94777047886298	0.00606175383408309	21.6783107974604	63.1672285418571	42.7411507545231	147.828037056937	35.2315567219581	26.8566288833287	0.588164253369838	241.20653064333	75.2510623459763	3.16400626942414	0.0176165971344756	93.0540050617471	14.6733514925392	193.378225586939	6.21393793967249	561.459677133978	80.703629759809	247.556653152121	18.472154151469	0.231642583475738	27.0718646440611	26.7120203697018	45.7989425471825	0.120979211665701	1.753691013119	1.06049762168624	0.552105785922689	1.07972020099165	5.84586496776163	8.29697305580623	0.0169328986561869	25.1345720907896	0.133198099727258	38.6064135070095	0.614412787238458	0.715223376476554	12.596160148569	8.30393518594569	56.4470139783197	15.7547951982516	93.5084751643652	47.1313556052617	8.2412961418932	19.4273817723642
TCGA-ZF-AA4X-01A-11R-A38B-07	0.124438560494914	0.0690503120673804	50.0708907780211	15.7246891006084	0.023400194448759	8.51274284973965	1.3968934902311	3.57157666292301	23.3298913666249	81.564292276284	14.1076479405916	2.1274010955505	215.504405036956	75.8781754480474	2.43630016519632	0.233105384083548	86.2256121363283	13.6052815402748	69.5275049695823	6.20188245064961	187.83366610339	124.608597578364	42.6494472689018	9.86705112031226	18.2626826316947	13.3862733200708	16.1462577354146	77.3998987568367	0.22452895377223	5.37358809169706	0.831233574878545	5.30219208930826	8.00680604047261	141.559296262665	21.2734313633616	0.102783535348894	20.4171490575598	0.103469554589439	11.4794081347535	1.09767999713786	18.9068981241004	50.1120457545737	17.8068620819999	45.0657196626775	11.3688838411153	29.4028995503654	97.55783191468	6.97935168688405	95.0122965792568
TCGA-FD-A5BU-01A-31R-A26T-07	0.0275447768915931	0.0156280419598035	7.65231311308555	10.4043497485747	0.0048017750243074	11.0577788959706	38.0720450032162	34.4246817935974	67.6946639076834	33.4851025117199	28.1198340077559	1.05373514830118	198.837118172958	49.8310386129176	1.59833136910414	0.0102032525539984	60.5120408237613	11.9398473472244	121.36014352154	12.4788255286431	68.6833176499216	53.5260706792409	77.4242822128573	15.5736699786187	0.298717242162471	21.8740024210706	11.6642168475348	34.1691701680968	0.178331939459799	1.06887154748095	0.896323486397265	0.778539194814973	2.18175026376912	12.9757707330559	3.84500312595113	0.0118249648941071	36.5997139746561	0.0756960655378975	19.1014864545182	1.94034304992357	2.95891401132695	21.0213645874192	3.00249340217335	87.9806396964513	23.5800549163665	52.3125745247195	81.8902734973503	3.82435161103504	25.9324478140458
TCGA-CF-A8HX-01A-11R-A36F-07	4.88044869430427	0.0034806398837605	1.58705372759991	0.163390029490429	0.000941231367352933	0.151894302882209	8.03145528268547e-05	0.0217880239763362	0.0861373035742234	430.871844852302	6.64353204390283	0.0215160080299526	148.166197886262	147.243640863189	2.48774161382936	0.329698312911047	11.7592746108951	24.508318372133	52.1631859000566	0.433878079282109	7.857801726273e-09	49.0664854217379	0.0121655400713557	16.9601859771357	1713.93499340485	15.7502135030263	9.90048568967351	35.1471184089004	3.29942623897058	29.2066731507682	0.763551816032838	1.20251990073481	83.3773010300898	14720.2976194338	0.0281488633399169	0.0257338393043897	1.49863496765731	0.544953457411879	0.165251677254978	2.44218624317454	3526.54846986992	296.110018119768	2.18408632070879	12.2032245578703	14.5997037994284	25.2125717986638	52.6960794919103	5.16104453454041	418.151823628072
TCGA-XF-A9SK-01A-11R-A42T-07	0.116195089199906	0.261707957097825	78.5668601649707	22.7028298613871	0.06487426864327	65.8163089073628	10.5658182900171	24.6626830516092	64.5561807434311	105.78249385559	43.6994069607983	3.40766598935082	288.228204668465	106.114095953176	18.32552488804	0.0589106707674915	157.527810407871	16.1253924401158	105.429877100027	43.9363045501056	266.617616533765	200.766753272432	74.8437322267573	27.4721155075507	9.99011672694303	27.4955983430056	28.6344912449504	68.1890476324996	0.137399835998833	2.27621520122201	0.910442197309489	2.80075628983158	5.07509700606654	168.880860998377	4.77574563969671	0.297688449852828	49.6782293701118	0.0634462482672627	32.0517073946439	3.5542333988398	12.9832607414726	95.2837622196853	9.16126152714989	221.979011776725	43.7793507971301	57.0541622506391	152.770775598671	34.9754486269402	121.842044123978
TCGA-GD-A3OS-01A-12R-A220-07	0.0435075525322224	0.0511426648108009	35.5106689523655	10.8644948312961	0.0187252965321721	120.002407835056	31.5344272124241	14.2178992673362	64.2325742920088	29.0861965193203	20.8620835744491	0.801526632465368	242.588936315363	81.067889768191	23.7326652401697	0.010254791151472	74.02987747694	10.7452843610196	103.161496558758	15.8836825507627	533.704113525908	111.093956423361	54.4654560323395	19.9877509287631	1.37638909309488	17.2596166961901	24.374074549247	78.688604522233	0.075438789278743	2.53176375890477	0.776196551802091	6.94623658002843	2.47605405520692	81.965434881883	6.94573225317346	0.103779253815067	39.6374913217725	0.0680636021631689	28.9860815026556	0.830511437995394	3.48669223984591	56.7309960885025	7.35196475011022	65.1555251492775	12.526149669631	90.4154021979679	41.894011034215	48.5063991664622	31.2030716569261
TCGA-FD-A6TG-01A-11R-A32O-07	0.630237338773772	0.023884002028333	74.9759805658073	17.5990622561314	0.00926620413667411	27.55672043719	3.20635494244581	1.49791852312008	34.3494812166015	123.597571257818	20.6564403961574	1.57149557384187	191.216558364459	82.1314154894086	6.92706506322807	0.0576940980504027	88.6309911218247	14.242942837073	81.7711697985472	13.2336684098999	63.4103633827535	157.155307256896	26.2834148524287	19.3896740206398	28.3442583480794	15.9364507662099	14.0993657265999	32.9888993371391	0.415873354380483	3.28489941929628	0.839865566649854	1.87063785226768	12.4053930955513	394.465231840677	3.34217205840501	0.0844508161644112	33.2851338373465	0.256087428316034	9.55048286383339	1.71851268074961	84.4901729058291	110.058473360502	3.20747896864191	121.655405971946	22.268669362683	36.6618658903559	137.114471758822	18.7599501171346	242.518209737197
TCGA-4Z-AA7N-01A-11R-A39I-07	0.0571874966428931	0.0110174421678022	17.9162184141801	1.18391551557244	0.00560832027023032	22.1071018250353	0.597584046176207	0.734680975504333	7.07132629393438	44.3993012455942	11.5914307343116	0.304320059484063	86.0115561211493	43.4624849311272	5.65768393503121	0.0262259906427198	52.9132496829	9.50858242381642	40.0956779325498	1.89167660495078	11.5183249344451	47.2735716850652	9.35823660648323	11.0245637581766	3.71559146131929	10.3745181735557	5.96563201176858	33.1104502554268	0.158985049703983	2.46247364897741	0.641421275820653	1.13713396249389	2.79578672836983	192.17961296598	2.02355763158584	0.0421287943932133	7.48465027429145	0.118696708007995	3.8612172509321	2.51114837538192	8.31795851539514	22.1082641711506	6.70743558305357	54.485051605381	12.5049209505526	23.2495572988773	21.1067920323917	13.608763069439	41.7037252050637
TCGA-GV-A3QK-01B-11R-A23N-07	0.0791553299070681	0.00714631465742368	4.22293153664898	0.87907385988222	0.00373013925740799	3.80998170506587	0.104341540060175	0.381212457762287	6.97576345443477	82.3786290252106	17.3471771580926	0.568033973802966	141.906841007083	81.1902956271559	2.77184885098153	0.155026722943966	37.7431373256289	15.7884888314605	58.4689625815871	1.65122526505895	1.96617497476552	58.0188215333942	5.4269182347557	18.4140379994149	41.3226327422453	16.1101605223071	18.5186975938401	29.8918286640375	0.51912251815777	13.2992650514644	0.790840704256201	1.37968135044107	6.94195844461235	468.194624440182	4.78501637229309	0.037189207557928	9.8851413639089	0.145857301869395	2.0737052474293	1.75759116329105	27.2923453037476	38.8829791436676	10.1037758085029	20.6056862475136	22.5394505504127	37.2268591273313	68.4821562550243	4.83600011686707	124.39536847102
TCGA-K4-A5RI-01A-11R-A28M-07	0.0728262686825781	0.0343356611243195	41.0366252450742	11.7112519986351	0.00996425633979744	26.8083227147656	23.460793581809	17.1728142476071	119.877715960411	180.961925882963	34.2244066439147	1.81621412353098	237.81635519204	93.8619320404235	3.99748196958795	0.0530063213367864	141.663677302604	16.4193156584746	157.897747469067	23.8669502606244	623.220452253917	304.964485460912	89.2701582902483	26.0438589098462	2.54140522316742	19.6197830238565	16.4277411192016	40.7144735165853	0.149453216958389	1.39721289084278	1.03702211866685	3.87511491016896	10.3801476897007	57.8252019783306	5.77263963083448	0.0405843145288388	45.4403451736832	0.16420935012339	40.1604084656768	1.49960781040775	7.5417488612482	80.7812533485841	5.51338253581961	250.463377750973	23.0123455855975	65.436988931433	739.78687471394	10.6260178218192	111.315362140466
TCGA-GV-A40E-01A-12R-A23N-07	0.0322555346557904	0.022118325078764	19.8136302146113	4.30540996126784	0.0140187814068166	49.7069066755577	37.1354290923439	19.4863103897738	139.88261664104	61.4436687546127	27.3915106370065	1.26107227079838	217.156650669576	65.5812699583595	8.75128990846214	0.0322821076347448	107.07035752407	11.7623109432204	151.401615467887	16.5879852373996	227.166283026371	127.505722439996	295.569753172097	16.6357473357387	2.07260971715881	15.7564260308308	85.9473794532555	44.7395176391733	0.170107547876068	4.79525200327004	0.799245060834732	1.14856416877608	1.44368218342625	26.7537606097721	3.86280343822869	0.0785553322975819	36.5149345178012	0.122381769238269	48.439924981517	0.680416765077778	4.14785854897554	28.3429962143874	16.3213829986673	149.523177182444	18.8804815400891	53.2190182426047	100.061148790044	16.5103238882041	50.7599524064802
TCGA-FD-A43Y-01A-21R-A26T-07	0.0629541821291886	0.0431209178115531	27.0684010484661	11.8570873225701	0.015053057676976	38.0734592702255	28.9409346017265	65.614229589517	137.982734253314	111.234151354966	32.4938036767421	1.9978810072941	206.392430173081	67.930078875992	7.44657484219522	0.0290989710457067	222.829306555028	14.6773349766005	164.217468942357	22.4935247512704	191.006886949338	135.218728565366	160.340342986299	22.9838781886487	4.00357202006801	22.0918415256333	31.4931587974608	73.3945975865692	0.472841862701667	4.1769772878936	0.875023597370707	1.14948979619355	1.89177508366668	95.6879128167159	4.09887291786928	0.108132063995533	59.1015516910739	0.169242494255763	50.6900061942507	2.36330349990686	8.70500848172722	60.79010048654	7.87048662390462	190.135425351111	24.6985442654367	58.5700068419427	343.642780704668	15.0233939922826	75.0369617509191
TCGA-DK-A3IV-01A-22R-A21D-07	0.0613896264887101	0.322234336338368	80.8500853094612	12.2065153302368	0.0664748918254025	28.4649239118772	1.30469919031014	10.1702271937319	27.4600768651276	56.5081026033349	22.730503877973	2.9423719094773	225.870500607412	90.3555688356163	8.33763841694121	0.311615623122123	137.756543370166	16.3254734196085	74.8959898521713	10.0518055316721	461.071681920698	272.677869931135	57.2872666437461	12.8267430256151	19.0615632364729	19.5581431376707	21.1472692154961	141.70836929938	0.353309088415057	7.6304745270928	1.07319531629953	3.38657108297019	7.21707860787465	161.897152347852	17.2639563414127	0.191132784992772	21.1309786305521	0.152940884400191	21.671770716057	2.72617973139111	9.23773954147466	39.970178862567	20.2647032581498	39.0321054540029	14.5749256081835	39.5794216833011	97.2113976023978	15.7027503927868	77.6631406214896
TCGA-G2-A2EL-01A-12R-A18C-07	0.0111831265330707	0.0132942958774655	4.932831163635	0.405491846797747	0.0142481322184276	89.6303222455419	0.201485128815754	1.79493590699222	21.5638523328651	4.0506295170368	7.75732382986955	0.852251530343178	241.18149535982	120.360467019969	10.606905738713	0.0763963703456767	95.26821613675	12.1343297934004	68.8960300241465	0.951514773254948	335.979523515521	72.9772720202031	43.6965581479234	13.6331146442905	0.685777932212025	10.8769481613081	26.1692194145621	98.832633608678	0.268299609461812	17.3714934423214	0.860107822603786	9.08289783268453	2.03052312666286	408.385731299635	77.746764673336	0.0625403821019234	17.8660585465271	0.219670442282198	4.59537451692301	0.109598488762399	0.515587675004557	5.63875191068834	19.0927902589569	19.4971818697096	2.87448855265429	65.3348308955863	30.9532666195824	23.499146775881	7.5519855067215
TCGA-E7-A541-01A-11R-A26T-07	0.295419631405461	0.0303033252166889	38.6001481673855	9.99980967693914	0.00888890099972746	12.2675754796539	0.934597150352379	2.04841253611112	40.7157233955277	91.2376965793811	13.2422644867963	0.662462079887591	208.411479381251	58.7568026776302	6.02512865656731	0.115623905012039	66.9267430574427	13.3261926136819	79.9245622636367	6.5818384752762	135.101138946107	126.584829950106	50.1293268985427	9.9736893741853	34.2408989175234	14.130053985268	22.9605834086058	94.9967959928595	0.58177634297526	9.8327369964213	0.793372199335605	3.08529026696227	5.84092204505072	310.509438699137	5.60049260418616	0.0987264526748252	21.6933782737076	0.129749634821516	11.807932816434	1.27914523371647	53.8570364471487	102.039895177131	9.46330343965823	43.3340490276582	11.7383219503674	23.8944046145528	273.47533510492	8.26436001753182	162.54594102832
TCGA-XF-AAN2-01A-11R-A42T-07	0.020965847710113	0.0425026030526582	23.1297070109479	8.78897816348473	0.0219614072164493	26.0480320132545	24.3406681115893	53.5553685758426	104.26684285202	43.2242341372352	35.1318567830514	2.03342937683828	183.666874896221	74.2481685213663	4.36342943233744	0.0471687177846745	198.169274361388	14.9632215030713	126.811778554053	10.322349475624	284.688271799165	106.054678203202	237.973255298093	19.7372011871498	0.645769366144911	23.5358782390166	53.063565037215	80.5260246850089	0.254251761779312	2.65462103137799	0.924609765540899	0.761346213388716	2.49619759213238	25.1369632637812	27.4123646239091	0.0611279230608952	28.0722052113602	0.11837583903462	32.7005563932958	1.44681110431015	3.04653398084355	15.5841547272668	8.78623181800882	107.56624675125	24.3649935035029	59.7084218117677	57.2243607036687	8.22011524134746	28.6182019534508
TCGA-LC-A66R-01A-41R-A30C-07	0.0409774990860501	0.0125048304511364	7.05870348167163	2.82065674894395	0.00580733532039317	18.1973513809892	8.38442398979758	7.47013289467891	32.4825419169047	25.7612023866137	18.6002386854014	0.627292557931645	170.519965707972	58.7501713450613	5.09769852410185	0.0232398025257411	46.9037448275643	12.8906734803085	126.456917365657	3.63880477376802	104.12261225899	95.176245423344	84.4402649986616	13.703497613775	1.6542630899541	17.4454474887278	38.9416387837211	39.2146224866246	0.0870569284930636	4.0038309242172	0.824437173993097	0.793116651466538	1.88614228851152	37.2884053214102	2.04404486681998	0.0190479726828406	22.1522614887505	0.134963964718591	17.4814384056678	0.997635678309866	4.05472685508076	11.8331956006068	6.7676695670683	53.7259455977397	12.8807744902569	48.3545359370114	73.5822144567647	8.46821959221387	21.3532654392606
TCGA-ZF-A9RE-01A-11R-A38B-07	0.0646393927613182	0.0115989830535487	27.611687180088	5.20785064137286	0.00577025343126344	13.5308772925226	15.0500838333226	6.85791836206641	42.0158335023991	71.9901584674075	16.2703364421418	0.752496618415236	183.430731988585	56.8291604946821	1.47441867218661	0.0489968314968403	67.4555836346233	12.7486507003483	88.499706099109	4.25400510389793	219.798928715319	59.2130983996435	81.7788591304815	13.8281039070178	1.47468169835264	15.0831664183246	8.99852906292819	47.2544024290941	0.322679078494509	2.86320846306227	0.959258443755943	0.772756958285941	6.02285408553676	42.977337339935	16.383377953165	0.0182561588009058	14.7699230227607	0.154194058461602	11.966295323752	0.636468337180006	8.83561569087904	24.8040517353522	10.7960081755324	56.6631117828774	12.6369426884791	50.0228003960388	124.778542049937	6.3909215762861	57.0730666302271
TCGA-UY-A9PE-01A-11R-A38B-07	0.235810622746969	0.0114693739115694	12.8485035968611	3.09585292340179	0.00514880005833631	24.0732768078863	2.81571871693657	0.701292497190661	11.1560611729143	81.2218278348851	12.0008070563998	0.661638082549729	182.409301842421	85.348866552457	10.6486836455376	0.0483950929930418	43.5574773048974	13.085741002836	70.0848462175789	3.79200609939071	58.0432785431337	102.709936915963	20.0395126532476	17.5238262664459	25.2839881699749	17.3503859749996	16.9171709861696	30.6664177171969	0.207207689338261	4.9458456033451	0.725133403520514	3.59242609603779	3.56944915325371	532.595875450515	2.51581134234683	0.0427544712214557	15.4813608444711	0.143691597438489	4.83441615536953	0.713431805595869	35.2496449702365	60.2003300387129	7.63858311276121	61.0669941101485	13.981543063952	30.9683731465745	121.187660324626	18.9987417528724	138.768122478367
TCGA-XF-AAMG-01A-11R-A42T-07	0.0940603737915671	0.00312443329476871	2.95868043191128	1.33787021659942	0.00283520583342631	14.2109626590381	0.724506998909773	0.484790940617462	11.1863917135427	39.8539784144066	8.01611027090944	0.305185020044699	196.326979153927	72.1757425376444	4.08085728936338	0.0332023918564966	50.4264329043743	12.8260530041995	72.8339922623877	1.72138853355718	20.1027766718024	66.2357919404678	15.388594116506	10.3560868597058	9.75066743394061	15.3776419221734	11.2181523063428	21.4735437282376	0.182028720466791	4.19826256191091	0.771579140919958	4.19277308334923	3.49456858951027	86.7741732794902	1.3000272009803	0.0100663642014089	3.25481133141055	0.109499046406622	4.20204095920647	0.710916610867026	16.7893159634963	26.7350471703612	9.47800809538385	25.6980955401553	4.51997234652323	28.9409394665025	93.4127851815965	13.884764134119	26.0664985400491
TCGA-GU-A763-01A-11R-A32O-07	0.019388695697298	0.00539454373109137	16.3780698149057	0.938016039767775	0.00250464675286187	34.1632331647731	151.793716861785	9.29149080783864	37.8539201704111	62.5153196076108	17.7105560476273	0.609676755066297	202.4595813245	88.347760200061	5.21579860485417	0.0167959667702036	92.300896021593	14.8337003803947	162.97682482861	4.43114575020462	87.3717725935329	48.0665813802441	96.2817534162223	36.7171640503937	0.279478006740989	19.4371808906227	12.2031841299778	4.38030105895819	0.0361523705583216	1.36979545021492	0.710868291350021	0.769138272953625	1.83067826531923	43.3760513556438	2.73690934788951	0.0126267975365777	20.9707162750522	0.0292082795136514	14.5616403810114	0.834732460003811	2.74314943134972	7.92991960802971	3.105253179373	64.7930226469442	20.7369607750092	44.5447064569781	108.131124758747	20.3279889338323	50.1652800845816
TCGA-G2-AA3D-01A-11R-A39I-07	0.113284864588898	0.00707572170552635	16.5673595415516	1.71068387068339	0.00394328811121994	8.17520565836354	1.23627228853079	1.74065885377018	18.4526904792169	112.344811573206	22.2851644131644	0.35045051102399	201.32081842594	95.2794016659229	2.55201072175923	0.101981746476182	54.9344310555383	17.2359421036981	85.8192103776417	2.42811836956581	23.514337220188	76.3968179206072	21.2038973301321	17.4663752010055	16.5723090172975	20.4673103730302	19.9664255683271	19.5775086475111	0.173840053223798	3.83448176520495	0.915584186417247	1.07243515236504	7.14463871288566	151.398926947108	4.18049546413258	0.0313670302039271	13.9355391173057	0.0780175688953949	5.49383947604589	2.38971812808959	26.8658734580025	45.0716003201825	6.70113487506173	32.58383538336	22.3767320794782	35.1365914194974	102.313767043187	8.51547970459435	115.613474226845
TCGA-ZF-A9R4-01A-11R-A38B-07	0.0504476834812108	0.0168593091932118	29.5549389551169	3.9314183508281	0.0122546862494556	25.8000172768501	54.4151528437112	10.2576133403223	58.1842937861586	33.8921769787278	22.6270074364973	2.75347907896541	179.610536077609	94.8645741287386	6.04226920295197	0.0533470068897337	139.274738111279	15.400993877602	74.0792074289805	5.17903000599207	172.113795939429	185.642155958582	67.1762779695281	21.9357772145735	4.35974451176526	21.0742169555073	17.2762600392245	32.558426206348	0.123238849527747	3.23636783593578	0.886326464594962	2.22330121935143	2.66010134257342	47.5770405203308	31.1039788395511	0.0495628882084896	24.8483367856294	0.0827645608538429	14.9038676400896	0.83613487239927	4.90547257762344	12.8816883694706	9.03855173601139	74.1588461980419	23.0939061042473	55.3348112673476	131.227768617297	13.474568115384	62.4546471799094
TCGA-BT-A20W-11A-11R-A14Y-07	0.0613187609316935	0.0323661499124339	34.5882483170976	5.66381881885135	0.0172790695523863	57.1410794384944	15.207315516991	5.87585978653465	31.576845976085	35.0354695686777	18.9299997566765	2.21187307902603	128.742222696463	52.1176867273054	14.5213401491112	0.0260006403636329	52.7550312383717	7.59658657960609	62.2989264828178	15.1615813508262	46.5828711112385	94.4771085302447	43.84542060725	14.0386994885244	1.90867649660867	9.6168340982389	15.9457489046389	43.4590847150535	0.0944104414454571	3.91148403082227	0.671740829946688	1.87961923257418	2.37639602531683	126.126723964928	9.03453869020808	0.149988310852027	18.9341696281585	0.0932305815838528	16.5792668634729	0.655408928814303	7.20179029421662	32.8507230072805	9.50732989006108	67.6187963483164	12.2652816518673	52.0673935251338	63.9941348743548	25.3888671941268	34.5103456488008
TCGA-E7-A97P-01A-11R-A38B-07	0.0115989692300111	0.0108744226226427	11.1124281277102	1.77169048142249	0.00968823263308654	44.3186877371397	44.5271865800107	36.9075071219418	90.6507698535621	28.1318436777858	29.456425221909	0.83595746250773	170.026217394503	50.5833260610472	5.49439795456659	0.0152852587424689	63.0110575641669	11.6645530762901	118.926983868901	10.0438812578795	195.938665540128	53.7607498656421	142.810926998198	17.492812389917	0.422665790659075	19.9913020017179	44.3276477892028	25.6361012089509	0.101206009701223	4.48656139770008	0.839697170931732	0.378985820970893	1.15020029279492	8.24095081036766	6.22031998771906	0.0529029438761988	22.3560113428754	0.121896408269927	36.5330176735383	1.44565797228571	1.13497908117272	11.0232624470698	11.7608532269281	98.5524782216108	20.3959816426937	60.0983327268376	47.9458290943813	12.7634908826717	8.51993136498543
TCGA-5N-A9KM-01A-11R-A42T-07	0.769285883691635	0.368661730081343	118.082063417345	32.5044688432875	0.0560425475768185	43.9313508041709	14.0844306167782	10.3653890902508	38.2307417714713	297.284068582256	43.2043649460294	3.34951076923608	212.283655392496	89.9057660450356	18.820675703885	0.134603396547872	211.516727799209	13.7416325985117	115.333318582313	44.705647193648	487.943071286447	764.817218901419	38.0352881306263	37.4277852539153	61.8535367525162	16.3796775417612	20.7940014511308	154.549196104609	0.398260218337372	3.24165729896018	0.850870497631248	7.22652812396048	10.3464480643959	473.680458488653	1.78723058078005	0.790428976701337	72.4242482046298	0.130845000802666	33.9449524184247	1.86038204785517	111.303234232851	328.610707260692	9.96821368859083	180.258937005178	42.9898671579034	56.3083449490898	590.825565425425	27.7068351597872	401.315828253763
TCGA-ZF-A9RC-01A-11R-A38B-07	0.151841349125826	0.0106832604071805	41.7815941694582	10.1905200044227	0.0150614392402218	44.6597287432717	19.2550499449803	4.34866726234011	42.7055937559863	65.0105326010959	17.5507321638806	1.21872096795068	245.143775358916	92.920607787829	13.9948094042406	0.0436004146312624	83.3835247405166	14.1807005160452	74.5995821723843	6.52493934005449	155.514871900949	163.286899901042	68.6994557219372	14.8148353122997	17.3843301087396	18.1256224327332	37.2341900672851	24.7380916960389	0.189112058592664	8.42725958046483	0.818562310120872	3.00482813127079	2.91739538787407	83.743075994563	7.98595840007608	0.0540861845205049	40.66875173473	0.133126285652183	17.7106603315679	0.850305747059942	19.9920437668661	55.8798915255319	9.04351229547373	133.302405471833	13.8644198383661	49.4809463063388	104.983162892557	27.4450088412007	92.0338564458683
TCGA-MV-A51V-01A-11R-A26T-07	1.13518862673101	0.354866052718454	82.0277454498786	43.7250261868832	0.0617484489199124	39.5692432791921	1.0826523209218	2.10366565135452	48.6802993826975	318.216606832816	27.3848856168276	4.41399580747632	234.187385408244	127.860336325739	7.23991877790191	0.52331343251021	210.042929537799	22.6100856645469	79.5993982750665	23.3777044178446	91.506143049635	288.844838346567	98.9866271031878	26.9771958227509	148.382300354447	21.354254720221	107.938624615344	204.965920269807	8.81870781223313	42.4152051629916	0.884157843885743	5.30273088264953	15.8106688133113	804.82331152454	20.4677596924668	6.41931563740029	57.2957776616959	0.495712615508094	10.2991188338785	3.87582504045294	173.194705051946	191.551621459922	36.109121201696	149.273763818947	36.7429742919583	38.3688917531675	102.348975668509	20.1633828948095	392.77670979975
TCGA-S5-A6DX-01A-11R-A31N-07	0.0571753037760708	0.0109611562303797	26.7640324993958	18.6889335222381	0.00967894387075482	64.2658664861261	41.9214540873777	17.0598852286267	39.2664411213398	69.989863545133	22.3410004617994	2.61858885284601	219.295154408233	60.5693612958452	8.9035855957858	0.0229168264997368	85.2911483110235	13.1954735681331	125.458621127379	21.5445340228046	188.874399233631	114.872504361086	221.231044147706	24.5900320444053	1.09063653667174	20.640910016558	12.2634962390357	4.69847666784905	0.0961922289999082	1.34548715988373	0.619746282987133	0.401910680723647	2.0943984721177	21.7944169184534	2.87579999260158	0.0233789937536505	38.2542857348807	0.0793159340851025	14.1456172307033	2.73435963267005	5.92628931372676	21.0213549585161	4.29247174283414	96.5130373634544	24.935612411311	26.3607179971663	92.8963801841646	30.2614905750938	69.2781402026062
TCGA-FJ-A3ZE-01A-11R-A23N-07	0.360983822524181	0.0137756754246403	43.7770324649308	2.75260433646953	0.0088864967620307	20.4611622449111	40.3035790473113	4.45094746249867	24.5186276157178	80.4592820812159	15.9819323358701	0.761337483962237	170.443184275198	91.2545641583083	4.88240939950416	0.0990203516420867	194.427132889179	14.4170712733076	60.0599268948026	5.70811863102448	285.953785771401	120.291929401486	58.8430348589091	21.6393663042875	17.474765831614	23.8941787712853	40.1391057675442	54.9684738713095	0.426748473215686	9.71576523617444	0.836344907789173	2.70531149467445	5.77592605906584	249.600029300197	6.25823009870829	0.0537990884345533	19.534640475786	0.0705019717456172	14.8158329038386	0.731528485749542	38.9430998392579	45.0197967045063	18.0599963736226	43.0082457141834	15.448473923067	64.2215124091349	84.2063093289818	10.6843312012247	70.6236333086365
TCGA-YC-A8S6-01A-31R-A38B-07	0.0353350245385833	0.0137800704324459	17.6584240834082	2.44997609151471	0.00950917446909269	43.3090128003419	8.3098469057026	3.199132433561	25.2567912957253	37.955482265394	15.3166290176999	1.08373725409284	149.233268858734	59.7371948455326	6.75762389073456	0.0190275295035655	43.3359827176092	9.85907016181977	78.0529837480123	5.74758850466918	12.889669141452	66.3846116898832	44.5128108355481	16.3005888378257	2.06280399395959	13.2070309778518	15.7936406473691	17.8169314252415	0.0756908890300146	3.87326716212733	0.73753384607399	0.224885380004777	2.26304093880395	42.646530290641	2.62669799095944	0.0653231627511599	14.1248573770264	0.0756761888081687	9.3249000524934	1.20550833323214	4.85953345447508	15.4287369228314	8.56560453960926	65.0925149658021	11.7354961877321	37.1602144795931	57.9861310818658	21.9981259441347	30.918747872541
TCGA-UY-A9PF-01A-11R-A38B-07	1.20905225758691	0.0196054870335551	12.9059641527972	3.03571239587077	0.00400045157019092	4.45912236091338	0.0215960974584159	0.172131399751257	1.83935002877099	155.883278816158	17.5443488445901	0.429105613483659	158.884984418859	86.4967952744332	6.29124375780673	0.232580323763807	48.4332130140092	16.9724121193026	58.0368688206559	1.75417249105789	0.952576454385891	120.132959970835	1.05490393854632	20.7304954375672	353.123138099177	14.618153612787	22.7642895461321	70.3645708332352	1.07400766821713	33.7119461850722	0.827895376548498	3.93630312688349	18.7456543031344	4272.79900641932	1.47981459913357	0.0803784040815037	14.3734602642118	0.362856889917057	1.66354949505139	2.20609212773273	338.460396738629	248.975121132606	7.25515775567696	28.2980428901997	33.5172697388196	44.8114168728805	77.2423111711192	6.96932175723052	404.917722432736
TCGA-GV-A3JV-01A-11R-A220-07	0.310884352817571	0.0598005601587093	49.9717049475452	17.2985029880565	0.0513234334757077	46.2071629031482	12.796584458076	9.59981353244444	50.261494175067	58.5988322303101	24.2275745088965	2.69981595898616	207.076095402137	84.7862331035579	15.7206465725255	0.102865579550488	102.356977257699	13.7286311428011	68.617537529478	8.57995735658451	49.7321349236752	245.745960788991	79.6631956753979	22.342743919589	21.5036068218399	21.0801899990303	33.5201058589117	28.226776423955	0.14224071150567	11.9938096519582	0.833050229876446	3.45984587791945	3.35212144559559	142.104795859946	18.9290306604823	0.179917730705993	43.4127954660845	0.174920753477827	14.5533569755593	1.33161530983642	33.7077841568964	34.1249052026112	11.1774576219654	75.7801960860551	28.4706475636013	70.3314942431604	90.4969943136686	23.0703229555469	76.3689857135145
TCGA-ZF-AA5N-01A-11R-A42T-07	0.150010937198336	0.0633627863437349	126.1168873388	19.5272907953467	0.0239349336547484	35.3002706274153	213.11756269684	35.4434328592078	145.867379410382	83.5891703838138	37.380038200446	2.59458876467815	249.464073659333	79.0546180979762	8.91108561380282	0.0772590078872197	121.931961854473	13.6637610813532	124.522097347092	19.334306511264	351.225753427424	320.345723057591	472.87916638528	29.1884188854832	3.92678867719823	23.7535582195168	30.6381386128273	32.4378421507841	0.0931149157348578	2.65689808999456	0.822509297511389	1.22983096685902	1.79861766068511	106.410055206115	7.04058193165644	0.1145061779958	101.507233893112	0.0958002269462259	50.0575011292417	1.07674336815839	15.0080615632852	46.1665308092314	8.29955742377307	131.204973198308	45.2753775879814	69.7200570189373	168.51884482675	12.2522392532536	130.860777387216
TCGA-K4-A54R-11A-11R-A26T-07	0.0370306738557698	0.0503447116277968	21.4113157956184	4.75189509945299	0.0206321102298473	36.7825033281731	15.5548174818412	2.44012371048763	56.0202913775273	89.2313135029002	22.0713095278128	1.31579477312224	142.811046669733	80.3752894326	9.37707593936	0.0571817577993137	139.320131112092	12.9530015423147	78.7307728594748	6.49064309304367	32.1046591214972	107.52773126669	50.5998123647105	20.9352932992257	5.85700259115852	16.6161407487921	59.5121025872447	91.5751503233244	0.190631506400753	9.22053846631212	1.01543525343604	0.638166694133447	3.87471058769549	241.493256677571	18.5458411324116	0.251920296908725	14.5643793416775	0.16458436944453	15.9141803019346	1.79265164148346	9.64368713863613	40.8215122480161	10.8108465923099	103.431096439634	26.2239096208835	66.4521240529658	108.703853199607	19.2535786374878	62.0188121019939
TCGA-XF-A9T8-01A-11R-A39I-07	0.0137146700102529	0.0120346838519997	6.35532609207147	4.69915265528619	0.00690077381287824	20.4443938408916	133.911400172423	40.7130365504231	124.94010943396	53.211225757765	19.0126549730739	0.939169108595032	170.924773392855	47.8523314136732	1.61737104401025	0.0142763509017192	89.8676201431325	12.930153777439	114.681054143724	10.2542179823439	116.224146092484	46.1517424832172	279.16626829015	14.6225899150187	0.105727316667134	22.6789274962668	18.3767533094819	33.7078050690022	0.267130819261746	1.27966034972559	0.858549045955868	0.420428631935646	2.09072711637188	8.72893921006562	7.51395081230262	0.0226831934694331	16.6253673076101	0.13657838644367	15.578289380056	1.67756024581584	1.50411889508082	7.78517416615675	6.1403176924932	118.502771436435	16.5038448213799	40.3133166605809	58.1227816418916	6.90714451983176	18.1742422069093
TCGA-GV-A3QG-01A-11R-A220-07	0.0744149537424729	0.0340732157666374	13.4320975221868	6.31120806598042	0.0235405436958034	44.2554412151765	8.36651572443044	3.88051360403019	39.0765550656958	46.4444581769087	19.745632251371	0.874965149041048	124.692135228821	41.6506226159967	17.6612480425874	0.0285840791938982	48.0033995702392	8.58655772873981	55.1177019381514	8.22434877998752	30.6035890651623	170.969251024032	43.6056068684986	12.6556262555686	6.69015470901389	11.0172439324506	17.6141760304746	36.7903091763297	0.148368963719241	3.92706613621469	0.65221783016437	2.4112283576919	2.56770860221802	127.46730470175	2.33679931508647	0.121314869956356	22.7637309203577	0.121538250248764	18.0471265108424	1.30447199443386	11.1245252798283	19.8003690460806	5.45513376870162	93.5723531162926	15.5934671249713	34.6173882035884	44.0609973241667	19.5072135547818	39.4480558282482
TCGA-5N-A9KI-01A-31R-A42T-07	0.12797793261248	0.110886111578141	56.6328151634649	34.9588442428772	0.0315250352695017	46.5248945455763	20.5630548525158	18.8163208098533	82.009643378019	79.4286236563592	23.8608195148732	2.66574764756732	169.419122558453	44.8303967509049	10.1474726563734	0.0738224445367312	128.877168748872	11.7811416548318	74.4625618087809	40.868220430556	559.361475595644	163.365241169071	207.384746751185	12.0943349877171	8.46689988786921	19.3294189631548	23.3265640895372	128.032438085124	0.300131834692216	3.04637035593968	0.679242465137601	4.0021965018654	5.32359145678041	90.3654380833681	12.0575442776235	0.384411500248622	25.3130556078467	0.0981979832959339	50.385813797684	2.44382164110315	17.9298466450187	99.7934105570534	21.0445809181739	109.342596833394	22.0394148818818	29.5837146746004	116.461516811346	13.1075666190372	71.8977069452525
TCGA-CF-A3MG-01A-11R-A20F-07	0.14825388887469	0.0835895384124481	176.858780837235	26.8621365873884	0.0507190533694187	52.1417517188207	72.6872639266789	23.9141575604748	92.4792612298411	128.743994078353	36.5553332812435	3.13980180870692	276.902014941123	78.4876393511883	8.42652130842599	0.162589371315801	243.295161519211	14.7310968240711	87.2249640146519	18.2022140423342	668.539339525511	259.725890094484	107.11261065483	23.1983909994737	11.3760358398935	23.070861856241	29.7240101964785	46.035936950068	0.173825011212963	7.27260241436844	1.02084042747494	2.21879499572117	5.34041445441401	100.236255146494	38.6656763810604	0.262895376884313	60.2057715783862	0.129637120662326	34.5292217303751	1.48958153105538	20.174585393784	58.5556491654932	15.873299399612	116.965367147351	36.9021348945811	67.5828710228507	300.023860808362	15.8346647816335	175.19982505137
TCGA-GD-A3OQ-11A-21R-A220-07	0.109659829371279	0.0397213894975634	107.65433574901	9.48708523400922	0.0164246926847973	35.3170676789078	11.3841748752036	4.75500144235199	22.2282215900614	66.6100642314871	19.9752932527199	3.26092910997235	141.278058100241	75.2500607501868	8.5108430307418	0.0628295395442843	75.0374743540817	10.3485803366771	55.9962257342684	12.7122763575197	43.4625780788601	101.609454216828	30.6613284106232	15.526746436151	4.17192552636673	11.4130380287142	16.9272447314785	46.9167010709138	0.151000572560904	5.22547164098711	0.847763702793583	2.0633235398245	3.6368043251571	321.281710162223	15.2717394963161	0.109640094654971	23.1890045012036	0.10139352106084	11.2242175235814	1.02101447476109	19.5869412843019	47.3410012217753	7.91995318980181	48.1804161420862	17.9903044497665	54.7650197158415	85.7035414776251	20.4913897248177	54.4757743302391
TCGA-GC-A4ZW-01A-11R-A26T-07	0.0568368099053415	0.0820190235399114	97.6226760404959	9.66143437845394	0.0219109445301804	60.9046505008694	12.3577768776747	22.7400769858703	94.5008276013579	44.2544587278631	20.2303184521917	2.96934898534099	293.038762710109	82.1720399870319	6.89948447663832	0.0873389173560079	94.7669303055085	12.0892465410139	75.5563118489003	11.081575679389	1232.5716689808	155.932926932187	83.8729441393748	13.2220068271433	3.85283261715521	16.3564436492248	7.2689010060084	60.2883058931035	0.129713600692269	2.43420863666466	0.849902158616557	4.564714237151	3.35097988671863	113.449016995554	36.7950861578932	0.0864963726849917	52.976428159846	0.146907043842048	22.7670103978463	0.87887200152973	6.93148977059623	21.417334793418	14.5633264581619	57.4754802822628	11.484749300556	29.6978577672466	196.939504761833	28.0374203205777	42.8901361913805
TCGA-E7-A4XJ-01A-11R-A26T-07	1.18735456641308	0.0053845100663832	8.40029737341066	0.329067721062357	0.00122915199367699	1.02267101942244	0.00490522445414313	0.0613741300438808	0.32594986716028	222.973034893855	11.1836868652775	0.0440097813485616	139.94323770731	122.69329187961	2.29928688557897	0.133929567202254	21.8159395884252	20.041800771319	65.8332332557617	0.625074014626277	0.0275377665105065	59.2158545232592	0.762628813533451	23.9420785604506	190.696549031292	16.1666706140705	9.0774116114988	15.2868417085647	0.51957915030152	9.74830579593602	0.756914270528146	0.870645178536448	21.9848287177295	2209.2888473185	0.147322453065317	0.0148583076198827	5.04228223630203	0.281513991372808	0.418791561381173	1.62605976674496	485.682791853077	94.5806503063841	2.26044912133693	28.4172547552488	21.7347720457747	33.4835195762523	35.8815504133807	6.69507812981205	382.286164332727
TCGA-FD-A3NA-01A-11R-A21D-07	0.123350261041729	0.0538620503633359	43.8942549525095	5.55959342113899	0.0173743075695403	23.4700322073517	6.20439739202503	5.63644167247427	39.9818891889849	89.4675177485734	33.0082154875095	0.81189606447218	229.649187241417	88.6239229452069	8.2474448671458	0.0892278540363767	102.160151382714	16.605638635832	103.197162054153	5.60492965702062	360.183539017839	252.329173681172	54.7048342908184	22.8701669129994	16.1988129804411	20.9349064820074	33.1164437989326	55.9732851197357	0.170980376246859	6.20598487809809	0.967087012498388	2.89075440935676	4.14059446954189	137.294571631368	4.42733763222626	0.118915107031744	45.8594833407059	0.116202310954781	19.4668652675599	1.51404320995585	17.4951043277703	77.2609932585771	10.3594681178335	101.016422233745	26.2681067674319	67.8677210399744	88.5249892510275	11.8988824611141	162.981523887932
TCGA-DK-A3IT-01A-31R-A20F-07	0.262289564363345	0.050447062699387	51.3073919503219	15.3153938298179	0.0255794617898196	26.6080890247716	13.5751129930003	6.6379838609751	50.1034650757194	80.9217232751403	18.6730370617527	2.10750934245084	230.647338095044	69.6819589206963	9.96751961343552	0.192336687603771	143.984342676433	12.977526618557	84.9876642860787	14.5999802912903	141.9014068484	329.429357710072	56.5378879178933	15.2777400188094	42.0074449440853	14.1591062192285	55.7248307997966	56.7847897636392	0.381520117338964	14.8129510011746	0.880953609635685	3.67608194012571	8.10515647175427	388.793967228689	16.5961976770781	0.255014370920941	60.0918982245877	0.0883864768547038	18.2831968361051	0.940093721350129	33.853412098268	111.127868380565	15.707444497033	56.0305899429589	21.9375896852877	46.9187805395514	215.416290919377	12.9863176849873	157.506422443018
TCGA-R3-A69X-01A-22R-A30C-07	0.383663893570836	0.200906656897256	210.724007174712	20.9165122270967	0.0827069287321998	58.9553215369508	23.7251627668889	17.3118051301875	84.6664732361704	141.445197594348	35.6686333683261	5.19083867806154	210.274525014363	71.7840914665629	11.8222272346673	0.0964771406239766	266.665291707774	12.6306906191926	86.0485334271729	57.838990344743	359.065858463944	456.540268801176	72.9733973845735	19.7894851098581	34.9654994697193	14.5912904092196	31.2212382501279	73.1203394050987	0.213296655606476	4.51189413783033	0.942392129972374	3.6216652711347	8.61721761399716	153.347541870579	9.0954807741274	0.816048042997688	95.0639808695717	0.150548360523943	41.5541615201331	1.79956316136175	50.0139063349648	120.910591818176	11.3475222489591	173.413317672596	33.2472493441736	47.8230723376027	328.241076645817	24.3863147771756	206.685636686472
TCGA-4Z-AA83-01A-11R-A39I-07	0.08785204880522	0.00836826879253607	16.7058051605921	2.21740280711631	0.00431088315671384	13.1092597674649	2.97063737709792	2.17249207281628	22.3455311026985	83.7307460202995	17.7645206619163	0.535576928476943	196.504264364079	77.1470122694161	4.01918687095665	0.0364711779093321	49.5417603564371	13.6280504102393	85.3659720877005	5.47380954654387	20.2217854370815	79.6022196569403	18.6293579905421	18.442815945846	13.8221230223203	16.1444077466755	15.0623986797451	22.1614264613652	0.151149640335975	3.85990667945176	0.85829981467543	0.590069635230982	5.17143339730703	88.4977180642603	0.982017804256519	0.0401992655202221	15.5020625109285	0.0914144709996033	9.28521348090877	1.78126691412055	19.7380940785015	26.8916257353651	5.1757101315312	63.7702982263612	18.7470769713775	39.0314236238781	69.609907728152	13.5212906025821	80.7384379597841
TCGA-ZF-A9R0-01A-11R-A38B-07	0.995007126043408	0.0054975618148078	3.62161312312183	0.930588613660762	0.00146363599265737	0.287050228177543	0.00744910019143773	0.0500161136284782	0.466112347769532	227.458468720117	10.4927391126095	0.0484087320813237	162.723530739771	85.5843577470413	2.43547347592348	0.126648713048314	30.6393385955821	17.1101357971791	48.4599031879933	0.824391070835665	0.0840382054217	70.241381408077	0.133933675841829	15.1125152361365	751.199041754322	15.603292827717	12.1657650957357	43.4769364475213	1.45935547103589	20.6799297356341	0.776738439341173	1.08264181822122	21.4360832798741	2906.59980564072	0.0968752984613812	0.0179682466493877	7.77972618142208	0.209635592416651	0.750665685614695	2.04983743189267	669.909737827602	196.851617987506	2.70463507151696	19.3644181001441	21.4886863744328	31.5894890612068	59.5628126044098	4.38567531060231	376.559446956529
TCGA-GC-A3I6-01A-11R-A20F-07	0.0461675490101646	0.100566718381134	49.9409891449794	11.534332924225	0.017370303041335	23.9731044295418	9.13181612998018	28.9784762661974	83.8530885157935	49.240023503001	26.6641892289871	1.60973670703429	207.391146992072	55.4255470849239	4.9563347438308	0.128899145563207	81.7969891662697	12.7906456712716	113.110058451873	10.8957365767102	572.417162135467	93.1958676623753	135.616232215835	13.4034128872532	4.75950754327574	18.1424484639369	46.3589564019458	115.534467985649	0.198347505551835	5.83253199839259	1.06630709795438	2.40425437798509	3.32336992884747	187.934856922506	10.3544625245753	0.181948475394885	40.2714241665757	0.223144267079528	33.1726573084108	1.34747197330839	5.41533647322736	45.8069931250724	13.0260454000879	57.359586361236	20.7634781342105	64.285552606414	178.64117215002	8.05741891918971	72.1211892902085
TCGA-XF-A9SH-01A-11R-A39I-07	1.22264781688992	0.0113797761712819	10.1814996234189	0.818854433082727	0.00261246818349175	2.19217458032539	0.0720075391670239	0.149431357526928	2.27968828396809	256.254230373738	14.6560006775467	0.250019252912162	134.364843014803	112.299334751585	3.40254484572073	0.13463741729734	34.3743476805322	18.4185890723926	71.6250114909027	1.63902089460698	0.445214091278536	64.6280946548946	1.96865653951212	26.7077872997319	163.149314047217	17.5322720725543	12.0776545371655	21.6948641123883	0.641325509555283	14.397497817594	0.784675685638992	2.10853195759198	12.4248408600305	1648.29198139839	0.384731608512639	0.045827355961821	10.2192917594547	0.217388776869243	1.1295638357707	1.35361072479204	359.614467576916	93.1880441363467	4.29987933560984	31.9942289016216	25.127385711191	46.6681191949466	103.250372805416	7.12859075635333	285.579123114323
TCGA-UY-A78L-01A-12R-A33J-07	0.0906308499664721	0.0999964961519394	5.16285152660713	79.8553595346843	0.0132560956663821	9.42833639546304	43.7748379522555	46.2857812848849	133.096661821968	64.7068109069267	25.0042340344138	3.35178712190718	266.993432461425	56.2515765853379	1.10146372685989	0.0208325712219212	144.508760772693	13.9395805587006	123.420709014655	44.9252988619319	456.020610685719	112.345866905725	377.344566734163	15.9840807214119	0.578826694890887	23.2152131703109	12.3251960008015	52.2716880575532	0.673599487298666	0.551714028314854	0.753106333530105	3.34210064893279	8.38402329349523	27.3880331162824	15.0358391775894	0.0180191554004719	65.2679287111725	0.183891616462582	16.5615913950593	3.46959990112614	6.37423929539698	13.8806998394638	4.14438858154893	84.7152774142688	20.2982183295913	40.375319155994	32.0873992058019	3.51978102836273	96.9123457228435
TCGA-XF-AAN5-01A-11R-A42T-07	0.0122056032529532	0.0112198403459618	6.64357544581028	0.632325299213783	0.00438654376762196	13.9710376060209	13.6004396840852	6.65380402503034	48.4599763744102	32.9208024889119	31.3435529734619	0.613425906380961	153.383114444402	74.103128958838	3.51633121133745	0.0193620710579016	42.0396761378547	14.094892589962	134.655493399524	4.04681294250082	37.2239418611391	78.7119733936761	71.5602690158758	24.8099613822338	0.480476030529516	18.8596084046436	28.5993526224555	24.9068428986384	0.0769655853445872	1.97715741163785	0.929666373828993	0.328264176014734	1.64580178144585	31.492148596311	1.15143910364872	0.0213954894106183	13.4096750621126	0.108241077956899	18.1278869850637	0.853381988558338	1.76649695424139	6.54390739076697	4.40353158503783	59.4161036984771	22.0876221170028	84.8540948128493	173.184478413084	4.56298087878972	28.1892187810615
TCGA-UY-A78P-01A-12R-A36F-07	0.0399901721868419	0.0192689034709037	5.51545055155221	2.07716703000197	0.00832315975932846	21.7411373549508	18.0751155847281	5.42362694207209	59.5760077970191	97.5745712232332	21.6786181066101	0.386464768496097	168.277625672884	61.6783699426359	4.49690979246676	0.023011464621138	76.0718127586805	13.5826581964278	131.417574029	9.26978710847074	194.702976120967	80.6803000997763	53.0325279208427	23.1711517751534	2.02702920339104	20.6893713875255	31.6157247193066	25.4849418130123	0.239408754319406	3.83483599435561	0.859959322510194	0.635440576054309	2.71943663730253	26.6385645731232	1.98494535758993	0.0599234821781961	15.432672211666	0.15242130509169	20.8610866684157	2.11511901551903	5.34514450734429	19.3251480288769	6.93089936941916	82.6607219254076	21.3901488868954	39.9485332324676	96.295246087225	14.0172113163746	46.6182334787278
TCGA-CF-A8HY-01A-11R-A36F-07	0.0207129884595276	0.00357226497253025	8.54262416024325	1.71450181242782	0.00302599128201635	52.9210289684403	315.078769810032	19.8346089995814	92.4482598768464	66.1226295545126	18.3501364466698	0.730585891393661	246.312623082659	107.699182019953	5.24513891180071	0.0200245350555989	131.172575588714	15.7601939129658	160.876139736941	7.09035456182816	101.784462294738	67.8138561187484	233.060865152093	25.7169503115009	0.294737929457831	18.5764075142663	24.1291953995462	5.03137981573174	0.0627137239349204	1.49201949484702	0.680319606002031	0.217950971358803	1.96370977707794	8.83981748499817	2.70481882167084	0.0156534903555674	20.0680263236147	0.0699406753801184	22.3907324127098	1.47898362942971	1.97171330162593	8.89993727558043	4.40241713225034	201.725550631553	18.441079635625	34.5339546627937	165.621951291489	26.6035610944099	48.1752326588509
TCGA-CF-A9FL-01A-11R-A38B-07	0.317080746579354	0.00957588393950172	6.11271848412591	1.51011504632856	0.00460337876488141	4.99626555961419	0.50711447021528	0.421717641709803	10.4641476241362	135.906008057074	14.0802515846938	0.349867223113893	167.927118180972	91.3473833235715	4.93943605423221	0.069179431014097	53.6709188917608	16.5086933863487	68.8757281854958	2.89338588192775	1.26708015004338	104.260937736426	9.60444097126043	20.9376077815263	129.188979859402	17.5460410608469	29.5225562718821	25.3146909659906	0.366540379569117	17.9382126331413	0.821331405633702	0.798323777011322	11.6803009278231	843.302246764729	1.01399592074128	0.0541002104829905	14.1241592854066	0.154874373402132	3.69190147138586	1.57825937402639	105.806185871632	93.1909816686041	5.24950471194353	42.6852872230494	18.0083275981459	45.6069695485304	106.152280170611	7.97265928809852	118.62717271257
TCGA-E7-A6MD-01A-41R-A352-07	0.107543728265899	0.00954308244401549	15.7204451979543	1.65991528887987	0.00599610476491954	20.3381309764626	4.2771092208999	1.94827320296673	14.373288361395	104.531689545635	19.8220254832078	0.461314652217642	180.606594193036	76.9714619952991	5.80693270634831	0.0350475484825272	54.1456740274395	12.8050886524509	71.2034527449566	2.86328949421408	24.2672708462947	66.8247082430322	28.296392550722	23.5942062219656	13.1390351773783	14.5253679993082	9.64217146089112	9.62098079184414	0.142200120319783	3.81978029702355	0.779142697969012	0.676846613527917	3.21615580950333	49.2731353384869	1.84211521455796	0.0259338596496808	15.115103916134	0.0922694231908928	7.05256582115444	1.50255394909004	20.8258086551606	38.1508272078196	5.45748098850387	57.9827228609885	15.2523790242525	44.662868302673	118.882901111081	14.1857748826003	83.5290955818267
TCGA-CF-A9FF-01A-11R-A38B-07	3.4136524065655	0.0104827666769926	4.65796235826778	1.79620423694942	0.00267041047406204	2.19402335940535	0.0148073406574215	0.125634248117132	1.00129058030091	271.71636633814	10.8783378051665	0.107204963426729	149.389745374328	83.8136670969033	5.03889469919997	0.162624622310103	34.8489635829366	17.7118563422683	60.2367460300273	1.66597655900894	0.117779152667631	139.277160971344	1.10928643420357	19.3742301241731	649.414031406764	17.0718958408286	15.5939485346585	36.4638712579463	2.05339957806273	33.6173618376816	0.711172516387535	1.39070745889263	40.582224097292	2584.39678964587	0.270899735335498	0.0672328671717237	8.44653516368617	0.355883370639493	1.13195538436179	2.4691645842955	1307.227230899	232.192211680269	4.98422284229174	28.250198575298	20.6404213704267	28.7374448027462	109.034596761133	7.14553398600742	350.938633393732
TCGA-XF-AAMY-01A-11R-A42T-07	0.111596821627764	0.020442099989284	70.8150852096009	2.67699090502348	0.013217642785818	23.9161964691139	4.43791778755544	4.18531674039575	23.3247015443587	54.0778610354062	25.6203236043706	0.736213124648069	188.490936271168	80.0856323309132	6.47238416406701	0.057983321724313	74.4625718418464	12.3122086380973	59.714248606755	3.78671026878975	58.2079114802856	166.678815612532	38.090066998353	15.580958006043	12.0700697949667	17.2522663976129	22.1992268571106	32.2595305940057	0.139046278479143	4.9973236456527	0.93044081774683	1.06590125137165	3.98347073722926	155.277936140697	10.8109140991409	0.0629533374166641	25.337345909267	0.072941562660602	12.2785206565012	1.20557238209909	16.4903428672921	41.9842451058604	9.15189326444497	52.6950219694024	21.9599688678847	53.8909933556183	88.4571009761478	12.7637907017251	66.335789209363
TCGA-G2-A3IE-01A-11R-A20F-07	0.64154399489567	0.0254857515274918	83.471116252806	9.41542899535266	0.00576622299092635	16.9735910692346	1.04446475709773	1.12088333289124	5.150675855292	149.598932513413	25.3937190777548	0.471733226544127	226.122719814754	102.837542608964	5.27181427236859	0.0889257437886401	68.7511393814129	17.5976345593103	67.9774833902454	2.7008668600735	104.128535320487	159.078283835779	8.36739855419588	26.4108178829696	82.2377391218771	19.7555204657596	13.2829897467957	39.5460031118523	0.332393474778606	5.624021418488	0.888287896149444	2.69318085790611	8.8552987900182	289.523567537519	2.52240349236409	0.0539125643489044	26.8250850186154	0.222231817502538	5.56859217140021	2.00262484475557	83.439385741774	89.1521199222872	4.1459155712394	50.0310315280997	32.1623511877751	48.357415814142	78.1004365196052	13.8378737495258	264.286191176434
TCGA-GU-A767-01A-11R-A32O-07	0.0690389965066038	0.0137527520812774	63.1379347343744	5.23172666980562	0.00750184048141393	63.7272836999403	33.7838944519142	6.69785096282271	28.1751482686482	79.4809801045643	19.8099749219456	1.3284209918762	244.63848761905	130.091820028272	9.03590370730379	0.0463896699652685	129.26498492152	17.0560382152749	124.121567618262	6.08932244125146	175.736369779584	82.6761385464259	87.6784477637898	28.6651561574933	2.46437978028529	22.6294173186976	12.8978501154118	25.3103044914023	0.0604033355178905	1.56712871244577	0.747808481192742	1.96176941266244	3.1982453487876	86.7581890855844	3.99563447519844	0.0230711945996838	30.516841894816	0.0538290384081128	12.8964255599327	1.12197225220276	8.93048262846279	30.8272372977851	8.39340485025285	88.9866116524565	19.0304664729098	41.0547677059386	103.108759558711	41.7791954934239	97.3058662260073
TCGA-G2-A3IB-01A-11R-A20F-07	0.0653210813237456	0.0145447408589364	20.3976565396966	20.8022700251218	0.00867425684259621	2.24711144188062	16.1334003675651	18.6757428749646	191.099156832356	47.1230540937908	15.7792504865258	1.92173539743412	182.361458068722	37.2581359104311	0.331231366496012	0.0247106156218297	59.8357525485806	11.2781989881735	118.287919768678	17.2512186012019	1091.64490011572	70.8044507161674	293.549865762589	11.5487896539533	0.241511543733063	25.6462691616347	18.2348686341426	44.4051830865934	0.251194114157997	2.07244216756926	1.07770460205745	0.681391775113438	2.4379582475755	58.73337466729	5.37469293039663	0.0268904570058452	28.726687873601	0.285839687226461	41.458245427656	1.50379210692606	4.25373976762775	44.2756100921749	7.15732971181492	78.1552366156824	17.2023119596082	42.9408313250089	224.035552517097	1.23039465481349	24.0321796550918
TCGA-DK-A3IN-01A-11R-A20F-07	0.132924189926517	0.01459190273239	44.9452768027091	6.96533977489696	0.00776311140308312	22.5902667708795	10.8314567028178	4.57678871490899	27.8958924576319	42.3545864528478	19.387890338868	0.672172328446059	213.883973627354	51.7002239476146	6.30348262754525	0.0217290349493028	56.152388233912	11.4209299948449	93.4522499359871	4.19579525431247	191.079917413643	122.192228121989	55.6247216670951	14.6254829576668	10.6439717869232	17.671937522416	27.8147730974844	51.1524163044808	0.146585516114152	5.36318559943482	0.82440826915179	1.22664628197298	2.14783917124886	94.1262033835654	2.68999954920982	0.0380124038336673	31.2748692417659	0.155529158789764	17.9218954329456	1.11644384441058	14.6361537398177	47.9700299540933	6.63852822205475	58.180787355436	13.7520120457925	53.3150502866239	74.2578533401201	9.3295870274479	67.6561134516349
TCGA-2F-A9KT-01A-11R-A38B-07	0.092341102055864	0.0102325023049707	76.6614226416866	7.04895693659728	0.00979381046174541	25.8850792582559	38.6884535770926	9.57926119995176	80.2586505693738	60.2459815341187	20.9881030909745	0.651533179218699	259.498712738353	74.1593543710596	5.1077032348792	0.033342108425657	93.6387864152944	13.6898397887007	84.7987724269776	5.06842582483048	315.720474972872	100.670584745049	117.809535403315	15.2871481754845	4.26164675924877	20.4741016144705	16.9437636509372	26.5702930846079	0.105936905062929	2.42118858406073	0.952085675250405	0.561842643866918	2.03472355800231	32.1366245802977	7.44670742459018	0.0339635028947157	33.7967448154634	0.0893234607548	25.8928253891677	1.06093300415961	12.3826766571928	35.7825049968043	6.77867799524415	114.371785503173	15.5238304405926	60.1152903432963	87.0627453474938	12.5363540422543	66.3108163539412
TCGA-UY-A78N-01A-12R-A33J-07	0.110867981999858	0.0252160734335074	72.5302224396805	10.3694065745553	0.0129648242420851	41.6151957008918	16.021786710816	6.92897031743992	38.3415991562547	84.8952312232936	15.7415386023044	1.93047075264557	256.195627743758	132.590362992613	7.55420025137488	0.0637855358604611	152.972144419851	15.5287286721679	110.997003064193	4.88642934383621	315.232991253843	109.402311087028	113.543076167806	20.5770827275715	2.6701859893476	14.9866411758342	14.7170520734616	37.1950690217723	0.080681108505373	2.68789090008094	0.825015784347213	5.59934350464879	2.81044960793116	97.7531983036853	19.8562875634162	0.0407001117772612	39.0411923284799	0.0597414634644873	10.5788902286601	0.383541594510621	13.952103845659	27.7071143218753	8.92179918532291	63.5375150109025	9.51930457390863	63.3613141026612	131.298047879152	17.7919288048479	112.805961763321
TCGA-DK-A1A5-01A-11R-A13Y-07	0.0647899359347944	0.0400145286237826	48.8946274304628	11.0516703026441	0.0355513722256342	28.0852190431252	51.3286126143203	34.2485299127274	102.926050600049	39.089560368927	35.9345146046191	2.80667533585062	219.433134546652	61.5497865267852	4.88258265791689	0.046579360040404	115.276208932685	11.5772733365673	78.2735273439008	16.420482179811	329.13983145697	173.887330859794	99.239441646997	17.7826988132474	5.01074634120955	18.9451749652399	40.1815013554009	37.0920707583956	0.264886607770768	8.76174588084611	0.893965700237531	2.78502535465149	2.45690927118466	96.181147069194	19.4077006417502	0.134781538546027	47.1626299613318	0.105498049178281	43.7154151542137	0.916532510843333	8.70488809558891	54.1280549689971	14.0124482735314	95.2474041127413	22.745496549988	71.2412947997337	151.694693734019	11.0925467907322	55.307867108221
TCGA-E7-A5KE-01A-11R-A28M-07	0.281194777644064	0.0377602414483867	129.805481278239	16.6632504890761	0.0189538212783658	54.8428620073101	24.5325868947091	8.74719735953773	34.5757403018669	133.479215133457	30.3562963347444	3.77580310207771	278.500209313247	161.896994008651	12.2478185141422	0.127437607829501	209.797940413737	18.5712303706624	84.4979385279924	8.57136165074522	381.177684550631	181.532259020054	123.54497791266	26.1738049973297	13.0862388106566	19.3272374563237	28.5571052217416	44.4735724322006	0.304901128347214	6.42744127744239	0.95045892632125	2.73449795792553	5.70992082599005	143.382874527964	16.5178288075253	0.135084316487034	33.4786908274795	0.0922125172225926	17.2144968165533	0.734217662563618	34.9233036182016	55.6118464719617	14.2317093333095	93.1962315601846	18.9352452035511	56.1140942648256	88.9234882401649	27.8066213515834	187.719054971056
TCGA-FD-A62S-01A-11R-A30C-07	0.0502844712303795	0.0222530117328071	45.1638307771837	9.07542426285539	0.0160938254495044	44.5559544401007	8.48112004745233	18.1743667139952	41.8411903524588	33.8827216881849	24.5372767190574	1.78164953893886	201.252847758759	44.1254197385044	6.8688284939438	0.0112311191691753	48.0741094240618	8.69527504648419	89.5155729340507	16.1141714125503	120.312822884325	95.5063920383151	49.9939720687054	14.2629838662201	2.09352857535576	15.47517719737	30.9266190203128	44.3736683478767	0.167955602448535	3.69793248855623	0.787247878577799	1.20841267388439	1.9909516607283	97.1267443523973	1.15237515866867	0.077187430003732	31.1819701829189	0.136064446961281	33.5661849004229	1.17938555959302	4.01076102156568	41.4049301565888	8.04331015321671	66.0667818005396	17.1228297482466	58.0439854245946	66.6120682054996	15.292123397871	33.9385930958213
TCGA-G2-AA3B-01A-11R-A39I-07	0.19059942787258	0.0233405038682385	7.93535982910159	4.14311941171861	0.00681266407096257	18.0711694101127	0.348258015262026	1.36847666884544	14.9025529834772	71.3647565141027	17.7504528921034	0.791038814308588	187.916477255684	80.2591385308529	4.30542985252078	0.0838885415310717	71.9078691726666	14.6838307323317	79.6063755563494	5.08812503320504	57.3332739695011	177.404097486654	37.4002793818284	19.0479298023716	39.6602043691102	19.300940267032	12.3494396463756	30.0780575697474	0.149232278041039	3.51730283514108	0.743724251598594	5.02370919856512	6.67518592415742	166.388054618389	2.80506613610684	0.0243821545704174	14.7545179375227	0.0905545512176733	6.74897869514343	1.41978111855627	26.3518957227055	49.8754935596162	12.9656908698567	58.9669831567325	18.4434715456627	31.4958812194509	61.426477561137	11.6206958807737	97.5979636571532
TCGA-K4-A54R-01A-11R-A26T-07	0.0219428680843564	0.00972704178203808	5.24235496905804	4.01340038432406	0.00749823335771305	40.3668826676245	5.76085211892928	6.03870035819284	35.2775977565391	21.2599650413999	26.6506180171779	1.44520428569841	218.47590840738	65.4431314772813	8.20584340482826	0.0217125312621739	43.3676499007976	11.9662524087688	94.3290995492871	6.41715766204062	101.690433997073	106.541128566124	36.959819755292	18.225287850606	2.32052139614176	22.0768451032225	36.3044358055586	31.0640405085369	0.114276710052279	4.75055432897818	0.816287175794455	1.22150249715692	2.51758530812784	42.1103711854842	6.81957746570553	0.0225963931631705	24.3623370062444	0.114321274545381	16.745004601646	1.26119001449252	1.96252545699742	14.50650741143	10.814161717475	80.9064820577763	20.3283268015807	53.9217382145597	70.5573227330367	15.5474633595527	21.7118776775378
TCGA-XF-A9T5-01A-11R-A42T-07	0.0267164579208002	0.0147927633504712	10.6921084061674	2.44944959440308	0.00466258936651655	31.9433908738031	9.7571034472549	16.3885143123085	84.7175282738588	42.4196130738356	18.4653633451367	0.346761146986928	151.202850784418	53.8359934333245	10.2331344692292	0.0581962666470226	85.7555630223077	13.8443509533625	125.715542818086	5.44129609948302	236.716496901949	149.756019914399	98.5850735099603	14.4097211097104	0.64963001545503	20.4221113375251	14.1216858206935	47.5286094647166	0.128674308569029	2.39555936739321	0.736536043187487	3.8682247276529	2.87334087766206	25.9944295987282	17.937091616192	0.0268356427852618	15.3106041858869	0.079105896378128	16.7381890884059	2.87541580463211	2.70254153994187	14.4804886667552	8.15855881717583	63.4478786972429	16.9217041881596	37.2911792121583	215.27556289994	12.2429075371432	45.1176493966951
TCGA-BT-A20J-01A-11R-A14Y-07	0.0681200904657341	0.0742258168877355	10.1976619621259	7.52571353396552	0.0276595004885867	49.9920329570461	4.36797490760234	3.82773287675897	55.8436617700303	126.895832293039	20.8954284801092	1.27567484624871	193.627357979775	62.0347485089599	13.1279640498636	0.0738612426196014	124.323348041966	15.6339123508408	63.3125702304672	5.17791915186756	144.95696272759	278.48138532258	95.9757091728645	17.5874710668844	33.5440697726978	20.4229163725873	30.1400665281013	78.5248279173907	0.466080638492525	7.23001374782996	0.804897358150202	1.59393896306001	3.5634980761254	276.837788718413	10.3710607966975	0.101129733421125	23.1754582915266	0.297297059716721	10.4425325226046	1.55096478373935	19.7670124812067	51.7039488889473	8.8972223739164	159.538939309227	29.4076496084773	72.6616979802444	152.060734704053	28.4392463492896	127.815317055674
TCGA-XF-AAMW-01A-11R-A42T-07	0.0512500541444661	0.0227670704650677	20.8338475475376	4.39852464284104	0.0173077228116652	37.718937516613	25.7342726750149	17.1003311336455	111.400901814535	51.2777043810997	27.6885270244157	0.94189460597799	178.18883671304	51.638438733846	10.2288730692967	0.018611918732388	50.0194461218251	10.933025444546	126.262549015833	12.6808034290967	187.053024456187	136.259516362789	135.89231650449	19.5674857521591	2.9320680934373	16.8211919949431	33.0195490265425	40.5149367697014	0.184006559593567	6.02841768128892	0.866444902915548	0.103154762373722	1.62519843275484	93.9822731788194	4.93178252230461	0.0975802786400804	39.7943106307873	0.172184164059844	36.3950146850399	0.815576996232906	7.59074108100253	54.5160603083811	9.7282154569132	180.140239602889	17.6306008428241	68.1415657633574	149.347360967998	16.2719792494188	47.6778049155315
TCGA-ZF-AA4V-01A-11R-A38B-07	0.0327040086277538	0.0125814740562407	6.41219468002404	8.26487660204706	0.0066319647028245	26.7381135545252	54.6422168582089	7.49913136466615	70.7213898002389	45.0226085406988	21.768909590604	0.993367844875994	208.661983390808	83.1757343261599	6.18879984786814	0.0249507754533537	130.559287921314	17.0337094259201	138.178101730961	7.49952680252404	108.83401644372	117.867088571064	193.207375291313	22.3555954680457	1.97996875061776	25.7745754728224	15.6220423111675	33.3061705194652	0.18920350410259	1.84235864847022	0.760306919225756	1.89716052529412	3.57568381304104	32.9590155219268	21.9304323189614	0.023366881059447	18.5263793665918	0.106244421861874	26.5129923898078	1.38307572791942	2.94738626179809	13.7495661650624	4.57085776336884	90.5054422571315	19.3452995407769	58.5853689333165	65.3631299934148	9.02347148257096	45.3526025573006
TCGA-GU-AATP-01A-11R-A39I-07	0.175687683478181	0.097250688099494	16.3499781591516	12.2466652812513	0.0248154145783676	45.6051794707704	0.77481888958083	2.93186669367374	31.795366866187	113.583569295444	32.1067291666104	0.937231537203809	236.482354580052	103.070790067769	11.7440014401344	0.0448620905469092	130.521688101573	15.5743868365399	87.6918328933237	13.0358743494157	94.9679334589726	215.508293484014	43.2075883649431	23.0687484282715	79.988026644294	25.082419178028	24.9796596910663	68.8618728633526	0.27006917614664	5.4348466169516	0.834934936574945	3.05820895208384	6.78932585297923	237.095900946637	1.80943803536779	0.206033940074417	24.4930322165982	0.142091316593404	22.5601124303439	2.09014633573317	23.2420117874956	105.095922194489	15.6211811611511	169.711701989431	25.6872288267627	52.5688388065631	44.9322437510175	30.1617774188249	95.6477215185592
TCGA-CU-A0YN-01A-21R-A10U-07	0.132226931141982	0.0241944692852113	14.2023891657319	43.8566284100319	0.0220876163568903	1.08390398831974	12.5712897391228	12.4626159330532	123.307933167314	46.5069991502774	11.4277456446035	3.53346181383781	174.673761777957	37.1459791404937	0.402682677525285	0.0215534920028138	163.397397217148	9.72622498427253	114.477259623202	15.3378183473153	474.78672880074	65.9834522638288	369.051189759288	8.56821274395042	0.103319943907541	13.7198541916286	50.6364037522561	145.494013805929	8.12445537274336	3.40682739317542	0.870924885936439	0.653250297226841	2.49459726513595	90.8273130729726	6.76480233687987	0.0480614051364148	34.7643831660126	0.215175602355143	16.6196175971337	0.91362121629315	14.9666094420642	85.8783554887396	7.18062561788459	93.1023622741805	8.01723433367149	33.2620859508899	92.6694349759627	0.880799010537618	43.8467695634897
TCGA-XF-AAMH-01A-11R-A42T-07	0.159137382085096	0.0531594732196507	171.239072151377	12.2273584474255	0.0177570290478441	199.459965027863	62.1482166472384	13.3725955228038	173.63143376053	88.4351118856155	15.3961469763801	10.1395634927568	279.913940880139	84.6868484802315	34.8588035274763	0.0312542759001388	98.2959638511176	12.7074709221961	149.85128199892	88.1655862916601	709.738361903559	76.1390028807454	173.671413684537	30.4531961756842	0.265577591464148	14.0877055496176	68.4108011690427	14.3856303748708	0.077442557700128	3.66380180587472	0.851223400701908	1.95231885999057	1.2390076384613	50.8712576932008	8.38467330072426	0.142939761123572	45.3928171694304	0.0538552039135654	40.8769337518345	0.693043610184933	8.53572314879042	36.3707828328016	10.1185876682426	167.448472089608	8.98877928610139	24.5933489266059	398.410017729654	95.3721623042563	46.4999911731301
TCGA-DK-A2I6-01A-12R-A18C-07	0.0457132417095562	0.0091424107510793	8.05225675635994	1.10643146884886	0.00413236131820153	15.4334495754864	16.2507286727453	2.13972457464124	23.7655430941013	35.1578025807081	16.6436066337547	0.616674187880165	211.353943551116	63.9764056831612	3.088285935159	0.031144039896747	65.7253065101419	12.8393693371011	132.803575853248	3.80251965169568	69.3972989790151	88.0782755069407	43.4478820431259	16.082280447992	8.98135210902027	16.3107237307448	27.4232519744239	20.2570243120582	0.0681655538892116	3.34969458909928	0.689351718241102	1.99249741821268	2.41659675229843	38.0231183740626	8.46264455163956	0.0140311948079542	26.849788363839	0.0422806662730204	9.25158908152206	0.601647743907679	7.2721625891009	19.6675918307171	10.5255367436094	43.0613494793434	15.2343885044778	44.6907040371438	73.515608545317	8.3887982091393	74.10118534752
TCGA-DK-AA6Q-01A-11R-A39I-07	0.0772281330463628	0.0201884003855493	12.6782648585717	6.00253306352739	0.00583311380743984	11.8022515747505	3.9223518311908	13.4079493616136	69.0224551504125	96.2678530495395	28.8805677410083	0.726997492847407	240.758356315895	83.4013702582601	5.06676697222247	0.0528281380250513	66.1636391878912	16.0795224861968	134.720996052629	10.2034756734558	167.850097547979	145.331747336125	85.7698490172262	19.8911221287746	9.89044782899571	24.7437603994081	9.52304415367361	36.4858336503916	0.12175501239275	1.27575940720118	1.08689368148485	2.36567636168377	7.48142648677682	131.72916435035	4.58528780058572	0.0161446974297667	33.3942358011261	0.111912127044412	25.4807791391992	1.32853453194427	9.5968338346931	47.2914513506126	4.06062542245182	122.624339046535	17.9214958216791	67.9086934763884	641.790136031242	5.56150203496408	86.6362369302233
TCGA-XF-A8HI-01A-11R-A38B-07	0.0393402054908597	0.00928529213903104	17.5292551583232	1.06525802651609	0.00755561750212304	25.2666343914101	10.6156995187781	3.67298930230359	30.8850560083387	61.5916253012133	18.7024661565354	0.855100925580043	190.219225928593	119.038769579191	4.93210894459764	0.0506379365837653	86.6176759660579	16.6472991465039	89.3358733061582	4.10560180564264	27.9777286353892	93.0112499066716	35.3257920962077	21.8393692156317	6.26044173193175	18.8600084339907	17.8436653750544	16.0849144288974	0.103725662864019	5.07494307861083	0.933949658204327	0.502140025681514	5.10223372752513	64.7432579440709	13.0734495292487	0.0367468333832481	18.8058405063826	0.0643485574320124	10.7889955428595	1.57267696055586	6.77723402898444	27.6610207660128	8.03544981015264	53.6623162773041	19.3322882564611	53.125765377473	66.945549026919	15.5968510142266	33.0808181832336
TCGA-DK-A2I1-01A-11R-A180-07	0.157083674816933	0.0206964028697209	14.8997547085685	5.43464709542522	0.00558801790939271	18.7208961855138	5.82764684550737	1.27324478294701	20.4617449462585	89.1404676608759	20.3862352896727	0.876865625984587	166.262946916506	65.2254243160431	6.75397702184529	0.0347906173439645	79.1065245524617	13.6691345649081	73.9366481723969	7.15712169610379	57.2939745914267	130.334325814921	32.746426806998	21.418936810388	27.5754772087913	16.8466237134219	15.9451390811941	27.3389176397452	0.227450117066751	4.13679190049837	0.686246786585499	2.28768951003999	5.96501487329277	218.433007156783	1.74705116921926	0.034516553333519	24.6633518409048	0.112663153843891	11.149553931839	1.12671953309977	27.1941888293933	59.5098280371755	4.72498565782595	74.1464565585673	23.5001841907655	44.001463218439	121.651590033249	12.6070104469556	166.2800729317
TCGA-E7-A7PW-01A-11R-A352-07	0.192132602674536	0.00803077829342145	4.3177210329849	2.34975258263834	0.00731601437070872	7.86394457771389	0.177690156160974	0.545044588551896	10.9712135031287	211.641886479054	16.0741737238244	0.270188025432266	250.944670847489	183.221462649076	3.04816786539159	0.151886180052092	106.680534786837	22.6925340925537	90.3989120817176	2.63167775648002	14.8676979737169	106.94611537713	30.2123839972921	17.9590593392944	102.948046223611	20.809570448024	18.8442027533526	41.8756041752756	0.587002208744134	10.4448828119921	0.792576061487849	1.83908964490223	10.7346991776324	114.533162973883	2.66256285394018	0.0503478442966075	9.70788162099404	0.16164110537462	4.3419179518248	1.69533511542152	34.5926605975328	71.6795027988458	13.3477473190417	66.9030287727849	16.191393640751	33.7949575264491	65.9770912611106	10.7896165016743	92.8522498846434
TCGA-XF-AAMT-01A-11R-A42T-07	0.027230324816207	0.0373161172641859	17.097234062833	5.43362243574393	0.0158925883174537	27.9622226663078	26.9519614972576	17.0630404778187	93.6037227406087	38.5054525023832	24.9751034394932	1.69769987961126	199.974433763352	68.7421253824311	5.29964586137649	0.018302179854097	61.0135132711884	11.6799355380789	118.474223670399	22.382781603498	172.972630820708	98.4419770472917	96.7728670295888	19.8857774887982	3.83013704886926	18.5537544252698	38.9181173425807	50.031335712193	0.209186560946516	4.45066319011889	0.909285489225699	1.11070444328642	2.13628249232902	85.6426899196031	1.39517124427466	0.1041253950809	33.6254908098834	0.127549293421529	36.4567767217162	0.976550695612902	2.6867794136979	25.4421215263615	10.2210094144571	92.3067670014633	17.5111333626681	66.1201293887794	123.884983400767	13.9682893853144	33.9621057473195
TCGA-BT-A20R-01A-12R-A16R-07	0.180303975046038	0.0463459286101872	31.1186531904113	26.0474294493759	0.0210516896667827	56.4852527398352	7.17617728150322	6.89692013806736	46.5495448884167	72.4434366631505	30.0290546085648	3.03666816899189	187.933170005233	58.7167805257259	13.2257831885495	0.0217723329542424	126.60101883016	10.3327089115779	78.1613374010359	28.2576100177584	111.698250882367	198.525717063725	79.0300555674367	16.7391482527099	14.5036322247888	15.7355912725714	19.2053266838196	85.7907401294303	0.241954879040886	4.08709824282909	0.704223379064815	4.09584524596131	5.87264673068977	212.772270213329	2.59526484868553	0.140044342696269	31.2924043001897	0.16608577234823	34.1007535082203	0.884282707129504	20.0937432964539	91.5891221913115	11.9466861292913	174.937988286486	20.1216986558518	54.1567354567044	87.2762359775167	23.7488994596886	78.8286142146833
TCGA-H4-A2HQ-01A-11R-A180-07	0.0647246492191283	0.0629636472586493	36.7239454476205	4.61442787626991	0.0241198381195054	35.6188083894424	13.7992235125241	8.01647389736763	64.8479353481623	48.6239495423726	35.5706947463898	1.71660354023354	235.739137333368	119.627276536003	6.82374742143911	0.0743986461244855	184.015519508622	16.0945117421858	88.3228944530202	8.1043775551157	674.560354550764	161.339527443829	75.7828653372345	18.1177527932605	8.99950124523643	20.8315924257736	54.7691411842944	61.5051535765906	0.18675163998895	7.76021896983478	1.08442629986364	1.00046863582329	4.89157919089413	79.6052533475477	11.1880322282319	0.0864754903589176	42.4751060119113	0.0508790413498638	32.6478020141382	0.869056668266326	7.02317863967481	35.9335443687752	25.1288917525924	108.142386449872	23.2845156668048	78.6975372740546	100.376202190162	12.5130439132113	59.9672789355362
TCGA-GC-A6I3-11A-11R-A31N-07	0.00641789009061812	0.00399065602619994	6.62434141916671	0.825287780842264	0.00611647965401123	114.684488252246	57.0803170631726	13.5523200086515	33.1622790400201	25.0255724637442	14.256445632048	0.613954374417993	128.916441250807	61.2344850362796	7.76136878167568	0.0083942139395294	60.0451314100811	11.4763701757182	123.060123421523	8.58232276035716	98.3585116427476	46.5907915072682	140.711206490712	19.6528801062567	0.0715469042911794	15.455417347234	5.33623374841962	2.87508803159243	0.0243731934405888	0.653421253483678	0.514686155493973	0.432489689503643	0.810483363658592	2.91412209279994	1.02378970656227	0.0191971896124328	8.982657827698	0.0211795972708937	17.4012884385398	3.50685494155259	0.530845008905951	2.42024420165631	5.91831054601745	68.2222787641534	14.1272306976086	20.9757713917038	35.0177735023573	38.7742263677022	8.46796817170745
TCGA-FD-A43S-01A-21R-A23W-07	0.0198872002251439	0.0107893912397693	24.4690725230823	1.54134105104656	0.00570758720365163	73.0893062290136	63.6190410370047	7.80971941874313	25.2896597371293	47.4120083586742	17.8173139344021	0.876115082657647	149.230273940741	69.6154521337179	8.76096997157728	0.0122199399241339	73.7112292017169	12.3611416906075	114.038915299563	11.7099600699071	80.0257871834449	61.579550476515	75.8472285889108	26.5694949959269	0.378926460732523	19.1004254334469	5.82931353801521	6.01746313808294	0.0369848467144609	0.651349907739077	0.632962302352319	0.68438542831366	1.87275852301443	20.0666199082065	1.14928146251241	0.025533040238715	15.4084876835763	0.0537602939706006	17.3743802679749	3.04860373946773	2.56808259840044	9.61967568615958	2.60204848789798	84.7043461782102	21.325396616152	31.84979085997	68.7879354069935	35.1299265657013	28.3728265895036
TCGA-ZF-AA58-01A-12R-A42T-07	0.00956263807172948	0.0206600375757672	5.91666923925295	2.36182725867302	0.0119676726295012	110.163049219106	21.0303441092812	45.3558838376945	43.4771659489129	19.5509309604438	26.710456930488	0.680659614533406	167.506934199884	57.649024377637	39.4711156661401	0.00762462151922169	51.0124000523425	9.88409680471006	135.332693976536	6.54924596490602	272.041724343831	106.747875847871	79.7189472028357	16.9942605529612	1.10739852414571	18.5703591241743	40.0198308840945	43.5176245802472	0.0718074098904166	4.02717996671446	0.686684243087372	1.08176025581316	1.21448662157945	12.7677928921746	2.32012428830804	0.0400741466994498	33.2018976433091	0.0941192159515768	27.5721662480138	1.4821857274845	0.860537277076094	11.0286879739058	9.99593224065545	89.0113362674106	20.227362298651	58.0265625373474	22.6997444887703	35.2987303067173	13.6184253247764
TCGA-DK-AA6P-01A-11R-A39I-07	0.183672418906783	0.0127997454641027	38.7771720368856	1.19268228064376	0.0129516016319021	13.3251113311727	3.05102340440972	2.17567328853973	18.0670527227642	57.099894414895	17.3405163621268	0.503801032899301	157.25519281295	93.3513842190756	3.25802601665645	0.0727552295261947	55.5958209223243	14.2908331222038	68.2453941257096	2.68285688255047	69.0371913860429	129.201617602871	20.1332528151413	19.2129054035752	10.4264603366761	16.2996762839502	9.78039622404379	24.5633285366742	0.195739878210412	4.14105589072788	0.843579258316532	2.44192366668271	5.27998818373542	140.060724031577	19.8898391908621	0.0386682997810743	12.7214873078759	0.10480840205634	4.86243470009442	0.767019906224266	32.291142901847	20.6684573300449	7.43221904610234	43.4183847195614	15.3162507857305	34.9745601318613	108.241392037452	11.0122520167027	68.1709550422487
TCGA-XF-AAN0-01A-11R-A42T-07	0.259953256054661	0.0440297827315715	22.832435064309	16.9054462886095	0.0171238385097322	8.8008036223256	1.4178988056584	1.7627041249901	51.4826465888618	117.324764240243	14.6518760235428	1.20200090955147	170.332420222425	65.7392399970616	2.92699720028205	0.114536800956622	178.653061918369	14.6560663982879	72.9999661211616	10.1924515128825	99.5517897243128	188.062887414199	120.653319909652	10.5124404725152	9.52256015180443	15.3798102886045	20.8729213648349	119.81336812525	0.55122575517858	3.96355684948087	0.890027313512243	2.74879932230029	16.6715103152645	477.155350271391	17.3878110517119	0.178147512100693	16.105718958191	0.251956717074311	12.164775430768	2.62009043301552	39.794871787141	118.041658028641	8.26298508336729	159.086888472403	14.1987024389216	24.4872542003863	88.4906045473655	6.43624957686951	156.644122244706
TCGA-BT-A0YX-01A-11R-A10U-07	0.104026699136342	0.0109634861964409	19.3942180968335	7.56416829931084	0.00421664363457915	3.40596380397569	6.85882667122413	5.54910614974776	54.7316338750296	112.928691873244	25.8752353305784	0.610654125299822	160.652176028594	46.7209927321433	0.577632130247592	0.0431371079085153	68.5818387916105	13.9420742303951	101.11685821125	5.56994891655475	66.9994172066727	67.8090144977069	101.075123655112	15.7395592590768	1.83230462116058	17.5370697254283	13.3810924683976	66.4429746256329	0.521936743769478	2.51063806921379	0.94053159438436	0.865447305097527	7.00253478161438	70.0120223243708	4.49312825683412	0.0275509905737642	21.9924252826779	0.186852049178362	9.9222301957696	1.81830119731745	19.6199044440902	42.109838810676	5.10978377748075	110.653336040412	22.6906907196102	45.262020202836	317.736019216474	1.68939820340311	86.8664811330119
TCGA-ZF-A9R5-01A-12R-A42T-07	0.014784412222335	0.00678467579447736	20.3950510699159	0.233696004385926	0.00496492317490317	26.6949101411776	32.2920623010403	10.7670282564938	33.166564081989	34.0653363734815	17.3831153459913	0.694169458702088	158.838829657973	119.032244775624	3.85219288611902	0.0221059084271817	71.7902741601441	14.5795542851008	104.925109472328	3.32368960504577	45.6223641732823	52.3929272748567	54.7567783303543	26.2950485325353	0.2457350842738	16.7557488360709	9.95212752648006	6.02494551173781	0.0439345317332287	1.37997119596282	0.915984947072655	0.471063386435281	1.98037312658341	28.2279648060542	8.03847443588679	0.0181004655202055	14.3768580165503	0.0158529338614018	9.3262314487396	0.741734046051964	1.568078880254	3.76715254415359	4.30164252061414	41.6591128430765	14.0795976176485	51.4808963858344	46.6147951586587	17.7966995495445	24.0503583855461
TCGA-GV-A3JX-01A-11R-A20F-07	0.0696124338030334	0.25903038440524	39.7481621505846	16.289869496605	0.0452796151329244	66.3170492975677	1.6048742941247	17.3551624657208	69.7651459207669	75.0409564600171	19.4617589580313	6.21140387264037	261.138686636395	76.1226518930572	13.7304911729839	0.152473006681507	138.011152766941	13.4946925724801	65.7024026001909	25.1676286561859	688.139237952914	244.24913588374	81.0503501269409	9.36684177164381	13.020200030788	14.0412585629251	46.0132195762698	174.267144444415	0.529646509319576	8.86573634906841	0.963733676656929	3.04788199857986	6.77882468758938	115.584951398126	73.9118236046552	0.375677130258835	31.6620236058768	0.18345180599988	29.2978921054051	1.67755085320917	6.45363162635915	43.4824842210432	31.6564244344153	70.2936548703437	12.33965488976	29.9253030838692	171.670268000191	21.516452332636	67.4260539741435
TCGA-ZF-A9R3-01A-11R-A38B-07	0.294496436357034	0.076514975746645	316.346662829476	27.5616035017657	0.0648041433137883	28.8516513468718	12.7359480250049	7.97544343188066	62.976524235893	144.357738869152	37.5210331430229	6.11397339699898	219.878013362258	111.58194290408	7.65341676525713	0.401557681724225	238.369888422424	17.1532666950658	89.9367018051574	24.3231617291026	246.276114446682	193.630470334957	92.466145356158	27.3941628784182	20.7856708317535	21.509604620707	46.3794138509534	74.1421850079994	0.266725792207378	8.0115018675213	1.02162768860672	3.42304642133095	6.89645107566666	367.585984457365	25.532837956424	0.427160725957793	58.9946083533096	0.0731377742518977	16.5008456240139	2.40455786222788	33.4851058142015	122.13488433107	28.8676744917911	83.0470704611911	43.9775937169703	47.5864750490473	130.034609944093	21.1793520701923	159.006255396255
TCGA-G2-A2EO-01A-11R-A180-07	0.0256698319385569	0.00918549223918673	12.5232913199009	3.8550897528354	0.00640622659603004	71.4460736234635	57.220086497959	16.1957717932447	31.2885986096453	55.1543830679029	19.968041506932	0.916130559586372	219.89981626152	70.2944943375935	9.00155402342707	0.015050087561058	111.398710727702	12.3960537706911	119.57432066194	7.57026303259095	281.304285616244	131.354811577947	83.6184695137905	29.6583229988352	1.24875002648007	17.2042053866382	17.0512794245369	9.14759844645723	0.0419496823738404	1.68917461862333	0.701193293325146	1.6643569659085	2.31691507387643	12.1850715274959	3.70637375050414	0.0272621785309146	24.1019698892861	0.0273665749425469	17.5992722611029	0.775876491498746	2.97699525570754	9.97722975306698	7.90430706666144	92.6081758748944	14.9333957261846	50.8255373284844	141.159573512407	22.704665571274	64.0765753507459
TCGA-CF-A5UA-01A-11R-A28M-07	0.104114107660907	0.00981707905778906	93.5832689718071	9.61887538075518	0.00870058792988453	111.668842111139	264.013903367279	47.1557916641033	71.2247415265357	95.8809414279926	33.2315968919318	1.70365304700171	315.443543130014	108.844806419723	16.6667947377305	0.0529386193221634	138.701528556083	16.9077838569542	159.454669943724	15.746903667596	460.397999827097	102.049047110925	321.755719296622	45.0872459231685	1.01187801782108	28.0754531871	20.1003979048402	6.17956628990957	0.0461427448241841	2.17724980082824	0.727619425887698	1.4915935184304	2.79778532679623	36.1207659771976	14.444065223689	0.0279396287151104	39.4381331573126	0.0564166936023351	38.3977310138321	1.59135516829671	9.00655884417225	25.0697659937686	5.43990683023622	83.9615069215946	24.1797925042044	52.1997790403947	455.225480127833	42.3082858710656	89.653918899202
TCGA-K4-A3WU-01B-11R-A23N-07	0.0902435063722504	0.0511148413520887	76.6205713140686	7.86160414035925	0.0315814656060593	63.3577644618681	13.4701159096838	4.99098183750585	27.2466693329775	63.7044680156984	15.6784643712718	4.97416302529557	142.164534567737	59.3685872714102	15.7470186558172	0.104600442017275	157.216532569883	9.5457060095518	40.4645389179963	19.1894390928732	56.3398025630245	164.137290082605	78.2150282413831	13.8905887553052	11.1195556295056	12.6935622281674	21.2251987328614	40.1439948521266	0.218898846518545	5.45128586567762	0.746613864132957	4.99821735948747	3.49835836490477	204.589097670412	13.3879388379271	0.299229069547495	36.1207241689994	0.0638774639359673	16.2513779243974	1.13297019774019	14.7267251530409	42.0248777409037	19.1920183048677	40.5325714399481	15.5981046308127	40.0097921139303	102.965259099999	30.5549637016201	75.2499035987071
TCGA-DK-AA71-01A-31R-A39I-07	0.028056506453239	0.0447663305404678	45.9773429326238	9.54374527210986	0.0244263926868778	64.1396816026855	89.7594573871124	37.1353848006164	139.688055380049	85.0724573018583	36.4764962233996	3.38332290103992	279.66746277219	139.199378573448	4.89240149693441	0.0639099582202872	222.38045523146	19.3207662741704	126.469610512494	18.3322550485444	337.753740301127	207.107060093101	272.503376345665	32.3611017408306	3.14922726570055	27.5310227584975	28.8794355367517	24.0279079580135	0.108240332506367	2.55227075800308	0.906698251160463	1.88497726519823	4.59578026101969	47.6960762852621	41.6060533516885	0.0797380983276011	69.7358255776384	0.120307638452623	27.9579076044783	1.85468271782547	3.38183931160661	18.8383161962916	11.9124187361762	140.504005755457	32.9596847567239	59.9960036991384	178.179058873511	23.3801310752386	77.2111798450303
TCGA-XF-A9T2-01A-11R-A42T-07	0.0377911758379065	0.0112818786100633	50.0172495086862	1.06501661708061	0.00663373577056558	141.4682456666	12.57491748142	4.575340754918	37.2453282564012	40.7064790237028	6.38747283540775	2.25841545858757	158.436481976	50.3747397023114	24.7227152960364	0.0124816071951471	26.0595829200041	7.79739203444423	93.8602511581199	8.69835752494394	80.7332668455378	58.7722068820253	49.4938469644634	9.36817588280379	0.477369753079492	5.85900145066051	16.5189827103299	5.20856240008294	0.0340324492777537	2.66644111295346	0.805672514188843	0.381136537995072	1.13919087690364	32.9168900747288	7.63516481172167	0.0387511946474889	10.6477323243695	0.0635538116101266	16.1193867150934	0.106513643334963	3.44229140110398	6.41572889649427	6.71013719381644	49.0718558816455	2.22953510471155	27.515718341915	127.318473912534	61.0353767025536	15.0801492424089
TCGA-FD-A5BY-01A-31R-A28M-07	0.0347865665982929	0.131612561229525	24.48398945031	11.4923378699885	0.0250443674014837	37.4973526478558	33.9303853202435	60.3484807459748	126.968246247992	45.779375551548	42.4292527903761	4.45473689931846	308.259967249485	90.9739420054136	5.48280808687083	0.0413760200373699	226.351703381177	15.2750374820352	170.605908038725	48.5435309485409	620.179527259148	135.531980506901	153.244807958966	22.600530612817	2.55809596661686	26.2232732707718	49.1790475518415	94.942768507735	0.161706828861858	3.17735861027244	1.0351263299634	1.53530626793012	5.12018909505534	101.660188263165	7.46113848461558	0.111771071397486	66.8837470514633	0.097380869868716	44.0338750407268	1.46490754042895	3.0865781967872	29.4194762285293	14.2115645333829	127.224927673637	30.0950399064329	61.6504309519148	375.56535690279	9.13776205868141	80.8198944722967
TCGA-BT-A20T-01A-11R-A14Y-07	0.0671693464978542	0.0127155514007702	16.5883738467142	2.52941233117345	0.00617752758584437	18.8647552241203	5.45001494699366	3.3070550621739	47.9213931905077	69.8904251251698	22.1492735641466	0.981373956316252	193.129610757061	89.8493938889226	6.09524378504295	0.0558564417061562	85.0623377045661	16.1720152448937	88.3803899569648	5.56528569747412	48.8758170101491	81.8672689320193	42.4357178840119	22.4374774100598	5.71164900259665	20.7556992080244	24.8891658192637	26.8158457981065	0.186946606868031	5.91770433436954	0.84715898052924	1.37349035302304	3.66750078857394	130.293930389721	6.22433025713899	0.0400553862066347	22.7389739915931	0.104042769052867	10.6076800940968	2.0904121578897	10.4300187785669	51.9347867770983	7.62618120804685	65.1596846330825	22.2271894090015	52.1418488582473	101.610554151	11.5186228502331	64.4330222778992
TCGA-UY-A78O-01A-12R-A33J-07	0.286045828009972	0.0662979781721475	87.0331977768556	10.7609533819125	0.00884085455400042	33.4101331082834	12.6231918312358	2.65228109219604	25.4553302265621	148.209792831063	22.2889846827596	2.0959514394121	235.732902021691	96.004516457639	7.11717131307459	0.0640398620923276	261.068620969679	14.5237126155958	84.0956664154889	6.77156077061184	188.688980939087	127.504670494641	53.7211186035487	33.8904518797488	15.4747933391541	21.1039337256456	17.8844040326001	24.832925655056	0.10717336228473	1.95273611548703	0.766290656904491	2.47444094097358	5.31366310585766	214.164185560051	2.69067771457547	0.061382446032374	57.2172982142544	0.107462258130267	11.6053625232435	1.42601614995059	35.4080382947295	45.7655290951779	6.30252269394749	81.1930679226101	30.2901423205336	49.7701563202357	121.426425780896	18.1160249517139	299.857497420678
TCGA-4Z-AA89-01A-11R-A39I-07	0.0283240505876965	0.0110163674679229	36.3329749047567	2.27598575380856	0.00724695334936236	35.8907191624839	40.4949511124671	15.7743345040623	53.2734835382378	59.9654374108958	23.0882516795511	1.30121364234251	202.593059418786	91.3805527328512	4.64248319472563	0.03621488998497	104.28119878943	14.3373602803766	102.756956391327	6.62556268844191	83.6041340776155	79.2531504843975	85.382378426613	23.7247326747042	0.930520167691386	20.5351058501134	18.4570225209228	11.2839248782617	0.0758820753695881	2.92274752153082	0.916803349756725	0.712205436897019	2.40213217191909	47.3927551618062	9.62469997575246	0.0303946038813504	24.4939428488224	0.0487053710282895	19.4257215891048	1.24650305750839	4.03641265397107	14.057756335328	8.58347829050197	60.7478635194631	21.2325600159374	54.1617163163616	92.0041300800098	14.3163117283486	37.2395246113025
TCGA-XF-A9SW-01A-11R-A42T-07	0.343629029326673	0.251738071896227	247.069890319692	19.9195665286747	0.0527893870849517	94.3583394035272	21.8783977522865	6.25216738541284	15.507885612806	101.099681601122	23.7491273778332	2.60954452986944	161.044362726639	77.5920108564099	31.3127766374781	0.0251531159396064	128.389898362217	10.2055474082518	78.4909498588532	49.6059523845548	100.130149068109	168.730258581437	68.6510761483339	20.1668591208152	15.9678030013192	14.0753329990399	17.5571201068606	75.8623788991503	0.274436330011795	2.74872069598075	0.682221165903195	3.68352515004162	4.93831678375242	176.392274769666	6.39022802800657	0.318828804722946	41.0601563251231	0.13908494041483	28.6333272326181	0.915572246821536	64.2652914764373	154.541708574637	7.70643158287951	110.856856053177	20.9931157572454	57.649498658042	60.9383127829747	38.5830001914429	77.2170164355432
TCGA-BT-A20W-01A-21R-A14Y-07	0.132345415270741	0.00948373963693192	22.300322479395	2.16243129703193	0.0056344936656452	16.0568897737475	1.35268074638177	1.06665759726218	12.008865054589	55.9225750906555	16.4386492876639	0.625663522241746	170.41146264482	98.4721022223362	5.94889267866281	0.0726439223086312	65.6902493583849	14.9753539047183	77.9666250731634	2.34757136877715	59.4872204419737	97.0348670868035	22.5447429884875	19.4051577810676	10.5344246674342	17.458699387309	16.7036832897591	26.8785162862865	0.234551334913201	7.5703129441818	0.810714907004052	3.2718892698778	3.69442357453602	281.439754956513	8.77517851387831	0.0264836177545477	15.9274035611157	0.109967166856341	4.66487854331763	0.902975366206446	19.7150641376094	35.5749405452427	7.85742243654511	32.7128516580493	14.9378624975133	46.6145380036119	73.9561732491423	13.971608046676	75.7528793229609
TCGA-FD-A3N5-01A-11R-A21D-07	0.04202175888186	0.0132615578159192	13.8381968403107	22.0220606251094	0.00571184174968044	1.92603762131649	5.08309943810269	12.9608474431803	109.710741409039	16.5202297481563	16.274399853272	1.21514296228248	216.189416309118	34.3637303502504	0.870642171664976	0.0149253417253119	46.6904811753927	10.4826300706926	126.39977330961	7.11520571086842	781.270775363612	44.975767662246	158.676270854607	8.80364556251838	0.100595031297282	17.7244521843188	9.79412176601507	94.9393232885547	0.235673940327669	2.44834388770251	0.806820642529951	2.82960936831671	1.23742969924051	128.817339131749	8.13440170401839	0.0151404482273884	34.8150847987607	0.105400249236154	25.002609760114	0.430610803086652	3.28166233055631	47.6084627620703	9.17603782620113	38.2691574609985	9.31833407051387	48.0236045284973	109.17587003032	0.710412550691536	30.8412470502709
TCGA-DK-A3WX-01A-22R-A22U-07	0.0184724741131207	0.019620325957624	9.500056947349	5.16695450651796	0.0168714247861764	14.6398642572984	5.22949709633933	6.33121047106216	80.7936886312854	33.1798786973006	19.0561002778564	1.79500732984579	193.430782923441	53.5841376861427	4.21018935338534	0.0259906431310932	39.5371103841652	11.179965276341	96.6167388286895	15.3308698215723	135.946021776528	74.7566143328016	81.8633503775418	13.6770901783153	3.1648503973325	17.5577290391016	41.8260398916357	63.8650193348451	0.274382277792393	6.7795390506531	0.902383492725387	1.01332383649247	2.39342452274868	80.3357996218881	8.45172916034321	0.116595038869124	25.8765247602077	0.135784864034018	18.6158636725175	1.29943501112483	3.12245679213195	36.8887893908508	10.3739602114303	51.9979463010808	15.2176153954494	47.1622580177192	62.255071104927	8.9600166229442	31.8875306874927
TCGA-FD-A62N-01A-11R-A30C-07	0.012459056568504	0.0276916987594835	9.28205880375163	5.45049730942822	0.0126787045238839	68.2102944656598	11.9920363885589	29.7287375748572	70.8272650650616	31.1783695141757	25.8229476648844	1.1092909206377	131.878946291545	44.4991890333272	13.0768487673534	0.00956095322161299	70.0800479207502	11.3169059020073	104.462616655919	16.1718936245744	324.059853740491	98.9434901281178	100.488192403532	18.3415756967435	0.525395725646944	21.7855285916918	18.4012856766647	27.8602810826782	0.131945219254118	1.95016050412005	0.643227381692482	1.2652404317172	1.25719539375899	12.746243028836	1.86831415990619	0.0621987959321508	26.1806704270142	0.13671025364358	32.2923454363064	4.07818297092905	1.04564924319534	9.7156053213562	4.87739743643459	164.569215580492	26.9344816492243	33.2182133395798	63.3681271021785	22.9020107559085	25.4439280776376
TCGA-HQ-A5NE-01A-12R-A28M-07	0.0498368754955039	0.0384071975634822	31.1524359493643	12.00089059664	0.0142455230900821	21.0836307379656	37.3814818437898	20.4294530688909	80.873066078184	39.4251234398879	25.4179397400108	2.81827119712834	200.271345118846	48.8853070217846	4.32556459702169	0.0388356937146449	70.4829628479391	10.8668110229237	122.573543192083	14.5841035530769	428.55724010053	98.0353007014657	154.085342542827	13.9990417452041	1.62058289166072	15.7502147882889	36.6982700443369	60.2330407900967	0.14808446336304	4.51976293462138	0.879161625165038	1.11127406423558	1.7412430173466	59.1411468323375	7.68047879504116	0.0618425937329622	35.1329824518558	0.0747861188515185	34.7908013554744	1.04030966061855	4.96037580934065	32.3496022170451	11.634190148377	83.3290341079597	16.1994296910319	47.988858685034	108.013861896735	6.60778511621935	53.2058684999129
TCGA-XF-A8HE-01A-11R-A36F-07	0.0123979192651065	0.00454555205129824	1.85509006704149	0.680924942918057	0.00284797906415796	6.11145732748558	9.14646693983905	5.94981548595285	36.7509012376925	41.2950660049347	10.975303335962	0.332165736336495	145.123411243998	36.7482266438597	1.46129911660029	0.0247488657370815	26.5313506530735	10.199169742639	86.8338428279127	3.0786890806095	28.0648322349456	41.2653131594837	58.4513101660467	9.81257835757169	0.198810635362536	13.3310775782375	14.7503815305508	27.5070501423545	0.178028352377329	2.78359856889028	0.838787989539822	0.324280612523196	2.81964766081314	14.2366413440282	6.46704149439472	0.00961135714449164	4.99803747675079	0.078129939638508	7.78097559165125	0.977567102521594	2.36952892249826	12.0271989801708	7.13410190143211	24.0166696501967	7.47250790446725	33.9417639266627	95.2202869083083	3.55440929061998	22.0741244763174
TCGA-DK-AA6R-01A-11R-A42T-07	0.0272935711945495	0.0345187250040675	18.2280552574873	24.3547179269053	0.028138158407831	14.7552886790686	31.8315787846578	25.3604367421565	191.916206141546	48.5805558002787	25.7529121612634	1.55951310583205	251.807776136737	64.3465423595674	1.54430661915945	0.0267045930487765	120.723002111018	15.4539346219883	162.809579166041	10.5317500334206	1459.392924753	67.2400681572077	456.022975549592	16.5895671018966	0.380539324186479	26.8429298665086	90.3338087989645	110.014386452425	0.525723418834149	6.34349903716859	1.06905502742787	0.810626464683969	1.82407854253895	41.8613524789551	12.6896560428664	0.0558243104825516	38.8659342308311	0.211020783949719	41.0108024816546	1.13359886971838	3.16943715841499	35.5539007136197	15.4867712604042	106.442165180143	21.9331263011832	71.5598584974034	64.3966126387093	4.81844397951393	29.9743849881297
TCGA-XF-A9SI-01A-11R-A39I-07	0.0327603367665847	0.221552267693636	108.01186275988	10.1433102055967	0.0127226964446324	146.718705789345	1.36536557892994	20.0892244540383	84.834033862516	50.9186102847258	11.3207961990516	1.75306546533195	141.243746925923	45.6389781108626	18.3516596533766	0.0834457836531013	149.565299834606	9.99376055466438	55.1995582885994	18.854012413873	70.6418529548587	51.5319074572259	201.484924022422	10.4661157231634	0.865077681200999	20.1792106927727	7.85057247650374	24.828690204734	0.32326140503971	1.80006803960172	0.673117076242171	6.37058416865844	1.13286153408552	78.5512541283543	53.353755702302	0.0687139848096978	21.8110888196714	0.249872782945263	22.084921666889	3.31753319835064	14.47390094015	5.27308316510203	28.7815294892911	46.6793518787893	9.15766529450831	31.8476709658385	49.9057435989997	55.8432889266938	9.74108221855934
TCGA-BT-A42C-01A-11R-A23N-07	0.348047482079494	0.027973094763962	25.6605577124602	10.9127009525312	0.0159983270467794	21.7709852654207	12.7068897789865	3.84752460097744	29.0948040595193	169.905641109714	27.9058616820036	2.85649874883304	238.518528916268	114.877725242701	9.34313644382448	0.235164123521742	251.733045913384	16.5213580655036	98.6303917197832	11.6045661090916	80.7432294618763	192.481117311132	29.683469792127	28.2944360064755	74.9464923523432	19.3265857844051	27.0763635198539	70.9649219627099	0.303979609233237	9.73741895760285	0.895261300740882	3.12576359081099	11.5705379038215	238.376593214912	17.7195358732865	0.0976062762965307	48.1520933520065	0.0809138389088004	13.987676395371	1.67826393674589	49.700691821132	91.2139175072015	18.6860880941504	61.6432133868719	29.7114586163814	47.6314357981868	249.393493183231	17.0021434280173	149.106579224115
TCGA-KQ-A41O-01A-12R-A352-07	0.124914428199166	0.0105446164391753	8.5194827238391	1.00495096501372	0.00218036016843307	6.95169341892488	0.130637934034309	0.224456041981836	4.0068075104818	138.044697496647	15.187699366019	0.130255889760664	202.582629360005	147.773028883918	2.65617621834309	0.0556469045316843	81.3177692808217	18.8490177848301	84.3277564425222	1.21339399675317	14.1152225594467	47.3910274092742	5.9211965947064	26.008124301057	41.6005536236882	18.6659452033893	9.18188451735472	27.8174092111839	0.309244562965291	3.56734976516891	0.788071297106988	1.23496619420622	9.85054530925551	569.113827103231	0.691427464871973	0.0210954957874639	8.12630738868113	0.180443603157049	2.25930978738807	0.725373047353207	34.4857109475773	83.9090522471579	3.85902495225605	46.1174997700521	16.9289678185909	50.8355090210104	45.0290491976202	10.0358434127759	210.901464988851
TCGA-YF-AA3M-01A-11R-A42T-07	0.0674579618444176	0.0818571140310496	31.0712970005021	21.3531618392882	0.0229874295767681	75.7865035787933	20.9069276889586	21.0264764928496	138.133798771042	58.912835648244	33.3452282206577	4.20942702678495	349.529515410886	103.39696815626	15.393287397517	0.0746107095728671	175.423778055619	18.4132306234984	163.132649291366	23.8393313801154	1851.65630937077	199.337022511756	224.290507100814	17.8592273987477	2.23653007413324	22.4696535752042	113.876077527306	100.494103222779	0.184561705493348	9.46327379020927	1.01394248099928	3.91290987312427	3.40342412416324	93.6944020944448	24.1719537423676	0.0933799682677847	61.8942051508934	0.174315930589649	35.9289999954991	0.892165239700651	7.78363053673271	52.9843225533893	12.6343628891423	91.9616973925484	20.2973472077735	67.6210450075131	214.365879784938	16.7430171861362	79.6812488386748
TCGA-G2-A2EC-01A-11R-A180-07	0.458439924953869	0.0419481612579719	49.9297808660859	3.00540509123993	0.00943666219805162	12.739149398697	1.06642707728709	0.822122393381819	14.3682439710645	179.716864716938	24.3483460450028	0.627673771568866	171.253941175872	98.5120914081662	5.52136095948439	0.0716064962917969	40.7755444498513	13.7400284266728	73.2249037893781	4.30097705955711	8.84616535462234	104.049850229966	11.8706149035126	22.9016061795869	60.6261968229357	14.5568659787022	11.0749711113991	34.2971585100963	0.215197109721699	5.91316353674021	0.828615251011608	2.0612344402423	7.19039852308535	1058.2008680607	0.580364548105595	0.144759267663	32.2374513892347	0.193704385656415	5.22438669301192	1.43231601491066	90.5392900207638	151.491044694002	4.91478808160584	59.7038159841135	23.3492090953474	57.797369869574	109.556843754564	12.8254232805255	233.759794408604
TCGA-CF-A5U8-01A-11R-A28M-07	0.0770077852216954	0.00782400055401782	24.6708001080838	1.673391974943	0.00474095341433706	18.9402664611618	4.87838204214175	2.13629561738982	14.6398802238695	132.478756680559	15.287773768313	0.572849096321629	192.94547322975	81.1660288816294	5.09863158873637	0.0649107638005058	73.7901941999021	14.8201350432919	93.3473146911644	2.86541375426719	29.5863658738771	85.7488083610373	39.2996247010499	25.263827717785	14.1131349597714	16.952262192756	11.4264769799963	10.4341794014626	0.142406232780947	4.51390921772131	0.784025614245339	0.760737116863391	4.25364749527848	161.375357392175	3.67262172983502	0.03247559815863	26.5844075203321	0.0736936092476839	7.0942981166042	1.37125736333149	23.7529386879295	51.6740592472326	5.40178501441233	47.2372819819756	15.6562824847043	47.3930377619885	96.8850274419801	16.4508596810794	83.1190124214291
TCGA-UY-A8OD-01A-11R-A36F-07	0.386297440383792	0.424080257993726	86.8057131355475	5.18465594843376	0.0381931659932851	35.3467570739991	1.47622793262709	1.03259252366621	47.1905044259653	143.240593187763	31.6002948472175	0.652788011590153	215.460383190748	153.586579348108	1.62165244194193	0.0387126073002262	151.854101825307	20.0266325162403	105.780543989799	15.9125445367976	42.9635978829761	108.381299088859	48.6053517875148	30.1502073847354	20.8143075748109	31.528592759484	6.52825126641344	89.1554841587965	0.900556695353731	1.47901390296126	0.770659370470282	4.25693896149145	14.0543679974215	432.545420400468	2.62073300832373	0.216526792826972	39.8596203279129	0.170776267101847	18.4596511937178	2.75111009128675	109.003499973082	420.952737149594	12.3384866609209	151.893851756698	39.3544806946172	63.2697189563094	45.3966585235554	24.3473245089471	170.099371483162
TCGA-4Z-AA7R-01A-11R-A39I-07	0.0745736335176536	0.00479872934357117	8.69549376236082	2.39865955163986	0.00512879732036117	18.3109015912736	1.30891210515781	1.5942338768232	19.396255903603	55.6650185690357	14.989349249118	0.302064152625912	225.295889558745	96.7815904240639	2.56634426092503	0.0213261297706034	47.0479334739817	13.4977246393804	83.3612019403133	2.06115231099024	37.1838102724062	62.9251708311601	19.5710099175906	12.150468140462	7.45754962877252	16.1216152101332	9.97792109631658	16.5762216613369	0.13268986456021	3.34226791716637	0.793792102452941	1.61179481823821	3.83842372203997	84.6620086071163	3.87312761450413	0.0202696502628905	12.5990730649553	0.0949330798731672	12.2903164569184	0.421191943843153	9.79979879985324	21.2321226434403	11.7972885631755	52.6796792714756	7.43013596568098	49.9639892755012	52.160155444668	9.1968059502494	24.3098415417758
TCGA-FD-A3B4-01A-12R-A206-07	0.0169283146741989	0.0389223560184432	16.3818872662383	7.53966253167012	0.0094967309478524	19.3463475985635	30.7887735838819	50.4345858885298	138.804575641618	25.0588916819174	27.1352136977608	1.21578882813963	181.235920233332	51.3440481956123	3.63170478804966	0.0156463046409725	76.5876351694025	10.6882324798976	128.415038041647	16.7585185755974	392.47441891614	68.8319350121786	164.100478343222	15.1491941927016	0.218863559109702	18.746150063867	23.8977992300928	73.2527928926431	0.220383538396266	3.30206766888173	0.947813980005863	1.09870559071562	0.840934051918341	41.7628992580356	3.53312430657186	0.0462157171061421	26.8347775423309	0.0983073173383835	49.7049910811752	1.00042950969967	1.59557959182295	22.2917535266426	7.34774655187441	73.8482882473208	17.1178830502182	60.7312218898254	98.1555384507513	5.48449297884791	19.204451046147
TCGA-FJ-A3Z7-01A-12R-A23N-07	234866.044531557	0.0403528762124854	140.264791439973	0.101199893925722	0.000451377626653557	0.036210019671363	3.52193853529309e-15	0.00218505852528304	NA	4191.69554022441	8.99197518842124	0.000757944258587013	83.1271755086772	472.065552187137	2.85932371398591	1.66255517449126	49.3178952064853	38.4672975047829	56.5471084376625	0.0676312609657082	NA	20.4011083470625	9.13872773669581e-06	40.4892171240602	6095.50459973656	10.493256456623	3.2840553286519	499.663171026284	65891.0741505728	33.897298274775	0.684891796766675	1.45527944434476	3635.46639879746	769013.362847005	1.15992190880785e-06	0.528429491713908	0.239299913698157	5.89712483197969	0.00155164524293967	3.19725096029428	150663.496588801	5065.44474884563	1.42127787741325	124.674961945487	21.1119015439798	23.6865619735533	1.57262021205145	3.03955238263465	5037.12590707879
TCGA-G2-A2EJ-01A-11R-A180-07	0.132104535848557	0.0651450098045495	29.7874164133106	39.9843757264569	0.0397797485609159	5.54857493203588	25.7036448205491	53.2088704960595	319.791879778607	43.8854154596645	26.1457103702292	2.69659239813585	179.438072103039	39.4008762980747	1.56975961492527	0.023288470900689	154.826274292536	12.1061465049791	177.274983575498	22.8702915583045	722.287568950338	50.8662774677485	593.818291029562	16.5435482538701	0.0350070245431783	24.4242467055647	51.6046574603914	191.589429726867	3.06574135842166	2.0143589933759	1.0961566021321	0.45714061795308	1.33635136127413	21.8448182295377	8.99387413034724	0.135180528302585	46.1153733015617	0.167706875932828	40.2638358597583	1.50178603326372	22.9950655508055	98.1196952122661	8.80394108279132	102.697393547436	19.8534864926389	60.1819308550667	49.5192823264441	2.44695002605562	31.8721817826808
TCGA-SY-A9G0-01A-12R-A38B-07	0.189631133570693	0.0397446435392391	114.541748981516	8.67839297911565	0.0138186509146714	48.0572980572207	8.34809744473295	2.96419965922208	14.418740240439	78.2358713428321	16.2463190142712	1.29646717155946	144.198255308419	60.0191611160733	12.1365797659998	0.0226541491096657	67.7996534585242	8.60755986129915	61.9433062839044	9.74161404892889	47.5441027903075	90.5189248269215	33.8498597516512	15.3806482496272	6.69999733611468	10.8824743237174	10.403512066217	46.8375866646523	0.0904809558420076	2.21185615423281	0.696318893445499	2.5287080127531	3.28267816564909	311.269139035818	2.90869589273367	0.0762010657871191	20.296645639325	0.0823997835224487	14.3606752768072	0.594905116188719	28.4201410453234	74.3829803227913	6.11425584935245	70.0425131832759	13.7474085011147	55.8164084588693	41.9778525835542	28.7938881380522	73.7077745071675
TCGA-G2-A2EK-01A-22R-A18C-07	2.63180613745542	0.0276507181314242	10.6691897749088	2.08660940617112	0.00770752247231576	2.64956394437858	0.0273094466498935	0.195590395598169	2.4791247806264	235.017623513693	12.3904363580242	0.430764388209257	143.474272997927	81.3754724746445	3.50676951020124	0.395505695048241	34.9988965177519	16.2081014062008	45.1919985283155	2.81116915148844	0.665281459017782	178.262882419961	1.72194430078737	16.6718800570727	757.628131418425	15.6543484905968	17.213807325843	64.1505715230052	2.28406912001447	33.288600181788	0.801298600841649	2.76879756006273	32.531429448956	4934.45268385881	1.80832906466749	0.163867675574531	17.6371966252548	0.309612601425031	1.41386170771845	2.21601371628499	1157.59889887808	197.727592917692	5.72387359951367	22.6602770674467	22.4299646968335	33.5895061728048	125.657928289582	8.0935024119047	327.840615529043
TCGA-FD-A5BX-01A-11R-A26T-07	0.0116030959588388	0.00962645025015565	13.165605781822	1.02499071809015	0.00980941398174545	112.670333714307	24.1814684830129	17.49807024579	50.8945737420409	22.6469590659821	17.3466277524555	0.360141045931063	138.098592637558	38.4222741690279	13.4061287866923	0.00395316412169669	14.5380812462614	7.31034919645483	133.800894125444	12.9806597719213	58.6011002442349	85.7709987618169	94.6174276665669	18.8944037992696	0.791447051795947	12.6502159200778	21.4768544841484	2.83875638192354	0.0313896413425808	2.54993082684612	0.554355561955682	0.108297305233721	1.13535029486842	14.3644067116666	2.55519867710171	0.0786491474031311	25.8018725961043	0.0739040251009928	26.2935755103201	0.999327170465469	0.783501661449492	11.1574193019283	2.58473562480932	222.932161319388	12.7469317992841	45.1015493772726	110.163678903528	28.5072940397921	27.4355086607544
TCGA-XF-AAN4-01A-11R-A42T-07	0.101715955954659	0.0677548076812501	114.455696747678	9.57267091660514	0.0234766176819575	101.516522020259	20.0689272257178	6.25581399956039	12.1280446187336	58.9962680101949	23.1343673052999	1.66942232106896	138.692865248516	73.6283209487281	29.0763378212759	0.0168896361929224	67.2927899707987	9.28734157384432	74.6880825658307	30.837257947258	102.66309229501	106.317044380185	33.6617775499787	21.2262846800329	3.90452528487555	13.9081103185213	12.6582853638021	45.5313179050027	0.116178582146173	1.99247858599557	0.676596839475592	1.61323573790906	3.2689567184159	87.4007685847005	5.27226529370883	0.0884643356297677	23.1233074007642	0.0936492507107012	21.9006285281653	1.01177867911827	20.8089452283895	76.2886747688373	6.0407961379826	84.4529814366314	19.0754095593467	56.7072020568191	38.0944692315456	44.1304704361357	32.6219981706409
TCGA-FD-A3SO-01A-11R-A22U-07	0.0516540293051931	0.0471442203149056	26.2658552667061	18.9930764664009	0.0142102657060118	10.0862461664311	80.0463246429966	28.2256336657731	92.5891100271402	48.722472601856	20.0932123028502	2.74408661683451	198.398057773283	56.7483761673844	2.6289106539053	0.0314889361202019	116.689570354724	12.2863151739794	109.038939468219	18.1582877440652	254.340599350615	100.324668459963	146.764136834951	12.8450674175901	0.68070580935272	17.4685486452951	37.1285440477321	79.6338585999001	0.611893367327142	3.04226357305444	0.938657276355352	1.68758853815694	3.11646969266744	65.1940941960542	20.5102144493246	0.055579613038853	34.663960685865	0.181690338016869	24.9236925734866	1.35144521061937	4.75399764572547	25.2480851983313	4.61258649271286	75.2184964912501	16.3655579862854	60.6985973157778	107.966612855435	4.62073604629785	54.9759415065039
TCGA-FD-A6TA-01A-12R-A33J-07	0.103856972713872	0.0135406512496524	24.3376903089284	3.61954212528076	0.0123267894603025	27.3584900025015	16.7420399489367	5.23600229948684	45.1394185972994	72.422040239165	26.1143615260903	1.82610026970044	176.915856676937	72.677432488962	5.45008581581016	0.0571152169012483	80.1654242928036	13.1799247424869	70.583517622341	9.35187947232991	93.9628777498165	122.161644151754	44.127710801463	17.3372100231242	5.75988081953913	17.8094943069091	20.5439337435564	22.6977753363331	0.218120303797753	5.40735024001448	0.81946469023729	1.55392458603825	5.15475844068619	139.761077136061	10.4568336468292	0.0549352949698742	34.6090708903224	0.095431977078927	15.7262865506139	1.35388223016593	13.4542545047626	71.3936795200277	12.0787808182567	91.8330914078996	21.7441914514134	39.0344895117713	104.44686398338	14.8023481928525	83.8862437634664
TCGA-FD-A3SS-01A-12R-A22U-07	0.898148714968458	0.0437695611774525	30.8534802634996	24.3687895180508	0.0100784340673003	13.9299153500332	1.57999683807104	1.5760279455604	25.2855102690768	158.262021061141	20.4007204863199	0.680908021628814	256.558696813298	82.5134948799072	8.39600679542087	0.0805834514671356	116.080831325454	14.7337082586828	99.6979241882961	7.56182159857733	401.726601708423	311.082674891531	41.163258149791	11.4060727919349	78.4733327002356	17.094964090401	28.8438236843692	245.507866332923	1.12591279817541	10.1940940015681	0.767006199993332	6.58104278261275	13.1878400486232	824.398731341833	3.01970264682402	0.153557753803224	27.5718782558331	0.380915915212886	18.0572239683915	1.13411868763873	102.941032174567	309.864460199776	8.93544612992147	76.4397436903336	17.1340338691672	45.4291850743315	210.293411225729	8.55079178265794	265.243259980037
TCGA-FD-A43P-01A-31R-A23W-07	0.0430416398917543	0.0379250720617089	17.0372529004099	8.37226982140308	0.0271134421533643	51.3781000886392	3.07335729163597	8.2895570709615	48.965950824888	65.6705129095446	22.610512048092	1.99761971176402	223.239663762274	100.531482909741	8.23810581283917	0.080208651091121	91.1869095486239	16.1056277358939	81.2519862481924	6.47658509215146	254.246602587087	123.176665064248	63.7876415018998	14.4839367855525	6.24067169327651	20.9449240966627	10.7171675417543	77.4001303686891	0.173302526608361	2.694901617246	0.808535947845283	3.98197681511446	3.11777835106916	58.9759964927075	22.3706028356622	0.061267486360151	23.5056237712521	0.0576528172383106	14.2417617377031	1.41392681707704	5.7792118785316	18.1867232360402	12.3266481502932	67.1699908044561	14.6938290140743	49.2861663351994	37.5670167392433	24.6093486638288	56.8206023570297
TCGA-BT-A3PK-01A-21R-A220-07	0.216151134704608	0.0337055565039259	20.1272602824586	8.64364635715499	0.0125885256510261	10.5566726521287	5.84565666645654	2.91690171576349	72.902324915322	147.514031343437	21.0582451293806	1.01111553118306	183.704688808935	64.9309242661648	2.64627026746586	0.0717698005801191	100.602915582092	14.747296432691	102.765891700217	7.79269883431112	49.876144572929	78.9024097820823	110.623357829425	16.7494474865123	12.4269608516953	15.47537031665	69.7566028578715	111.782838882773	4.04061667954419	8.73513368102863	0.814120771018925	1.81731126563201	7.09186889535112	275.732693361798	5.24107760274769	0.206023765020185	38.0298243509642	0.426150128490946	10.5154536826915	1.77271533966436	44.1166562692797	105.785862280539	8.77401882160965	104.673020884305	18.426732539834	40.1681363530961	124.487496269783	5.96945156918131	197.309127243258
TCGA-XF-A9T6-01A-11R-A42T-07	0.0366379600815157	0.0231507664797331	47.9779966908849	4.77199795610488	0.00980270058493415	55.5668840776393	171.319170856676	25.0817992725062	80.9040190168653	81.1575220691319	32.6499633104675	1.80741161974314	278.857986475984	100.765462815297	10.4193647050905	0.071195341033236	231.733483574953	18.6188492251593	261.08840861427	17.1328686733467	1235.91910134745	139.905955980807	582.570369551898	32.5812795201888	3.62840461166676	23.4569840467987	146.066194186591	24.3123370253774	0.167579121329058	6.68839924617421	0.822026569682597	1.27067555440769	1.7041567289684	20.8511193747307	4.93281960844914	0.05793085419644	57.1139546795469	0.222037314044883	64.6719696229942	0.833125964215967	4.29005138408333	42.6068179217197	10.4191745764944	102.792769487563	25.8168174192003	69.0428356000868	229.966810812686	16.073297261002	78.6546774479894
TCGA-FD-A5BV-01A-11R-A26T-07	0.739412998503926	0.0199404937872041	16.395328346059	2.08235679726173	0.00357206062941454	8.07857658338181	0.0524375361719833	0.251787101151603	7.1114306734773	203.168037351728	18.7719076867926	0.208594880204231	193.329730932621	111.093976563719	4.0280953594202	0.158323519818156	64.1587880587707	18.9123992500742	75.8093794892602	1.77107825110487	17.2568264351053	93.1333284688163	9.54123830559358	29.7925959251875	117.207367233272	17.9096961396389	20.0894631887834	42.9863934914489	0.562577115216747	11.1641061629376	0.835324162099661	1.83052759730656	11.8475228247307	1771.19928441689	0.809788460313471	0.0747282105298133	15.8164502430993	0.217903726423738	2.98280734645661	1.46961897778937	233.113131760159	192.741856147142	6.25151263497892	44.6711433097839	21.6320005412956	50.546052898541	98.1166029158849	8.38520200293434	374.243947891486
TCGA-ZF-AA4U-01A-11R-A38B-07	0.0542346975306612	0.0126492594074463	28.5957174775734	4.13465974764847	0.0115787188054856	33.0131618369403	25.4874008113584	14.3003071635435	55.0063393703069	96.3928954104897	21.7206066026159	0.989372656438799	204.258240735663	81.1636833661074	5.06121834550054	0.0394056880507463	136.9107923365	14.1463679057671	100.972760798562	7.17894407571905	226.997031873566	116.018866324288	85.0857686018707	19.5675429690679	3.47473641108597	20.4583836084798	26.6603288978258	22.9190148709491	0.119304095156883	5.10526662882258	0.836009498703857	0.557797682637357	2.75972137553534	48.3278395760638	14.572607368026	0.0520822625071131	28.1300237407052	0.0646910526409462	23.5017346105052	0.949743778542169	9.18674879756102	32.8022040030843	9.90494986866321	74.3793057188863	18.3490442744266	58.7247412029921	97.673595138892	12.5625444566994	45.145238418833
TCGA-SY-A9G5-01A-11R-A38B-07	0.0206450424378724	0.0269327709900705	15.5031421132495	5.97140153798472	0.0222631930953819	70.6074659599165	33.1201413310836	26.927496737865	98.023996413908	41.5377800352127	34.0751087536265	1.45084303427987	217.746498030421	77.1668940998081	12.9187477640224	0.0297834666293471	86.9510486349523	14.4059644363095	98.7141068486006	13.6349522283506	157.690491295962	123.058399938682	126.868289045742	19.4074168428656	1.81020646851972	28.7279814964439	71.7058863671822	28.2580587954542	0.17469733086972	5.53527943914155	0.923828908443476	0.735412220119278	2.31103662620396	31.039369140772	10.4932593966761	0.0880385944685727	29.7740867478413	0.109261188737631	38.5164784680599	2.63875991192417	2.03203333298781	20.5354867200093	11.7228544865538	184.210094143268	27.2767871635842	53.7384655269919	78.892082056284	22.8731624063007	29.8098849727657
TCGA-KQ-A41R-01A-21R-A352-07	4.1816150477688	0.0219865431001818	26.7418478146381	2.95990039938606	0.00352221653342812	3.47199342281519	0.00261821648496457	0.0879465141246477	1.20986514238705	415.891291959937	15.3544603052543	0.0830777442546019	161.342754931425	141.889934114348	5.01460457396002	0.277995832644874	68.645533928493	22.0623400699901	62.6605917432343	0.953498785383606	1.65850174794411	87.3175545747083	5.8919920482273	28.7775461621548	345.844759332452	20.0502436938049	11.0038330382069	59.2744660669911	1.41475387189651	10.4079676329409	0.718672601752612	2.20819670139017	28.2316409977321	2359.90284555636	0.422623665065395	0.109539988367115	6.76733946102391	0.297453641199026	0.814360258901579	2.66429386138263	799.625059486186	378.922653667652	5.00432196644227	62.8822892851421	30.8755675376727	27.7105583977787	51.3250622981717	8.05106857303394	549.61624560431
TCGA-CU-A0YN-11A-11R-A10U-07	1.83322483593167	0.511849759466972	2500.99548937413	82.6723351376331	0.0723673590411705	112.69819469313	28.6039501579435	5.82586333625424	11.6606390587568	103.616873361505	31.8790945879131	7.68074156945917	177.693097282316	70.4608277506363	34.6864372995456	0.0230232674417476	84.1394642335995	7.08736677154733	61.0416138646294	154.544590063042	127.656927653985	142.573025966364	45.0285173272401	18.0833477604732	11.3080324016442	9.37960924389718	13.3931598985475	108.263460235235	0.231306823163434	3.42482420484655	0.697109497024174	8.9806038884426	6.17157052071119	744.936684134159	5.11898114380228	0.342836813408002	62.8179102092029	0.207719425605741	37.8516030786542	0.381646063062806	201.652370521448	407.809319089986	7.27885621413758	96.047981627574	20.4817365289634	71.7800436168977	42.7920799578046	43.7551123744737	85.5097418597425
TCGA-GC-A6I1-01A-12R-A31N-07	0.00932273389632549	0.00837209157211076	6.76546198818185	2.10412104664942	0.00381749730386345	33.253909960143	28.7077750192912	36.3966420749914	88.3265162048766	18.9395781650428	30.8425230134493	0.641226532108636	164.800476070454	51.0459924449847	6.34940133554958	0.00923210817034994	71.4576779905182	12.3214053858852	160.01817378184	8.68649926202524	223.134942764959	55.1757754268952	98.9377247394574	20.4604543447167	0.282639299978014	20.7016557740522	19.1855883751628	16.5857320152446	0.0521429305192357	1.05317066164031	0.73112332520303	0.197132782570163	0.908575142464476	4.49668782127705	1.88041483611987	0.0136060647266067	34.5258830768593	0.0493997550163545	29.9736414014751	2.08001067678173	0.724618489703329	7.82066769807911	5.19281774521237	87.9606032943131	27.8707907638958	51.8360371750332	40.4144412959762	8.88623059343036	13.5654642497733
TCGA-GU-A764-01A-11R-A352-07	0.0385680330514995	0.0104478651133433	8.96867345184897	10.967878625022	0.00955221682595805	22.8597328515916	7.48930148581611	4.31344727698912	55.7843563920378	109.97511921626	22.1775151136483	0.683937915978631	216.874649573326	68.3345341376536	4.85972487692709	0.0247908909788874	63.5988142281019	12.4032044418269	115.1727345244	9.18657798090667	99.4760038605059	67.0999062541094	148.325962758183	12.7782962399538	5.8755191405131	17.4808793673111	24.9077243271485	52.3647734217731	0.20062069241353	3.74533167300459	0.684935326490404	1.00688182460948	2.14572239562721	95.2344254245545	1.79141520668121	0.0470382944673415	20.5940444958631	0.106970038821757	23.2103084324752	1.45385574321833	4.82387371522395	45.8453657473816	8.81035604247946	69.5757623387221	17.7636346531361	32.3044417107998	57.5427427266281	9.44365404585767	52.3596010973869
TCGA-G2-A2EF-01A-12R-A18C-07	0.0114185318285988	0.00885624862999813	5.6806759420592	1.69506250660562	0.010307680194257	50.4845349516	15.3982163107716	9.8395988627051	78.3606152089422	24.1524410552068	31.7318547254321	0.444739749649396	174.299709582415	74.4282660672362	16.0184260378871	0.01135655523937	50.5287490543187	10.7142298110134	148.935304436671	5.16420763168214	438.192840881804	92.6587000316492	105.7801081959	21.9510073759634	1.4307788289416	14.7520104204593	60.8128687106214	47.162449365466	0.0585727449433164	4.73046761600744	0.818661254795582	0.569902405503815	0.939678007857863	21.1557309997723	0.708569670082944	0.0335304058502015	21.1019700446812	0.0638486615109731	22.8461814569257	0.511815676800888	0.883844308173064	13.7551401217018	7.86981062892807	91.6999268064809	15.6707520305072	92.2388816029522	33.906023459792	19.9532897080271	16.4384936064794
TCGA-FT-A61P-01A-11R-A30C-07	0.0431419466737192	0.209516209910788	26.5029891714804	8.18797042998063	0.0479362969382402	70.1072017614706	16.9693147369749	22.7154236382267	148.398136693303	56.0793017648106	36.4712473647263	1.56891403215072	221.94730315281	83.0909896657918	22.8793676456978	0.0524962154158315	111.679854335307	14.1646525488946	125.61845474976	21.8832714306158	220.338901097488	298.763802714062	140.274975511188	19.4764803293127	14.7576982353054	20.6900176388958	103.580948495333	103.047256420639	0.292045544928364	8.64724831999848	0.868158056783468	1.44189475892938	3.61955468343298	67.1452789282989	11.0188160210539	0.434764048292268	31.2261312257857	0.370709766606595	51.5007195726033	1.67031531136947	4.91751988500206	49.3681702414086	9.17135893405086	238.906412835883	25.8216541270767	68.8957961423139	180.279965484416	22.1982071241634	71.9060185275318
TCGA-K4-AAQO-01A-11R-A38B-07	0.182898821714558	0.0361546088029382	69.5582440322089	6.03182348990811	0.011125077488976	28.6827611113637	6.34994392761507	1.64049895086883	10.9199411241188	80.1380021194646	20.1351861245157	1.15641734573315	168.329193994314	92.3814859995749	9.97786414174834	0.0508782346653959	85.0589466523718	11.7774135286637	61.7921618944498	6.88587910169122	60.2113321404145	115.10276723049	18.6931951146993	19.1555201523178	18.0827413846008	15.0956286378646	11.1115485048589	50.5044733347144	0.195793192547298	3.44105134101682	0.758674358810876	2.84983630451433	4.61600042381188	416.869212670517	4.76365683380882	0.0668351281485978	21.7607487780236	0.0980907284856066	9.23085687076465	0.80173180232722	31.8707182148933	83.4659413278963	7.45047451371729	55.700371784191	21.8981178026954	57.867663525063	69.970621176998	20.0792920015219	89.4207440680276
TCGA-DK-AA6L-01A-11R-A39I-07	0.0593621539922817	0.080244675038418	59.5585429460977	20.1545716047369	0.0144803922783611	35.1869657201595	30.6106154076678	39.2158680204337	104.94951568339	79.5844956759861	24.3337566986823	1.93672316278444	274.835573716977	59.8250379881929	8.058898332954	0.0472633166766042	115.788529688159	11.7051341794586	104.366054855078	29.3150859388041	1848.88932944029	142.240433936848	147.120694592304	12.2485669336944	3.21417998487944	17.632677991404	17.598451869696	76.6961748689945	0.236752749403908	1.94213394911383	0.90625725250604	1.0092948454731	4.03254707939475	51.2826326290561	9.45026964915284	0.0524358733028183	35.5701280107421	0.0619083996710637	46.3465466937373	1.29344604074823	6.9157228083696	76.5409306590305	9.54374263281578	123.394210361803	18.7315461670493	33.3704627014037	231.912300372706	11.5128965451993	146.668654543922
TCGA-K4-A6MB-01A-11R-A31N-07	0.526482265660959	0.0280236353368591	73.4799126187279	15.0742872355675	0.0221430731758626	19.553649588268	12.5299455533058	5.3911553720569	52.7372544890535	76.5467377386688	22.0260537635275	1.45686739324695	216.727036236833	83.7943923679316	8.60523436787811	0.10614773168303	225.454420853557	14.1831571545488	63.0131703295726	7.0091338166807	155.482837351135	227.953633485682	65.9904438831986	15.5925721200064	29.2322982890646	18.0074609166903	33.9213383911443	63.3258222306956	0.485365350679439	10.6730152398239	0.925285744926486	3.52359773865245	5.65196470339247	220.502077314477	25.1831154190202	0.1050431332666	35.8170424728715	0.130145138709832	13.1835825522426	1.14699848792489	76.2711504650252	145.849167411199	12.6083078687863	83.148371962935	20.0246158072987	42.1003494890735	260.079615215442	11.5836409149488	169.385198282253
TCGA-BT-A20P-01A-11R-A14Y-07	0.136157695178497	0.0395427156898306	65.5231692633974	8.81207689842114	0.0190021884369405	56.5752039194675	6.98721087387043	7.35972722641817	60.1311762182006	324.529897561894	33.8670086574734	1.42440414984303	294.567407618654	163.658271527987	12.5892779593536	0.117020798295549	185.090556685599	21.3773111870522	136.91099614378	9.18615666078671	191.277261068525	249.841220683097	81.4427351171943	47.1364667806924	15.4036909464196	24.3099328976127	26.6529085626915	30.0729446141233	0.183979491720756	4.53144030191376	0.927745721067821	1.95775576540141	7.32968450611104	160.354469889424	4.55183738940767	0.266295233532813	35.5194639949441	0.190460814101151	21.0940525038173	2.25386981182564	29.6843181395001	70.0636095382975	8.30168631632579	178.740991774489	25.2108408670045	65.2559744722671	187.272004835249	27.2059154990398	166.441725544065
TCGA-FD-A3SJ-01A-12R-A22U-07	0.177970037524606	0.0378953844981812	35.8446191878548	5.94696567588909	0.0223048501505732	46.8395510835711	12.3961966112467	3.1134776717256	18.1595900731758	65.5015487823636	33.3982164090779	1.57756748177937	245.67237013452	136.489220852711	7.33549219460277	0.0503465570158096	138.248975847579	18.5585552909201	98.5025477942268	8.29699004320024	388.350861560463	256.265336564812	37.6960238278059	26.617091633559	11.1493229735391	23.5889163542788	14.5683902515984	55.66843421553	0.398481289540602	5.47531993746662	0.877954285298078	3.01445386359479	6.34128980650616	94.273829234053	8.59948856027805	0.0527820712743534	29.3298107687445	0.0810508663431949	14.1124135388171	1.12125662629135	23.0975104228976	66.4622504894055	9.97159172496355	67.2497797253626	25.6003979671133	51.0795987919652	121.657181238844	23.585773468441	113.775067378556
TCGA-G2-A3VY-01A-11R-A22U-07	0.507449992932458	0.179053693404614	215.211800172973	44.6636123061602	0.0638996465948405	38.2622853933258	2.81517437979234	6.03859766933858	53.7631100951906	174.642427218854	36.9662561557897	3.81881681342128	277.61274288915	134.842102456841	10.9159385344685	0.342104642546094	162.106899094168	15.4912344262071	61.0145906008421	10.2519764851975	747.055279943022	344.229309993063	77.2335467486509	19.8468468517913	39.9430968673856	17.987370260397	18.1730576190775	136.442710657281	0.419225006180585	5.70050936834426	0.978213259879871	4.55599120165693	9.18071389524478	780.22381455787	35.647813374941	0.189433808688823	52.5415674516185	0.108524921804731	18.7229106318484	1.24274398287438	60.4575418475589	197.998960666341	20.7799697800305	98.7174097133044	23.9669216591101	61.3596360813173	298.259077465489	20.0120148941279	276.088740916451
TCGA-GC-A3WC-01A-31R-A22U-07	0.0885091536213334	0.021470473455493	10.8146622305627	3.11881898382393	0.00552315097047817	7.52210797393355	1.68921021897106	6.18802662722766	26.4087322104221	47.4714908984028	22.3380167761933	0.538391980857695	121.239237808261	52.984059196408	1.57228474739306	0.027729876330764	38.2128162981913	14.0088081924083	91.8266765875305	7.50056996748039	89.2187870916133	206.785452525307	25.5511652056633	14.2660737966906	1.04914948078402	19.7454350476448	4.58617441993973	25.0564045640005	0.125715493500804	1.04171224481404	0.903941506420434	1.29057594623628	6.17713982269945	31.5628349976016	2.20598297760324	0.0155423481407421	14.0694177284284	0.119495485414844	15.1419331187374	2.1222113002966	14.8636701769759	23.3554877997893	2.34159075562427	79.6734554059154	16.4194443649032	40.3530430404996	399.294814089273	3.97955875701526	33.3833001662109
TCGA-CU-A3QU-01A-11R-A22U-07	0.117828690520151	0.105639027911748	34.5897776949096	30.8125355784942	0.0529693762932516	37.9740995481446	7.84861702310088	8.27520246286606	41.0780442304268	67.8309359973402	19.126217341046	6.17166409837683	240.90715314149	65.1913503625184	12.9499303911215	0.194583096240017	148.335441988955	13.7607699164262	73.4666168115566	15.9877933317754	379.167638316167	273.066455290438	92.7743285974876	12.3976925524284	14.1153137499338	15.995194716256	14.5931577910103	49.4619139948727	0.301528155886004	6.92055547452893	0.819294231419887	4.18577949789608	7.57333595700787	86.244599744712	86.3534919804965	0.0848031668632476	21.3778978369566	0.113521705398063	24.7415009979084	1.31300787164547	15.3561044071577	44.500442364864	21.5452242950264	53.8402431130006	13.619727237921	37.4435632053872	116.868219959467	17.3312709088854	87.709950269064
TCGA-FD-A3SP-01A-31R-A22U-07	0.0456742421881619	0.01704862935494	15.2190769129523	6.01312269628645	0.00966851376025954	55.2156678816775	10.7257326130325	11.9103349810446	50.6585684578006	34.177866693027	21.3944428183108	1.32210673939343	155.462161335972	44.6149949212597	14.5554754425715	0.00633080448269077	34.5182773394666	7.91725214350594	68.9506339067114	12.5664147121775	57.8413984750733	133.082828970632	41.7207493889424	11.384985455309	2.20517377363149	12.5977793216225	33.0895939994809	39.4996695516125	0.106628437574722	3.58617511019051	0.703585678113119	2.13863787614136	2.03622036366648	65.704213427432	0.817067370951626	0.0588146161433875	30.1274790829059	0.126541969064281	29.3836319877751	0.808098121916599	4.47171026011383	36.1928758287027	6.35563689490955	145.570055198303	13.9597570495886	58.3260657291211	53.6363284197743	21.6058590236675	29.1968258299026
TCGA-GC-A3RB-01A-12R-A220-07	0.0493095493259504	0.00890605327623084	18.8780287656374	4.08631590225578	0.00634097521888149	26.7410588513384	32.9423475877023	12.1448508472948	66.4762555536464	26.8651422545478	19.075925281871	0.78002074314475	232.470776366871	89.2882177518994	2.73857349381787	0.0322110231998586	81.5167117599293	15.3240766702855	121.335226943094	4.04310894724367	440.949394454629	119.489795959774	80.9773810088595	16.6234240923873	2.08753888792053	19.5974379394238	23.6045138397014	23.7420633866519	0.116578061061355	2.51846081103187	1.05201908282334	1.69369616580326	2.2900412076335	34.4967441066589	34.3945985495572	0.0122648763124325	18.4248272088706	0.0604395357806539	13.5498646382974	0.450154113175965	4.86107684306551	21.2676792496051	6.14638163732767	54.5785978975476	14.0412279221332	60.9594811192496	211.806857569051	11.81097333548	50.893841427773
TCGA-K4-A5RI-11A-11R-A28M-07	0.0305398030396363	0.0319714696804517	48.8735822377699	5.02245464162053	0.0154354364129463	95.602164562536	25.7723228235887	7.94481035425569	29.9010187388287	45.1955272152302	18.241357348775	1.36665706898224	111.495131846624	56.9184996695874	15.9681979756731	0.0169452179283636	103.364389141423	9.06795063504419	71.2542485180245	13.8941368930352	65.6429074738837	82.131253863009	54.1478480572879	19.862691602787	0.79972679058099	13.9423011744784	9.49202128169766	26.4737718996616	0.0769051721461211	1.31164078189284	0.647493194993482	1.37194496368377	2.15089787662947	42.6755360839033	4.70856014397526	0.103159004782566	15.1176993327221	0.0904707185527694	20.9968071947273	2.33261416108912	4.13376440755729	17.6668372197863	4.62658254539751	101.783483544235	20.7726439459832	40.2628263649598	48.1188928928904	36.7030496612046	29.0636541235466
TCGA-GU-AATQ-01A-11R-A39I-07	0.108811515643974	0.0245835274894233	30.0385569738724	5.04583604799345	0.00984025983875066	24.3545682185246	17.6315052663884	8.15232502873124	60.6290334897441	126.039915387208	46.5555029550053	0.87728107998321	258.759888183297	110.639543776292	2.4727053024112	0.0329816579626155	127.234274050583	18.7862176919214	155.055418266483	16.2170898450965	366.06844378225	162.899453410363	45.3142959214872	32.2908752432247	4.28674322194986	27.9367852239772	13.5652608099411	23.5707636919092	0.200121881637369	1.0195940814561	1.05378059916321	2.35125995488739	9.47965932224711	32.9984341395045	0.848592321442259	0.029335561959963	30.9011686851133	0.161277075550535	27.3383648412784	1.6009777637304	15.8743112434553	46.6245800361285	4.66685208589594	147.56071276877	31.2852384791829	59.1006091456297	528.918538143199	12.425987502375	85.6543838241136
TCGA-GC-A6I3-01A-11R-A31N-07	0.0088224149103657	0.00287118725015851	4.21559214213845	1.65112236772118	0.00365310909234077	34.4656080090632	11.258659645565	11.0259562149934	39.3046348033463	50.3390103351457	22.1502363042383	0.476380240841571	227.031937008357	117.783888641775	2.26345013449026	0.0093734327003262	76.9049811952982	16.1014909995381	172.678592012195	5.58437797710255	192.880040524455	67.2346773818483	141.886418949986	25.8996773688913	0.256577615017191	23.2893750031115	5.70662917611871	6.48445173719451	0.0223290153801482	0.44267201432894	0.641583051421411	0.688350587793743	1.2394630869196	3.92475667443625	0.370076973801699	0.00626333522157255	11.7469067562656	0.0158334100103915	13.1536588865814	1.89916478187138	0.685548875550503	4.25648434086122	4.01312435036441	108.455300464007	18.0481053233438	36.0561711219211	44.8395213927342	15.2152177237287	35.9680688963515
TCGA-GC-A3RD-01A-12R-A22U-07	0.323756160831776	0.0227182092073493	20.2852441847741	6.66321188718889	0.00781971286406148	6.91201595767808	2.28869989150249	1.55983034402182	20.5665765626108	78.0307466962211	21.061560487448	0.723989675503606	213.093068816374	86.4407140978558	3.5448701056837	0.0935701787870174	46.9472326632219	16.175703907593	80.4803456925493	3.8304992047381	141.557899039154	95.62827682447	14.3604640455348	18.0250047653747	26.406891274117	17.5355241578388	16.2901597305915	52.8626073226677	0.400852887632381	8.39058840447964	0.828890678526605	2.19236062139853	4.33689078064324	186.357956545651	3.29850812495925	0.0431103262925197	28.7002121896986	0.0869885350350926	6.55150142333723	1.34478385059052	63.4045211838938	99.9063876519411	7.16665387978182	35.1506639512117	19.9615241564636	43.6146044719923	135.631662293494	6.03573251623648	198.042661383071
TCGA-GD-A3OQ-01A-32R-A220-07	0.0533301505206217	0.0252802355251376	86.4498939821846	9.4627302278956	0.0152698152771204	48.3130819176323	69.2146342590218	49.8575658560327	128.447571527409	49.6460891911553	29.5824368157679	2.35297644857988	234.871715302718	59.3280857155101	4.60465982870226	0.0274159886196636	98.1850633887424	11.3270051767404	108.329245778692	16.1118543262598	297.097869396418	123.246539267341	264.30285993491	16.4555565628895	1.1859474300716	16.9803227166049	47.3070806151459	41.0373151426982	0.110682945509863	4.59828295784375	0.992588198204581	0.43904189512035	2.87689863707502	53.165734629111	15.4930867285396	0.0772713028000493	44.1518468789507	0.151005199627214	40.7497083441474	1.01729691030627	6.60483717127551	31.4418127404974	10.4793196889208	131.439019847886	19.9777130382133	59.2888394882386	177.176444501134	11.8754193874967	49.9768751785225
TCGA-CF-A47T-01A-11R-A23W-07	0.0762448847486037	0.0031090536762987	3.86565690089722	0.589975040402246	0.00152109559431415	6.53783936653705	3.0225508263344	0.620127779285762	9.69212494752903	72.0945300324731	13.1401456110354	0.188000193585658	197.705165591935	93.2173476722514	2.77955872692583	0.0242544152622835	37.0087878858832	17.6828877514932	116.287080823199	1.56170783591617	11.4085106329293	78.7184315051651	19.6741457459482	27.6411306362832	10.0252330752019	21.9351409147791	12.9759459618756	5.35666124880091	0.0645400037517796	3.81617509195368	0.752967388859624	0.46288655846157	5.10347840490122	89.8415189362033	0.783507487736819	0.00725624262972183	11.9480633535296	0.0658413862370334	3.67491817529216	1.21685476511933	20.855606954681	19.361659742315	2.39647878436461	34.6207271756202	16.1939268110075	49.0231433319252	92.8612415920934	7.4025055300761	98.6331349318635
TCGA-ZF-AA52-01A-12R-A39I-07	0.0957490591665821	0.0198517909299987	31.2363748213581	8.29158298349688	0.0130728265174178	47.9429757158877	4.30882554878788	4.28277572300349	23.9964360052162	79.3160063977047	23.5124525450154	0.77179395244786	190.899162754998	70.8435089044371	8.99364495332626	0.0148165493358352	79.5896360149799	11.6721721713624	90.6580625460569	13.4755748500955	113.315583170891	120.958009149411	80.7042883919084	13.531773806707	19.834935264813	16.7915232999886	15.5741100909023	37.9480865341844	0.159457430737514	2.52398900150781	0.649899936652191	2.13187520752824	4.49658927507507	78.6226894250206	1.55468877903494	0.0986142598754779	28.411125637638	0.175303114853463	24.0643505496072	1.37676878678691	11.4244530190762	47.9071944569097	7.49558066030864	128.030598965482	17.4554952507708	38.3943422927943	61.1303523548333	17.4922099134295	76.9484243746029
TCGA-XF-A8HG-01A-11R-A36F-07	6.50962424569464	0.106732106850445	22.910633321845	3.18087669945333	0.0102239504915068	1.96791206513615	0.0242363680527353	0.143731861258912	2.92988816424886	406.276206779871	16.5126309658366	0.340641846294445	156.136321022565	122.849851684627	3.55751271553833	0.403097742437751	89.2121419390904	19.6836115085342	59.8497540304777	2.1021437411945	2.61923271938719	135.079436478132	3.50597607458336	24.0857966734085	383.744696287508	19.3420207791652	14.2107210560831	74.1043020846809	4.26116686509139	24.5364327918775	0.856344989418151	1.95326848367743	20.1000249883602	3173.40406711925	1.94358919268066	0.221415156549541	18.592796971223	0.28082363734848	1.50775639525664	1.48616082579978	1223.36066702716	264.724961001273	10.2585790752368	40.1448239567326	27.980790319934	51.8915298560172	73.1789430427117	5.43263883129186	625.772804825819
TCGA-BT-A20U-11A-11R-A14Y-07	0.400975256426866	0.0359913222417397	66.2975256526507	35.6538569159539	0.0100647440044968	0.815865809312678	10.4761152975711	6.91518758528761	121.498866240347	150.835128818219	19.7265088636552	4.26552782892459	156.556119741564	44.2492896800551	0.0789294571959987	0.0437271178603785	154.309246742146	15.98277111508	92.5133548094126	20.6979627561633	306.495073215134	42.0902045501632	353.243509217044	14.9818407413587	0.671787155195754	23.8779276429625	24.6068812724787	61.6399452147143	0.643385183346095	1.80454122002995	0.927427296742408	1.50812027017941	7.03628871996574	324.195968295668	8.67344766402734	0.0655578190189029	52.1072371989876	0.185978727521121	15.8732199400076	3.34846786925087	50.1628081569154	51.2926754450901	6.00887149850006	134.449547910995	30.1720390862554	30.0469969413786	216.455383528718	0.646227972982608	74.2004402565243
TCGA-FD-A3B7-01A-31R-A20F-07	0.0475795048074305	0.0238665185476894	9.42376190087758	5.27502003845031	0.0151588324639931	22.7737139555934	26.9895240235837	7.0765708950603	48.1971390617585	37.8143101589985	19.5815797940286	0.771488373078553	153.659240171142	41.129676568706	6.24903075431449	0.013015115522994	34.1783430769762	9.29816387776063	90.800593211966	9.81036720741413	105.730561182432	103.800095635823	41.6977517362693	14.4650422830989	2.47983811106957	16.774625160889	16.7643131075474	50.4173367972606	0.147585284292491	4.78839276660315	0.747174814695997	0.827790633137414	1.58928989263858	61.5989741186385	1.80160387012872	0.0747905838324553	17.3385541897697	0.139249995309281	24.1495356879513	1.27324353083707	4.5548451145596	34.8233446936202	5.93252870255005	76.3750439225247	17.5636581036184	59.04809717707	44.2222659768559	10.9821451620743	25.0954666135891
TCGA-DK-A3IL-01A-11R-A20F-07	0.431672593371825	0.0185933614803345	9.96923193523268	5.57168996568594	0.00581670261495646	5.72882070215038	0.319909941312679	0.462913193783624	8.93242744672404	147.618100177038	16.0505830666857	0.475199983082453	256.199035565142	110.895447129739	4.38507262199664	0.132960544117291	43.404575965089	17.9578062450113	73.5409348612023	5.07490931687894	34.8608413736576	210.364824931101	9.83199029264832	14.2997326800108	208.529441784058	18.6306597415096	17.197622671991	53.6316687498316	0.436769025062698	11.8899694774305	0.846013490474185	2.87888091699628	13.3397934191231	953.631225043723	1.5402055503999	0.0490998006795672	22.5981105983731	0.150965779237292	4.72351773668177	2.33104453283786	121.447249282385	146.288620169419	6.52150870338924	29.9767770440411	21.6557758101453	37.8476902644445	125.271247278454	9.58955026794446	267.629094338075
TCGA-E7-A6ME-01A-22R-A32O-07	0.0298039679648228	0.0848997934318442	29.4667058077852	9.08985167250438	0.11597277346389	55.8762743157247	3.81800634122601	9.11396198341678	66.3606725962271	24.8225490982774	27.0380879020597	2.20921484737236	273.129595009394	143.957967253214	10.7324308342783	0.193116517601157	134.751683045981	17.9281988673448	94.567842475077	5.81978876978392	564.677163165945	151.426751326039	88.5808072170145	19.5025501108231	7.43174652692651	20.023662230717	24.5311137724487	65.4524128151301	0.182812731807836	4.96941282214554	0.855022518028645	3.66297012960622	3.72668217873649	122.074910237591	62.5448062077085	0.29308862861025	32.2433150813004	0.110612566483214	20.6912143935443	1.61157039234786	2.35140844990857	24.6690457221059	14.6385831002341	107.168575403296	15.4572510201063	34.8781023386263	45.1411956505532	26.6328434171339	31.4733273877315
TCGA-GC-A3WC-11A-11R-A22U-07	0.14360411744404	0.0794171619306781	251.851162832941	13.4462722498906	0.0243360812494884	88.2690776253702	17.3884148847999	3.99446485107881	12.5523679985642	72.1999414342382	22.8328460064498	3.08007406187842	138.092127956483	87.4186551462033	19.14822819407	0.0270017726440237	99.16475229159	10.2284995910704	66.5572742079864	26.3960758742704	60.1140974593688	87.4712764003268	41.646490044873	21.3413539042518	3.87548266314198	13.369080131457	9.61552019298211	52.1681136867285	0.125676244115151	1.95166013716554	0.70693774853087	3.33462597738605	3.79652533951923	273.646682219226	7.40785593661905	0.133134609964042	24.5921970232855	0.120568862916087	18.459810603876	1.14537900203163	26.3072103307856	73.8470354331147	6.88030360341322	79.4403517809795	21.8702741377908	58.4954939793894	31.0982668397069	35.738958134463	46.3501820022673
TCGA-GD-A2C5-01A-12R-A180-07	0.428365602589626	0.0160036350924098	36.6129118932175	7.36455791389844	0.00824650477410089	13.6986667065171	2.28374165528598	1.68139929864987	22.6949381952128	76.3080247159543	14.8164555778224	1.05551478467527	188.850876860075	63.342873521065	6.25505045885131	0.0938331645656449	93.45436260525	11.4614065633326	71.1626717860042	6.19691578675928	99.9501384468952	134.208554670009	20.2211623690323	16.7734264981451	29.1645895228576	13.7447023158373	21.1774146749005	45.094795489275	0.30372045991971	10.06302655106	0.783738705112947	1.85183932261037	8.37380585828941	558.37957183022	4.00883626822194	0.0567802290166834	37.2108410318498	0.0932929625314773	11.0178297650692	1.0143318173255	60.0271293005421	102.81593126343	9.16301533462769	62.9564225157843	15.0955605271503	31.0982621665988	101.533391960398	12.8641670975331	178.774503614106
TCGA-DK-AA6X-01A-12R-A42T-07	0.184361383990029	0.086136762271577	24.3099201717794	4.8734687096845	0.0293191720317413	17.7062504513662	1.08329409666361	2.97996063872085	41.0465193625833	157.938105587518	20.6950714206175	1.68651116171317	178.594138812501	84.6735304197184	4.79822022553647	0.342368498318298	122.25049663305	15.0261260756806	67.2326762243672	11.0258887460917	80.1918562260178	268.479509197489	47.3422836214224	17.4467240069251	67.3527463344318	16.6324964018151	46.9396729902416	116.355274254278	0.640347324747253	12.4156108607807	0.885723248139182	5.48312345610762	15.6028494726397	1411.87518717064	10.8436470779466	0.320560685132916	37.9165936119316	0.105701725397713	7.7101765230841	1.72631510286134	30.9917893324817	152.30806237704	24.6591313760071	68.0588177246239	19.3401685307343	36.6692458595063	266.798522037938	10.5389247635982	175.681878223542
TCGA-UY-A9PD-01A-11R-A38B-07	0.0999504566421852	0.00728493906040371	7.71476038380641	2.33048840343179	0.00702760941885089	26.6945370261648	15.3701024002544	2.47692689310674	23.5692953932153	47.4142304950247	19.1165816788789	1.13234991322697	193.44343718788	80.2281979382866	8.75298371291093	0.0440295779261397	73.9372724058273	12.9239060967882	71.1005523284199	3.83960995031317	60.6482527700793	142.093386767376	24.2311835040339	16.9054073849704	12.8667223344158	18.2313949161324	20.5098440200964	23.2005615873845	0.10873418390634	3.81710939291727	0.748960953482408	5.69954252864489	3.3250458645559	65.8080531040415	6.45239155328544	0.0149732870215211	23.2035609807952	0.0454998037092392	7.21938706232092	0.632479847073196	16.9012098103539	46.3086412037783	8.74133810248174	55.7938274363257	18.5005624157051	40.0230450556666	77.1131617446571	16.1160941968118	92.9209891227159
TCGA-DK-A3IM-01A-11R-A20F-07	0.0214872736647937	0.00679384751827044	5.12266010206929	4.55305662426668	0.00405530829856238	3.81520215486284	78.8444680190733	7.74120689104779	91.6950452329987	31.5483114928914	18.1818231639747	0.692877602731916	190.558826512746	80.0462739578125	0.775629610399718	0.0245834166736359	90.5384939460822	15.2930629083727	142.02905969439	3.040679756242	428.852332299785	58.0507775035683	178.280674592444	19.2236442978526	0.163229576676846	23.091251227258	23.9239341233147	49.6432101873871	0.355255363038616	2.78997727813452	0.952562662906559	0.458453120967599	1.36842337669492	32.2503782946384	3.06421770785191	0.00973288161840801	24.4859769927899	0.219427396617096	16.7817028116403	0.542283734372016	2.47861937408436	11.1640319548204	6.87740476110843	56.5904138491845	12.1576536644882	71.0119452472315	69.7953559459743	2.08620890834473	28.7174639638055
TCGA-BT-A42F-01A-11R-A23W-07	0.0225693275956346	0.00382329028929831	1.24681655553163	2.66716851661533	0.00191673995433458	2.29472424673996	16.733744043066	2.15518153710501	22.849269654264	104.319867559853	12.3077415289319	0.342783354730016	172.61713221724	49.5104820171253	0.647214831573715	0.0215365955467725	61.2243616219892	14.482437468064	102.652888859231	4.66004073346317	19.5767224971271	39.3234315004706	42.1270768642145	15.1305358633548	1.53521917922429	18.9896424434041	15.2374439563505	22.8521093342946	0.70743473928174	1.45284168796312	0.684379326961451	0.266779230083542	5.54936627424676	32.2603465463642	5.77581484325665	0.00814905602033684	15.018721079887	0.100842513754263	3.35604940677088	3.0276008041333	4.94411173898354	12.3961990876931	1.89340797031912	27.5083734186447	18.6783861018035	28.3958279051239	53.8339335280198	3.72293933216504	95.5928077485198
TCGA-FD-A3SL-01A-21R-A22U-07	0.474347267215581	0.0952558032926524	105.516064761502	30.0159785441906	0.0183747125663484	40.6560124234177	0.824374709445882	2.27316027548061	13.8577609548677	144.225757889713	25.1408306044761	2.30976201985757	179.506795462492	59.9559972084539	10.9120647784049	0.0331190660144052	82.1657066579934	10.5760295147754	61.2552227366403	13.1698121738749	116.175958248844	259.722833747795	24.5469854221068	16.3550600545803	77.9416335150989	15.005496053744	8.34899611152074	109.806468792454	0.325595517317769	3.60456988642936	0.717513084452926	4.52696744632513	8.60382589404005	538.995891797917	2.47822255836124	0.230109539157965	56.1089524867474	0.166250085279478	23.0348818373533	1.14219659221992	87.9081682616286	393.596290254158	8.48646411212211	87.2094243429572	20.745913569827	55.05978562611	97.9894837180073	24.8441707231404	206.358259473733
TCGA-BT-A20R-11A-11R-A16R-07	0.140912094264958	0.140145144424188	202.79139401938	32.8173499248375	0.0263462593228925	100.809888198782	17.055702349113	3.60604609699128	7.52304698178833	96.9974933409606	28.3751818673936	4.0575336098596	140.451228739398	81.225328643692	34.4086325598685	0.039597310543764	82.2385610568317	8.46548416166984	62.6565157865172	31.4134625882599	46.9941884834646	91.3656565013213	28.7232624742503	27.5005542138586	9.61012743051779	11.3622972410858	13.7576859420621	120.986121300632	0.178654282277365	3.5671475393382	0.748834389490691	4.55757875453299	3.82891350399202	456.978572745665	7.19876838802723	0.150732512051367	23.4733333115287	0.153313946517189	22.0911404436833	0.976732241780164	34.3374932396719	148.97621078184	11.5287721250022	98.6507741443847	25.7173034969687	84.1454008785705	31.7086164236132	57.4315350539966	50.5348665534571
TCGA-BL-A0C8-01A-11R-A10U-07	1.87627161080861	0.188598494601008	63.090608153783	14.007737606001	0.0893404450109598	20.4251167920716	3.10394191356043	1.78279063288205	29.8402173937772	198.515329294345	17.2506002392875	5.94900877905757	169.39590443463	47.1949394833223	17.3905698347562	0.845776540404086	65.7274168275277	8.6899321300815	65.1311446912826	13.9742304843065	36.8478023160813	380.231661289235	58.3893813698584	18.498429823433	192.620573036075	5.43043256198989	31.6778010379532	109.959272173613	0.4752241263437	24.2480199452992	0.91661640143145	5.36107328426083	10.244481714749	1323.39478229755	11.4020331584367	0.660594277366128	53.4924106468694	0.356258837136279	9.5700238944655	0.967192897366035	241.946145529699	107.377854878746	26.3453115839256	65.1848855374644	21.9643661350509	25.5623408007104	236.972835724172	17.9088125892948	252.5714535436
TCGA-BT-A3PH-01A-11R-A220-07	0.455002891705688	0.037688156366744	91.3528608565332	22.931815804706	0.0213125262763017	23.6105939340269	55.0554504226754	10.8604073397571	81.4843276702279	127.589170769415	32.2631702700908	3.65066006097565	238.97309215814	55.5194292209704	8.00864784609351	0.173094747938129	240.324616671221	15.1344650939373	83.5045837805296	14.8719194937185	498.495318307319	175.607541634185	107.860537195703	20.8742226254707	14.8360340734271	24.3872782138803	46.2033988799287	63.6394932455191	0.30359883100857	8.58040498587741	0.869054088437585	2.16732395359597	8.24119703116044	145.387072625845	42.9176641061944	0.153850525286157	78.1452024529738	0.145404527522157	28.2849722444121	2.22679878973155	43.2860819543523	90.628779793695	12.1317095956852	81.6972494363336	46.6112930049504	54.6664878029924	245.273432523349	10.2127075701098	255.437252305873
TCGA-FD-A3SQ-01A-21R-A22U-07	0.188433355677682	0.133525229938826	166.470101754068	22.9849446084587	0.0582562983631312	57.8481788457301	19.6555158457725	19.4357907436133	54.1163548336305	98.4659751070466	29.352119538317	4.1093264866868	211.664975927978	67.5858796111006	12.9709782759352	0.060747123863908	81.8561003523618	11.5692537290385	78.0683610849914	39.2580969497363	130.650798037188	228.366137329542	59.9180123826855	18.999716171462	12.5222083960302	16.4613728745732	24.6713816619306	53.5242046748763	0.160668525078773	4.58717304677378	0.892353291636715	2.06317493874543	4.77869746428506	220.844452083398	9.97796579812564	0.326558110892052	57.5352417326985	0.0839696522330248	31.5252099413298	1.91668500259717	22.0284432833899	78.3715059758183	8.76266159705763	119.046558652288	28.0250439152472	49.8824698577454	124.505775641109	29.6238396917577	86.6214028455157
TCGA-ZF-A9RF-01A-11R-A38B-07	0.0303563260637102	0.0288444722656946	16.2394951204343	1.66345446296163	0.0186686423746497	100.349018695368	116.484879414857	18.778303891716	80.3265194870053	34.7662852570224	23.5517697677835	0.867641118622181	193.758774078043	87.517011786028	30.5482714622703	0.0313939852303721	109.53686911109	13.875586850457	168.97053716672	10.0774813796727	335.329230398693	123.126931069794	74.3320270595846	27.384357703393	2.65679451905445	17.087194227873	43.4207294693991	42.1953562585277	0.11139859739525	4.96400655397128	0.66527761172619	6.96931814295501	2.05268506966608	30.8952734563271	2.67530718804784	0.135026202364301	19.9629436193805	0.0980661399479567	35.6741293990708	0.788246285252663	2.94256043396585	19.7705879714488	6.37190708955552	77.1168605333813	11.838924175704	63.0232880513949	62.5408753442291	42.4218058878093	26.48717097531
TCGA-DK-A1A3-01A-11R-A13Y-07	0.484047743195309	0.0838788010104315	150.039398575043	47.6854409340045	0.028959357227581	57.3328518698778	6.94592381167443	5.4829352858058	62.5897679934318	119.620891331008	36.2553423773566	4.99355930929035	205.612712031126	75.0403929194937	9.0930430732894	0.0605572126870896	137.077270173941	14.3120512753445	75.036208926144	26.3669379390878	321.292179718836	391.382448531843	115.104441213052	25.7431663016869	34.4502679947097	16.1405255427348	16.6673047856361	113.502340332894	0.396996964861352	3.20050504344653	0.768782721615056	5.09870663440145	6.28879700943556	508.934783694685	10.8660983114032	0.263595190820274	67.5466062000738	0.211594046806073	27.0217497424358	1.57810755838863	56.8803951262998	225.075284741557	9.99610722266439	230.624118768818	36.1969746093565	50.3824738934267	75.7667655405903	23.1819747068664	264.820563659908
TCGA-BT-A2LA-01A-11R-A18C-07	0.00765613428483619	0.00348182984647264	4.01643520875826	0.469198188734209	0.00281991458528329	135.907772102028	6.17786398189796	5.08253826915617	44.9869243853117	3.94990223470855	4.4316094724973	0.263953580154835	231.53618222036	125.185579017399	17.2499700704022	0.0338751169765958	80.3716641428419	11.5834182789441	88.7644892054713	0.728546583471708	122.078943911939	25.0266725417687	55.1653639290903	22.6946152889484	0.0212900289196441	10.0613877216246	15.5545222270981	47.4912083943281	0.146005444785749	3.91323824141442	0.657024283689658	9.69238962874636	1.27668262511149	32.8380901278091	92.9445039390641	0.0117608915301838	10.6406132607742	0.102155109181728	6.01650791264686	0.317555280261447	0.552721327696724	2.75903493039895	28.5159701446991	13.5897852550887	1.77756639286887	30.2263912953883	12.1792749638356	36.0363680625479	5.19439734952683
TCGA-PQ-A6FN-01A-11R-A31N-07	0.0284025703684767	0.00875292710331372	12.4454432517891	7.04522577035958	0.00421216230379006	33.7822085001965	64.172815541289	20.8838023636298	74.5077225665562	64.4746744286773	26.062697877555	0.666746409601149	284.141543139719	70.9314389048627	2.99750026428075	0.00906141340832421	117.515892855294	13.6069895643927	251.781127284879	15.3258226208522	990.280042452555	71.0332637541019	291.495078721825	23.9831921576392	0.395268751747082	23.0269836876909	20.6290996675161	28.4078309146444	0.0753687644360423	0.908040644765836	0.788410678624419	0.457240876218822	1.67584624323746	8.1828964918998	0.840833286094481	0.0101887569355868	34.4843911850801	0.0510109647692177	33.1454983870319	0.935746966439996	1.81285066706537	25.7087284030635	5.12296686859113	107.292609058337	21.6780417503454	49.3262605956715	70.0386878064329	10.2907919396441	37.685476380161
TCGA-GD-A3OP-01A-21R-A220-07	0.243989215738776	0.0856972695982221	142.323887339941	13.3841146547435	0.030303535188291	26.7678545825853	1.98572979141698	3.31147791695291	27.7899171614084	123.092030087703	28.3201915294777	3.68411032095175	185.616190693308	104.931275378615	6.58784526175121	0.219654389385481	149.693493785758	15.4843096008099	60.5125219680847	10.4767700375041	60.9299714546059	234.633386184812	38.0716993160786	20.8599951073476	27.4424390990957	17.7684783658759	25.8830942551253	98.7187195153271	0.53344026512155	10.4624139411759	0.909485590417182	4.21913835110974	8.05959958897882	664.113243705108	28.3336018805548	0.438779311223461	50.0832708065094	0.172406761805872	10.5188565050788	1.983339449682	48.592001367038	144.493517454216	13.836538939111	54.6752904289327	31.9036080480802	50.6757231498176	92.8170674177069	17.5800973395898	183.62905091926
TCGA-FD-A5BT-01A-11R-A26T-07	0.0452876402961485	0.0660898563669052	40.8142277970436	30.5358887241069	0.021599038300449	142.020367691634	83.3323453907258	46.4449328174215	81.8798694805712	91.6899039054054	39.36391375603	1.1910638254967	219.888053411133	66.539203315381	24.0354617218322	0.00315612591456055	190.166806872105	10.9693076904073	156.236246639792	130.40797055925	223.585997061933	247.710174061529	189.595836732343	30.1398449084743	1.435273302754	26.507545669018	25.3898317273736	26.9248320640952	0.0602932857291906	0.765802997135272	0.60733936679905	1.33642759495895	1.78968453023638	22.3478508265903	0.0271195873061677	0.228285859064875	42.8945262883945	0.152884321877269	108.153480262432	4.0611055965533	3.75308583264013	30.5892860692124	2.70541218428267	417.169318053531	38.4682607538475	55.0864122274606	50.4605165650453	50.8635013071837	49.780607991022
TCGA-BL-A3JM-01A-12R-A21D-07	0.0396624746422251	0.0116333251786906	22.0937017454941	3.29859168982207	0.00928875207891634	66.8527788538288	0.671921365537624	3.69991368403258	34.9851345733476	43.6655483189285	9.34484353602495	2.57052518551473	209.647401050318	68.3702489015839	13.8968231304791	0.0846572967890763	44.7353559002747	10.4860320094418	62.3324671059636	3.50583211690325	144.754744847631	98.923696930416	20.0403496842975	8.88815570618466	3.16502816367391	6.24964261343739	14.7706658773465	17.2433140348025	0.0545926538726004	4.77060546701151	0.839566006100585	1.74759908634855	2.64236876211013	55.6023520415727	45.239485791229	0.0609146550211983	16.3430834271836	0.0340316953566797	9.56971747904937	0.139890105458273	3.47981678253824	11.9348536876265	13.9862072503055	50.3984159959214	2.70820385501527	42.5959287277208	106.741350906282	49.5584363845196	24.6861252733124
TCGA-E7-A85H-01A-11R-A352-07	0.151125149654449	0.00788840589950458	31.3460057441597	3.35774737414923	0.00584278574745339	40.3897310343111	6.87374434271324	3.44630409342488	22.5225581002246	82.5135188839096	23.9733133647525	0.689306578027021	222.35101120325	111.281400985207	7.65460673257468	0.0762540318372238	93.3944595482639	15.828269593706	91.8210561677598	3.18498088584247	147.921305464142	122.729357338639	34.9930682640271	23.2163395361541	10.8677610381881	20.750724803079	10.1705399775854	20.6626052909901	0.104736081181295	3.35368402866399	0.775420802095372	3.5689357744107	3.80505639065507	83.1061785121877	15.1360349733323	0.0163413943654874	21.5988525204179	0.0847718149792783	10.9240466681375	0.979019612056914	18.9343178960343	56.5897451230748	9.78194098925823	32.0885417080645	19.0319103972718	44.0391019359504	136.851744956523	24.5082139406971	69.3517476647295
TCGA-CU-A72E-01A-12R-A33J-07	0.110454092157983	0.0105558312868737	30.8486896918263	11.6100855416233	0.00650041995829499	16.4588822666893	59.6279614109582	16.5536407700981	61.7442620017236	183.293359366043	22.1825580500796	1.27031670108402	207.823889946555	60.4717057128919	1.18899498463659	0.0257453793732683	88.8529173827384	13.1733770962507	120.694689852379	13.4962166213119	225.463748608387	92.9918068988326	224.314271251294	18.7107761795312	1.29598088621891	18.4090554204099	16.4739337226068	31.3008046633733	0.1622347628108	1.78186525620572	0.834694947476249	0.590925509238402	4.68613068417562	63.7999042577848	5.513942019922	0.0265230435631459	29.8633569830608	0.119236068800323	21.2860326708114	1.88297515593304	12.8557831143686	56.8243753366084	6.74151622053308	102.953162010814	21.5851858084598	44.8999273647709	271.216600875785	7.5175556049219	62.976098113155
TCGA-FD-A3SN-01A-12R-A22U-07	0.465797829312496	0.0251135376950383	35.1777033677428	11.8041929150342	0.00883001812101799	27.7626190589007	6.03243779030505	4.03358572953687	46.2422876906576	94.99745440949	27.0506218507051	0.87478452976795	248.21138033893	76.8160010290051	9.93478406485142	0.0444053557110454	68.9424360588908	14.8845765618377	117.331786415973	12.19699450888	388.945232933764	203.023993002544	61.8927770434399	19.1764323748033	17.7802843090821	17.0619450947768	46.2434129570932	48.1210055774668	0.219453605658177	6.85911429003877	0.873444652324446	1.4430784229822	4.35765018064355	255.6548189247	2.12205550956329	0.0706574329157717	38.4220173246217	0.135617905037918	18.8720159156553	1.29926618889876	101.109999678909	111.083491644977	5.98331025094317	93.938640732987	21.625425113684	56.230710044906	196.593387405213	13.0601244531732	180.222865606598
TCGA-GU-A762-01A-11R-A33J-07	0.0138694355538267	0.0320291482571948	16.0794420179203	4.5580546647472	0.0102529998543001	67.7210831810221	29.7972000222425	84.2150335933427	130.848749678089	30.9384044832226	43.9083169157486	1.69444405432017	216.362488253608	73.0680641704373	12.7463526279981	0.0112142729476538	62.9681105488583	14.9665688612861	215.997587475739	22.1996677115334	347.111982131203	95.4447544241472	166.47805199303	23.0912502834586	1.02848824824348	23.1821227082121	57.0358219226407	22.9287762105618	0.11478726643086	2.8198184049617	0.782591919444933	1.10424811359356	1.0915700346857	27.0487207528464	1.02165178794136	0.076213302089855	51.0078165059481	0.109070229806518	48.6621201114296	2.35071403385412	0.880303888438145	17.8409150145917	7.633741689479	134.561087005199	28.135686261073	43.7934850798859	115.935049351481	18.1109649387603	33.628556218447
TCGA-GV-A3QH-01A-11R-A220-07	0.218484877712001	0.0607484619511878	86.90522606944	16.5619948512391	0.0353730592732025	16.4743384356398	0.615649430737875	2.16305271809349	53.2622399961065	89.9122373870772	35.3454560678662	1.05854153840312	265.769065215489	152.611232456837	1.31196203803614	0.157290439552932	117.423296690657	18.678006120752	73.7245265285294	5.01228409437682	200.266154349559	99.869759210507	35.6713563429106	21.4863977881383	26.9547831383237	26.5501807186682	23.702206468639	99.7504990498671	0.681428320745289	4.62204313523323	1.0417710779378	8.4159432848647	9.85583970949875	458.682229574721	9.03010041837225	0.135520643432266	32.0007934049876	0.148443999037946	9.6209481596058	1.37744519632099	47.1473788756764	90.178010747838	28.2960132466578	85.4192227645744	28.955694805247	49.6421601395456	64.298486673868	13.1670163961238	126.905254240081
TCGA-FD-A6TF-01A-52R-A32O-07	0.0875515306665245	0.0293825135414695	43.4044359505825	12.0777947078375	0.0130562664899847	36.5286057254022	11.8410595258998	4.50799911212182	36.7549606075706	84.277342024483	25.324504831495	1.28287868054808	220.664193029329	92.6610418116572	9.92123723860806	0.0465231902532961	101.121178352068	14.5651907482449	117.117649992771	11.6264814589017	223.95285195709	81.4030123978166	140.852039247519	19.1359210981306	7.43686510179505	19.4691881245977	29.0291591842951	43.9021183668033	0.170161692218772	3.08129840689531	0.695232205980091	1.57345847356166	2.82076397797788	126.220076298894	4.23692414709713	0.0968433069207884	22.6814124819907	0.123621496900403	24.8802952503035	1.15204826363358	12.1318076754846	55.8757122491857	9.60108130384947	102.543902501575	19.0258294263808	47.003554973553	82.3760106365362	16.5650973197299	90.8216597390509
TCGA-XF-A9SJ-01A-11R-A39I-07	0.104423466928118	0.0589724162549032	16.1585536656892	16.8067717833362	0.0234428458326736	54.6209299011812	24.5332123886215	18.4947871413337	110.659259185782	135.587545386314	28.7517541669346	1.38642480939786	255.344087003344	75.4895350467432	11.0470850076569	0.053411099311039	233.779817675268	15.0827593967476	153.426670807427	35.4293752843609	70.7376789248149	222.294548882019	310.549344421953	23.0556147113666	9.013090712162	23.1053976819991	32.3257811351146	48.0960418580041	0.278020083157529	2.91253809036544	0.738028191555088	2.1386418866572	6.3027389992258	36.9385937164668	4.53292942333946	0.143836431998859	48.4098909422531	0.17817765010652	39.2628363699273	2.82928286024205	8.85382743744413	35.2005789388723	7.51092477265301	283.136332649172	29.6365488801099	44.5653683658639	86.9563597053152	20.1581364626931	112.379011882773
TCGA-ZF-A9RL-01A-11R-A38B-07	0.241681409441801	0.0104468700675828	22.9659848734771	0.565547942507306	0.00686268216448699	11.7391778124207	0.874630147906152	1.19312024449989	5.48516552679732	60.8231397126722	21.8603928628115	0.497534464008052	204.293890757349	106.792511609909	5.13487270075526	0.070654979551999	70.2266536382513	14.8669536021373	64.2927603563711	2.43968048282315	58.5038920488955	77.9383838351508	3.06849093614656	19.7406735583974	11.0717619989403	17.0167339702821	8.91566468108831	25.4139389234465	0.11805105727709	4.98119068119874	0.924260796440264	1.66231555983767	6.92791429565482	221.254411648267	2.78469960333378	0.0315257331426248	21.4622703186131	0.0542440621109185	3.86126560575127	0.689445558363803	37.9276626891896	29.7053887419403	10.2749469064345	27.9013618183585	18.1193178805254	46.4461671292442	101.59521121444	11.0608477547032	84.9778747800849
TCGA-E7-A678-01A-11R-A30C-07	0.0292720352497949	0.00907760766977127	50.9766494719759	1.22997051912514	0.0041985185508141	43.2255469288014	169.829125342473	13.8961141756428	52.9480860164521	71.7636372678309	22.1433957093199	1.27007153767454	188.168649262582	106.35777579404	4.55010719857097	0.0264147587292878	127.171948786204	16.7999738116783	134.528413528181	5.49030978612334	125.79346319399	66.0579876853708	147.500821823891	35.7195481092758	0.577284993505852	22.3807714796561	16.7089753862063	9.96499943557072	0.0590457365941069	1.75343715500809	0.846476815653738	0.705746574762363	2.37417900955438	60.429829008783	6.0045308774412	0.0254313997984017	33.5663059660302	0.0439049604117382	16.9928324750263	1.6200250209135	3.58663098764241	12.2124450956283	4.59534295368511	65.0664401148031	26.0065241018908	54.3562555337877	145.523240057743	16.6740376485584	65.7107548872841
TCGA-GD-A76B-01A-11R-A32O-07	0.114808021868081	0.036556929741129	8.96731770743044	2.68270316187426	0.0121842242465564	12.4176916923444	0.491449440933158	1.26569127629687	16.2191661558442	123.951167108676	29.1736037276209	0.873560254676143	184.368185734084	110.08094244177	5.158507787638	0.128442696467194	82.4991503065591	20.3494455682028	65.1354027524529	4.33164096560477	22.4933964279663	174.90033935558	20.8225118517266	23.6053805670647	67.5880457324545	26.9205953521008	23.5472090782441	46.1161258972837	0.609562536235108	10.1040493770381	0.756599077388953	3.07048681143668	7.96049969529878	160.090094699476	4.64954390749628	0.140294432619675	28.6184802518486	0.0992641383057718	5.17976392145414	3.30576038297996	33.9600767869764	64.7431199618075	14.8622334424455	66.9230572100699	34.1968415641223	38.0610733977115	68.3598557586513	11.4632055823208	154.382979835762
TCGA-GV-A6ZA-01A-12R-A33J-07	0.0454143244607871	0.0163582881583294	12.2181390029641	1.7209057597022	0.00742588970443624	28.0093354968971	4.84639408472443	7.2325396449085	30.835571029169	52.2679781081724	19.4996147360035	0.668122566010739	229.223181432048	100.924952184601	6.94242876550336	0.0610947791446983	102.932711596184	17.942296579503	108.976226234076	3.91330162517234	58.3998928417591	125.848803921126	54.7439322476961	20.900375013498	8.52483283849905	20.8556527290078	25.4395156152633	16.6223490138591	0.149726058540813	5.14724871095547	0.821668501804097	1.18827811852232	4.00107572752811	25.7723741891328	9.96757776211664	0.0301953324243647	18.03480002668	0.0320165856989479	10.8416095951824	1.13825410623599	6.40291255170385	21.7268577369384	10.3774201388677	41.1342405381512	15.2646803045193	42.3020382620322	91.6713059399977	14.8082353636623	53.9463621924656
TCGA-FD-A5C1-01A-11R-A28M-07	0.0227239270531405	0.0809033813201945	7.07718402702369	17.1542083203871	0.0275379520438211	31.7808730313691	45.7115656656452	141.246091303364	200.147244541989	64.2043159708807	33.9993985248039	2.53935523154361	219.736027089215	68.9372008016873	5.06000874151634	0.0318214312321368	143.775457337973	16.1127272774405	168.881426374958	31.2594355275876	184.852911318643	148.483113765257	255.55465284348	21.5467732618502	0.975932576722697	25.3346559615714	55.2770900378364	42.7105079522679	0.264451679956013	2.78185847967574	0.748386819568844	0.935287335036592	2.11422740566775	9.81057535917201	13.2871559391481	0.0967051812735	59.6106182741476	0.110517402366574	39.9063324596557	4.5621349052287	2.5753702501407	17.3918578423899	12.4819390297037	149.367627938226	33.2459004953258	49.4264420231528	72.8368607249973	8.00447169506142	45.9781941126542
TCGA-BT-A20X-01A-11R-A16R-07	0.0381783481880272	0.0235892647069088	15.6685525421825	5.81447297610039	0.0114841397668911	21.3175577294032	48.5285153371879	19.610854889697	116.336057867309	85.1402532740848	20.2372409496305	0.75522502784566	188.228149563243	61.3649431804886	2.79682593773205	0.0200222174372009	168.178501184131	12.0927763491741	136.974780907054	8.96331997746439	241.747616680436	61.0312693276217	302.193749541265	20.7538590784211	0.266579479647962	20.0383374533329	22.1548300670523	72.7902783911994	0.310970020028432	2.65512031718758	0.913122125894277	0.43046692291241	1.54569782715994	36.7858135507026	5.4156944224488	0.0448018287337397	19.8260053729328	0.143747684520215	27.6993366877737	0.757904189770487	6.03140250380263	41.5664484538073	12.4646124843962	112.815535411213	12.9319134535764	84.727297231743	71.8237218870097	8.90676082631432	29.6334706999802
TCGA-K4-A3WV-01A-11R-A22U-07	0.0895759429647374	0.00892721933981401	9.18629674629775	4.51950515580744	0.00854725410465673	24.9247108606697	2.58349690785418	7.76598504390173	33.2999601272248	52.4636559988498	12.2135939395726	0.910883691531798	203.127237303061	76.0011899561668	7.74075881278181	0.08826573478323	60.2856839920459	12.2419819297498	83.5356385607512	3.72470468066467	84.9265023067294	104.327533278631	21.9267633242457	12.1066584932801	6.42999528615213	12.2521856859559	18.9093890887475	55.6284249368776	0.218637333245557	6.77946176182059	0.811421170301663	6.58852436803383	4.86492406130252	118.25525328666	15.6528012030769	0.0396879451125143	17.0459495198309	0.0942404850669604	9.5134179019154	0.649338000849546	9.21623454892546	23.1678869822003	26.6537451059014	49.7058584971088	6.20590616731511	38.6606639263001	272.363232260284	12.0880835361173	41.7480695407595
TCGA-FD-A5C0-01A-11R-A28M-07	0.0615580391631695	0.0218278476056609	54.0041218426643	9.77579678253177	0.0185745170522586	31.5447584287419	38.192823919142	15.8201523287454	45.9145264992913	53.7544463760813	25.5606884597338	2.15205920684051	255.340808565711	76.9294190339202	8.00543174425951	0.0731471862213554	128.37256901271	13.6459864200902	80.5743461539264	10.8767905425992	358.389994877359	114.938531024982	99.1588966894471	15.2655868102714	5.52895694971644	18.890776220689	23.9852645318256	54.3287032295004	0.305484131204169	4.58543325904094	0.954681809955778	2.03466131363696	4.40912055083069	35.7692913922385	29.1607261995084	0.0597762506051677	39.2496827177849	0.101732403937799	16.1232013735984	1.39177140109749	8.27839530302004	47.1606045726106	10.0268844426482	65.5028050324418	20.5467236826753	44.1116505053948	147.134938908145	10.4405447168155	82.9191397704188
TCGA-DK-A3IU-01A-11R-A20F-07	0.0688993291845184	0.0914758347874049	40.7758576599791	12.3675247381886	0.0336295081009117	57.0043301936666	10.0155236812939	17.6056578718649	72.3058960427574	45.794523724174	26.3854010081022	0.726858526759226	138.854584457826	45.1450943250631	14.2499998363382	0.0205618993718588	69.1672478866309	9.37231921276062	69.1595400871659	12.5259214410497	325.038989113128	201.815706079258	78.3639522062091	13.9408825941427	2.77882092946523	18.6920267150468	14.4130136080784	80.2223437227635	0.17769189241502	2.18793775581364	0.665077385017802	1.69449035791602	1.78094863069896	100.987911382238	3.63789531640247	0.249680360165837	31.0918672811305	0.215057773137179	44.6813839299735	2.51114843349892	8.25949924086176	49.5378957667209	4.87342399018648	145.048642324982	24.2675658122066	46.6074562622904	51.948165333647	17.0675222609254	37.6208483267176
TCGA-UY-A78K-01A-11R-A33J-07	0.0750361965962369	0.02571474235016	62.5962951099379	15.6777983100476	0.0285824631608722	53.7737182534167	2.86869539286797	4.44071650354395	33.3500074134011	84.1174202052049	23.0351302276857	0.996871483079523	217.468185087235	83.9349713691634	6.36661810391521	0.0745585255662115	191.941663829272	15.8226615647738	80.2168636368071	5.42298267498364	497.88223320514	145.787383976444	122.268453972767	15.4640315949069	14.5266017950924	16.4184347165309	18.3104180233062	64.1536851617605	0.27735721588856	3.93811106581416	0.778972042360925	3.24245947577232	3.84936381895674	109.682931318731	25.3650785378704	0.11654948137825	32.6457590558494	0.148427871363105	17.5613079083087	1.65639198630711	13.46959603293	46.3734205136083	13.7358660149082	65.3291978261246	20.8379603116718	37.8460454359928	81.792527097733	19.0755373424314	89.7274753360974
TCGA-DK-A1AE-01A-11R-A13Y-07	0.0646355130909013	0.00412114461452024	17.3517044757529	0.85850146024742	0.00239045147775936	8.43677650341405	4.6317828362684	2.7442808071239	20.092817169478	47.9878315847482	17.4728987805964	0.476422941596384	154.457714736286	76.8585777651931	2.08452759096807	0.0326208878985902	36.5468414524218	12.6018996304456	109.806753570426	2.79981671024849	32.1394382413297	101.531643027439	31.8522432186356	18.9443705796331	1.68688566188079	12.6333427036532	10.2448935350086	12.6656369486347	0.0694364368342356	1.88143982691758	0.918315227300442	2.95965718216071	4.81546297606934	122.759664083962	6.38064966012824	0.00730108786505445	11.3001713485984	0.0672722045708159	5.61390675770838	0.439483126629111	10.9404046881119	25.2289960525078	3.0458498418478	43.7955932910456	9.67524687944925	53.4388665293401	440.970751186538	4.70347941050163	45.1098964776823
TCGA-LT-A8JT-01A-11R-A36F-07	0.0830929315990284	0.00733207344084737	22.668065602378	0.74739422186061	0.00447026342978328	12.1547685409838	3.53750366054089	1.90074475324243	12.761407703795	63.1410744545225	18.2215675092456	0.574360573542451	174.618744567397	103.107478538574	4.34339526621415	0.0467993134220399	53.713177433112	15.1151544895914	79.3752047845101	2.80652034840275	13.2518065531979	79.7826811100372	10.8978924350778	23.4662560377057	8.6001492159651	16.551812085185	10.7897639618738	13.7513147662627	0.0928666728742858	4.19100483556065	0.860007297498269	0.881534671621144	3.93433691833962	193.156252647663	3.74720026210968	0.0271933680604202	18.4763621389778	0.0750779509355309	5.96471342711045	1.08861695285939	19.826048449223	24.2084393417132	4.03839041451131	33.3473389833112	20.243967338203	48.7433334459405	93.4276919311643	12.6234397869215	85.4697068035329
TCGA-BT-A20O-01A-21R-A14Y-07	0.0241252118771176	0.0142868735653278	14.4216826481791	1.52131797642243	0.013297151989255	53.2098862149152	9.53194427739605	20.7883256222513	50.3701720694756	39.791394935652	23.3443104565425	0.696655506385991	100.16992716663	37.4928934523786	11.1132713237027	0.0137265712516248	73.4861590667347	8.45294602591403	80.9356586286732	9.62564972323902	172.556970704992	260.308868497237	48.7029602894804	18.6445810560816	0.703815544974399	11.0405880757717	11.3139718554034	26.3410835222162	0.0754316432115066	1.58906347949017	0.630123918119049	1.60804144775335	3.05767448688951	16.691423526563	2.9957416985882	0.0580876942906432	21.0312926079157	0.0998336997409708	21.7726003303623	2.35332555754967	3.36150350705361	15.5657354175326	3.03400241355815	167.574081909208	17.2658759918413	38.4261028531462	122.65277518821	21.5038435338995	25.3658111134255
TCGA-K4-A4AB-01B-12R-A28M-07	0.151115530099935	0.0969371825749163	76.2362175347334	7.2331413107614	0.0191449634839061	34.1505576400161	10.7924726710741	6.24277960383693	61.41307203429	127.051735336508	37.2747509085557	1.62140470784574	204.606325183289	86.3883483280189	4.32820693666566	0.0486634308842749	108.842445761684	13.4808978985329	89.0456545152752	17.7526891131411	114.172671483407	154.195979973228	57.1567811217493	24.175650338195	11.3894829135875	18.9234805159442	19.6009883529979	49.4267295696904	0.132061317165504	2.78176402971395	0.89588424662921	1.07896413239105	7.25109521196158	200.107927016149	2.17291638291417	0.265680515371051	39.2592068106999	0.0945424236936852	24.5742924909327	2.69364629978101	18.2281359909567	84.5615818380489	7.08642778070527	109.566080271453	37.0770756783051	57.7901487664817	212.854412690487	14.891251577161	108.297752332177
TCGA-FD-A43U-01A-11R-A23W-07	0.0831338337313232	0.00762394231258207	7.78258390951362	4.2874896770393	0.00611960202905913	24.121051218342	2.07679843861279	1.34723676721306	19.6181230261905	128.704879901174	14.9743515013548	0.587183419974204	151.178351379317	66.3188945392346	4.44698934201911	0.0145009332421704	56.7449237765728	13.5559943694792	91.0151084354267	9.21814185957499	31.4211811860551	82.4090902009038	25.6125119120387	20.449629610056	5.36985941462166	20.1770606551499	8.37685998271861	9.28160392524289	0.159590112756503	1.56937071599126	0.601890497152722	0.510055154333821	5.05498176383871	42.1972031814353	0.257598562013109	0.0305394873430208	9.54038823785757	0.115342009728077	10.3746196277068	3.28546812008665	15.0327770565493	40.1055987122928	2.91524458006845	101.986703949836	17.2221996717029	26.4373980251279	52.1296397151479	22.4216858860735	67.5785652300032
TCGA-FD-A6TE-01A-12R-A33J-07	0.0582017441717953	0.335285475846188	63.1299171748847	21.6178512948102	0.0754128957424285	43.954773904427	11.9609171434216	32.9634445130241	61.648436963094	82.4373220915149	30.674896190954	3.80284800852924	289.665549420026	84.9876764539808	12.2795808180504	0.150630827593443	306.059648644836	14.8949133435086	83.6055050391063	18.6528158673805	630.316018990799	365.008276910108	143.565545236447	14.3615554719474	22.7502497552001	18.1885241781921	51.7750736002645	162.571893304224	0.474035907028608	9.53461142444984	0.923078694349436	8.37464667341844	5.08902603837171	79.7785263306178	25.7453072790217	0.539659059519894	60.1480641651613	0.125261247579837	26.1711160095683	1.06992394949532	7.36333211998121	60.4662187666804	22.1865346854231	104.742471054735	20.3939794029303	59.7592663185758	140.598250143564	10.9628487628303	89.1755138400028
TCGA-XF-A9SV-01A-21R-A42T-07	0.154694271605292	0.032441241401867	42.8882802456603	9.5816589401392	0.0198049841972229	26.0570996277653	9.2031399729475	4.50025185927232	34.4418835025324	68.3292162530265	27.946552787721	2.88390066404919	213.795616228311	71.4881086194292	7.40981592292997	0.106517605469202	130.143535396722	11.6268990021329	54.7930434272151	10.6506680318819	58.8440722246495	174.20110133725	71.9388894452867	18.8585259173928	26.4112147038609	20.2073582074919	27.8382855298434	48.5106335176411	0.237018892831755	8.04902191592832	0.797600476660635	3.98899864143641	5.656674772821	185.557502447715	9.28624125766927	0.119089763287386	50.800322798357	0.112698185474559	15.7774396177104	1.06142506343187	26.5251624552787	96.3336927215809	11.600848861053	55.6586855369345	32.9926662530193	57.1513121848987	171.966173782761	13.2530295835549	125.896942880612
TCGA-BL-A13I-01A-11R-A277-07	0.038536982222167	0.011210455206314	79.1898516023231	3.97962398651388	0.0209148149518426	63.8780417184995	9.5222436219777	48.5258264431095	36.2847680854181	43.8732840066304	27.565849626918	0.443473024599059	143.013391234557	50.7828751907259	7.74377029396659	0.00635132641069479	16.6253180816272	7.49318795711094	85.9456147389613	8.09006595682329	98.7786219832433	211.216754208311	67.2463680201662	16.2650294833504	0.337057114263158	11.4871657542336	3.85676629013566	10.1213428249296	0.0330547794866696	0.380425840383443	0.743414481787951	0.991721519258973	3.60518554880567	34.0838410104334	0.69243461450058	0.0489332390659656	28.2252483758434	0.110920002039824	19.0314532675084	1.1496683897513	6.95818579396528	18.7187815474775	1.03895708023624	141.397517013667	11.5247881353823	39.7444669306402	158.707443110693	24.117403612795	21.9422784921589
TCGA-GD-A6C6-01A-21R-A31N-07	0.0128107753187424	0.000448735664199172	13.4185821045003	1.11068856628117	0.00115978724527164	126.371877362942	282.584704837444	40.3217904299157	123.597874561681	105.601306618439	22.0687713361367	0.364044964468668	305.070738070392	84.7354865271149	2.47958503471983	0.00557549660441063	133.092930044927	14.2803086593079	322.151361711325	5.39189282229137	473.635204149637	31.2973763488102	809.959284703382	23.1101433044742	0.0340596501310398	20.1089500764176	8.61571439103874	1.00971898980464	0.00983673145056947	0.264590058386776	0.497873772756026	0.13963761190822	0.480180785030524	0.550314401743236	0.0163468965050761	0.00301553552741432	8.23156778071968	0.0193782590951681	54.3696621178669	1.06303552659686	0.661985764986711	7.62889333421581	5.30612373877152	251.657218641636	10.4484448636039	27.2683294447458	65.0176496474337	70.3559923599349	4.88609442857613
TCGA-KQ-A41N-01A-11R-A33J-07	0.783995460693846	0.0156377590601331	8.22398294445432	1.85402510036527	0.00232249207928855	5.06510765299116	0.0475502839767322	0.174103101116666	4.25459726699929	204.221503818062	17.5617474139498	0.194939198826804	226.192366727012	129.868395121136	3.1964142402853	0.135421731408546	48.6565598992139	20.8315080464216	72.9140730894188	2.07081011195048	1.79802669198591	83.8439419334731	6.55001979486127	28.8514776245035	235.895690274345	20.1823194646307	10.6181433992847	26.0261276702004	0.468291072361587	7.6181568131962	0.747840981055891	2.20910489462101	27.3321739415675	627.131549502508	0.235947962480997	0.037903951520358	13.8925218524759	0.172507288623631	2.24932241429285	2.71175605973849	183.451045920844	184.100829136851	6.53862607941943	42.3111223129728	28.6550735798205	29.2904186695629	57.8096841629956	7.56801576882877	297.76398930258
TCGA-4Z-AA7W-01A-11R-A39I-07	0.00365382650183239	0.00681823404978232	0.885820853090684	4.46917348113924	0.0036925325830034	24.9958722173828	121.594222982351	170.852228178136	140.882046742632	47.9685002361803	29.7550608556018	0.918590583990635	261.167409337423	64.8715705793742	1.31188804838752	0.00862609190811305	117.665029909772	17.9333985688494	187.489779211712	14.2420697378544	268.01863867299	39.3182368842168	467.208341657303	18.8068038313694	0.0176851709092462	35.5177743124521	18.9312757731612	9.18618291620692	0.184624502082659	0.410060349973253	0.667657901840299	0.265374088864267	2.72862433802404	1.15393538231224	13.8724020963124	0.00430167428333516	21.8830478962573	0.054687619398053	18.0777649480173	8.78772971213631	0.196014827208796	4.74802646855125	4.50998237034303	133.657873328435	28.1666301227383	29.2607567539468	25.6632523300481	9.39903170004005	23.0914992892273
TCGA-CF-A9FH-01A-11R-A38B-07	0.0302267070145819	0.0204093260599334	16.033183648861	3.54555292597292	0.0142222080817678	41.695261478671	19.7698404177238	9.66568803815183	44.9136095363363	46.8975510634695	23.774861426179	0.908637863404286	235.890160088439	90.3110726919767	10.1490436205522	0.0719399884914811	80.6939024782599	14.7060746542731	92.9289374746258	8.42451024393924	128.446590668562	115.352556792686	40.3424251779147	22.5939019714915	7.53696985917933	22.2910849477282	38.2711660676029	16.7471734007003	0.227289208077078	10.3680343135403	1.02670968047721	1.19315734330689	3.18809291965464	50.9346828981891	8.93640285498567	0.0934822974780596	28.8147129010582	0.0652681144130638	17.1110080664562	1.35949563320328	3.77982849820775	27.8544647893174	11.8721146980679	63.531050321856	22.7592314085465	53.0593529187697	142.892299002341	21.3890797801298	46.5499993892423
TCGA-KQ-A41Q-01A-11R-A33J-07	0.364377595920108	0.0139721261782093	5.04169626396856	3.24212607605314	0.00843461655356495	5.12446738402675	0.774739466370187	0.652823663977027	10.019878548596	88.9879449253661	14.0472478568916	1.11027997173226	206.540409922379	115.873515380681	6.37432510351446	0.222025618146144	55.06817189815	18.6330681425391	72.1482858940668	3.52685200064384	25.2550257857825	149.985114041691	9.61000648549695	17.6120014959091	128.580555285956	17.8101557061633	33.0798459420307	30.4124467444928	0.887141125372331	22.5738093820979	0.872454999391298	3.06464139975864	8.61166756580395	515.360350027484	3.10383030857426	0.056291471742165	25.6577171719384	0.142720799219167	4.07592870290138	1.06386541872011	100.312550968979	56.9019962696095	13.028717567124	28.3796932143404	13.4747740390541	35.9395226742792	145.533534131909	10.3973237899394	154.481803845834
TCGA-E7-A3X6-01A-12R-A22U-07	0.0578312047794785	0.0441430761881873	37.5464551363559	8.15548821164902	0.0278082389257281	41.0748320648398	79.3005765584569	49.35095774905	138.241945101581	71.0216324570202	27.2250963039798	2.0911029343559	216.858989637748	64.2434520620714	6.00686424141035	0.0574161255930988	86.4759477078673	13.6224374734641	97.0437959800925	23.5234664903837	476.688640378583	143.122813607463	143.812278199542	15.0034474338596	3.59254431168665	23.5218798039503	47.9026088167846	49.9911269057517	0.416912001033301	8.60680584539222	0.93202446017497	0.996200820484396	4.12985737550729	106.640941800497	20.6821395195513	0.192123058975128	42.059335152058	0.186259389063172	48.2175758514378	1.95738802746798	4.29863811816283	63.8940740239005	17.3991294708914	122.712741711657	23.8735356145435	49.276423590478	181.284123077266	14.1152947552894	54.556683442443
TCGA-XF-A9SL-01A-11R-A39I-07	0.1160475942654	0.0990881297840657	137.37124105263	9.91386860290902	0.0214053990673649	78.3991866346592	11.8673676805339	5.42838040989275	20.4620652737628	91.9756504192642	21.5197215681435	1.91054612713724	156.480645665832	69.8659089732403	16.7446847423344	0.0282943440745658	99.5869388993802	10.8372064317208	75.3734114785009	23.4196657770881	69.9553167475694	135.808780030119	68.3425402228008	20.6132405487652	6.69021715610072	14.2229614887539	9.41486050688416	33.4937500509161	0.140684827273484	1.82257206413422	0.625999923389993	2.32604359595738	4.82719416172222	135.850547503722	5.02941578010272	0.149845177344829	31.4519511093111	0.104711054214316	22.2793135223454	1.7904103859121	18.8897787753316	74.2523338166489	6.09019238504201	92.3275609672576	21.6697180012785	37.5592004844648	60.53562594292	36.9203014725491	71.6440626317445
TCGA-4Z-AA81-01A-11R-A39I-07	0.0842708653379578	0.128766685636154	63.962776636038	9.74380882807965	0.0429699755842814	74.3393239209569	8.65301438661077	21.1419830512661	146.190138682153	71.9205744640962	42.6648632252747	2.05656082935707	253.390427673585	96.0949610277124	25.999448091033	0.0747240922350398	169.308195238596	18.4218587993618	149.670030223749	15.1019009327607	198.78110257728	299.659790465986	325.990653395884	21.7731704144864	7.36587957444289	24.6030717417726	129.894241514514	85.1794223233036	0.258072616456848	9.49585026325053	1.0222426175882	0.529491624941197	4.93371760491129	78.1310878039553	34.4818370770063	0.262114348498979	40.1621543227576	0.453704756168402	40.1872785795903	2.04119830694589	7.43709244372305	41.357916524625	8.92219966299589	284.02677891858	31.814149841514	67.156537530904	203.329118693188	19.435650189649	121.79014815037
TCGA-GD-A3OP-11A-11R-A220-07	0.021763923160043	0.0305440276376858	17.1086690463765	3.79385406727578	0.0101645684078444	21.7407416729037	7.89439354826047	5.16338674883272	45.3129647443997	40.1750239923207	25.2573582661691	1.965470552661	155.378915925716	75.3188650068142	3.86711435391932	0.0602513238559677	115.471217983964	14.5366852465134	81.9689704546682	7.47367933251609	66.4616494562632	78.964975173742	66.4371698555882	20.1664361244057	1.04442992641812	21.4629097906542	38.0507525677954	53.3854721546126	0.159371662773253	5.23751608622251	0.929399981225348	1.06958788810981	3.10766067724209	140.831402184475	16.7389191809243	0.0967595765180082	17.407899526199	0.102510315809915	10.502393605862	3.00888230513372	2.93510481508635	23.8619019149127	10.8019606569263	67.3414908280177	34.0598239313123	46.2722967283333	92.9541075872819	8.98122771268641	39.5901622284942
TCGA-DK-A1AB-01A-11R-A13Y-07	0.0412661887685042	0.0473252333501086	28.9682497651341	5.62719105878388	0.012383509158384	28.6421699365281	18.9792557564856	26.4033335352009	59.4922893887505	33.6868131233973	27.7846980953818	1.22383912615368	159.73529655035	42.9914018395681	5.30688523236783	0.0196547646549618	36.7150658693283	10.2979711686134	89.6297836684335	15.2100817196458	137.623201565566	95.9883055103257	58.6040412898035	15.1478481339439	0.778917359071394	16.0454833233711	17.1290780189429	47.1066284574179	0.138239550593663	2.98093855420505	0.856604125016634	1.54141148271767	2.41540169037031	75.2746626945076	2.58871562419495	0.0662075090330708	27.5303896981841	0.112043870578229	32.1949420602366	1.15458653908887	5.52161288969125	38.971505965796	6.7699012681309	81.9828682709596	17.1079151749212	72.1589289046652	124.494589253606	12.023039400825	32.3756148433423
TCGA-XF-A9T0-01A-11R-A39I-07	0.108181760116436	0.0150830400080087	60.0016456055905	6.10415671961294	0.00676692752068153	32.890085849826	20.1341361617523	4.59591324997237	19.2756438349891	48.3330113439557	21.1611449612013	1.16142364309671	183.196893428077	76.9127084414748	8.22295036635448	0.0383874488880689	118.307478220118	12.0386493514373	78.5433349323985	3.57158406116109	204.986599639537	123.118968356789	74.7963329036192	23.9456690021267	3.29951108634458	16.9072969194731	12.9609509611556	11.7215070433065	0.0603264049040297	2.22023417042685	0.716988267452883	3.35867327421557	2.2419242583748	73.0746258831127	6.67378179386147	0.0131354908923457	29.7546097192551	0.0342716221573044	10.6333830867129	0.834408367766584	12.680196387691	34.1559280025183	7.47163693510355	78.5105149359276	23.8901639624907	51.2672499898824	46.2756180790275	16.8873463754865	66.4790310512199
TCGA-GC-A3RC-01A-11R-A22U-07	0.0243896858719764	0.0389637301729459	32.4251482284094	19.1389970469447	0.0130256502770045	8.07294668471222	11.941708810913	78.1742541213825	130.954012035775	40.3112179499568	21.3551414694818	1.66397206082699	202.398262578602	38.4390578328263	2.00533090023155	0.0230417210676279	45.7609522037709	8.93022747140836	112.774810970044	16.2440724647666	579.486280572849	78.5471040600964	158.388902805792	8.89365342823035	0.287878022233414	15.7477817837584	32.1556964622096	121.089111381948	0.321941042563322	4.52469401972414	0.897893927534468	0.529414533263758	0.966973653313158	68.7568404805981	3.31096315895015	0.0511910442538647	27.2674761598144	0.146517243027962	35.0882390818442	0.732192363977884	2.68757580376275	30.47190665289	7.77324118731669	51.5365865494233	11.2108669651739	47.7547219983148	104.914951275646	3.35196597283769	31.7448295740147
TCGA-XF-AAN8-01A-11R-A42T-07	0.0416504273339143	0.045845004461545	23.6789972054141	6.03559610642737	0.0248476622119912	132.791458247336	61.2126702182343	8.13730772439091	28.6885297383118	53.8375717395142	24.9941322601763	1.53049532289625	111.713804191065	43.2176123599355	32.1271266916895	0.00464475911001557	105.009634755848	6.80230037369663	73.616437383134	55.7863458724409	21.4213172366518	143.778065408078	30.4528558678234	25.3053628721466	1.49262230325979	13.3739500021793	12.3338651256291	38.059888602296	0.0908267015537361	0.909734173661392	0.631319437312452	1.32766599212042	2.70828462746513	45.1231374335513	0.0914804267270046	0.199990001625053	13.9061439860935	0.157119043800274	44.3959876656399	1.51280931165131	4.71164328294104	30.5048914047908	3.18774533394228	364.97335281705	25.5982400036694	59.8792612136879	48.7509865886138	72.0176312664145	33.1078934748941
TCGA-XF-A8HF-01A-11R-A36F-07	0.504400601844906	0.0242455215805266	24.7181594838332	9.89841019447982	0.00918661786421598	23.4323358546467	2.65603914166099	1.5072482857208	13.6337326054042	187.114427569695	28.6314864853325	0.870642793100275	228.913550570354	91.883389818921	9.16126328574433	0.0502245207968307	112.853562380498	15.7238505064524	95.2682923371351	7.74117284156969	105.894555371809	101.966771260591	46.8591200956399	28.0639027152244	38.169541635654	20.3515398628916	17.2660825869443	42.3305193324522	0.216769579866036	3.38184073776438	0.726160426779977	3.27843890867336	4.84917996773068	207.310395711999	1.05816351174178	0.0876726847181144	46.9943804820003	0.114454646944229	8.22609497362276	1.21955086974011	61.16168411909	114.15498321355	8.41474672893902	98.5449239733488	24.131136441008	54.9705577502827	73.4859237014653	14.055922117981	241.07225938206
TCGA-E5-A2PC-01A-11R-A206-07	0.185164151465982	0.0469578714371632	20.6198509912473	10.1111991383586	0.0109592866673599	13.6474565076578	9.56927928177958	7.4164508594143	83.1167990812841	201.756785643583	45.0730483262026	1.08593499704184	259.445586286867	92.0373944461408	3.074252514647	0.0859771166283453	65.1414554571075	18.0157552331788	132.631483201826	14.5133290763787	151.96397685608	290.958494958412	67.480748382922	23.8576017203746	33.5084939851736	23.5520835767739	30.5292538344345	51.8477388817966	0.246656534483029	4.97187695932536	1.02522776926963	1.65006926820147	12.6999687026731	64.5769634726494	1.39017289880534	0.0611726247453868	47.1908438694031	0.132936373945321	35.5599390456086	3.21593871048789	34.7334586156769	110.204639632494	6.83652499483573	107.298446249887	45.045444930298	64.4728415432122	483.49271216533	7.73835798485571	116.998788938512
TCGA-ZF-A9R2-01A-11R-A39I-07	0.0602293745583288	0.00926192340758605	20.0573128492197	1.65357082311867	0.00755795730384155	29.6008453143341	8.02113391446169	6.96354396980097	39.7985693042935	58.9900481306119	30.9959736243406	0.883715679847441	250.505467392789	103.050851949698	4.53454456321825	0.0523762399710371	56.6382163292567	15.6931326574544	75.0442860813419	3.03970530453062	54.4780769362775	65.0062450278047	36.3848009135805	22.1905734415634	3.14006164229273	24.3005086465404	16.5480002376043	25.2022480518344	0.0777735719061836	3.80971618090698	0.921775991636106	0.590905445402076	3.63186799767307	52.6457950031739	16.8017094124438	0.0307170229969817	17.8100006050007	0.0761571717100529	9.68604048897671	1.28244731163952	7.93880727160348	20.9325515160661	12.9183882206257	55.8969829210981	20.4144729386741	61.9867786038417	93.3836453737743	14.4375845734996	48.4774579421858
TCGA-E5-A4U1-01A-11R-A31N-07	0.0628438581752809	0.00667759229980794	39.8911026261398	2.18423316904563	0.00573824444467945	25.8158810537588	2.25044420185568	3.97935264916635	5.79101424718734	39.471101133568	10.3914090638731	0.413406495942402	243.175665110168	150.188681296676	3.74408854046638	0.0446759149471436	111.454685406418	17.7800867775312	84.0371181521425	2.54563984654671	96.5734576170098	86.2323901249156	59.9712434784664	20.6951662893814	2.66072214062908	17.5354174914965	4.66246412894095	5.13073110570366	0.0372188560114357	1.25924848944735	0.792596051864745	1.07532958228712	2.75909296002821	21.5084131287018	5.54861959733884	0.0146211874030818	16.3163074154171	0.0137007939127118	3.72787503101331	1.09168483413908	8.39156745974973	14.4542349472185	6.81455316335358	20.2708467496593	9.32735810787869	30.7492650553912	25.013571134298	22.970734894669	38.1912424931126
TCGA-BT-A0S7-01A-11R-A10U-07	0.0470669796327905	0.00712903046327355	26.2621469984158	0.740786716263143	0.00444281419092293	9.35627591422872	88.4633238179162	6.29436262817223	77.1655559619816	41.5654478982155	15.9456823575957	1.92833877508485	164.992700882891	86.861827015464	2.19550908042612	0.0188071724201186	167.141258026673	11.493732209822	116.473449074772	4.44859563399041	72.3168003168359	39.448651476354	166.833156090674	22.0610389790157	0.0176951611823543	18.0099789474632	9.77282366984803	23.9017776160053	0.0905053532398506	0.44209709476227	0.855926599853084	1.4047014205033	1.5797924767671	102.980411223758	7.52984741237203	0.0128150572730662	38.1241084153872	0.0452329410773869	12.8990659603504	0.236854162748779	5.01663839351418	9.2793089159508	3.39503764347096	83.3730858623296	11.0141938900744	100.786507953405	57.0304315169749	5.31050220875232	37.5561917236296
TCGA-ZF-A9RM-01A-11R-A38B-07	0.0879898829330575	0.022009777392516	94.1492960601283	9.11156805644448	0.0147042191716879	27.5545435944601	15.954689206524	10.0120790612408	31.5749554635593	40.8960845585282	22.8688820962477	3.99263613356821	218.679048497864	87.7575677830053	5.03653691493224	0.191414879642506	108.870756179655	14.7392420029627	70.3816433067626	6.14171616649412	797.803007703661	134.427735212356	80.9546764786616	13.4866147623328	7.13395525838621	16.9251879833352	20.8705075444139	49.758764795192	0.157471631447597	6.03602171861893	1.02385227967722	4.80430958299457	4.6524579281842	84.6730671585498	42.342601252982	0.040864618234922	25.1927169062162	0.0932615314099009	15.1222839458339	0.75802510710447	8.93890907782597	44.4877168324776	14.5319363252915	28.1448564193493	17.2432459693017	49.5189155867401	90.9335728385525	12.4668596066564	83.8770359346377
TCGA-UY-A9PB-01A-11R-A38B-07	0.0238656632471056	0.0497582738959233	21.98307842727	9.99408419086724	0.0164125203952098	54.6392833541144	35.8809005915804	55.6502215557253	97.5568244312564	26.0644289290216	28.0138435788458	2.34909950488522	196.234689710591	52.7508553779816	15.235551242898	0.0107865186661367	94.02640716634	9.82957075497114	126.963593671607	23.8374830224612	442.83964335238	119.813272058904	104.318882502118	15.5108851720238	2.47307544387346	17.7854858698822	55.1313032769715	74.2151019580076	0.11109386246253	3.31363139815812	0.776995312760118	1.3937970621107	1.49748918745812	28.9228949306848	2.96316990060166	0.0804471047976029	38.6977850624335	0.10928528887043	46.9778928023141	1.44761801456178	1.79684942105298	27.8138330040343	8.67181536625995	132.670407219625	19.5433403684749	58.8411126691224	84.8017512705048	19.2498064034226	36.3185297716176
TCGA-XF-A9SY-01A-21R-A42T-07	0.0140571605495065	0.0195493604746039	10.486082330986	4.63440962206503	0.0112523998653003	37.4358472304757	10.6467515082335	10.9500517776512	66.1511892267931	21.232218303509	30.6806798338413	1.8352787726258	169.065239985979	54.8663108542954	10.2971233825831	0.011117644723374	35.500067353804	10.916597695085	141.983370116891	14.2058403791246	232.567239724536	97.719303998803	88.4362324916483	18.8185097250901	1.97982520745775	16.1629407944563	44.6089140117217	47.9309182604915	0.085619995160119	4.49448393223864	0.794987873655224	1.03225056832832	1.07282000238583	30.2821643294477	1.26560376230941	0.0461730472106704	33.6101522494609	0.0806135389739787	29.4605357084939	0.993214245365942	1.68920672713262	18.5034611917657	9.87493689847783	70.2398514748764	22.3510902716091	77.0275401986396	39.1522066604549	16.2648827156498	18.6187082540916
TCGA-E7-A7DU-01A-11R-A32O-07	0.0548798308909872	0.00630350546205084	9.31734779030872	1.21976862537559	0.00425975325857506	18.1034364631501	5.77221264250196	2.29299765287463	26.8856001424681	95.9812729887717	17.4820860656407	0.328408196291139	233.287043092423	102.692158921566	4.31907057958116	0.0492187187550681	55.0593077461678	17.2436259319041	90.2980383136784	2.89437729361464	51.6425129787833	91.8163006196658	33.0854642014012	20.4993091146737	9.34697024167639	23.9009569491826	14.2117217930108	10.1120632371715	0.117652588388175	5.02997601263228	0.826248923970193	0.457172901393291	3.81999328946137	79.5584902018784	3.03386112403241	0.0216339471610721	17.6030754989488	0.0595386243503132	9.00098113682785	2.07535451016134	13.940222842055	39.6945317248574	5.56278021356546	46.9842575091697	20.8723479863913	45.4163493999974	111.403333101325	14.8395775404134	66.4224425680791
TCGA-XF-AAMJ-01A-11R-A42T-07	0.241275762925624	0.0241081239609333	24.7315081355528	4.45842314309361	0.00919870878851165	26.4881903241291	2.05779997164932	1.41394691834075	10.5744580703342	65.225401394957	17.6997042127916	0.728188577042693	153.83166067308	49.8780335451863	10.9461374277818	0.0153836775696065	28.8742369648444	8.9827579072335	61.8671358367132	6.80270127729229	15.526102392403	111.030582761905	7.36652214879236	14.5551575455521	17.3280614450082	12.8704544757896	16.0757117238749	28.1674155322012	0.182891108814351	5.06060772805404	0.715858073764259	2.4530366169151	4.26201550029432	287.283483661379	0.850867698259863	0.0755484757800106	19.2623027072945	0.105339755372017	9.96382136967002	0.748367885322378	32.6942675850606	52.9726171449284	4.47995578550263	69.4876117038254	14.5486219400155	49.3178496387706	86.8757409555193	21.2933650713762	90.5650973491305
[truncated: 149 more columns]
