# Supplementary material for: Advancing bladder cancer management: development of a prognostic model and personalized therapy
Source: Front Immunol. 2024 Jul 22;15:1430792. doi: 10.3389/fimmu.2024.1430792 (PMC11298345; doi:10.3389/fimmu.2024.1430792)
Supplement: Supplementary file 3 [file DataSheet_2.zip › bioinformation- supplementary file/GO.txt]

ONTOLOGY	ID	Description	GeneRatio	BgRatio	pvalue	p.adjust	qvalue	geneID	Count
BP	GO:0030198	extracellular matrix organization	43/336	301/18723	2.5657207078229e-26	4.40319493390474e-23	3.75662799783199e-23	ADAMTS12/AEBP1/C6orf15/CAV1/CCDC80/COL10A1/COL11A1/COL12A1/COL14A1/COL1A1/COL1A2/COL3A1/COL5A1/COL5A2/COL8A2/COMP/CREB3L1/CTSG/CTSK/DDR2/DPT/ELN/EMILIN1/FAP/FMOD/GREM1/IBSP/IHH/KLK5/KLK7/LOX/LUM/MELTF/MMP9/NID2/POSTN/PTX3/PXDN/SFRP2/SMOC1/SULF1/TGFBI/TNFRSF11B	43
BP	GO:0043062	extracellular structure organization	43/336	302/18723	2.94531173996648e-26	4.40319493390474e-23	3.75662799783199e-23	ADAMTS12/AEBP1/C6orf15/CAV1/CCDC80/COL10A1/COL11A1/COL12A1/COL14A1/COL1A1/COL1A2/COL3A1/COL5A1/COL5A2/COL8A2/COMP/CREB3L1/CTSG/CTSK/DDR2/DPT/ELN/EMILIN1/FAP/FMOD/GREM1/IBSP/IHH/KLK5/KLK7/LOX/LUM/MELTF/MMP9/NID2/POSTN/PTX3/PXDN/SFRP2/SMOC1/SULF1/TGFBI/TNFRSF11B	43
BP	GO:0045229	external encapsulating structure organization	43/336	304/18723	3.87491487289944e-26	4.40319493390474e-23	3.75662799783199e-23	ADAMTS12/AEBP1/C6orf15/CAV1/CCDC80/COL10A1/COL11A1/COL12A1/COL14A1/COL1A1/COL1A2/COL3A1/COL5A1/COL5A2/COL8A2/COMP/CREB3L1/CTSG/CTSK/DDR2/DPT/ELN/EMILIN1/FAP/FMOD/GREM1/IBSP/IHH/KLK5/KLK7/LOX/LUM/MELTF/MMP9/NID2/POSTN/PTX3/PXDN/SFRP2/SMOC1/SULF1/TGFBI/TNFRSF11B	43
BP	GO:0030199	collagen fibril organization	19/336	61/18723	6.03511727069603e-19	5.14342869395069e-16	4.3881655312982e-16	AEBP1/COL11A1/COL12A1/COL14A1/COL1A1/COL1A2/COL3A1/COL5A1/COL5A2/COMP/DDR2/DPT/EMILIN1/FMOD/GREM1/LOX/LUM/PXDN/SFRP2	19
BP	GO:0061448	connective tissue development	32/336	252/18723	3.04135778927143e-18	2.07359774072526e-15	1.76910980458042e-15	ADAMTS12/BARX2/BGN/CCN3/CHI3L1/CHRDL2/COL11A1/COL1A1/COL5A1/COMP/CTSK/CYTL1/ECM1/EFEMP1/EPYC/GREM1/HOXB3/HYAL1/IHH/LOX/LUM/MGP/PDGFRB/PKDCC/PTHLH/RFLNA/SERPINB7/SFRP2/SULF1/TGFBI/TRPS1/WNT11	32
BP	GO:0051216	cartilage development	28/336	190/18723	7.91089809512932e-18	4.49470860104931e-15	3.83470376084953e-15	ADAMTS12/BARX2/BGN/CCN3/CHI3L1/CHRDL2/COL11A1/COL1A1/COMP/CTSK/CYTL1/ECM1/EFEMP1/EPYC/GREM1/HOXB3/HYAL1/IHH/LUM/MGP/PKDCC/PTHLH/RFLNA/SFRP2/SULF1/TGFBI/TRPS1/WNT11	28
BP	GO:0001503	ossification	38/336	408/18723	7.95904226280814e-17	3.87605358198757e-14	3.30689229656224e-14	ASPN/CDH11/CHRDL1/CHRDL2/CLEC11A/COL11A1/COL1A1/COL1A2/COL5A2/COL6A1/COMP/CREB3L1/CTHRC1/CTSK/DDR2/ECM1/FBN2/GDPD2/GPC3/GREM1/IBSP/IHH/ITGA11/LOX/MGP/MMP9/PKDCC/PTHLH/RFLNA/SFRP2/SHH/SMOC1/SOST/SPP1/TGFB3/TNC/TWIST2/WNT11	38
BP	GO:0031214	biomineral tissue development	21/336	169/18723	3.40747484234872e-12	1.45201021719585e-09	1.23879644597494e-09	ASPN/COL1A1/COL1A2/COMP/DDR2/ECM1/FAM20A/FAM20C/FBN2/GPC3/GREM1/IBSP/LOX/MGP/PKDCC/PTHLH/RFLNA/SPP1/TBX1/TGFB3/WNT11	21
BP	GO:0110148	biomineralization	21/336	171/18723	4.29036202945086e-12	1.62509379537755e-09	1.38646436109623e-09	ASPN/COL1A1/COL1A2/COMP/DDR2/ECM1/FAM20A/FAM20C/FBN2/GPC3/GREM1/IBSP/LOX/MGP/PKDCC/PTHLH/RFLNA/SPP1/TBX1/TGFB3/WNT11	21
BP	GO:0002062	chondrocyte differentiation	16/336	106/18723	6.93851416022239e-11	2.36533947721981e-08	2.01801206575731e-08	ADAMTS12/CCN3/COL11A1/COMP/CYTL1/ECM1/EFEMP1/GREM1/IHH/PKDCC/PTHLH/RFLNA/SFRP2/SULF1/TGFBI/TRPS1	16
BP	GO:0030282	bone mineralization	16/336	119/18723	4.10043063343978e-10	1.27076072994511e-07	1.08416170719561e-07	ASPN/COL1A2/COMP/DDR2/ECM1/FBN2/GPC3/GREM1/IBSP/LOX/MGP/PKDCC/PTHLH/RFLNA/TGFB3/WNT11	16
BP	GO:0007178	transmembrane receptor protein serine/threonine kinase signaling pathway	26/336	355/18723	1.45464353404021e-09	4.13239983961922e-07	3.52559656539744e-07	ASPN/ATOH8/CAV1/CCN3/CD109/CHRDL1/CILP/COL1A2/COL3A1/COMP/EMILIN1/FBN1/FBN2/FMOD/GPC3/GREM1/HPGD/HTRA3/LOX/SFRP2/SFRP4/SHH/SOST/SULF1/TGFB3/VIM	26
BP	GO:0032963	collagen metabolic process	14/336	104/18723	5.08906395190408e-09	1.33450915477239e-06	1.13854928737741e-06	COL1A1/COL1A2/COL5A1/CREB3L1/CTSK/EMILIN1/FAP/IHH/KLK6/MMP9/PDGFRB/SERPINB7/TGFB3/VIM	14
BP	GO:0001649	osteoblast differentiation	20/336	229/18723	6.29332806817449e-09	1.53242538460049e-06	1.30740341747114e-06	COL1A1/COL6A1/CREB3L1/CTHRC1/DDR2/FBN2/GDPD2/GREM1/IBSP/IHH/ITGA11/LOX/PTHLH/SFRP2/SHH/SMOC1/SPP1/TNC/TWIST2/WNT11	20
BP	GO:0048705	skeletal system morphogenesis	19/336	220/18723	1.81937328941957e-08	4.13482902908755e-06	3.52766905169564e-06	ACP5/BARX2/COL11A1/COL1A1/COMP/FBN2/GREM1/HOXB3/HOXB5/HOXB6/HOXB8/HYAL1/IHH/MGP/RFLNA/SFRP2/SFRP4/TBX1/TGFB3	19
BP	GO:0001706	endoderm formation	10/336	54/18723	3.60126981397866e-08	7.67295549740827e-06	6.54625558948883e-06	COL11A1/COL12A1/COL5A1/COL5A2/COL6A1/DUSP2/FN1/ITGA5/LAMA3/MMP9	10
BP	GO:0035987	endodermal cell differentiation	9/336	45/18723	8.70527880217606e-08	1.74566443744813e-05	1.48933036101625e-05	COL11A1/COL12A1/COL5A1/COL5A2/COL6A1/FN1/ITGA5/LAMA3/MMP9	9
BP	GO:0090101	negative regulation of transmembrane receptor protein serine/threonine kinase signaling pathway	14/336	131/18723	1.01316476080731e-07	1.89370992921521e-05	1.61563679252184e-05	ASPN/CAV1/CCN3/CD109/CHRDL1/CILP/EMILIN1/FBN1/FBN2/GREM1/HTRA3/SFRP2/SOST/TGFB3	14
BP	GO:0008544	epidermis development	22/336	324/18723	1.05545581270428e-07	1.89370992921521e-05	1.61563679252184e-05	ANXA1/CALML5/CD109/EMP1/FGF7/KLK5/KLK7/KRT16/KRT34/KRT5/KRTAP5-9/LAMA3/LAMC2/PTHLH/S100A7/SCEL/SFRP4/SHH/SLITRK6/SPRR1B/SPRR2A/SPRR2D	22
BP	GO:0090287	regulation of cellular response to growth factor stimulus	21/336	304/18723	1.5507781773312e-07	2.64330140326104e-05	2.25515794945585e-05	ADAMTS12/ASPN/CAV1/CD109/CHRDL1/CREB3L1/DCN/EMILIN1/FBN1/FBN2/FGFBP1/GPC3/GREM1/HTRA3/ITGA5/LOX/SFRP2/SFRP4/SOST/SULF1/TGFB3	21
BP	GO:0090092	regulation of transmembrane receptor protein serine/threonine kinase signaling pathway	19/336	256/18723	2.02622064063397e-07	3.28923150662915e-05	2.80623941356976e-05	ASPN/CAV1/CCN3/CD109/CHRDL1/CILP/EMILIN1/FBN1/FBN2/GPC3/GREM1/HTRA3/LOX/SFRP2/SFRP4/SHH/SOST/SULF1/TGFB3	19
BP	GO:0048562	embryonic organ morphogenesis	20/336	285/18723	2.39131945352888e-07	3.70545818958179e-05	3.16134720100492e-05	COL11A1/CTHRC1/EFEMP1/FBN1/FBN2/HOXB3/HOXB5/HOXB6/HOXB8/HYAL1/IHH/MFAP5/SHH/SLITRK6/STRA6/TBX1/TBX3/TCAP/TGFB3/WNT11	20
BP	GO:0032964	collagen biosynthetic process	9/336	51/18723	2.71870721269159e-07	3.72741329460157e-05	3.18007840946848e-05	COL1A1/COL5A1/CREB3L1/EMILIN1/IHH/PDGFRB/SERPINB7/TGFB3/VIM	9
BP	GO:0001704	formation of primary germ layer	13/336	121/18723	2.73350930962274e-07	3.72741329460157e-05	3.18007840946848e-05	ATOH8/COL11A1/COL12A1/COL5A1/COL5A2/COL6A1/DUSP2/FN1/ITGA5/LAMA3/MMP9/SFRP2/WNT11	13
BP	GO:0048706	embryonic skeletal system development	13/336	121/18723	2.73350930962274e-07	3.72741329460157e-05	3.18007840946848e-05	COL11A1/COL1A1/HOXB3/HOXB5/HOXB6/HOXB8/HYAL1/IHH/SHH/SULF1/TBX1/TGFB3/WNT11	13
BP	GO:0042060	wound healing	24/336	422/18723	7.2319822089903e-07	9.48224128863382e-05	8.08986511880171e-05	ANXA1/APOE/CAV1/CD109/COL1A1/COL3A1/COL5A1/COMP/DCN/F13A1/F2RL2/FAP/FN1/ITGA5/KRT6A/LOX/PDGFRB/POSTN/S100A8/SERPINB2/SHH/TGFB3/TNC/TSPAN8	24
BP	GO:0002063	chondrocyte development	7/336	31/18723	1.0223975619126e-06	0.000129087158835558	0.000110131947897252	COL11A1/COMP/ECM1/PTHLH/RFLNA/SFRP2/SULF1	7
BP	GO:0007492	endoderm development	10/336	77/18723	1.14572428219206e-06	0.000139491931356883	0.000119008879387093	COL11A1/COL12A1/COL5A1/COL5A2/COL6A1/DUSP2/FN1/ITGA5/LAMA3/MMP9	10
BP	GO:0061037	negative regulation of cartilage development	7/336	32/18723	1.28864094397196e-06	0.000151481964758634	0.00012923829140452	ADAMTS12/CTSK/EFEMP1/GREM1/PTHLH/RFLNA/WNT11	7
BP	GO:0010712	regulation of collagen metabolic process	8/336	47/18723	1.69167037377405e-06	0.000192230143473191	0.000164002990973253	CREB3L1/EMILIN1/FAP/IHH/PDGFRB/SERPINB7/TGFB3/VIM	8
BP	GO:0009612	response to mechanical stimulus	16/336	216/18723	1.92419803622091e-06	0.000211599713079905	0.00018052832509604	CHI3L1/COL11A1/COL1A1/COL3A1/CXCL12/DCN/IGFBP2/IHH/POSTN/SCEL/SLITRK6/SOST/STRA6/TCAP/TNC/WNT11	16
BP	GO:0018149	peptide cross-linking	7/336	35/18723	2.45817644349004e-06	0.000261872609245548	0.000223419128729045	ANXA1/BGN/COL3A1/DCN/F13A1/FN1/SPRR1B	7
BP	GO:0042476	odontogenesis	12/336	130/18723	3.97626297488959e-06	0.000410760014587837	0.000350443846877829	ASPN/COL1A1/COL1A2/CSF3R/FAM20A/FAM20C/KLK5/SHH/TBX1/TGFB3/TNC/TNFRSF11B	12
BP	GO:0050673	epithelial cell proliferation	23/336	437/18723	4.54727224059031e-06	0.000455930913769775	0.000388981832840589	APOE/ATOH8/CAV1/CCL24/CCN3/CD109/COL8A2/CXCL12/ECM1/EPGN/FAP/FGF7/FGFBP1/GPC3/HYAL1/IHH/KLK8/KRT4/NRP2/SFRP2/SHH/SULF1/TBX1	23
BP	GO:0090288	negative regulation of cellular response to growth factor stimulus	11/336	111/18723	5.05416990181523e-06	0.000492276148436804	0.000419990118457609	ADAMTS12/CHRDL1/CREB3L1/DCN/EMILIN1/FBN1/GREM1/HTRA3/SFRP2/SOST/SULF1	11
BP	GO:0043588	skin development	17/336	263/18723	5.85653214765726e-06	0.000554581058093433	0.000473146149823889	ANXA1/CD109/COL1A1/COL1A2/COL3A1/COL5A1/COL5A2/COMP/FGF7/KLK5/KRT16/S100A7/SCEL/SHH/SPRR1B/SPRR2A/SPRR2D	17
BP	GO:0061035	regulation of cartilage development	9/336	73/18723	6.13543344094998e-06	0.000565288989194553	0.00048228172396429	ADAMTS12/CTSK/EFEMP1/GREM1/PKDCC/PTHLH/RFLNA/TRPS1/WNT11	9
BP	GO:0007369	gastrulation	14/336	185/18723	6.60714068860981e-06	0.000592730068617654	0.000505693344117144	ATOH8/COL11A1/COL12A1/COL5A1/COL5A2/COL6A1/DUSP2/FN1/GPC3/ITGA5/LAMA3/MMP9/SFRP2/WNT11	14
BP	GO:0032967	positive regulation of collagen biosynthetic process	6/336	27/18723	6.87787639741519e-06	0.000601196939456113	0.000512916936195902	CREB3L1/IHH/PDGFRB/SERPINB7/TGFB3/VIM	6
BP	GO:0010714	positive regulation of collagen metabolic process	6/336	28/18723	8.62215910664523e-06	0.00073482350986384	0.000626921726622652	CREB3L1/IHH/PDGFRB/SERPINB7/TGFB3/VIM	6
BP	GO:0032965	regulation of collagen biosynthetic process	7/336	42/18723	8.85432251987985e-06	0.000736204523665132	0.000628099951795328	CREB3L1/EMILIN1/IHH/PDGFRB/SERPINB7/TGFB3/VIM	7
BP	GO:0070167	regulation of biomineral tissue development	10/336	97/18723	9.56814963838864e-06	0.000776614812315878	0.000662576377214732	ASPN/COMP/DDR2/ECM1/FBN2/GREM1/MGP/PKDCC/RFLNA/TGFB3	10
BP	GO:0030500	regulation of bone mineralization	9/336	78/18723	1.0654143062862e-05	0.000844650551192943	0.000720621720506431	COMP/DDR2/ECM1/FBN2/GREM1/MGP/PKDCC/RFLNA/TGFB3	9
BP	GO:0110149	regulation of biomineralization	10/336	99/18723	1.14834800546254e-05	0.000889708716050406	0.000759063526098801	ASPN/COMP/DDR2/ECM1/FBN2/GREM1/MGP/PKDCC/RFLNA/TGFB3	10
BP	GO:0071560	cellular response to transforming growth factor beta stimulus	16/336	250/18723	1.24667754888386e-05	0.000930743267024236	0.00079407254690771	ASPN/CAV1/CD109/CILP/COL1A1/COL1A2/COL3A1/EMILIN1/FBN1/FBN2/FMOD/HPGD/HTRA3/LOX/POSTN/TGFB3	16
BP	GO:0060840	artery development	10/336	100/18723	1.25591640607553e-05	0.000930743267024236	0.00079407254690771	APOE/COMP/GJA5/HPGD/LOX/PDGFRB/SHH/STRA6/TBX1/WNT11	10
BP	GO:2000027	regulation of animal organ morphogenesis	11/336	125/18723	1.58487837250223e-05	0.00114954263231066	0.000980743324350205	CTHRC1/FGF7/GPC3/GPC6/GREM1/SFRP2/SHH/SULF1/TBX1/TNFRSF11B/WNT11	11
BP	GO:0022617	extracellular matrix disassembly	8/336	63/18723	1.62374740906855e-05	0.00115319894114889	0.000983862739310614	CTSG/CTSK/DDR2/FAP/KLK5/KLK7/MELTF/MMP9	8
BP	GO:0071559	response to transforming growth factor beta	16/336	256/18723	1.67328119661617e-05	0.00116412563250296	0.000993184950859395	ASPN/CAV1/CD109/CILP/COL1A1/COL1A2/COL3A1/EMILIN1/FBN1/FBN2/FMOD/HPGD/HTRA3/LOX/POSTN/TGFB3	16
BP	GO:0006026	aminoglycan catabolic process	6/336	32/18723	1.95217821332452e-05	0.00133099510584466	0.00113555124282435	CHI3L1/HYAL1/LYVE1/OVGP1/PGLYRP3/PGLYRP4	6
BP	GO:0060348	bone development	14/336	205/18723	2.12002316603399e-05	0.00141708999470782	0.00120900392316861	ACP5/BGN/COL1A1/COMP/EPYC/FBN1/GREM1/IHH/LOX/RFLNA/SFRP2/SFRP4/SULF1/TGFB3	14
BP	GO:0048048	embryonic eye morphogenesis	6/336	33/18723	2.35020543424041e-05	0.00154074044717799	0.00131449749287576	EFEMP1/FBN1/FBN2/IHH/MFAP5/STRA6	6
BP	GO:0048568	embryonic organ development	21/336	427/18723	3.24646050315014e-05	0.00208814789721488	0.00178152341016958	COL11A1/CTHRC1/EFEMP1/FBN1/FBN2/HOXB3/HOXB5/HOXB6/HOXB8/HYAL1/IHH/MFAP5/PKDCC/SHH/SLITRK6/STRA6/TBX1/TBX3/TCAP/TGFB3/WNT11	21
BP	GO:0090090	negative regulation of canonical Wnt signaling pathway	11/336	137/18723	3.73923313301627e-05	0.00236056402786157	0.00201393784532631	APOE/CAV1/CTHRC1/GPC3/GREM1/IGFBP2/SFRP2/SFRP4/SHH/SOST/WNT11	11
BP	GO:0030278	regulation of ossification	10/336	115/18723	4.26672440963883e-05	0.0026445933659016	0.00225626019977648	COMP/DDR2/ECM1/FBN2/GREM1/MGP/PKDCC/RFLNA/SOST/TGFB3	10
BP	GO:0071772	response to BMP	12/336	165/18723	4.45190422282324e-05	0.00266255113957973	0.0022715810466594	ADAMTS12/CHRDL1/COMP/FBN1/GPC3/GREM1/HTRA3/SFRP2/SFRP4/SOST/SULF1/TGFB3	12
BP	GO:0071773	cellular response to BMP stimulus	12/336	165/18723	4.45190422282324e-05	0.00266255113957973	0.0022715810466594	ADAMTS12/CHRDL1/COMP/FBN1/GPC3/GREM1/HTRA3/SFRP2/SFRP4/SOST/SULF1/TGFB3	12
BP	GO:0032330	regulation of chondrocyte differentiation	7/336	54/18723	4.83379392017597e-05	0.00284110404722067	0.00242391517267626	ADAMTS12/EFEMP1/GREM1/PKDCC/PTHLH/RFLNA/TRPS1	7
BP	GO:0048844	artery morphogenesis	8/336	74/18723	5.32582094578581e-05	0.00307724128884472	0.00262537792563893	APOE/COMP/GJA5/HPGD/PDGFRB/STRA6/TBX1/WNT11	8
BP	GO:0009595	detection of biotic stimulus	6/336	38/18723	5.43203641444616e-05	0.00308630202280783	0.00263310817773943	C4B/FAP/PGLYRP3/PGLYRP4/SRPX/SSC5D	6
BP	GO:0030510	regulation of BMP signaling pathway	9/336	96/18723	5.71101011718829e-05	0.00319161204745818	0.00272295443551187	CHRDL1/FBN1/GPC3/GREM1/HTRA3/SFRP2/SFRP4/SOST/SULF1	9
BP	GO:0030178	negative regulation of Wnt signaling pathway	12/336	170/18723	5.95461832053325e-05	0.00327407965398352	0.002793312465133	APCDD1L/APOE/CAV1/CTHRC1/GPC3/GREM1/IGFBP2/SFRP2/SFRP4/SHH/SOST/WNT11	12
BP	GO:0007179	transforming growth factor beta receptor signaling pathway	13/336	198/18723	6.25092766634393e-05	0.00335841601615897	0.00286526484156404	ASPN/CAV1/CD109/COL1A2/COL3A1/EMILIN1/FBN1/FBN2/FMOD/HPGD/HTRA3/LOX/TGFB3	13
BP	GO:0010463	mesenchymal cell proliferation	6/336	39/18723	6.32355948852503e-05	0.00335841601615897	0.00286526484156404	FGF7/GPC3/IHH/SHH/TBX1/WNT11	6
BP	GO:0050678	regulation of epithelial cell proliferation	19/336	381/18723	6.40355063215995e-05	0.00335841601615897	0.00286526484156404	APOE/ATOH8/CAV1/CCL24/CD109/CXCL12/ECM1/EPGN/FGF7/FGFBP1/GPC3/HYAL1/IHH/KRT4/NRP2/SFRP2/SHH/SULF1/TBX1	19
BP	GO:0016540	protein autoprocessing	5/336	25/18723	7.14395609048849e-05	0.00363488750932466	0.00310113914815706	CTSE/IHH/KLK6/PCSK9/SHH	5
BP	GO:0032331	negative regulation of chondrocyte differentiation	5/336	25/18723	7.14395609048849e-05	0.00363488750932466	0.00310113914815706	ADAMTS12/EFEMP1/GREM1/PTHLH/RFLNA	5
BP	GO:0048771	tissue remodeling	12/336	175/18723	7.87688280047972e-05	0.00394886668629932	0.00336901349500394	ACP5/BGN/CAV1/CSPG4/CTHRC1/CTSK/DDR2/GREM1/IHH/SPP1/TGFB3/TNFRSF11B	12
BP	GO:0006029	proteoglycan metabolic process	8/336	79/18723	8.53071217093576e-05	0.00421466634648116	0.0035957830249116	ADAMTS12/BGN/COL11A1/CYTL1/DCN/HYAL1/IHH/SULF1	8
BP	GO:0097186	amelogenesis	5/336	26/18723	8.71558678597422e-05	0.0042437561265978	0.00362060124987717	CSF3R/FAM20A/FAM20C/KLK5/TBX1	5
BP	GO:0051604	protein maturation	16/336	294/18723	8.83856512139758e-05	0.0042437561265978	0.00362060124987717	ADAM19/COMP/CPXM1/CPXM2/CTSE/CTSG/DUOXA2/GAS1/IHH/IL1R2/KLK6/LTO1/MELTF/NNAT/PCSK9/SHH	16
BP	GO:0030509	BMP signaling pathway	11/336	152/18723	9.63489173942102e-05	0.0045618536027342	0.00389198916316086	CHRDL1/COMP/FBN1/GPC3/GREM1/HTRA3/SFRP2/SFRP4/SOST/SULF1/TGFB3	11
BP	GO:0030512	negative regulation of transforming growth factor beta receptor signaling pathway	8/336	81/18723	0.000101961075422468	0.0047614425495232	0.00406227038777619	ASPN/CAV1/CD109/EMILIN1/FBN1/FBN2/HTRA3/TGFB3	8
BP	GO:0034505	tooth mineralization	5/336	27/18723	0.000105400865919362	0.00485556151242035	0.00414256888385772	ASPN/COL1A1/FAM20A/FAM20C/TBX1	5
BP	GO:0010171	body morphogenesis	6/336	43/18723	0.000111246292187287	0.00505651480088615	0.00431401410966279	COL1A1/GPC3/IHH/STRA6/TBX1/TGFB3	6
BP	GO:0006936	muscle contraction	17/336	347/18723	0.00019093732645938	0.00856454402500034	0.00730692289483748	CASQ1/CASQ2/CAV1/CNN1/COMP/DES/DSC2/GJA5/HSPB6/KCNE4/MYBPH/PLN/SGCA/SULF1/SYNM/TBX3/TCAP	17
BP	GO:0060828	regulation of canonical Wnt signaling pathway	14/336	253/18723	0.000203722214339909	0.00901933803486686	0.00769493476720667	APOE/CAV1/COL1A1/CTHRC1/GPC3/GREM1/IGFBP2/PPM1N/SCEL/SFRP2/SFRP4/SHH/SOST/WNT11	14
BP	GO:0042475	odontogenesis of dentin-containing tooth	8/336	90/18723	0.000213746278742631	0.00922355777510924	0.00786916679768008	CSF3R/FAM20A/FAM20C/KLK5/SHH/TBX1/TNC/TNFRSF11B	8
BP	GO:0046849	bone remodeling	8/336	90/18723	0.000213746278742631	0.00922355777510924	0.00786916679768008	ACP5/CTHRC1/CTSK/GREM1/IHH/SPP1/TGFB3/TNFRSF11B	8
BP	GO:0045861	negative regulation of proteolysis	17/336	351/18723	0.000218518782677465	0.00931163162684348	0.00794430784918206	C4B/CD109/COL6A3/ECM1/GAS1/GPC3/IL1R2/MAP1A/MMP9/SERPINB13/SERPINB2/SERPINB4/SERPINB7/SFRP2/SHH/SPINK1/TIMP2	17
BP	GO:0016485	protein processing	13/336	225/18723	0.000224707058862545	0.00945711560077055	0.00806842889716973	ADAM19/COMP/CPXM1/CPXM2/CTSE/CTSG/GAS1/IHH/IL1R2/KLK6/MELTF/PCSK9/SHH	13
BP	GO:0090596	sensory organ morphogenesis	14/336	256/18723	0.000230004582656978	0.00956201978387364	0.00815792890733287	COL11A1/COL5A1/COL5A2/COL8A2/CTHRC1/EFEMP1/FBN1/FBN2/IHH/MFAP5/SLITRK6/STRA6/TBX1/TCAP	14
BP	GO:0060323	head morphogenesis	5/336	32/18723	0.000244280899539251	0.010033175741317	0.00855990013223782	COL1A1/IHH/STRA6/TBX1/TGFB3	5
BP	GO:0048704	embryonic skeletal system morphogenesis	8/336	94/18723	0.000288527832620576	0.0115834570278669	0.0098825374837493	COL11A1/HOXB3/HOXB5/HOXB6/HOXB8/HYAL1/TBX1/TGFB3	8
BP	GO:0009952	anterior/posterior pattern specification	12/336	201/18723	0.000288821897145406	0.0115834570278669	0.0098825374837493	EMX2/GPC3/HES6/HOXB3/HOXB5/HOXB6/HOXB8/SFRP2/SHH/TBX1/TBX3/TCAP	12
BP	GO:0030111	regulation of Wnt signaling pathway	16/336	328/18723	0.000307607916118988	0.0120225249786601	0.0102571325179595	APCDD1L/APOE/CAV1/COL1A1/CTHRC1/GPC3/GREM1/IGFBP2/PPM1N/SCEL/SFRP2/SFRP4/SHH/SOST/SULF1/WNT11	16
BP	GO:0007160	cell-matrix adhesion	13/336	233/18723	0.00031534157623938	0.0120225249786601	0.0102571325179595	ADAMTS12/COL3A1/EMILIN1/EPDR1/FN1/GREM1/ITGA11/ITGBL1/LYVE1/MSLN/MUC4/NID2/POSTN	13
BP	GO:0060541	respiratory system development	12/336	203/18723	0.000316144219112961	0.0120225249786601	0.0102571325179595	CHI3L1/FGF7/GPC3/LOX/MSC/PDGFRB/PKDCC/SHH/STRA6/TGFB3/TNC/WNT11	12
BP	GO:0071774	response to fibroblast growth factor	9/336	120/18723	0.000316462544308159	0.0120225249786601	0.0102571325179595	COL1A1/CREB3L1/FGF7/FGFBP1/HYAL1/POSTN/SULF1/TBX1/TNC	9
BP	GO:0061564	axon development	20/336	467/18723	0.000318370333882899	0.0120225249786601	0.0102571325179595	APOE/B4GALT6/BOC/CDH11/CRTAC1/CXCL12/DAB1/EPHB6/FN1/KLK8/LAMA3/LAMC2/MAP1A/NRP2/PLA2G10/SHH/SLITRK6/SPP1/TNC/VSTM2L	20
BP	GO:0031589	cell-substrate adhesion	17/336	363/18723	0.00032312929737908	0.0120225249786601	0.0102571325179595	ADAMTS12/CCDC80/COL1A1/COL3A1/EMILIN1/EPDR1/FN1/GREM1/ITGA11/ITGA5/ITGBL1/LYVE1/MELTF/MSLN/MUC4/NID2/POSTN	17
BP	GO:0030514	negative regulation of BMP signaling pathway	6/336	52/18723	0.000324456526264807	0.0120225249786601	0.0102571325179595	CHRDL1/FBN1/GREM1/HTRA3/SFRP2/SOST	6
BP	GO:0003002	regionalization	16/336	331/18723	0.000340241517823972	0.012471863809268	0.0106404902518125	EMX2/GPC3/GREM1/HES6/HOXB3/HOXB5/HOXB6/HOXB8/ITGAM/NRP2/SFRP2/SHH/TBX1/TBX3/TCAP/WNT11	16
BP	GO:0003151	outflow tract morphogenesis	7/336	74/18723	0.000361662126746956	0.0131057009995996	0.0111812545311617	ELN/GJA5/NRP2/SFRP2/TBX1/TBX3/WNT11	7
BP	GO:0030324	lung development	11/336	177/18723	0.000365221940440587	0.0131057009995996	0.0111812545311617	CHI3L1/FGF7/GPC3/LOX/PDGFRB/PKDCC/SHH/STRA6/TGFB3/TNC/WNT11	11
BP	GO:0060537	muscle tissue development	18/336	403/18723	0.000383847874992453	0.0136305979775966	0.0116290754232911	CASQ1/CAV1/COL11A1/DCN/ELN/GJA5/GREM1/IHH/LOX/MSC/PDGFRB/PLN/RGS4/SHH/STRA6/TBX1/TBX3/TCAP	18
BP	GO:0001667	ameboidal-type cell migration	20/336	475/18723	0.000395618398907756	0.0139037435245004	0.0118621121669249	ANXA1/APOE/ATOH8/CCN3/DCN/DDR2/FAP/FGF7/FGFBP1/FN1/GPC3/GREM1/HYAL1/KRT16/MMP9/NRP2/PTPRR/SHH/TBX1/WNT11	20
BP	GO:0001655	urogenital system development	16/336	338/18723	0.000428223712230083	0.0148960677040036	0.0127087230600614	ANXA1/DCN/EMX2/FBN1/GPC3/GREM1/HPGD/MMP9/PCSK9/PDGFRB/SERPINB7/SHH/STRA6/SULF1/TNC/WNT11	16
BP	GO:0030323	respiratory tube development	11/336	181/18723	0.000441531097328194	0.0152038334423416	0.0129712963521297	CHI3L1/FGF7/GPC3/LOX/PDGFRB/PKDCC/SHH/STRA6/TGFB3/TNC/WNT11	11
BP	GO:0072111	cell proliferation involved in kidney development	4/336	21/18723	0.000478906446848407	0.0162309101412178	0.0138475566905513	GPC3/PDGFRB/SERPINB7/SHH	4
BP	GO:0048565	digestive tract development	9/336	127/18723	0.000480880587932826	0.0162309101412178	0.0138475566905513	CLMP/DAB1/IHH/PKDCC/SFRP2/SHH/STRA6/TGFB3/WNT11	9
BP	GO:0017015	regulation of transforming growth factor beta receptor signaling pathway	9/336	128/18723	0.00050925020939148	0.0170199408217211	0.0145207257848159	ASPN/CAV1/CD109/EMILIN1/FBN1/FBN2/HTRA3/LOX/TGFB3	9
BP	GO:0051346	negative regulation of hydrolase activity	17/336	379/18723	0.000528355625913157	0.0174870323178442	0.014919229375555	ANXA1/C4B/CD109/COL6A3/ECM1/GPC3/MMP9/PLIN5/PLN/PTX3/SERPINB13/SERPINB2/SERPINB4/SERPINB7/SFRP2/SPINK1/TIMP2	17
BP	GO:0006022	aminoglycan metabolic process	9/336	129/18723	0.000538978989231607	0.0175247798774932	0.0149514340681829	BGN/CHI3L1/DCN/HYAL1/LYVE1/OVGP1/PDGFRB/PGLYRP3/PGLYRP4	9
BP	GO:0061844	antimicrobial humoral immune response mediated by antimicrobial peptide	7/336	79/18723	0.000539777614296504	0.0175247798774932	0.0149514340681829	KLK5/KLK7/KRT6A/LEAP2/PGLYRP3/PGLYRP4/S100A7	7
BP	GO:0030277	maintenance of gastrointestinal epithelium	4/336	22/18723	0.000577105634951315	0.0185599349957456	0.0158345865875917	MUC2/MUC4/TFF1/TFF2	4
BP	GO:0060249	anatomical structure homeostasis	15/336	314/18723	0.000585229684143083	0.0186453083480726	0.0159074236821184	ABCA4/ACP5/ALB/CALB2/CTSK/CYTL1/IHH/LOX/MAP1A/MUC2/MUC4/SPP1/TFF1/TFF2/TNFRSF11B	15
BP	GO:0042445	hormone metabolic process	12/336	218/18723	0.000599856690568762	0.018849927827111	0.0160819967535804	AKR1B15/CTSG/CTSK/CYP3A5/DUOXA2/HSD17B2/KLK6/RBP1/SHH/SPP1/SULT2A1/TTR	12
BP	GO:1903844	regulation of cellular response to transforming growth factor beta stimulus	9/336	131/18723	0.000602711098021444	0.018849927827111	0.0160819967535804	ASPN/CAV1/CD109/EMILIN1/FBN1/FBN2/HTRA3/LOX/TGFB3	9
BP	GO:0072203	cell proliferation involved in metanephros development	3/336	10/18723	0.000625936231982026	0.0193983328620612	0.0165498737700128	GPC3/PDGFRB/SHH	3
BP	GO:0043271	negative regulation of ion transport	10/336	160/18723	0.00064101446078673	0.0196866513227204	0.0167958554305712	CASQ2/CAV1/KCNE4/MAOB/MMP9/PCSK9/PLN/RGS4/SFRP4/SPINK1	10
BP	GO:0035988	chondrocyte proliferation	4/336	23/18723	0.000688791358196542	0.0209650869651073	0.0178865650629422	CCN3/COMP/DDR2/IHH	4
BP	GO:0055123	digestive system development	9/336	137/18723	0.000831849072921725	0.0250836576614877	0.0214003631621221	CLMP/DAB1/IHH/PKDCC/SFRP2/SHH/STRA6/TGFB3/WNT11	9
BP	GO:0060021	roof of mouth development	7/336	85/18723	0.0008388198807303	0.0250836576614877	0.0214003631621221	MSC/PKDCC/SHH/TBX1/TBX3/TGFB3/WNT11	7
BP	GO:0035581	sequestering of extracellular ligand from receptor	3/336	11/18723	0.00084924965536155	0.0251747136967611	0.0214780484921187	FBN1/FBN2/GREM1	3
BP	GO:0007517	muscle organ development	15/336	327/18723	0.000885256440713075	0.0260158552275075	0.022195676458169	CASQ1/CAV1/COL11A1/COL6A3/DCN/ELN/ITGA11/LOX/MSC/SGCA/SHH/STRA6/TAGLN/TBX1/TCAP	15
BP	GO:0030216	keratinocyte differentiation	9/336	139/18723	0.000922343628823043	0.0268740976979295	0.0229278942549534	ANXA1/CD109/KLK5/KRT16/S100A7/SCEL/SPRR1B/SPRR2A/SPRR2D	9
BP	GO:0010466	negative regulation of peptidase activity	13/336	262/18723	0.000948500556726475	0.0274020203210216	0.0233782965052208	C4B/CD109/COL6A3/ECM1/GPC3/MMP9/SERPINB13/SERPINB2/SERPINB4/SERPINB7/SFRP2/SPINK1/TIMP2	13
BP	GO:0098581	detection of external biotic stimulus	4/336	25/18723	0.000956570607416698	0.0274029344595254	0.0233790764112547	C4B/PGLYRP3/PGLYRP4/SSC5D	4
BP	GO:0030177	positive regulation of Wnt signaling pathway	9/336	140/18723	0.000970498891755183	0.0275702560166118	0.0235218284028033	CAV1/COL1A1/GPC3/PPM1N/SCEL/SFRP2/SFRP4/SHH/SULF1	9
BP	GO:0044344	cellular response to fibroblast growth factor stimulus	8/336	113/18723	0.00098926556540022	0.0278711265491682	0.0237785189839131	COL1A1/CREB3L1/FGF7/FGFBP1/HYAL1/POSTN/SULF1/TBX1	8
BP	GO:0009913	epidermal cell differentiation	11/336	202/18723	0.00109566382129322	0.029991980701612	0.0255879460494832	ANXA1/CD109/KLK5/KRT16/S100A7/SCEL/SFRP4/SLITRK6/SPRR1B/SPRR2A/SPRR2D	11
BP	GO:0060324	face development	5/336	44/18723	0.00110501599022923	0.029991980701612	0.0255879460494832	COL1A1/HOXB3/STRA6/TBX1/TGFB3	5
BP	GO:0006027	glycosaminoglycan catabolic process	4/336	26/18723	0.00111464601460887	0.029991980701612	0.0255879460494832	HYAL1/LYVE1/PGLYRP3/PGLYRP4	4
BP	GO:0048736	appendage development	10/336	172/18723	0.00111716062290681	0.029991980701612	0.0255879460494832	COMP/FBN2/GPC3/GREM1/IHH/PKDCC/SFRP2/SHH/SMOC1/TBX3	10
BP	GO:0060173	limb development	10/336	172/18723	0.00111716062290681	0.029991980701612	0.0255879460494832	COMP/FBN2/GPC3/GREM1/IHH/PKDCC/SFRP2/SHH/SMOC1/TBX3	10
BP	GO:0061430	bone trabecula morphogenesis	3/336	12/18723	0.00111733104989872	0.029991980701612	0.0255879460494832	COL1A1/FBN2/GREM1	3
BP	GO:0072001	renal system development	14/336	302/18723	0.00117854350080547	0.0313879280800456	0.0267789119467558	DCN/EMX2/FBN1/GPC3/GREM1/HPGD/MMP9/PCSK9/PDGFRB/SERPINB7/SHH/STRA6/SULF1/WNT11	14
BP	GO:0060070	canonical Wnt signaling pathway	14/336	303/18723	0.00121607264607251	0.0316395397190548	0.0269935768302939	APOE/CAV1/COL1A1/CTHRC1/GPC3/GREM1/IGFBP2/PPM1N/SCEL/SFRP2/SFRP4/SHH/SOST/WNT11	14
BP	GO:0031670	cellular response to nutrient	5/336	45/18723	0.00122511564767241	0.0316395397190548	0.0269935768302939	COL1A1/FOLR2/LPL/POSTN/TNC	5
BP	GO:0048546	digestive tract morphogenesis	5/336	45/18723	0.00122511564767241	0.0316395397190548	0.0269935768302939	IHH/SFRP2/SHH/STRA6/WNT11	5
BP	GO:0085029	extracellular matrix assembly	5/336	45/18723	0.00122511564767241	0.0316395397190548	0.0269935768302939	COL1A2/EMILIN1/IHH/LOX/PXDN	5
BP	GO:0003401	axis elongation	4/336	27/18723	0.00129016691003314	0.0326085745975981	0.0278203182329017	SFRP2/SHH/TNC/WNT11	4
BP	GO:0018108	peptidyl-tyrosine phosphorylation	16/336	375/18723	0.00129133398963794	0.0326085745975981	0.0278203182329017	CAV1/CNTN1/CSPG4/DDR2/DOK7/EFEMP1/EPGN/EPHB6/FGF7/GREM1/IL34/ITGA5/PDGFRB/PKDCC/SFRP2/SPINK1	16
BP	GO:0150063	visual system development	16/336	375/18723	0.00129133398963794	0.0326085745975981	0.0278203182329017	CHRDL1/COL5A1/COL5A2/COL8A2/EFEMP1/FBN1/FBN2/IHH/ITGAM/MFAP5/PDGFRB/SHH/SLITRK6/SMOC1/STRA6/VIM	16
BP	GO:0050679	positive regulation of epithelial cell proliferation	11/336	207/18723	0.00133423853155365	0.0334442584857823	0.0285332899588447	CCL24/CXCL12/ECM1/EPGN/FGF7/FGFBP1/HYAL1/IHH/NRP2/SHH/TBX1	11
BP	GO:1900046	regulation of hemostasis	6/336	68/18723	0.00137258666370585	0.0340932549788547	0.0290869875427508	APOE/CAV1/COMP/FAP/SERPINB2/TSPAN8	6
BP	GO:0045765	regulation of angiogenesis	15/336	342/18723	0.00138435407444086	0.0340932549788547	0.0290869875427508	ADAM12/CCL24/CHI3L1/CREB3L1/DCN/ECM1/EMILIN1/GREM1/HSPB6/HYAL1/ITGA5/NPR1/PTGIS/SFRP2/SULF1	15
BP	GO:0018212	peptidyl-tyrosine modification	16/336	378/18723	0.00140164538344837	0.0340932549788547	0.0290869875427508	CAV1/CNTN1/CSPG4/DDR2/DOK7/EFEMP1/EPGN/EPHB6/FGF7/GREM1/IL34/ITGA5/PDGFRB/PKDCC/SFRP2/SPINK1	16
BP	GO:0060349	bone morphogenesis	7/336	93/18723	0.00142558923394317	0.0340932549788547	0.0290869875427508	ACP5/COL1A1/COMP/IHH/SFRP2/SFRP4/TGFB3	7
BP	GO:1900115	extracellular regulation of signal transduction	3/336	13/18723	0.00143330346412376	0.0340932549788547	0.0290869875427508	FBN1/FBN2/GREM1	3
BP	GO:1900116	extracellular negative regulation of signal transduction	3/336	13/18723	0.00143330346412376	0.0340932549788547	0.0290869875427508	FBN1/FBN2/GREM1	3
BP	GO:0003012	muscle system process	18/336	452/18723	0.00143330700788949	0.0340932549788547	0.0290869875427508	CASQ1/CASQ2/CAV1/CNN1/COMP/DES/DSC2/GJA5/HSPB6/KCNE4/MYBPH/PLN/RGS4/SGCA/SULF1/SYNM/TBX3/TCAP	18
BP	GO:0050878	regulation of body fluid levels	16/336	379/18723	0.00144013749397333	0.0340932549788547	0.0290869875427508	APOE/CAV1/COL3A1/COMP/CYP4F12/F13A1/F2RL2/FAP/FN1/GJA5/KRT16/NPR1/SCNN1G/SERPINB2/SHH/TSPAN8	16
BP	GO:0010464	regulation of mesenchymal cell proliferation	4/336	28/18723	0.00148412144250091	0.034539964461064	0.0294681020227941	IHH/SHH/TBX1/WNT11	4
BP	GO:0060325	face morphogenesis	4/336	28/18723	0.00148412144250091	0.034539964461064	0.0294681020227941	COL1A1/STRA6/TBX1/TGFB3	4
BP	GO:0090279	regulation of calcium ion import	5/336	47/18723	0.00149389534772235	0.034539964461064	0.0294681020227941	CXCL12/PDGFRB/PLN/PLPP4/SPINK1	5
BP	GO:0006941	striated muscle contraction	10/336	179/18723	0.00150794294730952	0.034539964461064	0.0294681020227941	CASQ1/CASQ2/CAV1/DSC2/GJA5/KCNE4/MYBPH/PLN/SYNM/TCAP	10
BP	GO:1903035	negative regulation of response to wounding	7/336	94/18723	0.00151707693290016	0.034539964461064	0.0294681020227941	APOE/CD109/FAP/KLK8/SERPINB2/SPP1/TSPAN8	7
BP	GO:0048880	sensory system development	16/336	381/18723	0.00151979896425919	0.034539964461064	0.0294681020227941	CHRDL1/COL5A1/COL5A2/COL8A2/EFEMP1/FBN1/FBN2/IHH/ITGAM/MFAP5/PDGFRB/SHH/SLITRK6/SMOC1/STRA6/VIM	16
BP	GO:0007409	axonogenesis	17/336	418/18723	0.0015432935402435	0.0348416402562257	0.0297254796214206	APOE/B4GALT6/BOC/CDH11/CXCL12/DAB1/EPHB6/FN1/LAMA3/LAMC2/MAP1A/NRP2/PLA2G10/SHH/SLITRK6/SPP1/VSTM2L	17
BP	GO:0002548	monocyte chemotaxis	6/336	70/18723	0.00159585659914807	0.0348889246018699	0.029765820714507	ANXA1/CCL24/CCN3/CXCL12/GREM1/S100A7	6
BP	GO:0006942	regulation of striated muscle contraction	7/336	95/18723	0.00161307653502698	0.0348889246018699	0.029765820714507	CASQ1/CASQ2/CAV1/DSC2/GJA5/MYBPH/PLN	7
BP	GO:0019730	antimicrobial humoral response	8/336	122/18723	0.001620757628174	0.0348889246018699	0.029765820714507	CTSG/KLK5/KLK7/KRT6A/LEAP2/PGLYRP3/PGLYRP4/S100A7	8
BP	GO:0045766	positive regulation of angiogenesis	10/336	181/18723	0.0016379641976261	0.0348889246018699	0.029765820714507	ADAM12/CCL24/CHI3L1/ECM1/GREM1/HSPB6/HYAL1/ITGA5/PTGIS/SFRP2	10
BP	GO:1904018	positive regulation of vasculature development	10/336	181/18723	0.0016379641976261	0.0348889246018699	0.029765820714507	ADAM12/CCL24/CHI3L1/ECM1/GREM1/HSPB6/HYAL1/ITGA5/PTGIS/SFRP2	10
BP	GO:1901342	regulation of vasculature development	15/336	348/18723	0.00164143815232956	0.0348889246018699	0.029765820714507	ADAM12/CCL24/CHI3L1/CREB3L1/DCN/ECM1/EMILIN1/GREM1/HSPB6/HYAL1/ITGA5/NPR1/PTGIS/SFRP2/SULF1	15
BP	GO:1903053	regulation of extracellular matrix organization	5/336	48/18723	0.00164345387518599	0.0348889246018699	0.029765820714507	AEBP1/DDR2/EMILIN1/FAP/MELTF	5
BP	GO:0014706	striated muscle tissue development	16/336	384/18723	0.00164622770749119	0.0348889246018699	0.029765820714507	CASQ1/CAV1/COL11A1/DCN/ELN/GJA5/GREM1/LOX/MSC/PDGFRB/PLN/RGS4/SHH/TBX1/TBX3/TCAP	16
BP	GO:0044409	entry into host	9/336	151/18723	0.00164773155203903	0.0348889246018699	0.029765820714507	ANPEP/CAV1/CD209/CLDN6/ITGA5/KRT6A/MRC1/PTX3/TRIM31	9
BP	GO:0048592	eye morphogenesis	9/336	151/18723	0.00164773155203903	0.0348889246018699	0.029765820714507	COL5A1/COL5A2/COL8A2/EFEMP1/FBN1/FBN2/IHH/MFAP5/STRA6	9
BP	GO:0090025	regulation of monocyte chemotaxis	4/336	29/18723	0.00169749280004413	0.0355684004295682	0.0303455220351383	CCN3/CXCL12/GREM1/S100A7	4
BP	GO:0003007	heart morphogenesis	12/336	246/18723	0.00170068913758276	0.0355684004295682	0.0303455220351383	COL11A1/COL5A1/ELN/GJA5/IHH/NRP2/SFRP2/SHH/TBX1/TBX3/TCAP/WNT11	12
BP	GO:0052547	regulation of peptidase activity	18/336	461/18723	0.00178017505146203	0.0370037606733783	0.0315701133965955	C4B/CAV1/CD109/COL6A3/ECM1/FN1/GPC3/MMP9/PCOLCE/PCOLCE2/S100A8/SERPINB13/SERPINB2/SERPINB4/SERPINB7/SFRP2/SPINK1/TIMP2	18
BP	GO:0033627	cell adhesion mediated by integrin	6/336	72/18723	0.00184571217070805	0.0377624235786903	0.0322173739321367	CCN3/FBN1/ITGA11/ITGA5/ITGBL1/SFRP2	6
BP	GO:0035567	non-canonical Wnt signaling pathway	6/336	72/18723	0.00184571217070805	0.0377624235786903	0.0322173739321367	CTHRC1/GPC3/GPC6/SFRP2/SFRP4/WNT11	6
BP	GO:0048659	smooth muscle cell proliferation	10/336	184/18723	0.00184990458716377	0.0377624235786903	0.0322173739321367	APOE/CCN3/CNN1/ELN/HPGD/MMP9/NPR1/OGN/PDGFRB/TGFB3	10
BP	GO:0010669	epithelial structure maintenance	4/336	30/18723	0.00193125727640645	0.0388994878086148	0.0331874711877855	MUC2/MUC4/TFF1/TFF2	4
BP	GO:0070168	negative regulation of biomineral tissue development	4/336	30/18723	0.00193125727640645	0.0388994878086148	0.0331874711877855	ASPN/ECM1/GREM1/RFLNA	4
BP	GO:0007596	blood coagulation	11/336	217/18723	0.00193983952111015	0.0388994878086148	0.0331874711877855	APOE/CAV1/COL3A1/COMP/F13A1/F2RL2/FAP/FN1/SERPINB2/SHH/TSPAN8	11
BP	GO:0015850	organic hydroxy compound transport	13/336	284/18723	0.00195307414043438	0.0389358464604726	0.0332184909204075	ABCA4/APOE/AQP9/CAV1/CES1/CXCL12/MAOB/PCSK9/PLA2G10/SHH/SPP1/STRA6/SYT8	13
BP	GO:1900047	negative regulation of hemostasis	5/336	50/18723	0.00197513220598968	0.0390404337929358	0.0333077206064077	APOE/COMP/FAP/SERPINB2/TSPAN8	5
BP	GO:0035924	cellular response to vascular endothelial growth factor stimulus	6/336	73/18723	0.00198122471287119	0.0390404337929358	0.0333077206064077	ADAMTS12/ANXA1/DCN/GAS1/NRP2/PDGFRB	6
BP	GO:0010874	regulation of cholesterol efflux	5/336	51/18723	0.00215815050514864	0.0420407718402954	0.0358674877938387	APOE/CAV1/CES1/PLA2G10/SHH	5
BP	GO:0045104	intermediate filament cytoskeleton organization	5/336	51/18723	0.00215815050514864	0.0420407718402954	0.0358674877938387	DES/KRT16/SHH/SYNM/VIM	5
BP	GO:0048566	embryonic digestive tract development	4/336	31/18723	0.00218638245995636	0.0420464621739596	0.0358723425565918	IHH/PKDCC/SHH/STRA6	4
BP	GO:0110150	negative regulation of biomineralization	4/336	31/18723	0.00218638245995636	0.0420464621739596	0.0358723425565918	ASPN/ECM1/GREM1/RFLNA	4
BP	GO:0051051	negative regulation of transport	18/336	470/18723	0.00219544449016275	0.0420464621739596	0.0358723425565918	ANXA1/APOE/CASQ2/CAV1/CCN3/KCNE4/MAOB/MMP9/PCSK9/PKDCC/PLA2G10/PLN/RGS4/SFRP4/SHH/SPINK1/TFF2/VSNL1	18
BP	GO:0050830	defense response to Gram-positive bacterium	7/336	101/18723	0.00229237477388172	0.0435985964681435	0.0371965608193421	ACP5/CTSG/GBP6/KRT6A/PGLYRP3/PGLYRP4/SSC5D	7
BP	GO:0007599	hemostasis	11/336	222/18723	0.00231746362237651	0.0435985964681435	0.0371965608193421	APOE/CAV1/COL3A1/COMP/F13A1/F2RL2/FAP/FN1/SERPINB2/SHH/TSPAN8	11
BP	GO:0050817	coagulation	11/336	222/18723	0.00231746362237651	0.0435985964681435	0.0371965608193421	APOE/CAV1/COL3A1/COMP/F13A1/F2RL2/FAP/FN1/SERPINB2/SHH/TSPAN8	11
BP	GO:0044403	biological process involved in symbiotic interaction	13/336	290/18723	0.00234388447790951	0.0435985964681435	0.0371965608193421	ANPEP/APOE/CAV1/CD209/CLDN6/CTSG/FN1/ITGA5/KRT6A/LRRC15/MRC1/PTX3/TRIM31	13
BP	GO:0045103	intermediate filament-based process	5/336	52/18723	0.00235322433268947	0.0435985964681435	0.0371965608193421	DES/KRT16/SHH/SYNM/VIM	5
BP	GO:0060071	Wnt signaling pathway, planar cell polarity pathway	5/336	52/18723	0.00235322433268947	0.0435985964681435	0.0371965608193421	CTHRC1/GPC3/GPC6/SFRP2/WNT11	5
BP	GO:0007389	pattern specification process	17/336	436/18723	0.00239950304714353	0.0442157075011475	0.0377230550171128	EMX2/GPC3/GREM1/HES6/HOXB3/HOXB5/HOXB6/HOXB8/IHH/ITGAM/NRP2/SFRP2/SHH/TBX1/TBX3/TCAP/WNT11	17
BP	GO:1904063	negative regulation of cation transmembrane transport	7/336	102/18723	0.00242427380250741	0.0444319859825148	0.0379075750782567	CASQ2/CAV1/KCNE4/MMP9/PCSK9/PLN/RGS4	7
BP	GO:0051235	maintenance of location	14/336	327/18723	0.00246678893408013	0.044969430354434	0.0383661008998784	ALB/APOE/CASQ1/CASQ2/CAV1/CES1/FBN1/FBN2/LPL/PLA2G10/PLIN5/PLN/S100A7/S100A8	14
BP	GO:0001822	kidney development	13/336	293/18723	0.00256213870756453	0.0464592066706781	0.0396371178555476	DCN/FBN1/GPC3/GREM1/HPGD/MMP9/PCSK9/PDGFRB/SERPINB7/SHH/STRA6/SULF1/WNT11	13
BP	GO:0090130	tissue migration	15/336	365/18723	0.00259539449606284	0.0468132266512075	0.0399391533980597	ACTG2/ANXA1/APOE/ATOH8/CCN3/DCN/FAP/FGF7/FGFBP1/GREM1/HYAL1/KRT16/MMP9/NRP2/PTPRR	15
BP	GO:0007565	female pregnancy	10/336	193/18723	0.00262189820188381	0.0470423735274837	0.0401346522537671	EPYC/HPGD/IGFBP2/IHH/MMP9/OVGP1/PTHLH/SPP1/TAC3/TGFB3	10
BP	GO:0045667	regulation of osteoblast differentiation	8/336	132/18723	0.00265837918808127	0.0474471971317752	0.0404800313952525	CTHRC1/DDR2/FBN2/GDPD2/GREM1/SFRP2/SMOC1/TWIST2	8
BP	GO:0010649	regulation of cell communication by electrical coupling	3/336	16/18723	0.00269668473774596	0.0478801993279998	0.0408494513727636	CASQ2/CAV1/GJA5	3
BP	GO:0071295	cellular response to vitamin	4/336	33/18723	0.0027645317257665	0.0482606031270665	0.0411739965231615	COL1A1/FOLR2/POSTN/TNC	4
BP	GO:1901380	negative regulation of potassium ion transmembrane transport	4/336	33/18723	0.0027645317257665	0.0482606031270665	0.0411739965231615	CASQ2/CAV1/KCNE4/RGS4	4
BP	GO:0032371	regulation of sterol transport	6/336	78/18723	0.00277473693543709	0.0482606031270665	0.0411739965231615	APOE/CAV1/CES1/PCSK9/PLA2G10/SHH	6
BP	GO:0032374	regulation of cholesterol transport	6/336	78/18723	0.00277473693543709	0.0482606031270665	0.0411739965231615	APOE/CAV1/CES1/PCSK9/PLA2G10/SHH	6
BP	GO:0016055	Wnt signaling pathway	17/336	444/18723	0.00289130493413814	0.0500327843679032	0.0426859499493652	APCDD1L/APOE/CAV1/COL1A1/CTHRC1/GPC3/GPC6/GREM1/IGFBP2/PPM1N/SCEL/SFRP2/SFRP4/SHH/SOST/SULF1/WNT11	17
BP	GO:0090263	positive regulation of canonical Wnt signaling pathway	7/336	106/18723	0.00301120302759726	0.0515877395697	0.0440125748965065	CAV1/COL1A1/GPC3/PPM1N/SCEL/SFRP2/SFRP4	7
BP	GO:0001654	eye development	15/336	371/18723	0.00302612660382469	0.0515877395697	0.0440125748965065	CHRDL1/COL5A1/COL5A2/COL8A2/EFEMP1/FBN1/FBN2/IHH/MFAP5/PDGFRB/SHH/SLITRK6/SMOC1/STRA6/VIM	15
BP	GO:0198738	cell-cell signaling by wnt	17/336	446/18723	0.00302656142972719	0.0515877395697	0.0440125748965065	APCDD1L/APOE/CAV1/COL1A1/CTHRC1/GPC3/GPC6/GREM1/IGFBP2/PPM1N/SCEL/SFRP2/SFRP4/SHH/SOST/SULF1/WNT11	17
BP	GO:0086004	regulation of cardiac muscle cell contraction	4/336	34/18723	0.00308943277305434	0.0523973946434938	0.0447033398897573	CAV1/DSC2/GJA5/PLN	4
BP	GO:0031099	regeneration	10/336	198/18723	0.00315107317601306	0.0530334207011938	0.0452459716222996	ANXA1/CCN3/CXCL12/IHH/KLK6/KLK8/POSTN/SGCA/SPP1/TNC	10
BP	GO:0007229	integrin-mediated signaling pathway	7/336	107/18723	0.00317360452421342	0.0530334207011938	0.0452459716222996	COL3A1/FN1/ITGA11/ITGA5/ITGAM/ITGBL1/LAMA3	7
BP	GO:0032526	response to retinoic acid	7/336	107/18723	0.00317360452421342	0.0530334207011938	0.0452459716222996	COL1A1/HSD17B2/IGFBP2/PDGFRB/TBX1/TNC/WNT11	7
BP	GO:0010715	regulation of extracellular matrix disassembly	3/336	17/18723	0.00323135652229103	0.0532159149009185	0.0454016682994667	DDR2/FAP/MELTF	3
BP	GO:0016045	detection of bacterium	3/336	17/18723	0.00323135652229103	0.0532159149009185	0.0454016682994667	PGLYRP3/PGLYRP4/SSC5D	3
BP	GO:0038065	collagen-activated signaling pathway	3/336	17/18723	0.00323135652229103	0.0532159149009185	0.0454016682994667	COL1A1/DDR2/ITGA11	3
BP	GO:1903034	regulation of response to wounding	9/336	167/18723	0.00325957731199077	0.0532256030572037	0.0454099338429401	ANXA1/APOE/CAV1/CD109/FAP/KLK8/SERPINB2/SPP1/TSPAN8	9
BP	GO:0090175	regulation of establishment of planar polarity	5/336	56/18723	0.00326317132266224	0.0532256030572037	0.0454099338429401	CTHRC1/GPC3/GPC6/SFRP2/WNT11	5
BP	GO:0001894	tissue homeostasis	12/336	268/18723	0.00343530787674328	0.0554080392719345	0.0472719002357089	ABCA4/ACP5/ALB/CTSK/CYTL1/IHH/MUC2/MUC4/SPP1/TFF1/TFF2/TNFRSF11B	12
BP	GO:0050654	chondroitin sulfate proteoglycan metabolic process	4/336	35/18723	0.00343944561457771	0.0554080392719345	0.0472719002357089	BGN/CYTL1/DCN/HYAL1	4
BP	GO:0035107	appendage morphogenesis	8/336	138/18723	0.0034937197524708	0.0554080392719345	0.0472719002357089	FBN2/GPC3/GREM1/IHH/PKDCC/SFRP2/SHH/TBX3	8
BP	GO:0035108	limb morphogenesis	8/336	138/18723	0.0034937197524708	0.0554080392719345	0.0472719002357089	FBN2/GPC3/GREM1/IHH/PKDCC/SFRP2/SHH/TBX3	8
BP	GO:0034766	negative regulation of ion transmembrane transport	7/336	109/18723	0.00351840043264422	0.0554080392719345	0.0472719002357089	CASQ2/CAV1/KCNE4/MMP9/PCSK9/PLN/RGS4	7
BP	GO:0050879	multicellular organismal movement	5/336	57/18723	0.00352534942557885	0.0554080392719345	0.0472719002357089	CASQ1/COMP/MAP1A/SYNM/TCAP	5
BP	GO:0050881	musculoskeletal movement	5/336	57/18723	0.00352534942557885	0.0554080392719345	0.0472719002357089	CASQ1/COMP/MAP1A/SYNM/TCAP	5
BP	GO:0006937	regulation of muscle contraction	9/336	169/18723	0.00352700044646811	0.0554080392719345	0.0472719002357089	CASQ1/CASQ2/CAV1/CNN1/DSC2/GJA5/HSPB6/MYBPH/PLN	9
BP	GO:1905954	positive regulation of lipid localization	7/336	110/18723	0.00370113988229417	0.0578769993520222	0.0493783172128383	APOE/CAV1/CES1/LPL/PLA2G10/PLIN5/SPP1	7
BP	GO:0031424	keratinization	5/336	58/18723	0.00380231453060043	0.0591876266429994	0.0504964914590194	KLK5/KRT16/SPRR1B/SPRR2A/SPRR2D	5
BP	GO:0098742	cell-cell adhesion via plasma-membrane adhesion molecules	12/336	273/18723	0.003981765303446	0.0616992632702156	0.0526393183417287	CD209/CDH11/CLDN6/DAB1/DSC2/DSC3/DSG3/GPC6/ITGAM/LGALS7B/SCARF2/VSTM2L	12
BP	GO:0060306	regulation of membrane repolarization	4/336	37/18723	0.00421839276539135	0.0650701399874168	0.0555152141499228	CASQ2/CAV1/GJA5/KCNE4	4
BP	GO:0007584	response to nutrient	9/336	174/18723	0.00427125491984991	0.0655887748728304	0.0559576924776923	COL1A1/FOLR2/IGFBP2/LPL/POSTN/SFRP2/SPP1/TNC/TNFRSF11B	9
BP	GO:0052126	movement in host environment	9/336	175/18723	0.00443381023189767	0.0672793629571052	0.0574000339196497	ANPEP/CAV1/CD209/CLDN6/ITGA5/KRT6A/MRC1/PTX3/TRIM31	9
BP	GO:0045019	negative regulation of nitric oxide biosynthetic process	3/336	19/18723	0.00448418144139358	0.0672793629571052	0.0574000339196497	ACP5/CAV1/PTGIS	3
BP	GO:0051546	keratinocyte migration	3/336	19/18723	0.00448418144139358	0.0672793629571052	0.0574000339196497	FGF7/KRT16/MMP9	3
BP	GO:1904406	negative regulation of nitric oxide metabolic process	3/336	19/18723	0.00448418144139358	0.0672793629571052	0.0574000339196497	ACP5/CAV1/PTGIS	3
BP	GO:0032413	negative regulation of ion transmembrane transporter activity	6/336	86/18723	0.00450952986418809	0.0672793629571052	0.0574000339196497	CASQ2/CAV1/KCNE4/MMP9/PCSK9/PLN	6
BP	GO:0042742	defense response to bacterium	14/336	350/18723	0.00451542507330824	0.0672793629571052	0.0574000339196497	ACP5/COLEC12/CTSG/GBP6/GSDMB/KLK5/KLK7/KRT6A/LEAP2/PGLYRP3/PGLYRP4/S100A7/S100A8/SSC5D	14
BP	GO:0046718	viral entry into host cell	8/336	144/18723	0.00451949959436113	0.0672793629571052	0.0574000339196497	ANPEP/CAV1/CD209/CLDN6/ITGA5/MRC1/PTX3/TRIM31	8
BP	GO:0030279	negative regulation of ossification	4/336	38/18723	0.00464907585706403	0.0689073895510056	0.0587890004259401	ECM1/GREM1/RFLNA/SOST	4
BP	GO:0019915	lipid storage	6/336	87/18723	0.00477221523462977	0.070426327856506	0.0600848972124951	APOE/CAV1/CES1/LPL/PLA2G10/PLIN5	6
BP	GO:0030326	embryonic limb morphogenesis	7/336	116/18723	0.00495339216987178	0.0724725918759352	0.0618306869905387	FBN2/GPC3/GREM1/IHH/SFRP2/SHH/TBX3	7
BP	GO:0035113	embryonic appendage morphogenesis	7/336	116/18723	0.00495339216987178	0.0724725918759352	0.0618306869905387	FBN2/GPC3/GREM1/IHH/SFRP2/SHH/TBX3	7
BP	GO:0043267	negative regulation of potassium ion transport	4/336	39/18723	0.00510836622396768	0.0741039168404502	0.0632224675333603	CASQ2/CAV1/KCNE4/RGS4	4
BP	GO:1903115	regulation of actin filament-based movement	4/336	39/18723	0.00510836622396768	0.0741039168404502	0.0632224675333603	CAV1/DSC2/GJA5/PLN	4
BP	GO:0001936	regulation of endothelial cell proliferation	9/336	179/18723	0.00513281144551592	0.0741430263464566	0.0632558341835882	APOE/ATOH8/CAV1/CCL24/CXCL12/ECM1/FGFBP1/NRP2/SULF1	9
BP	GO:0070166	enamel mineralization	3/336	20/18723	0.00520611678378682	0.0745699668736525	0.0636200825900177	FAM20A/FAM20C/TBX1	3
BP	GO:0098543	detection of other organism	3/336	20/18723	0.00520611678378682	0.0745699668736525	0.0636200825900177	PGLYRP3/PGLYRP4/SSC5D	3
BP	GO:0043583	ear development	10/336	213/18723	0.0052639853043886	0.0750833719776599	0.0640580990796111	COL11A1/CTHRC1/CYTL1/PDGFRB/SHH/SLITRK6/STRA6/TBX1/TCAP/TGFB3	10
BP	GO:0048660	regulation of smooth muscle cell proliferation	9/336	180/18723	0.00532022978889221	0.0754925452084859	0.0644071891467004	APOE/CNN1/ELN/HPGD/MMP9/NPR1/OGN/PDGFRB/TGFB3	9
BP	GO:0033002	muscle cell proliferation	11/336	248/18723	0.00535308766140955	0.0754925452084859	0.0644071891467004	APOE/CCN3/CNN1/ELN/HPGD/MMP9/NPR1/OGN/PDGFRB/SHH/TGFB3	11
BP	GO:0010631	epithelial cell migration	14/336	357/18723	0.00535910705205444	0.0754925452084859	0.0644071891467004	ANXA1/APOE/ATOH8/CCN3/DCN/FAP/FGF7/FGFBP1/GREM1/HYAL1/KRT16/MMP9/NRP2/PTPRR	14
BP	GO:0022612	gland morphogenesis	7/336	118/18723	0.00543442871120035	0.0759260962150901	0.0647770773470516	CAV1/FGF7/SHH/SULF1/TBX3/TGFB3/TNC	7
BP	GO:0030203	glycosaminoglycan metabolic process	7/336	118/18723	0.00543442871120035	0.0759260962150901	0.0647770773470516	BGN/DCN/HYAL1/LYVE1/PDGFRB/PGLYRP3/PGLYRP4	7
BP	GO:1905952	regulation of lipid localization	9/336	181/18723	0.00551290647680729	0.0767081558344329	0.0654442990136135	APOE/CAV1/CES1/LPL/PCSK9/PLA2G10/PLIN5/SHH/SPP1	9
BP	GO:0061138	morphogenesis of a branching epithelium	9/336	182/18723	0.00571093796119163	0.079140599632936	0.0675195617748073	FGF7/GPC3/GREM1/IHH/SFRP2/SHH/SULF1/TBX3/TNC	9
BP	GO:0090132	epithelium migration	14/336	360/18723	0.00575755267528296	0.0794635508908486	0.0677950907385758	ANXA1/APOE/ATOH8/CCN3/DCN/FAP/FGF7/FGFBP1/GREM1/HYAL1/KRT16/MMP9/NRP2/PTPRR	14
BP	GO:0001502	cartilage condensation	3/336	21/18723	0.00599398517327656	0.0814055408932228	0.0694519181386653	BARX2/COL11A1/MGP	3
BP	GO:0030502	negative regulation of bone mineralization	3/336	21/18723	0.00599398517327656	0.0814055408932228	0.0694519181386653	ECM1/GREM1/RFLNA	3
BP	GO:0048745	smooth muscle tissue development	3/336	21/18723	0.00599398517327656	0.0814055408932228	0.0694519181386653	IHH/SHH/STRA6	3
BP	GO:0010951	negative regulation of endopeptidase activity	11/336	252/18723	0.00601765805370846	0.0814055408932228	0.0694519181386653	C4B/CD109/COL6A3/MMP9/SERPINB13/SERPINB2/SERPINB4/SERPINB7/SFRP2/SPINK1/TIMP2	11
BP	GO:0090257	regulation of muscle system process	11/336	252/18723	0.00601765805370846	0.0814055408932228	0.0694519181386653	CASQ1/CASQ2/CAV1/CNN1/DSC2/GJA5/HSPB6/MYBPH/PLN/RGS4/SGCA	11
BP	GO:0071634	regulation of transforming growth factor beta production	4/336	41/18723	0.00611605004063613	0.0820850968052306	0.0700316877839935	FN1/LUM/SERPINB7/WNT11	4
BP	GO:1905314	semi-lunar valve development	4/336	41/18723	0.00611605004063613	0.0820850968052306	0.0700316877839935	ELN/EMILIN1/GJA5/STRA6	4
BP	GO:0045453	bone resorption	5/336	65/18723	0.00619292978847621	0.0824675689410758	0.0703579975557557	ACP5/CTSK/IHH/SPP1/TNFRSF11B	5
BP	GO:1905330	regulation of morphogenesis of an epithelium	5/336	65/18723	0.00619292978847621	0.0824675689410758	0.0703579975557557	ADAMTS12/FGF7/GREM1/SHH/SULF1	5
BP	GO:0001708	cell fate specification	6/336	92/18723	0.00625726656683592	0.0830000845383022	0.0708123183459662	IHH/SFRP2/SHH/TBX1/TBX3/WNT11	6
BP	GO:0060485	mesenchyme development	12/336	291/18723	0.00655300238867213	0.086129449595264	0.073482166164399	ACTG2/COL1A1/FN1/GREM1/NRP2/PDGFRB/SFRP2/SHH/TBX1/TBX3/TGFB3/WNT11	12
BP	GO:0044706	multi-multicellular organism process	10/336	220/18723	0.00656898119529734	0.086129449595264	0.073482166164399	EPYC/HPGD/IGFBP2/IHH/MMP9/OVGP1/PTHLH/SPP1/TAC3/TGFB3	10
BP	GO:0097529	myeloid leukocyte migration	10/336	220/18723	0.00656898119529734	0.086129449595264	0.073482166164399	ANXA1/CCL24/CCN3/CSF3R/CXCL12/EMILIN1/GREM1/IL34/S100A7/S100A8	10
BP	GO:0030193	regulation of blood coagulation	5/336	66/18723	0.00660431946555826	0.0862610155482303	0.0735944129192881	APOE/CAV1/FAP/SERPINB2/TSPAN8	5
BP	GO:0030574	collagen catabolic process	4/336	42/18723	0.00666603059508335	0.0867347263306838	0.073998563817659	CTSK/FAP/KLK6/MMP9	4
BP	GO:0002053	positive regulation of mesenchymal cell proliferation	3/336	22/18723	0.00684928194248582	0.0874501952881429	0.0746089730222287	IHH/SHH/TBX1	3
BP	GO:0007398	ectoderm development	3/336	22/18723	0.00684928194248582	0.0874501952881429	0.0746089730222287	ITGAM/KRT6B/SHH	3
BP	GO:0055093	response to hyperoxia	3/336	22/18723	0.00684928194248582	0.0874501952881429	0.0746089730222287	CAV1/COL1A1/PDGFRB	3
BP	GO:0060343	trabecula formation	3/336	22/18723	0.00684928194248582	0.0874501952881429	0.0746089730222287	COL1A1/FBN2/GREM1	3
BP	GO:1900120	regulation of receptor binding	3/336	22/18723	0.00684928194248582	0.0874501952881429	0.0746089730222287	LOX/MMP9/PCSK9	3
BP	GO:0001738	morphogenesis of a polarized epithelium	6/336	94/18723	0.00693639992690201	0.0882320423537648	0.0752760133465447	CTHRC1/GPC3/GPC6/LAMA3/SFRP2/WNT11	6
BP	GO:0030308	negative regulation of cell growth	9/336	188/18723	0.00701703473365327	0.0885965607667556	0.075587005727423	CCN3/GREM1/HYAL1/NPR1/OSGIN1/RGS4/SFRP2/SPP1/WNT11	9
BP	GO:0048839	inner ear development	9/336	188/18723	0.00701703473365327	0.0885965607667556	0.075587005727423	COL11A1/CTHRC1/CYTL1/PDGFRB/SHH/SLITRK6/TBX1/TCAP/TGFB3	9
BP	GO:0046636	negative regulation of alpha-beta T cell activation	4/336	43/18723	0.00724779118568644	0.0908372064411951	0.0774986340791472	ANXA1/IHH/LGALS7B/SHH	4
BP	GO:0071604	transforming growth factor beta production	4/336	43/18723	0.00724779118568644	0.0908372064411951	0.0774986340791472	FN1/LUM/SERPINB7/WNT11	4
BP	GO:0042632	cholesterol homeostasis	6/336	96/18723	0.00766737815782324	0.0957439272528184	0.0816848500098925	APOE/CAV1/CES1/LPL/PCSK9/PLA2G10	6
BP	GO:0006929	substrate-dependent cell migration	3/336	23/18723	0.0077733555301292	0.0963613418262198	0.082211603176065	CSPG4/FN1/ITGA11	3
BP	GO:0071636	positive regulation of transforming growth factor beta production	3/336	23/18723	0.0077733555301292	0.0963613418262198	0.082211603176065	LUM/SERPINB7/WNT11	3
BP	GO:0033344	cholesterol efflux	5/336	69/18723	0.00795280774873041	0.0978740852542309	0.0835022147434624	APOE/CAV1/CES1/PLA2G10/SHH	5
BP	GO:0045669	positive regulation of osteoblast differentiation	5/336	69/18723	0.00795280774873041	0.0978740852542309	0.0835022147434624	CTHRC1/DDR2/FBN2/GDPD2/SFRP2	5
BP	GO:0006721	terpenoid metabolic process	6/336	97/18723	0.00805297138600007	0.0980449266245508	0.0836479696974368	ABCA4/AKR1B15/CYP3A5/HMGCS2/RBP1/TTR	6
BP	GO:0055092	sterol homeostasis	6/336	97/18723	0.00805297138600007	0.0980449266245508	0.0836479696974368	APOE/CAV1/CES1/LPL/PCSK9/PLA2G10	6
BP	GO:0070252	actin-mediated cell contraction	6/336	97/18723	0.00805297138600007	0.0980449266245508	0.0836479696974368	CAV1/DSC2/EPDR1/GJA5/KCNE4/PLN	6
BP	GO:0001935	endothelial cell proliferation	9/336	193/18723	0.00827070409250441	0.100337474204084	0.0856038786573879	APOE/ATOH8/CAV1/CCL24/CXCL12/ECM1/FGFBP1/NRP2/SULF1	9
BP	GO:0050730	regulation of peptidyl-tyrosine phosphorylation	11/336	264/18723	0.00840691163432671	0.101628233196524	0.086705102074075	CAV1/CNTN1/CSPG4/DOK7/EPGN/FGF7/GREM1/IL34/ITGA5/SFRP2/SPINK1	11
BP	GO:0061337	cardiac conduction	6/336	98/18723	0.00845231786355375	0.101816083381112	0.0868653682611085	CASQ2/CAV1/DSC2/GJA5/KCNE4/PLN	6
BP	GO:0030850	prostate gland development	4/336	45/18723	0.00850957632060383	0.10214487914415	0.0871458835204907	ANXA1/SHH/SULF1/TNC	4
BP	GO:1901654	response to ketone	9/336	194/18723	0.00854066133427238	0.102158296450998	0.0871573306245415	CAV1/FIBIN/MAOB/PLN/POSTN/SCNN1G/SPP1/TGFB3/TNC	9
BP	GO:0003205	cardiac chamber development	8/336	161/18723	0.00869707916565278	0.103665534530456	0.0884432452510072	COL11A1/GJA5/NRP2/SFRP2/STRA6/TBX1/TBX3/WNT11	8
BP	GO:0030878	thyroid gland development	3/336	24/18723	0.00876741351443698	0.10377816899554	0.0885393404253998	HOXB3/SHH/TBX1	3
BP	GO:0098743	cell aggregation	3/336	24/18723	0.00876741351443698	0.10377816899554	0.0885393404253998	BARX2/COL11A1/MGP	3
BP	GO:0007162	negative regulation of cell adhesion	12/336	303/18723	0.00889531003306784	0.104927722846811	0.0895200933213128	ANXA1/COL1A1/CXCL12/DAB1/IHH/LGALS7B/MELTF/POSTN/SHH/TGFBI/TNC/VSIG4	12
BP	GO:0050818	regulation of coagulation	5/336	71/18723	0.00895123316769874	0.105223289202362	0.0897722585929278	APOE/CAV1/FAP/SERPINB2/TSPAN8	5
BP	GO:0001763	morphogenesis of a branching structure	9/336	196/18723	0.00910060229381272	0.106611523091435	0.0909566436527565	FGF7/GPC3/GREM1/IHH/SFRP2/SHH/SULF1/TBX3/TNC	9
BP	GO:0006641	triglyceride metabolic process	6/336	100/18723	0.00929331244419108	0.108496240144683	0.092564608086878	APOE/CAV1/LPL/MOGAT2/PCSK9/PLIN5	6
BP	GO:0001736	establishment of planar polarity	5/336	72/18723	0.00948149592866819	0.109567524138406	0.0934785843029802	CTHRC1/GPC3/GPC6/SFRP2/WNT11	5
BP	GO:0007164	establishment of tissue polarity	5/336	72/18723	0.00948149592866819	0.109567524138406	0.0934785843029802	CTHRC1/GPC3/GPC6/SFRP2/WNT11	5
BP	GO:0042246	tissue regeneration	5/336	72/18723	0.00948149592866819	0.109567524138406	0.0934785843029802	ANXA1/CCN3/KLK6/POSTN/SGCA	5
BP	GO:0030336	negative regulation of cell migration	13/336	344/18723	0.00959161856321886	0.110465634060855	0.0942448153989108	APOE/CCN3/COL3A1/CXCL12/DCN/EMILIN1/GREM1/KRT16/PTPRR/SFRP2/SHH/SULF1/WNT11	13
BP	GO:0050680	negative regulation of epithelial cell proliferation	8/336	164/18723	0.00966308482753672	0.110913993862198	0.0946273378645542	APOE/ATOH8/CAV1/CD109/GPC3/KRT4/SFRP2/SULF1	8
BP	GO:0045109	intermediate filament organization	3/336	25/18723	0.00983252845630338	0.111359101353948	0.0950070855910692	DES/SHH/VIM	3
BP	GO:0060740	prostate gland epithelium morphogenesis	3/336	25/18723	0.00983252845630338	0.111359101353948	0.0950070855910692	SHH/SULF1/TNC	3
BP	GO:0062009	secondary palate development	3/336	25/18723	0.00983252845630338	0.111359101353948	0.0950070855910692	TBX1/TGFB3/WNT11	3
BP	GO:1903055	positive regulation of extracellular matrix organization	3/336	25/18723	0.00983252845630338	0.111359101353948	0.0950070855910692	DDR2/EMILIN1/MELTF	3
BP	GO:0042692	muscle cell differentiation	14/336	384/18723	0.00987346309769199	0.111452436092821	0.095086715018902	ADAM12/BARX2/CASQ1/CCN3/COMP/FLNC/GREM1/LOX/PDGFRB/RGS4/SHH/TBX1/TBX3/TCAP	14
BP	GO:0060560	developmental growth involved in morphogenesis	10/336	234/18723	0.0099214001676187	0.111623937859446	0.0952330333963192	APOE/CXCL12/FN1/NRP2/POSTN/SFRP2/SHH/SPP1/TNC/WNT11	10
BP	GO:0086003	cardiac muscle cell contraction	5/336	73/18723	0.0100329864592415	0.112508061972218	0.0959873323645576	CAV1/DSC2/GJA5/KCNE4/PLN	5
BP	GO:0060538	skeletal muscle organ development	8/336	166/18723	0.0103500350377831	0.115682850635419	0.0986959337684032	CASQ1/CAV1/DCN/ELN/MSC/SHH/STRA6/TBX1	8
BP	GO:0048762	mesenchymal cell differentiation	10/336	236/18723	0.0104907755008705	0.116872724452509	0.099711086029946	COL1A1/FN1/GREM1/NRP2/SFRP2/SHH/TBX1/TBX3/TGFB3/WNT11	10
BP	GO:0061041	regulation of wound healing	7/336	134/18723	0.0106354764085248	0.117274174554739	0.100053587035785	ANXA1/APOE/CAV1/CD109/FAP/SERPINB2/TSPAN8	7
BP	GO:0002686	negative regulation of leukocyte migration	4/336	48/18723	0.0106582456423039	0.117274174554739	0.100053587035785	CCN3/CXCL12/EMILIN1/GREM1	4
BP	GO:0002027	regulation of heart rate	6/336	103/18723	0.010664415990604	0.117274174554739	0.100053587035785	CASQ2/CAV1/DSC2/KCNE4/PLN/RGS4	6
BP	GO:0003279	cardiac septum development	6/336	103/18723	0.010664415990604	0.117274174554739	0.100053587035785	GJA5/NRP2/STRA6/TBX1/TBX3/WNT11	6
BP	GO:0002092	positive regulation of receptor internalization	3/336	26/18723	0.010969643557394	0.118715920276686	0.101283626229171	GREM1/PCSK9/SFRP4	3
BP	GO:0003416	endochondral bone growth	3/336	26/18723	0.010969643557394	0.118715920276686	0.101283626229171	COMP/DDR2/ECM1	3
BP	GO:0010875	positive regulation of cholesterol efflux	3/336	26/18723	0.010969643557394	0.118715920276686	0.101283626229171	APOE/CAV1/CES1	3
BP	GO:0046639	negative regulation of alpha-beta T cell differentiation	3/336	26/18723	0.010969643557394	0.118715920276686	0.101283626229171	ANXA1/IHH/SHH	3
BP	GO:2000050	regulation of non-canonical Wnt signaling pathway	3/336	26/18723	0.010969643557394	0.118715920276686	0.101283626229171	GPC3/SFRP2/SFRP4	3
BP	GO:0043627	response to estrogen	5/336	75/18723	0.0112011935535367	0.120456999444816	0.102769044623682	CAV1/IGFBP2/PDGFRB/TGFB3/TNFRSF11B	5
BP	GO:0048662	negative regulation of smooth muscle cell proliferation	5/336	75/18723	0.0112011935535367	0.120456999444816	0.102769044623682	APOE/CNN1/NPR1/OGN/TGFB3	5
BP	GO:0051701	biological process involved in interaction with host	9/336	203/18723	0.0112812547487164	0.120795908325196	0.103058187986141	ANPEP/CAV1/CD209/CLDN6/ITGA5/KRT6A/MRC1/PTX3/TRIM31	9
BP	GO:0006692	prostanoid metabolic process	4/336	49/18723	0.0114453148691811	0.120795908325196	0.103058187986141	ANXA1/CYP4F8/HPGD/PTGIS	4
BP	GO:0006693	prostaglandin metabolic process	4/336	49/18723	0.0114453148691811	0.120795908325196	0.103058187986141	ANXA1/CYP4F8/HPGD/PTGIS	4
BP	GO:0030195	negative regulation of blood coagulation	4/336	49/18723	0.0114453148691811	0.120795908325196	0.103058187986141	APOE/FAP/SERPINB2/TSPAN8	4
BP	GO:0052372	modulation by symbiont of entry into host	4/336	49/18723	0.0114453148691811	0.120795908325196	0.103058187986141	CAV1/KRT6A/PTX3/TRIM31	4
BP	GO:0086009	membrane repolarization	4/336	49/18723	0.0114453148691811	0.120795908325196	0.103058187986141	CASQ2/CAV1/GJA5/KCNE4	4
BP	GO:0072028	nephron morphogenesis	5/336	76/18723	0.0118186636652366	0.124351309983925	0.106091513018352	GPC3/GREM1/PDGFRB/SHH/WNT11	5
BP	GO:0034754	cellular hormone metabolic process	7/336	137/18723	0.011914322414555	0.124588727335025	0.106294067908995	AKR1B15/CYP3A5/HSD17B2/RBP1/SHH/SPP1/TTR	7
BP	GO:0060048	cardiac muscle contraction	7/336	137/18723	0.011914322414555	0.124588727335025	0.106294067908995	CASQ2/CAV1/DSC2/GJA5/KCNE4/PLN/TCAP	7
BP	GO:0060047	heart contraction	10/336	241/18723	0.0120229359583142	0.125340026550132	0.106935046041597	CASQ2/CAV1/DES/DSC2/GJA5/HSPB7/KCNE4/PLN/RGS4/TCAP	10
BP	GO:0035116	embryonic hindlimb morphogenesis	3/336	27/18723	0.0121795781383141	0.125438615932062	0.107019158518562	GPC3/SHH/TBX3	3
BP	GO:0042403	thyroid hormone metabolic process	3/336	27/18723	0.0121795781383141	0.125438615932062	0.107019158518562	CTSK/DUOXA2/SULT2A1	3
BP	GO:0060512	prostate gland morphogenesis	3/336	27/18723	0.0121795781383141	0.125438615932062	0.107019158518562	SHH/SULF1/TNC	3
BP	GO:0098901	regulation of cardiac muscle cell action potential	3/336	27/18723	0.0121795781383141	0.125438615932062	0.107019158518562	CAV1/DSC2/GJA5	3
BP	GO:0060688	regulation of morphogenesis of a branching structure	4/336	50/18723	0.0122688090138065	0.125977017855621	0.107478501284551	FGF7/GREM1/SHH/SULF1	4
BP	GO:0008016	regulation of heart contraction	9/336	206/18723	0.0123270377309215	0.126194809683818	0.10766431247206	CASQ2/CAV1/DES/DSC2/GJA5/HSPB7/KCNE4/PLN/RGS4	9
BP	GO:0021675	nerve development	5/336	77/18723	0.0124588681328961	0.126782929746397	0.108166072745301	HOXB3/NRP2/SLITRK6/SULF1/TBX1	5
BP	GO:0055117	regulation of cardiac muscle contraction	5/336	77/18723	0.0124588681328961	0.126782929746397	0.108166072745301	CASQ2/CAV1/DSC2/GJA5/PLN	5
BP	GO:0061045	negative regulation of wound healing	5/336	78/18723	0.0131221647902563	0.129065578680917	0.110113536581301	APOE/CD109/FAP/SERPINB2/TSPAN8	5
BP	GO:0015696	ammonium transport	2/336	10/18723	0.0131375053688114	0.129065578680917	0.110113536581301	RHBG/RHCG	2
BP	GO:0019062	virion attachment to host cell	2/336	10/18723	0.0131375053688114	0.129065578680917	0.110113536581301	CD209/LRRC15	2
BP	GO:0021562	vestibulocochlear nerve development	2/336	10/18723	0.0131375053688114	0.129065578680917	0.110113536581301	NRP2/SLITRK6	2
BP	GO:0033080	immature T cell proliferation in thymus	2/336	10/18723	0.0131375053688114	0.129065578680917	0.110113536581301	IHH/SHH	2
BP	GO:0033089	positive regulation of T cell differentiation in thymus	2/336	10/18723	0.0131375053688114	0.129065578680917	0.110113536581301	IHH/SHH	2
BP	GO:0048251	elastic fiber assembly	2/336	10/18723	0.0131375053688114	0.129065578680917	0.110113536581301	EMILIN1/LOX	2
BP	GO:0060513	prostatic bud formation	2/336	10/18723	0.0131375053688114	0.129065578680917	0.110113536581301	SHH/SULF1	2
BP	GO:0072378	blood coagulation, fibrin clot formation	2/336	10/18723	0.0131375053688114	0.129065578680917	0.110113536581301	F13A1/FN1	2
BP	GO:0072488	ammonium transmembrane transport	2/336	10/18723	0.0131375053688114	0.129065578680917	0.110113536581301	RHBG/RHCG	2
BP	GO:0090209	negative regulation of triglyceride metabolic process	2/336	10/18723	0.0131375053688114	0.129065578680917	0.110113536581301	APOE/PLIN5	2
BP	GO:1904338	regulation of dopaminergic neuron differentiation	2/336	10/18723	0.0131375053688114	0.129065578680917	0.110113536581301	SFRP2/SHH	2
BP	GO:2000146	negative regulation of cell motility	13/336	359/18723	0.0133189723882355	0.130472347331882	0.111313734751043	APOE/CCN3/COL3A1/CXCL12/DCN/EMILIN1/GREM1/KRT16/PTPRR/SFRP2/SHH/SULF1/WNT11	13
BP	GO:0003156	regulation of animal organ formation	3/336	28/18723	0.0134630329418117	0.131129940853246	0.111874766972107	SHH/SULF1/WNT11	3
BP	GO:0010884	positive regulation of lipid storage	3/336	28/18723	0.0134630329418117	0.131129940853246	0.111874766972107	LPL/PLA2G10/PLIN5	3
BP	GO:0051146	striated muscle cell differentiation	11/336	283/18723	0.0136219112239278	0.132299416986809	0.112872516754274	ADAM12/BARX2/CASQ1/CCN3/GREM1/PDGFRB/RGS4/SHH/TBX1/TBX3/TCAP	11
BP	GO:0032355	response to estradiol	7/336	141/18723	0.0137875801676156	0.133199236276134	0.113640206212953	ANXA1/COL1A1/HPGD/IGFBP2/IHH/PDGFRB/POSTN	7
BP	GO:0032410	negative regulation of transporter activity	6/336	109/18723	0.0138260129047178	0.133199236276134	0.113640206212953	CASQ2/CAV1/KCNE4/MMP9/PCSK9/PLN	6
BP	GO:0002685	regulation of leukocyte migration	9/336	210/18723	0.0138317775423149	0.133199236276134	0.113640206212953	ANXA1/CCL24/CCN3/CXCL12/ECM1/EMILIN1/GREM1/IL34/S100A7	9
BP	GO:0021545	cranial nerve development	4/336	52/18723	0.0140272961103716	0.134701556169737	0.114921924841977	HOXB3/NRP2/SLITRK6/TBX1	4
BP	GO:0072006	nephron development	7/336	142/18723	0.0142870583640486	0.13681062349169	0.116721295860042	GPC3/GREM1/PDGFRB/SERPINB7/SHH/SULF1/WNT11	7
BP	GO:0018958	phenol-containing compound metabolic process	6/336	110/18723	0.0144101401944731	0.137602711268792	0.117397073145597	CTSK/DUOXA2/ITGAM/MAOB/NPR1/SULT2A1	6
BP	GO:0034763	negative regulation of transmembrane transport	7/336	143/18723	0.0147993383012805	0.138042101806893	0.117771943398263	CASQ2/CAV1/KCNE4/MMP9/PCSK9/PLN/RGS4	7
BP	GO:0070555	response to interleukin-1	7/336	143/18723	0.0147993383012805	0.138042101806893	0.117771943398263	ADAMTS12/ANXA1/CCL24/CHI3L1/HYAL1/IL1R2/PTGIS	7
BP	GO:0045926	negative regulation of growth	10/336	249/18723	0.014818293905695	0.138042101806893	0.117771943398263	CCN3/GPC3/GREM1/HYAL1/NPR1/OSGIN1/RGS4/SFRP2/SPP1/WNT11	10
BP	GO:0021602	cranial nerve morphogenesis	3/336	29/18723	0.0148205952658617	0.138042101806893	0.117771943398263	HOXB3/NRP2/TBX1	3
BP	GO:0032372	negative regulation of sterol transport	3/336	29/18723	0.0148205952658617	0.138042101806893	0.117771943398263	PCSK9/PLA2G10/SHH	3
BP	GO:0032375	negative regulation of cholesterol transport	3/336	29/18723	0.0148205952658617	0.138042101806893	0.117771943398263	PCSK9/PLA2G10/SHH	3
BP	GO:0098868	bone growth	3/336	29/18723	0.0148205952658617	0.138042101806893	0.117771943398263	COMP/DDR2/ECM1	3
BP	GO:1900117	regulation of execution phase of apoptosis	3/336	29/18723	0.0148205952658617	0.138042101806893	0.117771943398263	FAP/MTRNR2L12/PTGIS	3
BP	GO:1901017	negative regulation of potassium ion transmembrane transporter activity	3/336	29/18723	0.0148205952658617	0.138042101806893	0.117771943398263	CASQ2/CAV1/KCNE4	3
BP	GO:0050819	negative regulation of coagulation	4/336	53/18723	0.0149633359684551	0.138991859172925	0.118582238006142	APOE/FAP/SERPINB2/TSPAN8	4
BP	GO:0001523	retinoid metabolic process	5/336	81/18723	0.0152540650588349	0.141307358112957	0.120557728139476	ABCA4/AKR1B15/CYP3A5/RBP1/TTR	5
BP	GO:0003015	heart process	10/336	251/18723	0.0155872601730399	0.142354716279183	0.121451291806328	CASQ2/CAV1/DES/DSC2/GJA5/HSPB7/KCNE4/PLN/RGS4/TCAP	10
BP	GO:0051271	negative regulation of cellular component movement	13/336	367/18723	0.015717028926343	0.142354716279183	0.121451291806328	APOE/CCN3/COL3A1/CXCL12/DCN/EMILIN1/GREM1/KRT16/PTPRR/SFRP2/SHH/SULF1/WNT11	13
BP	GO:0010876	lipid localization	15/336	448/18723	0.0158198676899677	0.142354716279183	0.121451291806328	ABCA4/ANXA1/APOE/AQP9/CAV1/CES1/FABP6/LPL/PCSK9/PLA2G10/PLIN5/SHH/SPP1/STRA6/TNFAIP8L3	15
BP	GO:0002759	regulation of antimicrobial humoral response	2/336	11/18723	0.0158682288606892	0.142354716279183	0.121451291806328	KLK5/KLK7	2
BP	GO:0014854	response to inactivity	2/336	11/18723	0.0158682288606892	0.142354716279183	0.121451291806328	CASQ1/SGCA	2
BP	GO:0033083	regulation of immature T cell proliferation	2/336	11/18723	0.0158682288606892	0.142354716279183	0.121451291806328	IHH/SHH	2
BP	GO:0043589	skin morphogenesis	2/336	11/18723	0.0158682288606892	0.142354716279183	0.121451291806328	COL1A1/COL1A2	2
BP	GO:0072110	glomerular mesangial cell proliferation	2/336	11/18723	0.0158682288606892	0.142354716279183	0.121451291806328	PDGFRB/SERPINB7	2
BP	GO:1900426	positive regulation of defense response to bacterium	2/336	11/18723	0.0158682288606892	0.142354716279183	0.121451291806328	KLK5/KLK7	2
BP	GO:2000343	positive regulation of chemokine (C-X-C motif) ligand 2 production	2/336	11/18723	0.0158682288606892	0.142354716279183	0.121451291806328	LPL/POSTN	2
BP	GO:2000644	regulation of receptor catabolic process	2/336	11/18723	0.0158682288606892	0.142354716279183	0.121451291806328	APOE/PCSK9	2
BP	GO:2001053	regulation of mesenchymal cell apoptotic process	2/336	11/18723	0.0158682288606892	0.142354716279183	0.121451291806328	SHH/TBX1	2
BP	GO:0086002	cardiac muscle cell action potential involved in contraction	4/336	54/18723	0.0159378943429912	0.142540219130894	0.121609555343799	CAV1/DSC2/GJA5/KCNE4	4
BP	GO:0060395	SMAD protein signal transduction	5/336	82/18723	0.0160131457954521	0.142540219130894	0.121609555343799	ATOH8/CCN3/CILP/TGFB3/VIM	5
BP	GO:0010880	regulation of release of sequestered calcium ion into cytosol by sarcoplasmic reticulum	3/336	30/18723	0.0162527439313568	0.142540219130894	0.121609555343799	CASQ1/CASQ2/PLN	3
BP	GO:0030204	chondroitin sulfate metabolic process	3/336	30/18723	0.0162527439313568	0.142540219130894	0.121609555343799	BGN/DCN/HYAL1	3
BP	GO:0034368	protein-lipid complex remodeling	3/336	30/18723	0.0162527439313568	0.142540219130894	0.121609555343799	APOE/LPL/PLA2G10	3
BP	GO:0034369	plasma lipoprotein particle remodeling	3/336	30/18723	0.0162527439313568	0.142540219130894	0.121609555343799	APOE/LPL/PLA2G10	3
BP	GO:0036296	response to increased oxygen levels	3/336	30/18723	0.0162527439313568	0.142540219130894	0.121609555343799	CAV1/COL1A1/PDGFRB	3
BP	GO:0060351	cartilage development involved in endochondral bone morphogenesis	3/336	30/18723	0.0162527439313568	0.142540219130894	0.121609555343799	COL1A1/COMP/IHH	3
BP	GO:0071347	cellular response to interleukin-1	6/336	113/18723	0.0162652230102428	0.142540219130894	0.121609555343799	ADAMTS12/CCL24/CHI3L1/HYAL1/IL1R2/PTGIS	6
BP	GO:0061053	somite development	5/336	83/18723	0.0167969838747148	0.146822866740776	0.125263337235727	IHH/SFRP2/SHH/TCAP/WNT11	5
BP	GO:0001755	neural crest cell migration	4/336	55/18723	0.0169514291567581	0.147041786247808	0.125450110513252	FN1/NRP2/SHH/TBX1	4
BP	GO:0003179	heart valve morphogenesis	4/336	55/18723	0.0169514291567581	0.147041786247808	0.125450110513252	ELN/EMILIN1/GJA5/STRA6	4
BP	GO:0061098	positive regulation of protein tyrosine kinase activity	4/336	55/18723	0.0169514291567581	0.147041786247808	0.125450110513252	DOK7/EPGN/GREM1/IL34	4
BP	GO:0050905	neuromuscular process	7/336	148/18723	0.0175585018504319	0.149887743723099	0.127878166434646	CASQ1/COMP/MAP1A/SLITRK6/STRA6/SYNM/TCAP	7
BP	GO:0071675	regulation of mononuclear cell migration	6/336	115/18723	0.0175897537792818	0.149887743723099	0.127878166434646	CCN3/CXCL12/ECM1/GREM1/IL34/S100A7	6
BP	GO:0032370	positive regulation of lipid transport	5/336	84/18723	0.0176058861847309	0.149887743723099	0.127878166434646	APOE/CAV1/CES1/PLA2G10/SPP1	5
BP	GO:0010038	response to metal ion	13/336	373/18723	0.01772181986353	0.149887743723099	0.127878166434646	AQP9/CASQ2/CAV1/FIBIN/IGFBP2/MAOB/MMP9/PLN/S100A8/SHH/SYT8/TFF1/TNFRSF11B	13
BP	GO:0033238	regulation of cellular amine metabolic process	3/336	31/18723	0.0177598540890068	0.149887743723099	0.127878166434646	BHMT/ITGAM/MAOB	3
BP	GO:0060390	regulation of SMAD protein signal transduction	3/336	31/18723	0.0177598540890068	0.149887743723099	0.127878166434646	CCN3/CILP/TGFB3	3
BP	GO:0071711	basement membrane organization	3/336	31/18723	0.0177598540890068	0.149887743723099	0.127878166434646	CAV1/NID2/PXDN	3
BP	GO:0042733	embryonic digit morphogenesis	4/336	56/18723	0.0180043720670732	0.149887743723099	0.127878166434646	IHH/SFRP2/SHH/TBX3	4
BP	GO:0055078	sodium ion homeostasis	4/336	56/18723	0.0180043720670732	0.149887743723099	0.127878166434646	ATP1A4/CYP4F12/NPR1/SCNN1G	4
BP	GO:0032368	regulation of lipid transport	7/336	149/18723	0.0181510112575246	0.149887743723099	0.127878166434646	APOE/CAV1/CES1/PCSK9/PLA2G10/SHH/SPP1	7
BP	GO:0055001	muscle cell development	8/336	184/18723	0.0182574065662599	0.149887743723099	0.127878166434646	CASQ1/COMP/FLNC/LOX/PDGFRB/RGS4/TBX3/TCAP	8
BP	GO:0006720	isoprenoid metabolic process	6/336	116/18723	0.0182790098670679	0.149887743723099	0.127878166434646	ABCA4/AKR1B15/CYP3A5/HMGCS2/RBP1/TTR	6
BP	GO:0033559	unsaturated fatty acid metabolic process	6/336	116/18723	0.0182790098670679	0.149887743723099	0.127878166434646	ANXA1/CYP4F12/CYP4F8/HPGD/PLA2G10/PTGIS	6
BP	GO:0001656	metanephros development	5/336	85/18723	0.0184401505050465	0.149887743723099	0.127878166434646	FBN1/GPC3/GREM1/PDGFRB/SHH	5
BP	GO:0097194	execution phase of apoptosis	5/336	85/18723	0.0184401505050465	0.149887743723099	0.127878166434646	AIFM3/ERN2/FAP/MTRNR2L12/PTGIS	5
BP	GO:0006703	estrogen biosynthetic process	2/336	12/18723	0.0188184084228473	0.149887743723099	0.127878166434646	AKR1B15/HSD17B2	2
BP	GO:0008228	opsonization	2/336	12/18723	0.0188184084228473	0.149887743723099	0.127878166434646	C4B/PTX3	2
BP	GO:0009886	post-embryonic animal morphogenesis	2/336	12/18723	0.0188184084228473	0.149887743723099	0.127878166434646	EFEMP1/FBN1	2
BP	GO:0021978	telencephalon regionalization	2/336	12/18723	0.0188184084228473	0.149887743723099	0.127878166434646	EMX2/SHH	2
BP	GO:0031223	auditory behavior	2/336	12/18723	0.0188184084228473	0.149887743723099	0.127878166434646	SLITRK6/STRA6	2
BP	GO:0032490	detection of molecule of bacterial origin	2/336	12/18723	0.0188184084228473	0.149887743723099	0.127878166434646	C4B/SSC5D	2
BP	GO:0032908	regulation of transforming growth factor beta1 production	2/336	12/18723	0.0188184084228473	0.149887743723099	0.127878166434646	LUM/SERPINB7	2
BP	GO:0033079	immature T cell proliferation	2/336	12/18723	0.0188184084228473	0.149887743723099	0.127878166434646	IHH/SHH	2
BP	GO:0034370	triglyceride-rich lipoprotein particle remodeling	2/336	12/18723	0.0188184084228473	0.149887743723099	0.127878166434646	APOE/LPL	2
BP	GO:0034372	very-low-density lipoprotein particle remodeling	2/336	12/18723	0.0188184084228473	0.149887743723099	0.127878166434646	APOE/LPL	2
BP	GO:0038063	collagen-activated tyrosine kinase receptor signaling pathway	2/336	12/18723	0.0188184084228473	0.149887743723099	0.127878166434646	COL1A1/DDR2	2
BP	GO:0044650	adhesion of symbiont to host cell	2/336	12/18723	0.0188184084228473	0.149887743723099	0.127878166434646	CD209/LRRC15	2
BP	GO:0051549	positive regulation of keratinocyte migration	2/336	12/18723	0.0188184084228473	0.149887743723099	0.127878166434646	FGF7/MMP9	2
BP	GO:0060394	negative regulation of pathway-restricted SMAD protein phosphorylation	2/336	12/18723	0.0188184084228473	0.149887743723099	0.127878166434646	EMILIN1/GREM1	2
BP	GO:0060601	lateral sprouting from an epithelium	2/336	12/18723	0.0188184084228473	0.149887743723099	0.127878166434646	SHH/SULF1	2
BP	GO:0070493	thrombin-activated receptor signaling pathway	2/336	12/18723	0.0188184084228473	0.149887743723099	0.127878166434646	F2RL2/HPGD	2
BP	GO:0072376	protein activation cascade	2/336	12/18723	0.0188184084228473	0.149887743723099	0.127878166434646	F13A1/FN1	2
BP	GO:0090177	establishment of planar polarity involved in neural tube closure	2/336	12/18723	0.0188184084228473	0.149887743723099	0.127878166434646	CTHRC1/SFRP2	2
BP	GO:0097152	mesenchymal cell apoptotic process	2/336	12/18723	0.0188184084228473	0.149887743723099	0.127878166434646	SHH/TBX1	2
BP	GO:0098911	regulation of ventricular cardiac muscle cell action potential	2/336	12/18723	0.0188184084228473	0.149887743723099	0.127878166434646	CAV1/DSC2	2
BP	GO:0030301	cholesterol transport	6/336	117/18723	0.0189865387530339	0.150874383704178	0.128719927799368	APOE/CAV1/CES1/PCSK9/PLA2G10/SHH	6
BP	GO:0010883	regulation of lipid storage	4/336	57/18723	0.0190971284928463	0.151400258214216	0.129168582682336	CES1/LPL/PLA2G10/PLIN5	4
BP	GO:0007435	salivary gland morphogenesis	3/336	32/18723	0.0193422018699369	0.151860828591346	0.129561522717849	FGF7/SHH/TGFB3	3
BP	GO:0010644	cell communication by electrical coupling	3/336	32/18723	0.0193422018699369	0.151860828591346	0.129561522717849	CASQ2/CAV1/GJA5	3
BP	GO:0034367	protein-containing complex remodeling	3/336	32/18723	0.0193422018699369	0.151860828591346	0.129561522717849	APOE/LPL/PLA2G10	3
BP	GO:0008217	regulation of blood pressure	8/336	186/18723	0.0193461341420489	0.151860828591346	0.129561522717849	ANPEP/COL1A2/CTSG/CYP4F12/GJA5/NPR1/POSTN/TAC3	8
BP	GO:0048754	branching morphogenesis of an epithelial tube	7/336	151/18723	0.019377958473815	0.151860828591346	0.129561522717849	GPC3/GREM1/IHH/SFRP2/SHH/TBX3/TNC	7
BP	GO:0016101	diterpenoid metabolic process	5/336	87/18723	0.0201859098792248	0.157813123100402	0.134639779878776	ABCA4/AKR1B15/CYP3A5/RBP1/TTR	5
BP	GO:0086065	cell communication involved in cardiac conduction	4/336	58/18723	0.0202300776752349	0.157813123100402	0.134639779878776	CASQ2/CAV1/DSC2/GJA5	4
BP	GO:0120254	olefinic compound metabolic process	7/336	153/18723	0.0206618205972051	0.160813119670941	0.137199255731982	ABCA4/AKR1B15/CYP3A5/CYP4F12/PLA2G10/PTGIS/TTR	7
BP	GO:0035025	positive regulation of Rho protein signal transduction	3/336	33/18723	0.020999968884354	0.16307265131381	0.139126996828845	COL3A1/F2RL2/PDGFRB	3
BP	GO:2001258	negative regulation of cation channel activity	4/336	59/18723	0.0214035727700135	0.165829044484036	0.14147864010418	CASQ2/CAV1/KCNE4/MMP9	4
BP	GO:0007411	axon guidance	9/336	227/18723	0.0217742910569951	0.167809592325918	0.143168363494932	BOC/CXCL12/EPHB6/LAMA3/LAMC2/NRP2/PLA2G10/SHH/VSTM2L	9
BP	GO:0019755	one-carbon compound transport	2/336	13/18723	0.0219793365971607	0.167809592325918	0.143168363494932	AQP9/SLC14A1	2
BP	GO:0032905	transforming growth factor beta1 production	2/336	13/18723	0.0219793365971607	0.167809592325918	0.143168363494932	LUM/SERPINB7	2
BP	GO:0042659	regulation of cell fate specification	2/336	13/18723	0.0219793365971607	0.167809592325918	0.143168363494932	SFRP2/WNT11	2
BP	GO:1903054	negative regulation of extracellular matrix organization	2/336	13/18723	0.0219793365971607	0.167809592325918	0.143168363494932	EMILIN1/FAP	2
BP	GO:0003206	cardiac chamber morphogenesis	6/336	121/18723	0.0220034037683867	0.167809592325918	0.143168363494932	COL11A1/NRP2/SFRP2/TBX1/TBX3/WNT11	6
BP	GO:0007519	skeletal muscle tissue development	7/336	155/18723	0.0220037805132547	0.167809592325918	0.143168363494932	CASQ1/CAV1/DCN/ELN/MSC/SHH/TBX1	7
BP	GO:0097485	neuron projection guidance	9/336	228/18723	0.0223258078765671	0.169885444310753	0.144939396529499	BOC/CXCL12/EPHB6/LAMA3/LAMC2/NRP2/PLA2G10/SHH/VSTM2L	9
BP	GO:0007431	salivary gland development	3/336	34/18723	0.0227332465725442	0.171454950366821	0.146278435677549	FGF7/SHH/TGFB3	3
BP	GO:0014808	release of sequestered calcium ion into cytosol by sarcoplasmic reticulum	3/336	34/18723	0.0227332465725442	0.171454950366821	0.146278435677549	CASQ1/CASQ2/PLN	3
BP	GO:0035137	hindlimb morphogenesis	3/336	34/18723	0.0227332465725442	0.171454950366821	0.146278435677549	GPC3/SHH/TBX3	3
BP	GO:0055094	response to lipoprotein particle	3/336	34/18723	0.0227332465725442	0.171454950366821	0.146278435677549	APOE/CES1/LPL	3
BP	GO:0061097	regulation of protein tyrosine kinase activity	5/336	90/18723	0.0230016692820709	0.172715177494669	0.147353610541066	CAV1/DOK7/EPGN/GREM1/IL34	5
BP	GO:0070664	negative regulation of leukocyte proliferation	5/336	90/18723	0.0230016692820709	0.172715177494669	0.147353610541066	GREM1/IHH/LGALS7B/SHH/VSIG4	5
BP	GO:0009100	glycoprotein metabolic process	13/336	387/18723	0.0231480089735353	0.173432005694026	0.147965179395901	ADAMTS12/B4GALT6/BGN/COL11A1/CYTL1/DCN/GFPT2/GXYLT2/HYAL1/IHH/ITM2A/PTX3/SULF1	13
BP	GO:0030595	leukocyte chemotaxis	9/336	230/18723	0.0234587782149119	0.175374945032094	0.149622816730844	ANXA1/CCL24/CCN3/CSF3R/CXCL12/GREM1/IL34/S100A7/S100A8	9
BP	GO:0050731	positive regulation of peptidyl-tyrosine phosphorylation	8/336	193/18723	0.0235216421716525	0.175460127271692	0.149695490775713	CNTN1/CSPG4/DOK7/EPGN/FGF7/GREM1/IL34/ITGA5	8
BP	GO:0003231	cardiac ventricle development	6/336	123/18723	0.0236265813887856	0.175474980292745	0.14970816277311	COL11A1/GJA5/SFRP2/STRA6/TBX3/WNT11	6
BP	GO:0006690	icosanoid metabolic process	6/336	123/18723	0.0236265813887856	0.175474980292745	0.14970816277311	ANXA1/CYP4F12/CYP4F8/HPGD/PLA2G10/PTGIS	6
BP	GO:0001569	branching involved in blood vessel morphogenesis	3/336	35/18723	0.0245420404123536	0.178497396361661	0.152286766036426	IHH/SFRP2/SHH	3
BP	GO:0021955	central nervous system neuron axonogenesis	3/336	35/18723	0.0245420404123536	0.178497396361661	0.152286766036426	B4GALT6/CDH11/EPHB6	3
BP	GO:0045880	positive regulation of smoothened signaling pathway	3/336	35/18723	0.0245420404123536	0.178497396361661	0.152286766036426	GPC3/IHH/SHH	3
BP	GO:0086005	ventricular cardiac muscle cell action potential	3/336	35/18723	0.0245420404123536	0.178497396361661	0.152286766036426	CAV1/DSC2/KCNE4	3
BP	GO:1903514	release of sequestered calcium ion into cytosol by endoplasmic reticulum	3/336	35/18723	0.0245420404123536	0.178497396361661	0.152286766036426	CASQ1/CASQ2/PLN	3
BP	GO:0060326	cell chemotaxis	11/336	310/18723	0.024833567275677	0.178497396361661	0.152286766036426	ANXA1/CCL24/CCN3/CSF3R/CXCL12/GREM1/IL34/LOX/PDGFRB/S100A7/S100A8	11
BP	GO:0040013	negative regulation of locomotion	13/336	391/18723	0.0249039747408672	0.178497396361661	0.152286766036426	APOE/CCN3/COL3A1/CXCL12/DCN/EMILIN1/GREM1/KRT16/PTPRR/SFRP2/SHH/SULF1/WNT11	13
BP	GO:0070509	calcium ion import	5/336	92/18723	0.0250131745549857	0.178497396361661	0.152286766036426	CXCL12/PDGFRB/PLN/PLPP4/SPINK1	5
BP	GO:0045428	regulation of nitric oxide biosynthetic process	4/336	62/18723	0.0251704765687694	0.178497396361661	0.152286766036426	ACP5/CAV1/PTGIS/PTX3	4
BP	GO:0060675	ureteric bud morphogenesis	4/336	62/18723	0.0251704765687694	0.178497396361661	0.152286766036426	GPC3/GREM1/SHH/WNT11	4
BP	GO:0071621	granulocyte chemotaxis	6/336	125/18723	0.02532820276404	0.178497396361661	0.152286766036426	ANXA1/CCL24/CSF3R/IL34/S100A7/S100A8	6
BP	GO:0007638	mechanosensory behavior	2/336	14/18723	0.025342546154017	0.178497396361661	0.152286766036426	SLITRK6/STRA6	2
BP	GO:0010771	negative regulation of cell morphogenesis involved in differentiation	2/336	14/18723	0.025342546154017	0.178497396361661	0.152286766036426	MELTF/POSTN	2
BP	GO:0014874	response to stimulus involved in regulation of muscle adaptation	2/336	14/18723	0.025342546154017	0.178497396361661	0.152286766036426	CASQ1/SGCA	2
BP	GO:0035630	bone mineralization involved in bone maturation	2/336	14/18723	0.025342546154017	0.178497396361661	0.152286766036426	GREM1/RFLNA	2
BP	GO:0035791	platelet-derived growth factor receptor-beta signaling pathway	2/336	14/18723	0.025342546154017	0.178497396361661	0.152286766036426	LOX/PDGFRB	2
BP	GO:0046348	amino sugar catabolic process	2/336	14/18723	0.025342546154017	0.178497396361661	0.152286766036426	CHI3L1/OVGP1	2
BP	GO:0048681	negative regulation of axon regeneration	2/336	14/18723	0.025342546154017	0.178497396361661	0.152286766036426	KLK8/SPP1	2
BP	GO:0051547	regulation of keratinocyte migration	2/336	14/18723	0.025342546154017	0.178497396361661	0.152286766036426	FGF7/MMP9	2
BP	GO:0072176	nephric duct development	2/336	14/18723	0.025342546154017	0.178497396361661	0.152286766036426	GPC3/WNT11	2
BP	GO:0072498	embryonic skeletal joint development	2/336	14/18723	0.025342546154017	0.178497396361661	0.152286766036426	HYAL1/IHH	2
BP	GO:0086103	G protein-coupled receptor signaling pathway involved in heart process	2/336	14/18723	0.025342546154017	0.178497396361661	0.152286766036426	CAV1/PLN	2
BP	GO:0090281	negative regulation of calcium ion import	2/336	14/18723	0.025342546154017	0.178497396361661	0.152286766036426	PLN/SPINK1	2
BP	GO:1900025	negative regulation of substrate adhesion-dependent cell spreading	2/336	14/18723	0.025342546154017	0.178497396361661	0.152286766036426	MELTF/POSTN	2
BP	GO:2001256	regulation of store-operated calcium entry	2/336	14/18723	0.025342546154017	0.178497396361661	0.152286766036426	CASQ1/SPINK1	2
BP	GO:0071674	mononuclear cell migration	8/336	196/18723	0.0254916372096137	0.179177301541388	0.15286683366286	ANXA1/CCL24/CCN3/CXCL12/ECM1/GREM1/IL34/S100A7	8
BP	GO:0002683	negative regulation of immune system process	14/336	434/18723	0.0255954252591362	0.179536635202459	0.153173402622901	ANXA1/CCN3/COL3A1/CXCL12/EMILIN1/FBN1/GREM1/IHH/LGALS7B/SERPINB4/SHH/TGFB3/TMEM178A/VSIG4	14
BP	GO:0033273	response to vitamin	5/336	93/18723	0.0260599182403121	0.182045617379557	0.155313964836027	COL1A1/FOLR2/POSTN/SPP1/TNC	5
BP	GO:0060993	kidney morphogenesis	5/336	93/18723	0.0260599182403121	0.182045617379557	0.155313964836027	GPC3/GREM1/PDGFRB/SHH/WNT11	5
BP	GO:0071402	cellular response to lipoprotein particle stimulus	3/336	36/18723	0.0264262739871959	0.184052465592203	0.157026126640397	APOE/CES1/LPL	3
BP	GO:0048732	gland development	14/336	436/18723	0.0264779206158866	0.184052465592203	0.157026126640397	ANXA1/CAV1/FGF7/HOXB3/IHH/PCSK9/SHH/STRA6/SULF1/TBX1/TBX3/TGFB3/TNC/WNT11	14
BP	GO:0072171	mesonephric tubule morphogenesis	4/336	63/18723	0.026509170022227	0.184052465592203	0.157026126640397	GPC3/GREM1/SHH/WNT11	4
BP	GO:0045785	positive regulation of cell adhesion	14/336	437/18723	0.0269275303646877	0.186118183792214	0.158788513939228	ADAM19/ANXA1/CAV1/CCDC80/CD209/CXCL12/EMILIN1/FN1/HYAL1/IBSP/IGFBP2/IHH/SFRP2/SHH	14
BP	GO:0048738	cardiac muscle tissue development	9/336	236/18723	0.0271034229464262	0.186118183792214	0.158788513939228	COL11A1/GJA5/GREM1/MSC/PDGFRB/PLN/RGS4/TBX3/TCAP	9
BP	GO:0030048	actin filament-based movement	6/336	127/18723	0.0271096358077327	0.186118183792214	0.158788513939228	CAV1/DSC2/EPDR1/GJA5/KCNE4/PLN	6
BP	GO:0035270	endocrine system development	6/336	127/18723	0.0271096358077327	0.186118183792214	0.158788513939228	ANXA1/HOXB3/SHH/STRA6/TBX1/WNT11	6
BP	GO:0051702	biological process involved in interaction with symbiont	5/336	94/18723	0.0271342732017396	0.186118183792214	0.158788513939228	APOE/CTSG/FN1/KRT6A/PTX3	5
BP	GO:1990830	cellular response to leukemia inhibitory factor	5/336	94/18723	0.0271342732017396	0.186118183792214	0.158788513939228	ADAM23/GFPT2/MSC/NRP2/PCOLCE2	5
BP	GO:0030104	water homeostasis	4/336	64/18723	0.0278897891163169	0.190191955434172	0.162264091295369	AQP9/CYP4F12/KRT16/SCNN1G	4
BP	GO:0080164	regulation of nitric oxide metabolic process	4/336	64/18723	0.0278897891163169	0.190191955434172	0.162264091295369	ACP5/CAV1/PTGIS/PTX3	4
BP	GO:0006639	acylglycerol metabolic process	6/336	128/18723	0.0280306882846168	0.190191955434172	0.162264091295369	APOE/CAV1/LPL/MOGAT2/PCSK9/PLIN5	6
BP	GO:0016049	cell growth	15/336	482/18723	0.028158400183979	0.190191955434172	0.162264091295369	APOE/CCN3/CXCL12/FN1/GREM1/HYAL1/NPR1/NRP2/OSGIN1/POSTN/RGS4/S100A8/SFRP2/SPP1/WNT11	15
BP	GO:0006869	lipid transport	13/336	398/18723	0.028211139521855	0.190191955434172	0.162264091295369	ABCA4/ANXA1/APOE/AQP9/CAV1/CES1/FABP6/PCSK9/PLA2G10/SHH/SPP1/STRA6/TNFAIP8L3	13
BP	GO:0042982	amyloid precursor protein metabolic process	5/336	95/18723	0.0282364397317704	0.190191955434172	0.162264091295369	ADAM19/APOE/ITM2A/KLK6/NSG1	5
BP	GO:1990823	response to leukemia inhibitory factor	5/336	95/18723	0.0282364397317704	0.190191955434172	0.162264091295369	ADAM23/GFPT2/MSC/NRP2/PCOLCE2	5
BP	GO:0003161	cardiac conduction system development	3/336	37/18723	0.0283857929185315	0.190191955434172	0.162264091295369	GJA5/MSC/TBX3	3
BP	GO:0040036	regulation of fibroblast growth factor receptor signaling pathway	3/336	37/18723	0.0283857929185315	0.190191955434172	0.162264091295369	CREB3L1/FGFBP1/SULF1	3
BP	GO:0060428	lung epithelium development	3/336	37/18723	0.0283857929185315	0.190191955434172	0.162264091295369	FGF7/SHH/STRA6	3
BP	GO:0010889	regulation of sequestering of triglyceride	2/336	15/18723	0.0288998043164862	0.190191955434172	0.162264091295369	LPL/PLIN5	2
BP	GO:0016114	terpenoid biosynthetic process	2/336	15/18723	0.0288998043164862	0.190191955434172	0.162264091295369	HMGCS2/RBP1	2
BP	GO:0035358	regulation of peroxisome proliferator activated receptor signaling pathway	2/336	15/18723	0.0288998043164862	0.190191955434172	0.162264091295369	PLIN5/PTGIS	2
BP	GO:0042074	cell migration involved in gastrulation	2/336	15/18723	0.0288998043164862	0.190191955434172	0.162264091295369	GPC3/WNT11	2
BP	GO:0042249	establishment of planar polarity of embryonic epithelium	2/336	15/18723	0.0288998043164862	0.190191955434172	0.162264091295369	CTHRC1/SFRP2	2
BP	GO:0044406	adhesion of symbiont to host	2/336	15/18723	0.0288998043164862	0.190191955434172	0.162264091295369	CD209/LRRC15	2
BP	GO:0048569	post-embryonic animal organ development	2/336	15/18723	0.0288998043164862	0.190191955434172	0.162264091295369	EFEMP1/FBN1	2
BP	GO:0060026	convergent extension	2/336	15/18723	0.0288998043164862	0.190191955434172	0.162264091295369	SFRP2/WNT11	2
BP	GO:0060046	regulation of acrosome reaction	2/336	15/18723	0.0288998043164862	0.190191955434172	0.162264091295369	PLA2G10/SPINK1	2
BP	GO:0072075	metanephric mesenchyme development	2/336	15/18723	0.0288998043164862	0.190191955434172	0.162264091295369	PDGFRB/SHH	2
BP	GO:0086069	bundle of His cell to Purkinje myocyte communication	2/336	15/18723	0.0288998043164862	0.190191955434172	0.162264091295369	DSC2/GJA5	2
BP	GO:0006638	neutral lipid metabolic process	6/336	129/18723	0.0289721718142642	0.19030083567404	0.162356983516504	APOE/CAV1/LPL/MOGAT2/PCSK9/PLIN5	6
BP	GO:0003170	heart valve development	4/336	65/18723	0.0293125339902736	0.192151183305098	0.163935625348377	ELN/EMILIN1/GJA5/STRA6	4
BP	GO:0042472	inner ear morphogenesis	5/336	96/18723	0.0293666079501191	0.192151183305098	0.163935625348377	COL11A1/CTHRC1/SLITRK6/TBX1/TCAP	5
BP	GO:0015918	sterol transport	6/336	130/18723	0.0299342355041326	0.195490055236758	0.166784215966764	APOE/CAV1/CES1/PCSK9/PLA2G10/SHH	6
BP	GO:0008210	estrogen metabolic process	3/336	38/18723	0.0304203686666573	0.197154062328203	0.168203879579696	AKR1B15/CYP3A5/HSD17B2	3
BP	GO:0032373	positive regulation of sterol transport	3/336	38/18723	0.0304203686666573	0.197154062328203	0.168203879579696	APOE/CAV1/CES1	3
BP	GO:0032376	positive regulation of cholesterol transport	3/336	38/18723	0.0304203686666573	0.197154062328203	0.168203879579696	APOE/CAV1/CES1	3
BP	GO:0097242	amyloid-beta clearance	3/336	38/18723	0.0304203686666573	0.197154062328203	0.168203879579696	APOE/ITGAM/MARCO	3
BP	GO:0071300	cellular response to retinoic acid	4/336	66/18723	0.0307775800886424	0.198713580534435	0.169534397497845	COL1A1/TBX1/TNC/WNT11	4
BP	GO:1905953	negative regulation of lipid localization	4/336	66/18723	0.0307775800886424	0.198713580534435	0.169534397497845	CES1/PCSK9/PLA2G10/SHH	4
BP	GO:0055088	lipid homeostasis	7/336	167/18723	0.0313371447152743	0.201943906114121	0.172290380754757	APOE/CAV1/CES1/LPL/PCSK9/PLA2G10/RBP1	7
BP	GO:0009880	embryonic pattern specification	4/336	67/18723	0.0322850784476327	0.203810168772432	0.173882600644804	IHH/NRP2/SHH/TBX3	4
BP	GO:0042130	negative regulation of T cell proliferation	4/336	67/18723	0.0322850784476327	0.203810168772432	0.173882600644804	IHH/LGALS7B/SHH/VSIG4	4
BP	GO:0042417	dopamine metabolic process	3/336	39/18723	0.0325297022035482	0.203810168772432	0.173882600644804	ITGAM/MAOB/NPR1	3
BP	GO:0086091	regulation of heart rate by cardiac conduction	3/336	39/18723	0.0325297022035482	0.203810168772432	0.173882600644804	CAV1/DSC2/KCNE4	3
BP	GO:0001977	renal system process involved in regulation of blood volume	2/336	16/18723	0.0326431071134491	0.203810168772432	0.173882600644804	CYP4F12/GJA5	2
BP	GO:0021783	preganglionic parasympathetic fiber development	2/336	16/18723	0.0326431071134491	0.203810168772432	0.173882600644804	NRP2/TBX1	2
BP	GO:0030540	female genitalia development	2/336	16/18723	0.0326431071134491	0.203810168772432	0.173882600644804	STRA6/TBX3	2
BP	GO:0034138	toll-like receptor 3 signaling pathway	2/336	16/18723	0.0326431071134491	0.203810168772432	0.173882600644804	CAV1/COLEC12	2
BP	GO:0034374	low-density lipoprotein particle remodeling	2/336	16/18723	0.0326431071134491	0.203810168772432	0.173882600644804	APOE/PLA2G10	2
BP	GO:0042481	regulation of odontogenesis	2/336	16/18723	0.0326431071134491	0.203810168772432	0.173882600644804	SHH/TNFRSF11B	2
BP	GO:0048557	embryonic digestive tract morphogenesis	2/336	16/18723	0.0326431071134491	0.203810168772432	0.173882600644804	IHH/SHH	2
BP	GO:0051238	sequestering of metal ion	2/336	16/18723	0.0326431071134491	0.203810168772432	0.173882600644804	S100A7/S100A8	2
BP	GO:0060572	morphogenesis of an epithelial bud	2/336	16/18723	0.0326431071134491	0.203810168772432	0.173882600644804	SHH/SULF1	2
BP	GO:0061548	ganglion development	2/336	16/18723	0.0326431071134491	0.203810168772432	0.173882600644804	NRP2/RGS4	2
BP	GO:0070571	negative regulation of neuron projection regeneration	2/336	16/18723	0.0326431071134491	0.203810168772432	0.173882600644804	KLK8/SPP1	2
BP	GO:0072109	glomerular mesangium development	2/336	16/18723	0.0326431071134491	0.203810168772432	0.173882600644804	PDGFRB/SERPINB7	2
BP	GO:2000095	regulation of Wnt signaling pathway, planar cell polarity pathway	2/336	16/18723	0.0326431071134491	0.203810168772432	0.173882600644804	GPC3/SFRP2	2
BP	GO:0015837	amine transport	5/336	99/18723	0.0329268705531043	0.204831572473599	0.174754021010809	AQP9/CXCL12/RGS4/RHCG/SYT8	5
BP	GO:0051153	regulation of striated muscle cell differentiation	5/336	99/18723	0.0329268705531043	0.204831572473599	0.174754021010809	CCN3/GREM1/RGS4/SHH/TBX1	5
BP	GO:0070663	regulation of leukocyte proliferation	9/336	245/18723	0.0332930430299928	0.206732210727223	0.176375568769764	ANXA1/CD209/GREM1/IGFBP2/IHH/IL34/LGALS7B/SHH/VSIG4	9
BP	GO:0060562	epithelial tube morphogenesis	11/336	325/18723	0.0333946355854361	0.206986023110458	0.176592111239349	ADAMTS12/CTHRC1/GPC3/GREM1/IHH/SFRP2/SHH/TBX3/TCAP/TNC/WNT11	11
BP	GO:0031640	killing of cells of other organism	4/336	68/18723	0.0338351559991907	0.208956606523987	0.178273333382464	CTSG/KRT6A/PGLYRP3/PGLYRP4	4
BP	GO:0060411	cardiac septum morphogenesis	4/336	68/18723	0.0338351559991907	0.208956606523987	0.178273333382464	NRP2/TBX1/TBX3/WNT11	4
BP	GO:0045807	positive regulation of endocytosis	5/336	100/18723	0.0341707420325207	0.210647485694147	0.179715923167136	APOE/GPC3/GREM1/PCSK9/SFRP4	5
BP	GO:0030501	positive regulation of bone mineralization	3/336	40/18723	0.0347134275613971	0.213606632774012	0.182240547885503	FBN2/PKDCC/TGFB3	3
BP	GO:0042129	regulation of T cell proliferation	7/336	171/18723	0.0349604248537237	0.214738897885305	0.183206550727053	ANXA1/CD209/IGFBP2/IHH/LGALS7B/SHH/VSIG4	7
BP	GO:0050900	leukocyte migration	12/336	369/18723	0.0351454893204964	0.215487361679086	0.183845109792752	ANXA1/CCL24/CCN3/CSF3R/CXCL12/ECM1/EMILIN1/GREM1/IL34/MMP9/S100A7/S100A8	12
BP	GO:1901136	carbohydrate derivative catabolic process	7/336	172/18723	0.035907838071504	0.219452417579429	0.18722793527102	ADAMTS12/CHI3L1/HYAL1/LYVE1/OVGP1/PGLYRP3/PGLYRP4	7
BP	GO:0003184	pulmonary valve morphogenesis	2/336	17/18723	0.0365646738589368	0.219452417579429	0.18722793527102	GJA5/STRA6	2
BP	GO:0016264	gap junction assembly	2/336	17/18723	0.0365646738589368	0.219452417579429	0.18722793527102	CAV1/GJA5	2
BP	GO:0042053	regulation of dopamine metabolic process	2/336	17/18723	0.0365646738589368	0.219452417579429	0.18722793527102	ITGAM/MAOB	2
BP	GO:0042069	regulation of catecholamine metabolic process	2/336	17/18723	0.0365646738589368	0.219452417579429	0.18722793527102	ITGAM/MAOB	2
BP	GO:0048532	anatomical structure arrangement	2/336	17/18723	0.0365646738589368	0.219452417579429	0.18722793527102	DAB1/NRP2	2
BP	GO:0055003	cardiac myofibril assembly	2/336	17/18723	0.0365646738589368	0.219452417579429	0.18722793527102	PDGFRB/TCAP	2
BP	GO:0060977	coronary vasculature morphogenesis	2/336	17/18723	0.0365646738589368	0.219452417579429	0.18722793527102	PDGFRB/TBX1	2
BP	GO:0070206	protein trimerization	2/336	17/18723	0.0365646738589368	0.219452417579429	0.18722793527102	COL1A2/STEAP4	2
BP	GO:0090136	epithelial cell-cell adhesion	2/336	17/18723	0.0365646738589368	0.219452417579429	0.18722793527102	CCN3/IHH	2
BP	GO:1901569	fatty acid derivative catabolic process	2/336	17/18723	0.0365646738589368	0.219452417579429	0.18722793527102	CYP4F12/HPGD	2
BP	GO:2000811	negative regulation of anoikis	2/336	17/18723	0.0365646738589368	0.219452417579429	0.18722793527102	CAV1/ITGA5	2
BP	GO:1902106	negative regulation of leukocyte differentiation	5/336	102/18723	0.0367450092532109	0.220147164401047	0.187820665186609	ANXA1/FBN1/IHH/SHH/TMEM178A	5
BP	GO:0001558	regulation of cell growth	13/336	414/18723	0.0369599022818083	0.220340090773984	0.187985262172429	APOE/CCN3/CXCL12/FN1/GREM1/HYAL1/NPR1/OSGIN1/RGS4/S100A8/SFRP2/SPP1/WNT11	13
BP	GO:0048286	lung alveolus development	3/336	41/18723	0.0369711152604045	0.220340090773984	0.187985262172429	PKDCC/STRA6/TGFB3	3
BP	GO:0070296	sarcoplasmic reticulum calcium ion transport	3/336	41/18723	0.0369711152604045	0.220340090773984	0.187985262172429	CASQ1/CASQ2/PLN	3
BP	GO:0007586	digestion	6/336	137/18723	0.0372563822698057	0.221652717552823	0.18910514230086	GKN1/MOGAT2/MUC2/MUC4/TFF1/TFF2	6
BP	GO:0007224	smoothened signaling pathway	6/336	138/18723	0.038387841541979	0.227986327206631	0.1945087221355	BOC/GAS1/GPC2/GPC3/IHH/SHH	6
BP	GO:0010632	regulation of epithelial cell migration	10/336	292/18723	0.0386674507769397	0.228101420674457	0.19460691523167	ANXA1/APOE/ATOH8/DCN/FGF7/FGFBP1/HYAL1/MMP9/NRP2/PTPRR	10
BP	GO:0003281	ventricular septum development	4/336	71/18723	0.0387417784014404	0.228101420674457	0.19460691523167	GJA5/STRA6/TBX3/WNT11	4
BP	GO:0008344	adult locomotory behavior	4/336	71/18723	0.0387417784014404	0.228101420674457	0.19460691523167	CXCL12/DAB1/HOXB8/SLITRK6	4
BP	GO:0071230	cellular response to amino acid stimulus	4/336	71/18723	0.0387417784014404	0.228101420674457	0.19460691523167	COL1A1/COL1A2/COL5A2/COL6A1	4
BP	GO:0072078	nephron tubule morphogenesis	4/336	71/18723	0.0387417784014404	0.228101420674457	0.19460691523167	GPC3/GREM1/SHH/WNT11	4
BP	GO:0006040	amino sugar metabolic process	3/336	42/18723	0.0393022756192754	0.230208690010498	0.196404752280807	CHI3L1/GFPT2/OVGP1	3
BP	GO:0019432	triglyceride biosynthetic process	3/336	42/18723	0.0393022756192754	0.230208690010498	0.196404752280807	LPL/MOGAT2/PLIN5	3
BP	GO:2000404	regulation of T cell migration	3/336	42/18723	0.0393022756192754	0.230208690010498	0.196404752280807	CXCL12/ECM1/S100A7	3
BP	GO:0022600	digestive system process	5/336	104/18723	0.0394354476066079	0.230592522968999	0.196732223051472	MOGAT2/MUC2/MUC4/TFF1/TFF2	5
BP	GO:0010634	positive regulation of epithelial cell migration	7/336	176/18723	0.0398667498584242	0.231203166917659	0.197253199794195	ANXA1/ATOH8/FGF7/FGFBP1/HYAL1/MMP9/NRP2	7
BP	GO:0009410	response to xenobiotic stimulus	14/336	462/18723	0.0400906922849444	0.231203166917659	0.197253199794195	ANXA1/COL1A1/CYP3A5/CYP4F12/DAB1/EMX2/IGFBP2/LOX/LPL/MAOB/SFRP2/SULT2A1/TIMP2/TNFRSF11B	14
BP	GO:0043903	regulation of biological process involved in symbiotic interaction	4/336	72/18723	0.0404629714880741	0.231203166917659	0.197253199794195	CAV1/KRT6A/PTX3/TRIM31	4
BP	GO:0050709	negative regulation of protein secretion	4/336	72/18723	0.0404629714880741	0.231203166917659	0.197253199794195	ANXA1/APOE/CCN3/VSNL1	4
BP	GO:0002076	osteoblast development	2/336	18/18723	0.0406569417549919	0.231203166917659	0.197253199794195	PTHLH/SHH	2
BP	GO:0030730	sequestering of triglyceride	2/336	18/18723	0.0406569417549919	0.231203166917659	0.197253199794195	LPL/PLIN5	2
BP	GO:0042693	muscle cell fate commitment	2/336	18/18723	0.0406569417549919	0.231203166917659	0.197253199794195	TBX1/TBX3	2
BP	GO:0046851	negative regulation of bone remodeling	2/336	18/18723	0.0406569417549919	0.231203166917659	0.197253199794195	GREM1/TNFRSF11B	2
BP	GO:0048486	parasympathetic nervous system development	2/336	18/18723	0.0406569417549919	0.231203166917659	0.197253199794195	NRP2/TBX1	2
BP	GO:0050665	hydrogen peroxide biosynthetic process	2/336	18/18723	0.0406569417549919	0.231203166917659	0.197253199794195	DUOXA2/MAOB	2
BP	GO:0060192	negative regulation of lipase activity	2/336	18/18723	0.0406569417549919	0.231203166917659	0.197253199794195	ANXA1/PLIN5	2
BP	GO:0060602	branch elongation of an epithelium	2/336	18/18723	0.0406569417549919	0.231203166917659	0.197253199794195	SHH/TNC	2
BP	GO:0071360	cellular response to exogenous dsRNA	2/336	18/18723	0.0406569417549919	0.231203166917659	0.197253199794195	CAV1/COLEC12	2
BP	GO:0072189	ureter development	2/336	18/18723	0.0406569417549919	0.231203166917659	0.197253199794195	EMX2/SHH	2
BP	GO:1900424	regulation of defense response to bacterium	2/336	18/18723	0.0406569417549919	0.231203166917659	0.197253199794195	KLK5/KLK7	2
BP	GO:1902548	negative regulation of cellular response to vascular endothelial growth factor stimulus	2/336	18/18723	0.0406569417549919	0.231203166917659	0.197253199794195	ADAMTS12/DCN	2
BP	GO:0032102	negative regulation of response to external stimulus	13/336	420/18723	0.0406928425199751	0.231203166917659	0.197253199794195	ACP5/APOE/CCN3/CD109/FAP/GREM1/KLK8/PTGIS/SERPINB2/SERPINB4/SPP1/TSPAN8/VSIG4	13
BP	GO:0043405	regulation of MAP kinase activity	7/336	177/18723	0.0408992350802932	0.23198917202782	0.197923787594098	APOE/CAV1/EPGN/ERN2/IL34/PDGFRB/SFRP2	7
BP	GO:0051924	regulation of calcium ion transport	9/336	255/18723	0.0412469976740059	0.233573114735359	0.199275143509842	CASQ1/CASQ2/CAV1/CXCL12/PDGFRB/PLN/PLPP4/RGS4/SPINK1	9
BP	GO:0006509	membrane protein ectodomain proteolysis	3/336	43/18723	0.0417063619517946	0.235392364062364	0.200827253525285	ADAM19/APOE/TIMP2	3
BP	GO:0061383	trabecula morphogenesis	3/336	43/18723	0.0417063619517946	0.235392364062364	0.200827253525285	COL1A1/FBN2/GREM1	3
BP	GO:1903038	negative regulation of leukocyte cell-cell adhesion	6/336	141/18723	0.0419127433376716	0.235980370148214	0.201328916558186	ANXA1/CXCL12/IHH/LGALS7B/SHH/VSIG4	6
BP	GO:0035265	organ growth	7/336	178/18723	0.0419489892372595	0.235980370148214	0.201328916558186	COMP/DDR2/ECM1/FGF7/PDGFRB/RGS4/SHH	7
BP	GO:1903522	regulation of blood circulation	9/336	256/18723	0.0421071966707937	0.236463017767666	0.201740692004774	CASQ2/CAV1/DES/DSC2/GJA5/HSPB7/KCNE4/PLN/RGS4	9
BP	GO:0072088	nephron epithelium morphogenesis	4/336	73/18723	0.0422270285911948	0.236463017767666	0.201740692004774	GPC3/GREM1/SHH/WNT11	4
BP	GO:1903707	negative regulation of hemopoiesis	5/336	106/18723	0.0422428799708151	0.236463017767666	0.201740692004774	ANXA1/FBN1/IHH/SHH/TMEM178A	5
BP	GO:0048608	reproductive structure development	13/336	424/18723	0.0433249143472908	0.242122349196581	0.206569004903476	ADAM19/ANXA1/DCN/HSD17B2/PDGFRB/PTX3/SFRP2/SHH/SPP1/STRA6/SULF1/TBX3/TNC	13
BP	GO:0010721	negative regulation of cell development	7/336	180/18723	0.0441006109175642	0.245708116447419	0.209628236631893	DAB1/FBN1/MELTF/POSTN/PTHLH/RFLNA/SPP1	7
BP	GO:0007528	neuromuscular junction development	3/336	44/18723	0.0441827736527626	0.245708116447419	0.209628236631893	DOK7/PPFIBP2/TNC	3
BP	GO:0048806	genitalia development	3/336	44/18723	0.0441827736527626	0.245708116447419	0.209628236631893	SHH/STRA6/TBX3	3
BP	GO:0010744	positive regulation of macrophage derived foam cell differentiation	2/336	19/18723	0.0449125606154152	0.246946643770888	0.210684898099138	LPL/PLA2G10	2
BP	GO:0010885	regulation of cholesterol storage	2/336	19/18723	0.0449125606154152	0.246946643770888	0.210684898099138	CES1/LPL	2
BP	GO:0035313	wound healing, spreading of epidermal cells	2/336	19/18723	0.0449125606154152	0.246946643770888	0.210684898099138	COL5A1/ITGA5	2
BP	GO:0035461	vitamin transmembrane transport	2/336	19/18723	0.0449125606154152	0.246946643770888	0.210684898099138	FOLR2/STRA6	2
BP	GO:0046794	transport of virus	2/336	19/18723	0.0449125606154152	0.246946643770888	0.210684898099138	CAV1/CD209	2
BP	GO:0060216	definitive hemopoiesis	2/336	19/18723	0.0449125606154152	0.246946643770888	0.210684898099138	HOXB3/MFAP5	2
BP	GO:0072074	kidney mesenchyme development	2/336	19/18723	0.0449125606154152	0.246946643770888	0.210684898099138	PDGFRB/SHH	2
BP	GO:0061458	reproductive system development	13/336	427/18723	0.0453758346792474	0.249092142385756	0.21251535082424	ADAM19/ANXA1/DCN/HSD17B2/PDGFRB/PTX3/SFRP2/SHH/SPP1/STRA6/SULF1/TBX3/TNC	13
BP	GO:0042886	amide transport	10/336	301/18723	0.0458655986391671	0.251071325492136	0.214203909877807	ANXA1/AQP9/CCN3/CD209/FAM3B/FOLR2/NNAT/S100A8/SLC14A1/VSNL1	10
BP	GO:0061333	renal tubule morphogenesis	4/336	75/18723	0.0458836713938401	0.251071325492136	0.214203909877807	GPC3/GREM1/SHH/WNT11	4
BP	GO:0002920	regulation of humoral immune response	3/336	45/18723	0.0467308591764882	0.254481627687937	0.217113441911278	KLK5/KLK7/VSIG4	3
BP	GO:0003009	skeletal muscle contraction	3/336	45/18723	0.0467308591764882	0.254481627687937	0.217113441911278	CASQ1/SYNM/TCAP	3
BP	GO:0035272	exocrine system development	3/336	45/18723	0.0467308591764882	0.254481627687937	0.217113441911278	FGF7/SHH/TGFB3	3
BP	GO:0001937	negative regulation of endothelial cell proliferation	4/336	76/18723	0.0477761718232069	0.258933179245329	0.220911325826325	APOE/ATOH8/CAV1/SULF1	4
BP	GO:0006809	nitric oxide biosynthetic process	4/336	76/18723	0.0477761718232069	0.258933179245329	0.220911325826325	ACP5/CAV1/PTGIS/PTX3	4
BP	GO:0086001	cardiac muscle cell action potential	4/336	76/18723	0.0477761718232069	0.258933179245329	0.220911325826325	CAV1/DSC2/GJA5/KCNE4	4
BP	GO:0006939	smooth muscle contraction	5/336	110/18723	0.0482112023796378	0.260876172876484	0.222569009481937	CAV1/CNN1/COMP/SULF1/TBX3	5
BP	GO:0002115	store-operated calcium entry	2/336	20/18723	0.0493243877078184	0.261232722930801	0.222873203581171	CASQ1/SPINK1	2
BP	GO:0006590	thyroid hormone generation	2/336	20/18723	0.0493243877078184	0.261232722930801	0.222873203581171	CTSK/DUOXA2	2
BP	GO:0031645	negative regulation of nervous system process	2/336	20/18723	0.0493243877078184	0.261232722930801	0.222873203581171	CCN3/KLK8	2
BP	GO:0034104	negative regulation of tissue remodeling	2/336	20/18723	0.0493243877078184	0.261232722930801	0.222873203581171	GREM1/TNFRSF11B	2
BP	GO:0043691	reverse cholesterol transport	2/336	20/18723	0.0493243877078184	0.261232722930801	0.222873203581171	APOE/CES1	2
BP	GO:0072567	chemokine (C-X-C motif) ligand 2 production	2/336	20/18723	0.0493243877078184	0.261232722930801	0.222873203581171	LPL/POSTN	2
BP	GO:0090370	negative regulation of cholesterol efflux	2/336	20/18723	0.0493243877078184	0.261232722930801	0.222873203581171	PLA2G10/SHH	2
BP	GO:1903817	negative regulation of voltage-gated potassium channel activity	2/336	20/18723	0.0493243877078184	0.261232722930801	0.222873203581171	CAV1/KCNE4	2
BP	GO:2000341	regulation of chemokine (C-X-C motif) ligand 2 production	2/336	20/18723	0.0493243877078184	0.261232722930801	0.222873203581171	LPL/POSTN	2
BP	GO:0007157	heterophilic cell-cell adhesion via plasma membrane cell adhesion molecules	3/336	46/18723	0.0493499189109521	0.261232722930801	0.222873203581171	CD209/LGALS7B/SCARF2	3
BP	GO:0043616	keratinocyte proliferation	3/336	46/18723	0.0493499189109521	0.261232722930801	0.222873203581171	CD109/FGF7/KLK8	3
BP	GO:0060976	coronary vasculature development	3/336	46/18723	0.0493499189109521	0.261232722930801	0.222873203581171	GPC3/PDGFRB/TBX1	3
BP	GO:0071827	plasma lipoprotein particle organization	3/336	46/18723	0.0493499189109521	0.261232722930801	0.222873203581171	APOE/LPL/PLA2G10	3
BP	GO:1900271	regulation of long-term synaptic potentiation	3/336	46/18723	0.0493499189109521	0.261232722930801	0.222873203581171	APOE/CALB2/NSG1	3
BP	GO:0031016	pancreas development	4/336	77/18723	0.0497113665459637	0.262678957481695	0.224107072462035	ANXA1/IHH/MSLN/SHH	4
BP	GO:0001938	positive regulation of endothelial cell proliferation	5/336	111/18723	0.0497772386427618	0.262678957481695	0.224107072462035	CCL24/CXCL12/ECM1/FGFBP1/NRP2	5
CC	GO:0062023	collagen-containing extracellular matrix	70/348	425/19550	2.73882269094377e-47	7.4769859462765e-45	6.57317445826506e-45	ADAM19/AEBP1/ANGPTL1/ANXA1/APOE/ASPN/BGN/CCDC80/CCN3/CILP/COL10A1/COL11A1/COL12A1/COL14A1/COL1A1/COL1A2/COL3A1/COL5A1/COL5A2/COL6A1/COL6A2/COL6A3/COL8A2/COMP/CSPG4/CTHRC1/CTSG/CXCL12/DCN/DPT/ECM1/EFEMP1/ELN/EMILIN1/F13A1/FBN1/FBN2/FMOD/FN1/GPC2/GPC3/GPC6/GREM1/LAMA3/LAMC2/LRRC15/LUM/MFAP5/MGP/MMP9/MUC2/NID2/OGN/PCOLCE/POSTN/PRELP/PXDN/S100A7/S100A8/SFRP2/SHH/SMOC1/SOST/SRPX/SSC5D/SULF1/TGFB3/TGFB…	70
CC	GO:0005581	collagen trimer	20/348	87/19550	4.75994624461809e-17	6.49732662390369e-15	5.71193549354171e-15	COL10A1/COL11A1/COL12A1/COL14A1/COL1A1/COL1A2/COL3A1/COL5A1/COL5A2/COL6A1/COL6A2/COL6A3/COL8A2/COLEC12/CTHRC1/DCN/EMILIN1/LOX/LUM/MARCO	20
CC	GO:0005788	endoplasmic reticulum lumen	32/348	313/19550	1.48147835600858e-15	1.34814530396781e-13	1.18518268480687e-13	ALB/APOE/ARSJ/CASQ1/CASQ2/CES1/CHRDL1/COL10A1/COL11A1/COL12A1/COL14A1/COL1A1/COL1A2/COL3A1/COL5A1/COL5A2/COL6A1/COL6A2/COL6A3/COL8A2/FAM20C/FBN1/FN1/GPC3/MELTF/MSLN/MXRA8/P4HA3/PCSK9/SHH/SPP1/TNC	32
CC	GO:0043202	lysosomal lumen	16/348	97/19550	1.54829225730938e-11	1.05670946561365e-09	9.28975354385626e-10	BGN/CSPG4/CTSK/DCN/EPDR1/FMOD/GPC2/GPC3/GPC6/HYAL1/LUM/NSG1/OGN/PDGFRB/PRELP/SERPINB13	16
CC	GO:0005775	vacuolar lumen	19/348	174/19550	3.16925124095568e-10	1.52586552945502e-08	1.34142024567474e-08	BGN/CSPG4/CTSG/CTSK/DCN/EPDR1/FMOD/GPC2/GPC3/GPC6/HYAL1/LUM/NSG1/OGN/PDGFRB/PRELP/S100A7/SERPINB13/TTR	19
CC	GO:0005583	fibrillar collagen trimer	7/348	12/19550	3.91247571655133e-10	1.52586552945502e-08	1.34142024567474e-08	COL11A1/COL1A1/COL1A2/COL3A1/COL5A1/COL5A2/LUM	7
CC	GO:0098643	banded collagen fibril	7/348	12/19550	3.91247571655133e-10	1.52586552945502e-08	1.34142024567474e-08	COL11A1/COL1A1/COL1A2/COL3A1/COL5A1/COL5A2/LUM	7
CC	GO:0098644	complex of collagen trimers	7/348	21/19550	5.00272532807976e-08	1.70718001820722e-06	1.50081759842393e-06	COL11A1/COL1A1/COL1A2/COL3A1/COL5A1/COL5A2/LUM	7
CC	GO:0005796	Golgi lumen	12/348	104/19550	3.33680370120766e-07	1.01216378936632e-05	8.89814320322042e-06	BGN/CSPG4/DCN/FMOD/GPC2/GPC3/GPC6/LUM/MUC2/MUC4/OGN/PRELP	12
CC	GO:0005604	basement membrane	11/348	96/19550	1.11061889417171e-06	2.61660625527229e-05	2.30031319144817e-05	CCDC80/COL5A1/COL8A2/FBN1/FN1/LAMA3/LAMC2/NID2/SMOC1/TGFBI/TNC	11
CC	GO:0001533	cornified envelope	8/348	45/19550	1.12901662582171e-06	2.61660625527229e-05	2.30031319144817e-05	ANXA1/DSC2/DSC3/DSG3/SCEL/SPRR1B/SPRR2A/SPRR2D	8
CC	GO:0042383	sarcolemma	13/348	138/19550	1.15015659572408e-06	2.61660625527229e-05	2.30031319144817e-05	AHNAK2/ANXA1/BGN/CASQ1/CAV1/COL6A1/COL6A2/COL6A3/DES/FLNC/SGCA/SYNM/TGFB3	13
CC	GO:0046658	anchored component of plasma membrane	9/348	63/19550	1.64321567086145e-06	3.45075290880904e-05	3.03362893082113e-05	CA4/CNTN1/FOLR2/GAS1/GPC2/GPC3/GPC6/MELTF/RHBG	9
CC	GO:0031225	anchored component of membrane	12/348	170/19550	5.53521236766979e-05	0.00107936641169561	0.000948893548743392	ALPP/CA4/CD109/CNTN1/FOLR2/GAS1/GPC2/GPC3/GPC6/MELTF/MSLN/RHBG	12
CC	GO:0008305	integrin complex	5/348	31/19550	0.000201622511526933	0.00366952970979018	0.00322596018443093	EMILIN1/ITGA11/ITGA5/ITGAM/ITGBL1	5
CC	GO:0098636	protein complex involved in cell adhesion	5/348	36/19550	0.000415928565412595	0.00709678114735239	0.00623892848118892	EMILIN1/ITGA11/ITGA5/ITGAM/ITGBL1	5
CC	GO:0005882	intermediate filament	12/348	217/19550	0.000538187784596041	0.00864266265851289	0.00759794519429705	DES/KRT16/KRT34/KRT4/KRT5/KRT6A/KRT6B/KRT75/KRTAP5-10/KRTAP5-9/SYNM/VIM	12
CC	GO:0005614	interstitial matrix	3/348	10/19550	0.000611485869089932	0.00927420234786397	0.0081531449211991	CCDC80/COL14A1/TNC	3
CC	GO:0045111	intermediate filament cytoskeleton	13/348	258/19550	0.000767750441523435	0.0110313616071525	0.00969790031398023	DES/KRT16/KRT34/KRT4/KRT5/KRT6A/KRT6B/KRT75/KRTAP5-10/KRTAP5-9/S100A8/SYNM/VIM	13
CC	GO:0001527	microfibril	3/348	12/19550	0.00109176378880322	0.014902575717164	0.0131011654656387	FBN1/FBN2/MFAP5	3
CC	GO:0045095	keratin filament	7/348	96/19550	0.00163893091449934	0.0213061018884914	0.0187306390228496	KRT4/KRT5/KRT6A/KRT6B/KRT75/KRTAP5-10/KRTAP5-9	7
CC	GO:0045177	apical part of cell	17/348	435/19550	0.00216549214331317	0.0268717888692953	0.0236235506543255	ANXA1/CA4/CSPG4/CTSK/CYP4F12/DAB1/DDR2/DUOXA2/F2RL2/FAP/FN1/IGFBP2/KCNE4/PDGFRB/RHCG/SCNN1G/SHROOM1	17
CC	GO:0005925	focal adhesion	16/348	418/19550	0.00353853245139627	0.0420008417057035	0.036923816884135	ANXA1/CAV1/CNN1/CSPG4/DDR2/FAP/FLNC/ITGA11/ITGA5/ITGBL1/PDGFRB/S100A7/SCARF2/SYNPO2/TNC/VIM	16
CC	GO:0030055	cell-substrate junction	16/348	425/19550	0.00415007186050774	0.0472070674132756	0.0415007186050774	ANXA1/CAV1/CNN1/CSPG4/DDR2/FAP/FLNC/ITGA11/ITGA5/ITGBL1/PDGFRB/S100A7/SCARF2/SYNPO2/TNC/VIM	16
CC	GO:0034774	secretory granule lumen	13/348	322/19550	0.00531231221052255	0.0579412585914972	0.0509373701903272	ALB/CHI3L1/CTSG/ECM1/F13A1/FN1/ISLR/PTX3/S100A7/S100A8/TGFB3/TIMP2/TTR	13
CC	GO:0031091	platelet alpha granule	6/348	91/19550	0.00571697146994924	0.0579412585914972	0.0509373701903272	ALB/CD109/F13A1/FN1/ISLR/TGFB3	6
CC	GO:0060205	cytoplasmic vesicle lumen	13/348	325/19550	0.00573045414641181	0.0579412585914972	0.0509373701903272	ALB/CHI3L1/CTSG/ECM1/F13A1/FN1/ISLR/PTX3/S100A7/S100A8/TGFB3/TIMP2/TTR	13
CC	GO:0031983	vesicle lumen	13/348	327/19550	0.00602354335730699	0.0587295477337432	0.0516303716340599	ALB/CHI3L1/CTSG/ECM1/F13A1/FN1/ISLR/PTX3/S100A7/S100A8/TGFB3/TIMP2/TTR	13
CC	GO:0016324	apical plasma membrane	14/348	367/19550	0.00635193546787925	0.0597958063010701	0.0525677418031386	ANXA1/CA4/CSPG4/CTSK/CYP4F12/DDR2/F2RL2/FN1/IGFBP2/KCNE4/PDGFRB/RHCG/SCNN1G/SHROOM1	14
CC	GO:0031093	platelet alpha granule lumen	5/348	67/19550	0.00680786702519256	0.0619515899292523	0.0544629362015405	ALB/F13A1/FN1/ISLR/TGFB3	5
CC	GO:0005911	cell-cell junction	17/348	494/19550	0.00764622931414413	0.0673361484761725	0.0591966140449869	ANXA1/CALB2/CCN3/CDH11/CLDN6/CLMP/DES/DSC2/DSC3/DSG3/GJA5/ITGA5/MXRA8/PDLIM3/SGCA/SHROOM1/SYNM	17
CC	GO:0030018	Z disc	7/348	130/19550	0.0087257153817543	0.0744412593505913	0.0654428653631572	CASQ1/CASQ2/DES/FLNC/PDLIM3/SYNPO2/TCAP	7
CC	GO:0030057	desmosome	3/348	25/19550	0.00962039206797914	0.0795868798351002	0.069966487767121	DSC2/DSC3/DSG3	3
CC	GO:0031674	I band	7/348	141/19550	0.01325174945739	0.106403752996102	0.0935417608756943	CASQ1/CASQ2/DES/FLNC/PDLIM3/SYNPO2/TCAP	7
CC	GO:0043256	laminin complex	2/348	12/19550	0.01853410088155	0.143615324979076	0.126255230750836	LAMA3/LAMC2	2
CC	GO:0005921	gap junction	3/348	32/19550	0.0189382846126254	0.143615324979076	0.126255230750836	CALB2/CCN3/GJA5	3
CC	GO:0042627	chylomicron	2/348	13/19550	0.0216492734914198	0.159736531436692	0.140427719944344	APOE/LPL	2
CC	GO:0033017	sarcoplasmic reticulum membrane	3/348	40/19550	0.0340156114401454	0.24437531376736	0.214835440674602	CASQ1/CASQ2/PLN	3
CC	GO:0042599	lamellar body	2/348	17/19550	0.0360287922120758	0.252201545484531	0.221715644382005	KLK5/KLK7	2
CC	GO:0043034	costamere	2/348	18/19550	0.040064729666206	0.266772468265225	0.234525246826572	FLNC/SYNM	2
CC	GO:0090533	cation-transporting ATPase complex	2/348	18/19550	0.040064729666206	0.266772468265225	0.234525246826572	ATP1A4/PLN	2
CC	GO:0072562	blood microparticle	6/348	146/19550	0.0467207303407686	0.294929352131425	0.25927855132433	ACTG2/ALB/APOE/C4B/F13A1/FN1	6
CC	GO:0031362	anchored component of external side of plasma membrane	2/348	20/19550	0.0486147283733118	0.294929352131425	0.25927855132433	CA4/FOLR2	2
CC	GO:0034361	very-low-density lipoprotein particle	2/348	20/19550	0.0486147283733118	0.294929352131425	0.25927855132433	APOE/LPL	2
CC	GO:0034385	triglyceride-rich plasma lipoprotein particle	2/348	20/19550	0.0486147283733118	0.294929352131425	0.25927855132433	APOE/LPL	2
MF	GO:0005201	extracellular matrix structural constituent	45/330	172/18368	1.07744726195122e-39	5.21484474784388e-37	4.46857074956609e-37	AEBP1/ASPN/BGN/CHI3L1/CILP/COL10A1/COL11A1/COL12A1/COL14A1/COL1A1/COL1A2/COL3A1/COL5A1/COL5A2/COL6A1/COL6A2/COL6A3/COL8A2/COMP/CTHRC1/DCN/DPT/ECM1/EFEMP1/ELN/EMILIN1/FBN1/FBN2/FMOD/FN1/LAMA3/LAMC2/LUM/MFAP5/MGP/MUC4/NID2/OGN/PCOLCE/POSTN/PRELP/PXDN/SRPX/TGFBI/TNC	45
MF	GO:0005518	collagen binding	19/330	69/18368	8.35268280734231e-18	2.02134923937684e-15	1.73208264531204e-15	AEBP1/ASPN/COL14A1/COL6A1/COL6A2/COMP/CTSK/DCN/DDR2/FN1/ITGA11/LOX/LRRC15/LUM/MMP9/NID2/PCOLCE/PCOLCE2/TGFBI	19
MF	GO:0005539	glycosaminoglycan binding	29/330	230/18368	1.5158620362965e-16	2.44559075189169e-14	2.09561278000289e-14	APOE/BGN/CCDC80/CCN3/CCN5/COL11A1/COL5A1/COMP/CTSG/DCN/EPYC/FBN1/FGF7/FGFBP1/FN1/LAMC2/LPL/LYVE1/NRP2/PCOLCE/PCOLCE2/PGLYRP3/PGLYRP4/POSTN/PRELP/SHH/SMOC1/SOST/SULF1	29
MF	GO:0030020	extracellular matrix structural constituent conferring tensile strength	13/330	41/18368	1.79992938866252e-13	2.17791456028165e-11	1.86624257666588e-11	COL10A1/COL11A1/COL12A1/COL14A1/COL1A1/COL1A2/COL3A1/COL5A1/COL5A2/COL6A1/COL6A2/COL6A3/COL8A2	13
MF	GO:0005178	integrin binding	20/330	144/18368	1.39468608809843e-12	1.35005613327928e-10	1.15685540781217e-10	ADAM23/CCN3/CCN5/COL3A1/COL5A1/COMP/CXCL12/EMILIN1/FAP/FBN1/FN1/IBSP/ITGAM/ITGBL1/LAMA3/SFRP2/SPP1/TGFBI/TIMP2/TSPAN8	20
MF	GO:0008201	heparin binding	21/330	166/18368	2.42552631214685e-12	1.95659122513179e-10	1.67659187190501e-10	APOE/CCDC80/CCN3/CCN5/COL11A1/COL5A1/COMP/CTSG/FBN1/FGF7/FGFBP1/FN1/LAMC2/LPL/NRP2/PCOLCE/PCOLCE2/POSTN/PRELP/SMOC1/SOST	21
MF	GO:0050840	extracellular matrix binding	12/330	56/18368	2.54866330595427e-10	1.76221862868838e-08	1.5100351015729e-08	BGN/CD248/COL11A1/DCN/ECM1/ELN/LRRC15/SHH/SMOC1/SPP1/SSC5D/TGFBI	12
MF	GO:1901681	sulfur compound binding	22/330	265/18368	2.8306373639279e-09	1.71253560517638e-07	1.46746200182578e-07	APOE/CCDC80/CCN3/CCN5/COL11A1/COL5A1/COMP/CTSG/FBN1/FGF7/FGFBP1/FN1/LAMC2/LPL/NRP2/PCOLCE/PCOLCE2/POSTN/PRELP/SMOC1/SOST/SULT2A1	22
MF	GO:0019838	growth factor binding	16/330	141/18368	5.19732888017135e-09	2.79500797555882e-07	2.39502640793861e-07	CCN3/CCN5/CD109/COL1A1/COL1A2/COL3A1/COL5A1/COL6A1/FGFBP1/HTRA3/IGFBP2/IL1R2/NRP2/PDGFRB/PXDN/TGFB3	16
MF	GO:0048407	platelet-derived growth factor binding	6/330	11/18368	1.37652137532642e-08	6.66236345657989e-07	5.70894128293275e-07	COL1A1/COL1A2/COL3A1/COL5A1/COL6A1/PDGFRB	6
MF	GO:0030021	extracellular matrix structural constituent conferring compression resistance	7/330	22/18368	7.66951607061164e-08	3.37458707106912e-06	2.89166443236458e-06	ASPN/BGN/DCN/FMOD/LUM/OGN/PRELP	7
MF	GO:0043394	proteoglycan binding	7/330	36/18368	3.0241588489954e-06	0.000121974406909481	0.000104519174254753	APOE/COL5A1/COMP/CTSK/FN1/LPL/TNC	7
MF	GO:0061134	peptidase regulator activity	15/330	230/18368	1.88337634740961e-05	0.000701195501650963	0.000600850429861851	C4B/CAV1/CD109/COL6A3/FN1/GPC3/PCOLCE/PCOLCE2/SERPINB13/SERPINB2/SERPINB4/SERPINB7/SFRP2/SPINK1/TIMP2	15
MF	GO:0097493	structural molecule activity conferring elasticity	4/330	11/18368	3.05583275267338e-05	0.0010564450373528	0.00090526173274685	ELN/EMILIN1/FBN1/FBN2	4
MF	GO:0048018	receptor ligand activity	22/330	487/18368	7.57427807080017e-05	0.00244396705751152	0.00209422144554054	CCL24/CCN3/CLEC11A/CXCL12/EFEMP1/EPGN/FAM3B/FBN1/FGF7/GREM1/IL34/OGN/OSGIN1/PTHLH/SFRP2/SHH/SPP1/TFF1/TGFB3/TNFRSF11B/TTR/WNT11	22
MF	GO:0030546	signaling receptor activator activity	22/330	495/18368	9.59438743680853e-05	0.00290230219963458	0.00248696621717274	CCL24/CCN3/CLEC11A/CXCL12/EFEMP1/EPGN/FAM3B/FBN1/FGF7/GREM1/IL34/OGN/OSGIN1/PTHLH/SFRP2/SHH/SPP1/TFF1/TGFB3/TNFRSF11B/TTR/WNT11	22
MF	GO:0001968	fibronectin binding	5/330	28/18368	0.00012704688337488	0.00361709950314365	0.00309947195354197	CCDC80/CTSK/LRRC15/SFRP2/SSC5D	5
MF	GO:0036122	BMP binding	4/330	16/18368	0.00015695889190958	0.00413845861322718	0.00354622160420076	COMP/GREM1/SOST/TCAP	4
MF	GO:0002020	protease binding	10/330	135/18368	0.000165694831161066	0.00413845861322718	0.00354622160420076	COL1A1/COL1A2/COL3A1/COMP/ECM1/FAP/FN1/SERPINB13/SERPINB4/TIMP2	10
MF	GO:0008083	growth factor activity	11/330	162/18368	0.000171010686496991	0.00413845861322718	0.00354622160420076	CCN3/CLEC11A/CXCL12/EFEMP1/EPGN/FGF7/IL34/OGN/OSGIN1/TFF1/TGFB3	11
MF	GO:0019955	cytokine binding	10/330	139/18368	0.000210436630518528	0.00485006329385559	0.00415599160021553	CD109/COMP/CSF3R/GREM1/IL1R2/NRP2/PXDN/SOST/TCAP/TGFB3	10
MF	GO:0038024	cargo receptor activity	7/330	77/18368	0.000464403135385198	0.0101177830371663	0.0086698706321086	COLEC12/FOLR2/ITGAM/MARCO/MRC1/SCARF2/SSC5D	7
MF	GO:0001848	complement binding	4/330	21/18368	0.000480803739369474	0.0101177830371663	0.0086698706321086	C4B/ITGAM/PTX3/VSIG4	4
MF	GO:0016504	peptidase activator activity	5/330	43/18368	0.000998445202333164	0.0201353115803855	0.017253833759617	CAV1/FN1/PCOLCE/PCOLCE2/SFRP2	5
MF	GO:0038187	pattern recognition receptor activity	4/330	26/18368	0.00111898910259732	0.0216636290262842	0.0185634402704566	COLEC12/MARCO/PGLYRP3/PGLYRP4	4
MF	GO:0004252	serine-type endopeptidase activity	10/330	174/18368	0.00122792388339357	0.0228582753677881	0.0195871259132416	CTSG/CTSK/FAP/HTRA3/KLK5/KLK6/KLK7/KLK8/MMP9/PCSK9	10
MF	GO:0043236	laminin binding	4/330	28/18368	0.0014898654195437	0.0267072171503389	0.0228852621949402	ECM1/LRRC15/SHH/SSC5D	4
MF	GO:0005520	insulin-like growth factor binding	4/330	29/18368	0.00170404045213297	0.0294555563868699	0.0252402984263305	CCN3/CCN5/HTRA3/IGFBP2	4
MF	GO:0031005	filamin binding	3/330	14/18368	0.00180561367893279	0.0301350696759818	0.0258225694918156	HSPB7/RFLNA/SYNPO2	3
MF	GO:0017147	Wnt-protein binding	4/330	30/18368	0.00193868144631285	0.0302982648056292	0.0259624104685035	APCDD1L/CTHRC1/SFRP2/SFRP4	4
MF	GO:0004867	serine-type endopeptidase inhibitor activity	7/330	98/18368	0.00194059134085641	0.0302982648056292	0.0259624104685035	CD109/COL6A3/SERPINB13/SERPINB2/SERPINB4/SERPINB7/SPINK1	7
MF	GO:0030414	peptidase inhibitor activity	10/330	187/18368	0.00209807271397845	0.0307985241830646	0.0263910798784851	C4B/CD109/COL6A3/GPC3/SERPINB13/SERPINB2/SERPINB4/SERPINB7/SPINK1/TIMP2	10
MF	GO:0071813	lipoprotein particle binding	4/330	31/18368	0.00219475890460638	0.0307985241830646	0.0263910798784851	APOE/COLEC12/LPL/PCSK9	4
MF	GO:0071814	protein-lipid complex binding	4/330	31/18368	0.00219475890460638	0.0307985241830646	0.0263910798784851	APOE/COLEC12/LPL/PCSK9	4
MF	GO:0001846	opsonin binding	3/330	15/18368	0.00222716600497368	0.0307985241830646	0.0263910798784851	ITGAM/PTX3/VSIG4	3
MF	GO:0008236	serine-type peptidase activity	10/330	191/18368	0.00244821993995681	0.0329149569705305	0.0282046390743562	CTSG/CTSK/FAP/HTRA3/KLK5/KLK6/KLK7/KLK8/MMP9/PCSK9	10
MF	GO:0005200	structural constituent of cytoskeleton	7/330	103/18368	0.00257629726760977	0.0332800455808333	0.0285174814242025	DES/KRT16/KRT5/KRT6A/KRT6B/SYNM/VIM	7
MF	GO:0140272	exogenous protein binding	6/330	77/18368	0.00261289614064393	0.0332800455808333	0.0285174814242025	ALB/ANPEP/CD209/CLDN6/ITGA5/MRC1	6
MF	GO:0061135	endopeptidase regulator activity	10/330	194/18368	0.00274042438562054	0.0340093692984703	0.0291424347620646	C4B/CD109/COL6A3/SERPINB13/SERPINB2/SERPINB4/SERPINB7/SFRP2/SPINK1/TIMP2	10
MF	GO:0017171	serine hydrolase activity	10/330	195/18368	0.00284379835970195	0.0344099601523936	0.0294856987821729	CTSG/CTSK/FAP/HTRA3/KLK5/KLK6/KLK7/KLK8/MMP9/PCSK9	10
MF	GO:0043395	heparan sulfate proteoglycan binding	3/330	17/18368	0.0032411662497771	0.0382615723144419	0.0327861232968467	APOE/COMP/LPL	3
MF	GO:0098631	cell adhesion mediator activity	5/330	59/18368	0.00411254633334405	0.0473922006032981	0.0406101066500641	ANXA1/DSC2/EMILIN1/ITGA11/VSTM2L	5
MF	GO:0016918	retinal binding	3/330	19/18368	0.00449767896165577	0.0506250376149162	0.0433803062641952	ABCA4/RBP1/STRA6	3
MF	GO:0004175	endopeptidase activity	16/330	430/18368	0.0050291649204352	0.0553208141247873	0.0474040903983605	ADAM12/ADAM19/ADAM23/ADAMTS12/CTSE/CTSG/CTSK/FAP/HTRA3/KLK5/KLK6/KLK7/KLK8/MMP9/PCSK9/SHH	16
MF	GO:0030506	ankyrin binding	3/330	20/18368	0.00522172040478007	0.0561625039091901	0.0481253295785578	FLNC/RHBG/RHCG	3
MF	GO:0004866	endopeptidase inhibitor activity	9/330	180/18368	0.00535379787220541	0.0563312645684222	0.0482699396258337	C4B/CD109/COL6A3/SERPINB13/SERPINB2/SERPINB4/SERPINB7/SPINK1/TIMP2	9
MF	GO:0008237	metallopeptidase activity	9/330	190/18368	0.00754611013221198	0.0777088788083106	0.0665882954555772	ADAM12/ADAM19/ADAM23/ADAMTS12/ANPEP/CPXM1/CPXM2/KLK7/MMP9	9
MF	GO:0070330	aromatase activity	3/330	25/18368	0.00986136826875852	0.098211630520712	0.0841569865705971	CYP3A5/CYP4F12/CYP4F8	3
MF	GO:0005044	scavenger receptor activity	4/330	47/18368	0.00994291300726217	0.098211630520712	0.0841569865705971	COLEC12/MARCO/SCARF2/SSC5D	4
MF	GO:0030246	carbohydrate binding	11/330	271/18368	0.0101755499469794	0.0984993234867607	0.0844035090338924	C4B/CD209/CD248/CHI3L1/CLEC11A/CNTN1/COLEC12/LGALS7B/MRC1/P4HA3/PTX3	11
MF	GO:0001618	virus receptor activity	5/330	76/18368	0.0118681146402604	0.112630735017373	0.0965126350518595	ANPEP/CD209/CLDN6/ITGA5/MRC1	5
MF	GO:0008519	ammonium transmembrane transporter activity	2/330	10/18368	0.0131650954388137	0.117998262821959	0.10111203904274	RHBG/RHCG	2
MF	GO:0050786	RAGE receptor binding	2/330	10/18368	0.0131650954388137	0.117998262821959	0.10111203904274	S100A7/S100A8	2
MF	GO:0052740	1-acyl-2-lysophosphatidylserine acylhydrolase activity	2/330	10/18368	0.0131650954388137	0.117998262821959	0.10111203904274	LPL/PLAAT2	2
MF	GO:0070851	growth factor receptor binding	7/330	141/18368	0.0138583445841653	0.121953432340655	0.104501201266242	ECM1/EFEMP1/EPGN/FGF7/GREM1/ITGA5/PDGFRB	7
MF	GO:0004222	metalloendopeptidase activity	6/330	111/18368	0.0150808615764347	0.130341732196328	0.111689087614949	ADAM12/ADAM19/ADAM23/ADAMTS12/KLK7/MMP9	6
MF	GO:0052739	phosphatidylserine 1-acylhydrolase activity	2/330	11/18368	0.0159013624858113	0.135022095493556	0.115699664255026	LPL/PLAAT2	2
MF	GO:0046790	virion binding	2/330	12/18368	0.0188574759275149	0.157362385326159	0.134842931314716	CD209/PTX3	2
MF	GO:0005506	iron ion binding	7/330	151/18368	0.019475002143524	0.159761034533315	0.136898320152515	ACP5/CYP3A5/CYP4F12/CYP4F8/MELTF/P4HA3/PTGIS	7
MF	GO:0061783	peptidoglycan muralytic activity	2/330	13/18368	0.0220247026828209	0.174753378663694	0.149745174409516	PGLYRP3/PGLYRP4	2
MF	GO:0072582	17-beta-hydroxysteroid dehydrogenase (NADP+) activity	2/330	13/18368	0.0220247026828209	0.174753378663694	0.149745174409516	AKR1B15/HSD17B2	2
MF	GO:0004714	transmembrane receptor protein tyrosine kinase activity	6/330	124/18368	0.0245769693810204	0.189091732484087	0.162031628096412	DDR2/EFEMP1/EPHB6/NRP2/PDGFRB/PKDCC	6
MF	GO:0005126	cytokine receptor binding	10/330	271/18368	0.0251418133720451	0.189091732484087	0.162031628096412	CCL24/CXCL12/ECM1/GREM1/IL34/ITGA5/PXDN/RHEX/TFF2/TGFB3	10
MF	GO:0004065	arylsulfatase activity	2/330	14/18368	0.0253945508501356	0.189091732484087	0.162031628096412	ARSJ/SULF1	2
MF	GO:0005172	vascular endothelial growth factor receptor binding	2/330	14/18368	0.0253945508501356	0.189091732484087	0.162031628096412	GREM1/ITGA5	2
MF	GO:0005125	cytokine activity	9/330	235/18368	0.0266194848367176	0.195209555469262	0.167273955752261	CCL24/CXCL12/FAM3B/GREM1/IL34/SPP1/TGFB3/TNFRSF11B/WNT11	9
MF	GO:0005161	platelet-derived growth factor receptor binding	2/330	15/18368	0.0289587639032375	0.203131039553144	0.174061830326095	ITGA5/PDGFRB	2
MF	GO:0019215	intermediate filament binding	2/330	15/18368	0.0289587639032375	0.203131039553144	0.174061830326095	SYNM/VIM	2
MF	GO:0051371	muscle alpha-actinin binding	2/330	15/18368	0.0289587639032375	0.203131039553144	0.174061830326095	PDLIM3/SYNPO2	2
MF	GO:0005501	retinoid binding	3/330	38/18368	0.0305045850252013	0.207946748622499	0.178188383987091	ABCA4/RBP1/STRA6	3
MF	GO:0019840	isoprenoid binding	3/330	38/18368	0.0305045850252013	0.207946748622499	0.178188383987091	ABCA4/RBP1/STRA6	3
MF	GO:0005372	water transmembrane transporter activity	2/330	16/18368	0.0327093150168444	0.211084112908703	0.180876773566831	AQP9/SLC14A1	2
MF	GO:0008970	phospholipase A1 activity	2/330	16/18368	0.0327093150168444	0.211084112908703	0.180876773566831	LPL/PLAAT2	2
MF	GO:0016641	oxidoreductase activity, acting on the CH-NH2 group of donors, oxygen as acceptor	2/330	16/18368	0.0327093150168444	0.211084112908703	0.180876773566831	LOX/MAOB	2
MF	GO:0019841	retinol binding	2/330	16/18368	0.0327093150168444	0.211084112908703	0.180876773566831	RBP1/STRA6	2
MF	GO:0016712	oxidoreductase activity, acting on paired donors, with incorporation or reduction of molecular oxygen, reduced flavin or flavoprotein as one donor, and incorporation of one atom of oxygen	3/330	40/18368	0.0348086584299211	0.22040864074527	0.188866908337617	CYP3A5/CYP4F12/CYP4F8	3
MF	GO:0004713	protein tyrosine kinase activity	6/330	136/18368	0.0363027649753395	0.22040864074527	0.188866908337617	DDR2/EFEMP1/EPHB6/NRP2/PDGFRB/PKDCC	6
MF	GO:0008484	sulfuric ester hydrolase activity	2/330	17/18368	0.0366384015191201	0.22040864074527	0.188866908337617	ARSJ/SULF1	2
MF	GO:0030169	low-density lipoprotein particle binding	2/330	17/18368	0.0366384015191201	0.22040864074527	0.188866908337617	COLEC12/PCSK9	2
MF	GO:0034185	apolipoprotein binding	2/330	17/18368	0.0366384015191201	0.22040864074527	0.188866908337617	LPL/PCSK9	2
MF	GO:0004497	monooxygenase activity	5/330	102/18368	0.0368865700420803	0.22040864074527	0.188866908337617	CYP3A5/CYP4F12/CYP4F8/FMO3/PTGIS	5
MF	GO:0048029	monosaccharide binding	4/330	71/18368	0.0388702695509036	0.226636835663339	0.194203813073849	CD209/COLEC12/MRC1/P4HA3	4
MF	GO:0008307	structural constituent of muscle	3/330	42/18368	0.0394091125928359	0.226636835663339	0.194203813073849	MYBPH/SYNM/TCAP	3
MF	GO:0020037	heme binding	6/330	139/18368	0.0397104258327926	0.226636835663339	0.194203813073849	CYP3A5/CYP4F12/CYP4F8/PTGIS/PXDN/STEAP4	6
MF	GO:0004303	estradiol 17-beta-dehydrogenase activity	2/330	18/18368	0.0407384394684101	0.226636835663339	0.194203813073849	AKR1B15/HSD17B2	2
MF	GO:0042834	peptidoglycan binding	2/330	18/18368	0.0407384394684101	0.226636835663339	0.194203813073849	PGLYRP3/PGLYRP4	2
MF	GO:0045236	CXCR chemokine receptor binding	2/330	18/18368	0.0407384394684101	0.226636835663339	0.194203813073849	CXCL12/TFF2	2
MF	GO:0030547	signaling receptor inhibitor activity	3/330	43/18368	0.0418192138130562	0.230005675971809	0.197090553138088	MTRNR2L12/PCSK9/PXDN	3
MF	GO:0019199	transmembrane receptor protein kinase activity	6/330	143/18368	0.0445602551175811	0.242327679515834	0.207649207762589	DDR2/EFEMP1/EPHB6/NRP2/PDGFRB/PKDCC	6
MF	GO:0016638	oxidoreductase activity, acting on the CH-NH2 group of donors	2/330	20/18368	0.0494220959011996	0.265781049068674	0.227746266492078	LOX/MAOB	2
