# Supplementary material for: Advancing bladder cancer management: development of a prognostic model and personalized therapy
Source: Front Immunol. 2024 Jul 22;15:1430792. doi: 10.3389/fimmu.2024.1430792 (PMC11298345; doi:10.3389/fimmu.2024.1430792)
Supplement: Supplementary file 3 [file DataSheet_2.zip › bioinformation- supplementary file/diffgene/diffgene.geoGSE32894.txt]

ID	GSM814052	GSM814053	GSM814054	GSM814055	GSM814056	GSM814057	GSM814058	GSM814059	GSM814060	GSM814061	GSM814062	GSM814063	GSM814064	GSM814065	GSM814066	GSM814067	GSM814068	GSM814069	GSM814070	GSM814071	GSM814072	GSM814073	GSM814074	GSM814075	GSM814076	GSM814077	GSM814078	GSM814079	GSM814080	GSM814081	GSM814082	GSM814083	GSM814084	GSM814085	GSM814086	GSM814087	GSM814088	GSM814089	GSM814090	GSM814091	GSM814092	GSM814093	GSM814094	GSM814095	GSM814096	GSM814097	GSM814098	GSM814099	GSM814100
ADAM17	11.1014899058442	7.87203562337662	7.90427022077922	7.92820592207792	8.05141803896104	7.81916926298701	7.97536936363636	8.50014286038961	7.7932478961039	8.85205243181818	8.1780570974026	8.40271300324675	8.27717034415584	7.95555545454545	7.89493849350649	8.27685202272727	7.92375354220779	8.11823266558442	8.43128401623377	8.17196550649351	8.39453467857143	8.11923060714286	8.91121672077922	8.29653297077922	8.60470812337662	7.94589755844156	8.26489744480519	8.09241862012987	8.66810939285714	7.85847573051948	8.21271850324675	8.32544548701299	7.85474710064935	8.39165777272727	9.24871993506494	8.25386589285714	9.76389189285714	8.47384243831169	7.65917170454545	9.18745841883117	8.09117955519481	8.30813396428571	8.90012551948052	7.86796775	7.91818416558442	8.44954582792208	7.8145058474026	8.17333980519481	8.08223629220779
ADNP	8.31248439935065	8.60496517857143	8.20786812012987	8.74848284090909	8.33740288636364	8.33462464935065	8.03272861688312	8.4198117987013	7.78587314285714	7.64704194155844	7.58310672402597	7.84474175974026	7.66954282467532	8.01770893831169	8.40837378896104	7.54889891233766	7.67849654545455	8.18347003246753	7.55177947077922	8.54475971428571	8.8845951461039	7.78886728246753	8.37762225974026	8.24524591883117	9.12513029220779	8.47847536688312	8.17308277597403	8.20229117532467	8.02048605194805	7.72607854220779	8.10475091558442	7.71057446103896	8.57981165909091	8.19100651298701	7.45425281493506	8.45268554220779	8.60717712012987	8.13548181168831	8.47315911688312	8.0736886461039	8.37615104545455	8.28134155194805	7.6794545974026	8.47102106493507	8.78913444480519	7.90922624675325	8.56720486688312	8.60470812337662	8.47596015584416
AHNAK2	7.06695220779221	10.1282143149351	7.50117343181818	8.00941133116883	7.01151822402597	8.31790372727273	7.68617252922078	6.4842074512987	10.4557597175325	7.63467221428571	9.30529928571429	7.37953757467533	8.92945265909091	7.54058901298701	7.88477518506494	9.05008028571429	9.72091635714286	7.09594782792208	7.23466867207792	6.36901184415584	8.94209847402597	8.89022397727273	7.15834208116883	6.91757671753247	9.27690972727273	6.51551130194805	7.25427512987013	7.54822840584416	10.261297711039	7.99527001623377	7.82954044805195	7.45120187012987	6.19674605844156	8.18713471753247	8.53336257792208	9.11232323701299	6.80099087662338	6.50424319480519	7.63567890909091	10.1620151590909	7.00759096753247	6.22007662337662	8.18161237987013	8.15184730194805	7.56816719805195	10.2182765487013	7.70057270779221	7.0627717987013	6.07465561363636
ALDH3B2	7.98392814935065	7.53486757792208	9.22450674675325	8.55086649025974	8.02987857467532	8.59553071428572	9.10027976298701	8.0979299025974	8.89490618831169	8.01667190584416	7.94610913961039	7.54418443831169	8.10042208766234	9.44714053571429	8.91011769480519	8.25819671428571	7.84765283766234	9.57301758766234	8.68792297727273	8.06607665584416	7.78580265909091	7.7266108961039	7.59565284090909	8.22179352597403	7.90730055519481	8.11063774350649	8.42475694155844	10.041578211039	8.49078949350649	9.51853190909091	9.15806273376623	8.81475800649351	8.55996337987013	7.93479251623377	8.08339620779221	7.5894254025974	9.1611070487013	7.95561275324675	9.08872112987013	8.33425198701299	8.95862344480519	8.18908745779221	7.82312762012987	7.80339925974026	10.3185631558442	8.31835827272727	8.11994430844156	8.68823049675325	9.81201418181818
AMFR	8.80899509415584	8.67169548701299	8.31916317207792	8.16310524350649	8.20188478896104	7.92893212987013	7.80416303896104	7.74828585064935	7.90456115909091	7.63492380194805	8.02325724350649	8.2415582987013	8.1256243538961	8.13964305194805	7.9260142711039	8.42187257142857	7.73663445779221	7.97007428246753	7.90928303896104	9.08132014935065	8.33678211688312	7.85119673701299	8.22491630194805	7.72443137987013	8.40608106168831	7.74186925324675	8.45120187337662	8.03698283766234	8.64151226623377	8.60817922402597	8.6377811038961	7.75684762662338	8.89230549025974	8.33716142857143	7.35408677272727	9.08628758766234	7.97265743506494	8.41605374350649	7.5545906461039	7.59152846753247	7.85509984090909	8.65703542207792	7.54788994805195	7.64584993831169	8.49245936038961	8.44375193181818	8.11139972077922	8.17358570454545	8.00616329545455
AP1G1	9.30809455194805	7.9423243474026	8.2638790974026	8.48969484090909	7.76165633116883	7.75212154220779	7.99211168506493	8.35941524350649	7.49403081493506	7.52847421428571	8.07484040584416	7.97254752597403	7.80643668181818	7.33646463636364	8.01741301298701	8.57505472077922	7.64442629220779	8.34243125974026	8.73942729545455	8.29741587337662	8.59958547077922	8.47704524675325	8.00081257792208	8.26307411363636	8.1204362987013	8.05416176298701	8.37895712337662	7.81698793831169	8.43935082142857	7.95951837662338	8.90326243506493	8.07529122077922	8.74380299675325	7.77436482792208	7.65508102597403	8.00409462337662	8.31213011038961	8.25789398051948	9.97311541883117	7.39075017857143	8.10916048376623	7.98285327272727	7.40090851298701	8.34603657792208	8.70607297727273	8.18941286038961	8.4580825974026	8.7245056038961	8.81063613636364
APOC1	9.19702715909091	9.10027976298701	7.69391707142857	7.62580462337662	8.28400580519481	8.63005892857143	8.44971981168831	8.60496517857143	8.77077650974026	7.89488672402597	9.90795743181818	8.67375116883117	7.38904827272727	7.56038410714286	6.78162480844156	7.33499029545455	9.62223275649351	8.82204601948052	10.5494214318182	7.8407492012987	7.30016787662338	5.79685088636364	7.14261922727273	9.81201418181818	9.94382991558442	8.39252954220779	9.07220606818182	7.62704249350649	7.95361585714286	9.42142176948052	6.57373331818182	9.67093734415584	6.83402890584416	7.9390498961039	8.74049450649351	5.94439996428571	7.23466867207792	7.5047017987013	7.55854544480519	7.92769964285714	10.1282143149351	10.8476756818182	9.52750303571429	8.75057203246753	6.34805813961039	8.47456106168831	6.05390927272727	7.10814339935065	7.8080141525974
APOE	5.89627226298701	9.61420362662338	8.51001292532468	8.76662481493507	8.33278593506494	9.86982268506494	6.99002872727273	8.18512213636364	9.19583578571429	6.96750280194805	10.3560766688312	7.96765462987013	8.33168106493506	6.92726406818182	5.98479312662338	7.13346890909091	10.1620151590909	6.88983079220779	11.1803063668831	7.65927533766234	7.69613600649351	5.88153161363636	6.65260781493506	10.295392288961	10.5665117597403	9.05459169480519	7.48864155844156	7.79970975649351	8.53626711038961	9.71383106168831	6.38038628896104	9.96158521103896	7.08778164285714	8.07433234090909	7.85175142532468	6.30347747727273	6.2420368474026	7.1935748474026	8.77005866883117	6.33772401298701	10.873221711039	10.3833570064935	8.04606931818182	7.98949888961039	6.82453194805195	9.31770437012987	7.35079778246753	6.56044017857143	7.95379808441558
ARL4A	8.66466811363636	9.14921752922078	9.02320217532468	9.09113757792208	8.47723133766234	9.71044647727273	10.2496433279221	8.46254120454545	8.97298254220779	7.73959578571429	8.44828570779221	7.87539294480519	8.21026496428571	8.28657365909091	7.90330632792208	8.30791339285714	8.39151672727273	9.07072197402597	9.45684804220779	8.14715238311688	8.20672751298701	8.23791898051948	8.40228897402597	8.55499508441558	7.83376638636364	8.25676759090909	9.35425675649351	7.99205552272727	7.92274643181818	8.03403357142857	7.88591342532468	7.91768490584416	8.35049097077922	7.88336816558442	8.15004304545455	7.88853641883117	8.00195709415584	8.1136049512987	8.1363624448052	8.04467571428571	7.71285134415584	8.76550087337662	7.90656021103896	9.70365187987013	9.30388569155844	8.47884197727273	8.74308500649351	7.87309666883117	8.95512536038961
ARPC1B	7.70583713311688	8.21621866883117	9.13248865584416	7.53097475	8.86424970454545	8.37750768181818	8.50962874025974	9.17603758441559	8.6039975487013	7.37498466233766	8.55109446753247	8.87194896753247	9.22104649350649	8.37505672402597	8.18127423701299	8.78836835064935	8.8102283961039	6.95889453896104	8.92274836688312	8.30145106493507	9.35425675649351	7.83662672402597	7.10737008766234	8.12495797402597	8.11751470779221	8.10540938961039	7.34723905844156	8.14517215584416	9.05746380844156	8.89796343181818	7.81595243506494	8.97421950324675	8.67717915097403	8.46685393506493	7.92207004220779	8.38126882142857	8.22085142532467	9.2022005487013	8.16086726298701	8.10270535064935	8.0043248474026	9.59296670454545	7.93170105519481	7.93176388636364	7.14008425974026	8.33437213636364	7.5698288474026	7.87457112987013	7.95967816233766
B4GALT1	7.45449790909091	7.66071232305195	7.62014695779221	8.43204548051948	7.90853932467533	7.35865522077922	7.4656111525974	7.78062017207792	8.20266208441558	9.21002757792208	8.19560793506493	8.048438	7.47851478896104	7.82829013636364	8.18372077272727	7.94249849025974	8.07536001298701	7.88088579220779	7.89557199025974	7.50701412987013	9.11061165584416	7.95685067207792	9.14251073376623	7.30841491883117	7.9499048474026	7.88477518506494	7.48195872727273	7.91267044480519	8.32414926298701	8.03071591558442	9.35862007792208	8.61836035714286	7.44975032792208	7.95318480194805	9.40346721103896	7.95696215909091	7.17897187012987	6.94628319155844	8.13485081818182	8.97488287337662	8.24108059415584	7.71162980194805	8.85058172077922	8.39869461688312	8.34840556818182	8.34295301948052	8.00143507142857	8.24332846753247	7.01799003571429
BCL10	7.97587011688312	7.06614430194805	8.46804842207792	7.58926613636364	7.67603468181818	7.99081476298701	7.99568208441558	9.12149803246753	8.21229621428571	7.39837674675325	7.89323103571429	8.60496517857143	8.33596210714286	7.82758627272727	7.14070873376623	8.37371675	7.86496688311688	7.95154999025974	8.0875129025974	8.18858191233766	6.85242187337662	8.66013817532468	7.82504127597403	7.37833263311688	7.04772929220779	7.09305586038961	8.26327360714286	8.09004612012987	8.36625111688312	7.77996731818182	8.66690651298701	7.14698730844156	8.62431025974026	7.28868304545455	7.23984753571429	7.55441906818182	7.71515102597403	9.89332200649351	8.14616814285714	7.27170083441558	7.90939388961039	7.87668341883117	7.2712443474026	8.38897850324675	8.43917134415584	7.89600893506493	8.33990061038961	7.89681682467532	7.65895849350649
BCL11A	7.29429942532468	7.78107639935065	7.94644326623377	8.00742869155844	8.27206823376623	8.45721750974026	7.58650508766234	7.80102991883117	7.60739226298701	9.43788163311688	7.95198986038961	7.79843234415584	7.82869720779221	8.99879433766234	8.35824241558442	7.81086624675325	8.18218106818182	9.07980796753247	8.69369011688312	9.42142176948052	9.61957293181818	8.52481866233766	8.05446819805195	7.70789716558442	9.32596248701299	9.3985874512987	8.3693499512987	7.68647344805195	8.93914341883117	7.82364724025974	7.54179838636364	7.61648443831169	9.07473439935065	8.50505542857143	9.46846842857143	9.4928053538961	9.12949944480519	7.66692892207792	8.14565378733766	8.67526817857143	9.25346094805195	7.68515179545455	8.9711296525974	7.74195857467532	7.31029018181818	9.169902	8.62505900649351	9.64745796753247	9.08310066233766
C19orf33	6.74283537662338	5.38772650974026	8.11037024350649	7.45024988311688	8.49461481493507	7.9075346038961	9.27187316883117	7.00467571753247	8.56279414935065	8.18218106818182	5.71386527922078	9.10369639285714	7.01242724350649	9.52750303571429	9.33310028571429	8.2602063961039	6.25705338311688	7.82921281168831	8.73411563636364	8.0280481038961	9.21666096753247	10.1701223961039	9.36332652597403	6.84791358766234	4.97691332792208	6.50424319480519	7.32408514935065	7.31298772727273	6.96215893181818	7.5064358051948	9.15911255844156	8.5768851525974	7.67827516233766	8.19587201298701	7.77578396428571	8.16318625649351	8.00035208116883	8.59740181818182	7.80615522402597	8.1345526461039	8.29630048051948	8.67763664935065	8.18243320454545	8.20584093831169	8.00541063961039	7.18648300324675	7.8737418538961	8.7255011948052	7.9752664025974
C1orf56	7.27594522402597	8.13117662337662	8.06172555194805	7.06188272077922	8.44633136038961	7.84348633441558	8.20760492207792	8.04450304220779	7.65020153571429	8.51214543506494	7.55509313961039	7.41839545779221	7.60990318831169	8.00075460064935	8.05657475	7.08021325324675	7.54537521103896	8.24401466883117	8.41499166883117	8.08132570454545	9.07906792857143	8.07773812662338	7.74454917207792	8.81820445454546	8.26731956493506	8.47350116558442	7.82497649025974	7.66757200324675	8.08862648376623	7.98865405194805	8.09315153571429	7.47075941233766	8.79112529220779	8.41379592207792	7.7579102012987	7.73697584415584	8.0842370487013	7.56891098701299	9.05833132792208	8.09402497077922	7.83529652272727	7.68935856818182	8.55757526298701	7.59451155194805	7.95131952597403	7.55012035064935	7.33840922727273	8.07818628246753	8.17906032142857
C6orf62	8.70865895454545	8.31456220454545	8.08710796428571	8.16556868831169	8.29630048051948	7.92234434090909	8.4654316948052	8.23472572727273	8.48608163311688	8.04462145779221	8.39942223376623	7.79100865909091	7.90724761363636	7.93325822727273	7.68915334090909	8.41650792207792	8.49370177597403	7.73967953571429	8.65563937987013	8.60349287987013	8.56790998376623	8.22889235714286	8.54010961688312	7.90945276948052	8.54857975324675	9.17503918831169	8.27105125649351	8.91621351623377	7.89573460064935	8.82649222077922	8.03712534090909	8.25758711038961	8.44503582142857	8.81820445454546	7.86814615584416	8.2220675551948	7.90136535714286	8.03755060064935	8.05925463961039	8.55390622077922	7.9253053538961	8.38362364935065	7.84543026623377	8.47668147727273	7.87118395454545	8.81605059415584	8.27598380844156	8.17162931818182	8.52775089285714
CALML3	9.59778072402597	7.89499501948052	7.73489348376623	6.4842074512987	7.01242724350649	6.18792925649351	10.93080475	7.02538775	7.04079927922078	7.42226126948052	7.22690113311688	6.75896101623377	7.0847761461039	7.0207704448052	7.07171430519481	12.3812315292208	7.87758138311688	9.15699478246753	8.5612075974026	6.98301206168831	7.55572832467533	7.87805613636364	6.72837837012987	7.15279344480519	6.84038237012987	6.64723708766234	10.7483532175325	7.24221076623377	10.2841591915584	6.71336792532468	10.6003320681818	7.06188272077922	7.2906892987013	6.85543740909091	7.34119638311688	7.31454437662338	7.17094152597403	7.21831816558442	7.23652800649351	7.63280724025974	6.80260048051948	7.08707271753247	8.75617912012987	6.75086389935065	12.5785398603896	9.26452935064935	6.80260048051948	6.93320443506494	7.20747900974026
CALR	7.9499048474026	7.86111087012987	8.30394422402597	7.97277144155844	8.3250939025974	8.17542235064935	8.26195913961039	8.3614861461039	8.49958259090909	8.69782923051948	8.0975834512987	8.74049450649351	8.2121995487013	7.54632911363636	7.82921281168831	8.37043758766234	8.36228468831169	8.08177390909091	8.29388050649351	7.9226874025974	7.97581372077922	8.31994891558442	8.05160915909091	8.18729942532468	8.64097975324675	7.92731027922078	8.36201843831169	8.02158574025974	7.82470418506494	7.8422349512987	7.32222150974026	8.46376420454545	7.69663240909091	8.47829845779221	8.98385876298701	8.18815077597403	8.0865825974026	8.18840577922078	8.00592637662338	8.42673163636364	7.83370808441558	8.64723495779221	8.66125306168831	8.12792665909091	7.81510096103896	7.80333611363636	7.44659438311688	8.31259602272727	7.77474752272727
CAPZA1	9.24989314935065	8.11050236363636	8.83310684415584	8.2291634448052	7.02723266883117	6.83250356818182	9.01970101623377	7.78321576623377	8.02512723701299	7.72838301298701	8.04856158766234	8.27313274350649	7.83161325649351	7.4092990487013	7.47142968831169	9.22104649350649	8.60199539935065	7.70498951298701	8.27387168831169	7.9810223051948	8.78392403246753	8.39997903246753	8.96918184090909	7.07171430519481	7.52506425649351	7.8267521948052	8.61234732142857	9.09696334090909	8.20823467207792	6.94628319155844	7.94175913961039	7.0494526525974	8.2763125551948	7.39720373701299	7.70695180194805	8.41796196103896	7.71162980194805	8.27749749350649	8.45738625	8.7723696525974	7.14698730844156	9.24623849025974	7.04342085714286	8.2097273961039	8.64943819805195	7.84812003409091	8.83773195454545	7.45592016233766	7.35408677272727
CAV2	7.95860526948052	7.9965907987013	7.7721715551948	8.41394506493507	8.53237425324675	9.12780818506494	9.00633124675325	9.33634997402597	8.83595136688312	7.8242311525974	8.4466630974026	9.67093734415584	9.22450674675325	8.00833763636364	7.65228920779221	8.65870448701299	8.62640669155844	7.54313225324675	8.82692666558442	8.63862067532468	8.5556228961039	9.99681231493506	8.6015020974026	8.35315114285714	7.9600682987013	7.71745898051948	7.65552616883117	8.06935089935065	9.22104649350649	7.58207483766234	7.80018758766234	8.2030975487013	8.07805905194805	8.2621630487013	8.24313261038961	7.85559399025974	7.70808743831169	8.73836972077922	8.14510090909091	8.20412558766234	7.82681433116883	8.30064822402597	8.03885630844156	9.08058943506493	7.59710112662338	9.73103212337662	7.80581837012987	7.44351606818182	8.23983116233766
CCT2	7.83788237662338	7.44082839285714	7.75958311688312	7.2278760487013	8.12699226623377	7.90730055519481	8.08977517207792	7.88285172402597	8.49771096103896	8.5439068538961	7.28370599025974	7.75095878896104	7.91497178896104	7.41788341558442	7.87625873701299	7.30447960064935	7.18250432142857	7.92086307467532	7.48594983116883	12.8255560194805	7.58957847077922	7.8674326038961	7.70312507467532	7.42179612337662	7.80201889285714	7.10595057792208	7.95682122564935	7.83314193831169	7.66757200324675	7.70743575	7.92453393506494	8.30938417857143	8.06695794480519	7.51379123376623	8.77976812337662	7.65032530844156	8.22649943181818	8.51853267207792	7.43760223051948	8.41469416883117	8.27322899350649	11.7874425681818	9.46460789935065	7.5514400487013	8.01847093831169	8.02875505194805	7.60245205194805	7.85000499350649	7.53729452597403
CD164	9.04774597077922	8.54857975324675	8.90062620779221	8.67496367207792	7.2016544512987	7.15720136688312	8.94328975324675	8.2492038961039	8.00002807792208	7.68915334090909	7.86726012012987	9.02320217532468	7.32260569805195	8.46154091558441	7.8176766038961	8.34767648701299	8.39970762012987	7.19847575974026	8.2052295487013	9.5481978961039	7.75775305519481	8.0167798538961	8.59838166883117	7.9075346038961	6.75692633441558	8.07387804220779	8.75548921103896	9.45287973376623	7.76882635227273	6.89812592207792	6.9717172012987	7.05704789935065	8.25647217207792	7.16020024350649	7.80695844155844	8.79705070779221	7.96187034415584	7.50721928246753	9.45287973376623	8.80899509415584	6.2772966461039	8.61211079220779	7.1935748474026	8.8430884448052	8.52833673051948	8.04019323376623	9.0903257012987	7.73782380519481	7.8650831038961
CD36	7.81141213311688	7.69702915909091	7.82642642857143	8.15649061038961	12.3812315292208	8.9080376461039	7.84646449675325	7.92775863311688	9.25941738636364	7.95193095454545	7.96525009090909	7.56952236688312	8.01086888311688	7.86773012987013	8.08945089935065	7.9433994512987	9.22884037987013	8.07698080519481	7.96068652597403	8.06359415584416	7.9919973474026	8.00523892857143	7.96793885064935	8.01411606168831	8.17822176298701	8.41061562337662	8.1012735551948	9.65035072402597	7.99115474025974	9.95023232142857	8.07965575324675	7.92999498051948	7.91768490584416	7.75488615909091	8.92888097402597	7.6722361461039	12.3812315292208	7.77585650649351	8.1256243538961	7.77039274675325	9.71744626298701	9.61682250324675	7.84619738636364	7.86412021428571	7.89612561363636	7.83781922727273	8.10088688311688	7.77750146103896	8.00494356493506
CD44	8.31720926948052	8.49585880519481	8.43835749025974	7.97699580519481	7.99000823051948	8.55996337987013	8.43020625974026	7.88917098051948	9.39033482142857	7.25333237337662	9.06907438311688	7.52414988311688	9.60050702272727	8.09442273701299	7.76493934415584	8.17244958766234	8.92492038961039	9.20439257792208	8.5978833538961	9.00495965909091	8.08586357792208	8.93561019805195	7.78580265909091	8.61211079220779	8.00292397727273	8.73166348376623	7.26864119155844	6.94756630844156	9.18745841883117	8.21566701298701	9.16282526948052	8.60470812337662	9.33777258766234	7.76454918506493	8.34970679220779	7.38960073376623	6.83716578571429	9.41946833441559	8.14037476298701	8.97298254220779	7.42771933441558	7.96805354220779	7.38498580844156	8.09377422077922	9.21112895779221	8.76891297402597	9.04167049675325	8.02267817857143	8.65900697727273
CDC42	9.30099621103896	8.40315170454545	9.09861220454546	8.17373587337662	8.48319255844156	9.12601048701299	9.30672094155844	9.11479759415584	8.76068987012987	8.70252205519481	8.30394422402597	9.48029891558441	8.46596358116883	8.06372016883117	8.10944221428571	9.36815867857143	8.20436976948052	8.05498326623377	8.86143107792208	9.05746380844156	8.63408573701299	8.048438	8.29596255519481	7.8438018538961	8.30268797077922	8.11669225649351	8.63138878571429	9.05990684415584	8.5931630487013	7.90212204545455	8.1881061948052	8.87398469805195	8.62640669155844	8.5439068538961	8.58314567532468	9.15911255844156	7.93865606168831	8.68337656168831	9.21227674675325	8.48410824350649	7.65448287012987	10.1534501818182	8.2638790974026	8.6330387987013	9.24042227272727	8.05404031818182	8.34141588311688	8.35522587337662	8.2220675551948
CDC42SE1	8.00008101623377	7.70396088636364	7.41895094155844	8.11555483116883	8.16318625649351	8.08152586363636	8.18152978896104	8.05354745779221	7.53951828246753	7.26778263311688	8.23425850649351	7.90853932467533	7.88018197727273	8.48969484090909	8.17478516558442	8.18965976298701	7.56309543506493	8.3524072987013	8.15093531818182	8.73336527597403	8.9265672987013	7.42076436688312	8.2506856038961	8.30540035064935	7.89630449025974	8.99879433766234	8.0488021525974	7.24411812662338	8.59765904545455	7.66911269480519	7.93999841558442	7.89287848376623	8.68761688311688	8.15509017857143	7.48785533766234	8.01428727272727	7.21369148376623	8.2621630487013	7.30290033766234	7.97715626948052	8.18545706818182	7.94815629545455	7.8581748961039	8.80260981493507	9.06907438311688	8.60569388636364	9.36018605519481	8.75097255844156	9.49890062012987
CDC42SE2	8.28477177922078	8.27227817532468	8.32768674350649	8.04408725	7.6141911461039	8.02598343831169	8.25406441558442	8.78836835064935	8.21069665584416	7.97210222077922	8.47456106168831	8.37398491883117	8.1995126948052	8.09350168181818	7.82202097402597	8.60006927922078	8.45738625	7.85101723376623	8.21676195454545	8.59126247727273	8.33253226298701	8.61387042857143	8.26376696428571	8.12577826298701	7.52304383441558	8.82076925324675	7.926598	8.51972618181818	7.98636637012987	8.10168875	7.51263286363636	8.13842930844156	8.44179636688312	7.92502151948052	7.70047897727273	8.67795048376623	8.05992115909091	8.51891234415584	8.37572928896104	7.94540359090909	8.05570907467532	8.67854921103896	7.64750466233766	8.35061284415584	8.3495760974026	8.07748057467533	8.62089841883117	8.25716548376623	8.31145887337662
CDK4	7.91712931493506	8.16302405519481	8.08900781168831	7.08778164285714	8.18487057467532	7.65252687987013	7.88802148701299	7.82182217532468	10.873221711039	7.78660778246753	7.90759347077922	7.83775705519481	8.1332228474026	7.82131657467532	7.75577588961039	7.43051441558442	7.92121243831169	7.32972063311688	6.77582741883117	6.60768583116883	6.7067115487013	7.42669337662338	7.85058072402597	8.08313948376623	9.86513228246753	7.9481018538961	8.26667148051948	7.96361817857143	8.04929567532468	8.56814100649351	7.80511269480519	6.98402597727273	7.51379123376623	8.0116156038961	7.84958837012987	8.47795107467532	8.84535705844156	7.47783237012987	8.33340348701299	7.99352334415584	8.68306676948052	8.06903858116883	8.64860715909091	7.36239468506493	7.84646449675325	7.9885466461039	7.29784346428571	7.45449790909091	7.61514448701299
CDKN2A	7.38703791883117	7.75375743506494	7.80561137012987	7.54889891233766	10.8209896818182	7.30250745454545	7.18869521428571	8.17648909415584	9.77209211688312	7.65496010064935	7.83402818506493	7.08260063636364	9.63061957467533	8.18234483116883	7.54616825649351	7.73738958116883	7.58650508766234	7.40391887662338	8.67671755194805	7.50607062337662	7.74700742532468	8.01550895454545	9.23000058441558	6.7834635	8.64558471428571	9.44917874675325	7.47121995779221	9.78395777272727	9.06142760714286	8.4793617012987	7.19198631493506	7.54684792857143	7.32370333766234	10.93080475	7.83051794805195	7.11096132142857	8.85857104220779	7.26093577272727	9.52750303571429	7.72470612987013	8.46927132467532	7.78608201623377	7.69525930844156	9.3985874512987	7.53886867532468	7.59083922727273	7.61555969480519	7.31605393506493	7.27428666558442
CENPF	9.01122050974026	7.10737008766234	8.10555346103896	7.49482021103896	9.58510992207792	7.46209424675325	7.81469843181818	8.07381952272727	8.07059648376623	9.76794273051948	6.95329380519481	7.47891905844156	8.48896153571429	7.50236393831169	8.08983907142857	8.64042425974026	7.31142888311688	7.45449790909091	7.8249085487013	8.45217725	8.24767677272727	6.99397093506493	7.45166680194805	8.70700703896104	8.63915528246753	8.30904689285714	9.00012028896104	8.97683701948052	9.22775988311688	8.28937289285714	8.11374367532468	8.09064739285714	6.62491098701299	9.2439255974026	7.35243836363636	7.69753386038961	9.04622678896104	6.84945326948052	9.21564581818182	8.12778665909091	8.78197923701299	8.36348273376623	9.67421217857143	6.86576038961039	7.55952933116883	9.08793136038961	6.32686348051948	8.12447276623377	8.06342180844156
CHCHD5	8.07413622727273	7.33592125649351	7.89966972077922	7.69266993506494	8.29366141558442	8.33962738636364	8.38637898701299	7.97321318181818	7.31939649025974	7.92764515909091	7.54196061688312	7.99580056818182	7.67105411038961	8.92602216233766	8.57594197077922	8.32556911688312	8.06383962337662	8.28112597077922	7.22888718506494	6.84791358766234	8.04942355194805	8.87104200649351	8.20229117532467	7.62221553896104	8.08744834415584	7.33536831493506	8.55109446753247	7.48679005194805	7.7183015487013	8.35099038311688	8.78913444480519	7.4894737987013	8.61562118181818	8.20029351298701	8.09402497077922	8.42536909090909	7.85963362012987	8.51504128246753	8.07582490909091	7.96225349675325	8.22306634090909	8.45336909090909	7.17953933116883	7.40114532142857	8.28604782467533	7.91473485064935	8.32124139285714	9.0297321461039	8.05681620779221
CLCA2	9.24501855194805	6.77986425	11.7013053409091	5.7370129025974	5.66308903246753	6.62491098701299	10.873221711039	7.29150710714286	10.3185631558442	6.22832646753247	6.37450898376623	5.86503327597403	9.32188770779221	9.55299738311688	5.50910179545455	11.2635847337662	6.22007662337662	9.02180569805195	9.10199850324675	7.23652800649351	5.14960730844156	10.0549973279221	7.35147891558442	5.99764504220779	6.17088325974026	7.62373723376623	11.0265700551948	8.58314567532468	10.0751319805195	6.0642468051948	8.68277342207792	5.83166127922078	12.5785398603896	5.50910179545455	8.5586145	9.29670661038961	6.00962452597403	11.7874425681818	8.16674948051948	9.61420362662338	5.07572394155844	8.29486557142857	8.10794151298701	5.91253068506493	11.1803063668831	8.66638267857143	13.8216092597403	8.95211246103896	10.1896846233766
COX7B2	7.29902426623377	7.03091158766234	7.48594983116883	7.06439333766234	10.2283262857143	7.14447963961039	11.7013053409091	7.21889738961039	7.33682797077922	7.58281118181818	7.59029181818182	11.1014899058442	7.41788341558442	7.54297639285714	7.32370333766234	10.6211384642857	7.39295101623377	7.47253974025974	7.50352290584416	10.7950950064935	7.34501505519481	7.24080228896104	7.35956952922078	7.32660444805195	10.723375512987	8.37002266558441	7.30917460714286	7.33908003571429	7.38316057792208	7.2947137012987	7.63628011688312	7.41788341558442	7.42565910714286	12.2170939350649	7.5656734025974	7.26864119155844	10.7950950064935	7.88148607142857	10.3833570064935	7.82927754220779	7.30090383441558	9.91745501623377	11.6241005227273	7.46143143831169	7.35673346428571	7.77533865584416	7.25246756168831	7.1836111525974	7.32765723051948
CPM	8.80222019155844	7.94043000324675	7.92536422402597	8.16951998376623	8.53480523376623	8.39425265584416	9.41773754545455	8.5886113961039	8.06292050324675	8.25477314285714	8.20981541233766	8.32949403571429	7.99064862987013	8.44129870454545	8.61612762662338	8.22352050974026	8.34932443831169	8.50109062987013	8.00929543831169	8.55390622077922	8.26958396103896	8.09699312337662	8.149207	7.99166322402597	8.02448790584416	8.17839255844156	9.30809455194805	8.39697936688312	8.15277080519481	9.24210036525974	8.24650738311688	8.15341355194805	8.11561956168831	9.09113757792208	8.46440321753247	8.15397625649351	8.58649985714286	8.11801955519481	8.30042023701299	8.19144268181818	7.99991287987013	8.66494619480519	8.27217180844156	8.22795386363636	8.59415005844156	8.18323220779221	8.30882475324675	8.28454492532468	8.80175332792208
CPNE8	7.24411812662338	8.24031817207792	7.84423626948052	8.68883828896104	7.32660444805195	8.62349133766234	7.49277457792208	7.33682797077922	7.67689164935065	7.70734016883117	9.24623849025974	7.46363122402597	8.10821179220779	7.23938558441558	7.69386482142857	9.01048900974026	8.42393897077922	7.05950355194805	7.75087763636364	7.86226208441558	7.65519871428571	8.30235684415584	7.69753386038961	8.34152764285714	8.83773195454545	9.12326180844156	8.68516850974026	7.28989330519481	9.40545773701299	8.03617795779221	7.12944954220779	7.94383945454545	8.92602216233766	7.64313602922078	7.99806817532468	7.1925219512987	7.50607062337662	7.79050567532468	7.88302602597403	7.56723422077922	8.1817770974026	9.46261344480519	8.12807273701299	7.94660994805195	7.17260461363636	9.87486780194805	8.82860165909091	8.50543085714286	7.60271774025974
CRABP2	8.54325912987013	5.77956873701299	7.27715729220779	6.78699865909091	8.72818641558442	6.22832646753247	5.99764504220779	8.19730497077922	7.25961531168831	5.71386527922078	8.43820653571429	8.60104235714286	8.82901321103896	7.08021325324675	7.44278941233766	10.0094659448052	8.34408492207792	5.28313342532468	8.00552513311688	6.39113829220779	6.98909017857143	10.3427642694805	4.97691332792208	6.84197891883117	7.68515179545455	8.35749420779221	8.02204334415584	10.1124258149351	7.54702493181818	10.0483823928571	9.9333360487013	8.88257706818182	8.72042716233766	8.82734832792208	7.16509109090909	8.91898031493506	10.6817648441558	8.11120058116883	8.95390741233766	7.1045557987013	8.58363906493507	6.3324993474026	8.52953511363636	4.69086901948052	5.28313342532468	8.42845803896104	7.05950355194805	8.84634567207792	7.96445868831169
CREG1	7.17607122077922	8.43532841883117	9.02108785714286	7.65367121753247	6.65013302597403	8.24727469805195	8.02187065584416	7.91071768181818	7.76291392207792	7.80032114935065	8.53931441558442	8.73619904220779	8.18102478246753	8.13731787662338	7.03185288636364	7.8897562987013	8.36414912337662	8.84222211038961	8.8303008961039	8.34444214285714	8.01841080844156	7.35737734415584	7.43465706818182	8.09538861038961	8.13058269805195	6.97890933116883	7.48088393181818	8.0536095974026	8.90593919480519	7.98062882467532	7.98995421428571	7.71745898051948	8.46872838961039	7.43232843181818	7.57374116233766	7.5223066461039	7.49600007467533	8.21894012012987	7.55276516883117	8.33303200974026	7.40224248376623	8.83726357467532	7.81437632467533	8.53540877922078	8.22482144480519	8.40870092857143	8.08876125974026	7.45351774350649	8.94681088636364
CRELD2	7.54649756493506	7.75684762662338	7.60353682467532	8.29763304545455	7.67147969480519	8.49996037337662	7.99867670454545	8.53829249350649	7.75015217532468	8.44763804545454	8.49996037337662	7.07558524350649	7.57588615584416	8.19176017207792	7.60130358766234	7.57665113961039	8.36295694805195	7.5928049025974	8.05269810714286	7.5201234025974	7.77675503896104	7.91853262987013	7.8195698961039	8.27115244805195	8.74628394155844	8.12377088961039	8.09071205844156	7.65389743831169	7.85761399350649	7.68739827922078	6.85825767857143	8.22501014285714	7.53026405519481	7.39782806493506	9.89332200649351	8.56168158766234	7.19954813636364	8.60766251298701	7.42771933441558	8.2224348538961	8.32676595454545	7.59111856493506	9.01470404545455	7.68106305519481	7.60874144480519	7.98364074675325	7.08707271753247	8.23555482142857	7.30488396428571
CRIP1	7.37617393506494	7.96531089935065	8.16960524350649	8.94970520779221	7.28529000649351	8.40171702922078	6.32686348051948	9.39033482142857	10.0224611233766	7.48216608441558	8.84963443506494	9.4233671525974	9.19900294155844	8.32998376298701	9.86513228246753	10.2841591915584	8.93449509415584	6.5568637987013	8.25058988636364	6.5568637987013	7.44518706818182	10.7023368603896	6.7067115487013	8.50700334415584	8.50641462012987	8.34205947077922	8.17398118181818	6.67188547077922	7.29784346428571	8.42158337337662	7.35308428571429	9.3746843051948	6.55343846428571	8.82692666558442	7.28529000649351	8.49735515909091	7.13878239285714	8.0935673051948	8.18999653246753	7.87614373376623	8.34603657792208	9.35722491558442	8.17155286363636	6.09594230519481	6.9768762987013	8.07741573376623	8.13850174350649	6.15195815909091	6.05390927272727
CTAG2	7.79941175649351	7.57245992207792	9.68367262987013	7.94821524350649	9.52086669805195	8.62431025974026	9.7762016038961	8.04917671428571	8.03839146753247	7.97007428246753	8.16604298376623	8.08326825974026	8.04998736038961	7.89859184090909	8.02129775649351	9.04774597077922	7.96872200974026	8.23886713636364	8.57416962012987	8.1711459512987	7.8979604512987	7.92547252922078	8.54688130844156	7.84093683116883	9.14442537012987	7.96920625649351	8.04664513961039	7.88477518506494	8.08444389285714	7.79173898376623	7.98285327272727	7.8400619512987	8.11132749350649	8.94386456493507	8.21639907792208	8.04856158766234	8.04539754220779	8.02025850649351	9.22104649350649	8.03297078571429	7.87509702272727	8.13836021753247	7.99975418506494	7.93871126948052	7.89357250974026	9.03429293831169	7.93561733441558	7.95728738636364	7.96169875324675
CTSC	8.85908717532467	9.2439255974026	8.84088602272727	9.44714053571429	8.84914738311688	10.1048399642857	7.90494875649351	8.92945265909091	8.96492977597403	7.78388566233766	8.79668090909091	7.97855883441558	9.30672094155844	7.70890649675325	7.70134144805195	8.57710607467532	8.78237499025974	7.8096569512987	9.43238212012987	10.500982974026	7.76260562987013	7.98776111688312	7.8333856038961	8.90326243506493	8.85109092207792	8.67611106818182	7.81807691558442	8.06801037987013	9.28191325649351	8.70669331493506	7.79685562662338	8.60444649025974	8.86716680844156	8.0808480974026	7.74438857142857	7.71902637662338	7.76955295454545	8.69123925649351	8.70066981168831	7.72435410064935	8.40461554545455	9.0903257012987	7.96311526623377	7.83333029220779	7.95116112012987	9.18222325324675	8.75548921103896	7.91973160714286	9.06063996753247
CXADR	8.68337656168831	9.48227126623377	8.80384856493506	9.42678728896104	7.7976492987013	9.53665408116883	8.74049450649351	8.81475800649351	6.76258698701299	8.25028366233766	6.22832646753247	8.96802617857143	6.45480729220779	9.7413524512987	8.20151501298701	8.87398469805195	6.16180360714286	8.42410206168831	7.66447722077922	9.35581242532468	7.46743719805195	7.99357882467532	8.34358581493506	8.5466538474026	7.74915499675325	8.47333296103896	9.6114405487013	9.47431678246753	6.16180360714286	8.07471185064935	8.68577772077922	8.37166622727273	9.31485059090909	7.97815826623377	7.87609102272727	8.90326243506493	9.62488768831169	8.85485797727273	8.9598424512987	8.74049450649351	8.2560656525974	9.05746380844156	8.41725006493506	9.17304755519481	9.28191325649351	7.85230308441558	9.84122526623377	9.0321256038961	9.43049129220779
CXCL17	7.50078012337662	7.94495610064935	7.8025029512987	5.99764504220779	7.42226126948052	6.30970550324675	8.67553612012987	6.20449725649351	8.57572771753247	8.99611355194805	6.93904298376623	7.35180991233766	7.20327374350649	8.06221767532467	6.6363448961039	8.79349321753247	6.81468810714286	6.0642468051948	10.1364934025974	6.76258698701299	6.51551130194805	8.06507054220779	5.71386527922078	9.23330099025974	6.40084178896104	7.02346953896104	8.6815781461039	9.19900294155844	7.83510908441558	7.15599378571429	7.38284407792208	9.62488768831169	8.42144826623377	7.10385937987013	7.54091971753247	8.70607297727273	7.48216608441558	7.97159777922078	8.9509338474026	6.7067115487013	6.23558480519481	7.76546447727273	8.82771995779221	6.63357991558442	8.0093544512987	7.0502660974026	6.71979057792208	7.24033330844156	10.7950950064935
CYP27B1	8.34039726298701	7.60170605844156	8.65058567532468	7.9047828961039	7.45568713636364	7.85674615584416	7.86448517532467	7.47274153896104	10.5332250487013	8.05681620779221	8.65983952922078	8.39627958766234	8.3699011038961	9.01048900974026	7.3377906525974	8.68337656168831	8.44858537337662	7.83288283116883	8.06053236038961	7.60411337662338	7.35048211688312	7.43932041233766	8.39022928246753	7.72241169480519	8.5439068538961	7.6400886525974	7.91564247402597	7.88278894155844	8.56567388311688	7.88237336038961	8.08183777272727	8.60199539935065	7.35737734415584	7.48864155844156	8.1738190974026	7.90893508116883	7.39949010064935	8.87294708766234	7.82796680519481	8.53356010064935	8.0916951525974	6.88565552597403	8.30302287987013	8.33510811688312	8.33437213636364	7.99928982142857	7.6930661461039	8.50790549025974	8.07230140584416
DCXR	7.74254996428571	8.24241462987013	8.05859192207792	6.99598343831169	7.97051090909091	7.42179612337662	7.94037180844156	8.02686977597403	8.18062320454545	7.77383374675325	7.35987624675325	7.64347514285714	7.57529209415584	8.53888774025974	8.21052877597403	8.61439224675325	7.34227521103896	7.90024830844156	7.64250844155844	7.79467062662338	7.94856772727273	7.62284374675325	7.71116015909091	7.78158377272727	8.43471202272727	7.11023250324675	9.00773605194805	8.27044832792208	7.05363776623377	8.00981981818182	8.40593028246753	7.87328030844156	7.31029018181818	8.1971340974026	7.97293518831169	8.53687022402597	7.67354776298701	7.28570898051948	7.96888703571429	7.25868590584416	8.5142438474026	9.03057366233766	8.27598380844156	7.59111856493506	8.17839255844156	7.46943893506494	7.44131246103896	7.50607062337662	7.40391887662338
DEFB1	6.39588323051948	4.97691332792208	6.80445603896104	6.38038628896104	10.5332250487013	8.77465326948052	7.43182837662338	5.66308903246753	9.6561235487013	6.62491098701299	7.33809374350649	6.38038628896104	9.41946833441559	6.81792514285714	5.71386527922078	9.88859222077922	6.36414791558442	7.0502660974026	8.61185738961039	6.83561250649351	7.70066880844156	10.1282143149351	6.03150757467532	7.32408514935065	6.13415252922078	7.58369847727273	8.7012808961039	6.4842074512987	9.18938617857143	6.81792514285714	10.9632592564935	9.97851674025974	10.1620151590909	6.45933162012987	7.30677706493506	8.82076925324675	6.89258084415584	6.4103006948052	5.07572394155844	6.57373331818182	5.71386527922078	7.59795528246753	7.96507967207792	8.47918595454546	9.13152191883117	11.9711873214286	7.18869521428571	7.63118863961039	9.40346721103896
DHCR24	8.91176705194805	8.1526919025974	8.32630282142857	7.51976012012987	7.89044943181818	7.33253448376623	7.34085656493506	7.79948199025974	8.42410206168831	8.49789401948052	7.10666586688312	8.18429646753247	8.23689170454545	6.68377081493507	7.32444664285714	8.90593919480519	7.03458165909091	6.6953644512987	8.51464661363636	6.71336792532468	6.33772401298701	7.87894531818182	7.79546775649351	7.44975032792208	8.0903080487013	8.57957291883117	8.71358601623377	9.17503918831169	8.90428691558442	9.52964875974026	7.53026405519481	8.55369727922078	7.7067712012987	8.64403732792208	7.98364074675325	8.70767081818182	7.42875408766234	6.70897473051948	9.69693527922078	7.30368344155844	7.90638601298701	7.82268210064935	9.78785943181818	7.38228656168831	8.27154998051948	8.58555216233766	6.02097169155844	8.3856793961039	7.02538775
DMKN	10.5166850064935	8.05294552272727	8.98448928246753	9.96158521103896	6.93565346753247	9.74518432142857	9.14159064285714	9.61420362662338	8.18613377922078	8.07446001298701	6.8757338474026	9.89332200649351	8.07919399675325	8.70799093181818	7.43736226298701	8.32054506168831	6.55013135064935	8.03839146753247	10.6817648441558	9.83689011038961	5.75717143831169	8.98887958116883	9.1511812012987	9.2000654512987	6.88425214935065	6.84791358766234	7.92447957467532	6.48003680194805	6.65013302597403	7.72241169480519	7.77727260714286	6.11544567532468	8.04122930844156	8.19290856493507	7.61461058441558	9.72445067532468	9.15495876298701	6.95218741883117	8.2979705	8.44453396103896	7.75400101298701	7.10385937987013	8.82813307467532	9.86063122727273	10.1896846233766	8.12115299025974	7.98113644805195	7.69195463636364	7.83865023376623
DNAJC3	8.03332321103896	7.15346118831169	8.29508401623377	8.14898237337662	8.00298150974026	8.62037980844156	7.27638022077922	8.11632487987013	7.8950577987013	8.27492396428571	8.05859192207792	8.73304357792208	7.9292062012987	7.60046933766234	7.24270319480519	8.50411824675325	7.95447062337662	8.0486196525974	8.55369727922078	7.63873956493507	7.81747170454545	7.74330407792208	7.53611193181818	7.35865522077922	7.67753933441558	7.29942081168831	7.63798458766234	8.31640578896104	7.93454245616883	8.37572928896104	8.56168158766234	8.81645696753247	8.24611815909091	7.70974247402597	8.46770087987013	7.89755675324675	7.89160472402597	8.53198103571428	7.70246522727273	8.63437645454546	8.34970679220779	7.1619581461039	8.48839619155844	7.99076000649351	7.66975850974026	7.43907389285714	7.5854770487013	8.66929065584416	7.73011901298701
DSC2	8.12750049350649	7.59097390909091	7.32695743506494	7.4811094025974	9.10887519805195	7.62348541558442	9.43788163311688	7.64679679545455	9.43788163311688	7.72102254545455	8.29664759415584	7.23510907142857	9.37329984415584	7.43001890584416	7.57754006493507	8.38784876948052	8.25637743506494	8.11669225649351	8.00370237662338	7.51320981818182	7.53902107142857	7.75636427597403	7.04517756168831	7.42302573376623	7.68106305519481	7.75668951948052	8.61211079220779	7.39890042857143	9.18222325324675	8.01695071103896	8.2379709025974	8.21237654220779	7.76213587012987	9.23454500324675	7.92881916233766	7.35673346428571	9.13782700324675	7.81503301623377	7.47185981818182	7.61110992857143	8.62324969480519	9.16677324350649	8.05504395779221	8.26721508766234	7.60117678896104	8.78316800649351	7.34857078571429	7.61712820779221	9.53232102272727
DSG3	7.86646074025974	7.26393372402597	7.51940771753247	7.37194468181818	7.52284186363636	7.1394542012987	7.49921016883117	7.24829145779221	10.2283262857143	7.50957276948052	7.94479270454545	7.42745658766234	11.2635847337662	7.46121670454545	7.91088472402597	9.82010076623377	7.57544497727273	7.56197097077922	7.67419105194805	7.47571512012987	7.24829145779221	9.2022005487013	7.77254990909091	7.40419198376623	7.50177428246753	7.65389743831169	7.57950728571429	7.25333237337662	10.6592783636364	7.47550932142857	9.69693527922078	7.64984955194805	7.36972092857143	7.33042072727273	8.50221871103896	7.47444219155844	7.59138507467532	7.94788093181818	7.28658928571429	7.70826318181818	7.16625028571429	7.50117343181818	7.54091971753247	7.44400562662338	7.45258970779221	8.14254447402597	7.5124331525974	7.33908003571429	7.91484961363636
DSP	7.91362037012987	8.05564687987013	9.37156994805195	7.82681433116883	7.7341318474026	7.70227330519481	8.59219832792208	7.56341612662338	9.0358389512987	8.26511074675325	7.65587089935065	7.73611821103896	9.31485059090909	8.10765611038961	8.13276572727273	8.56768300649351	7.61912139935065	8.26958396103896	8.39869461688312	7.56165140584416	7.97329698701299	8.1865474512987	8.17187292857143	8.18363696753247	7.84506077272727	7.81800496103896	8.08052365909091	8.8135061461039	8.78958498701299	7.73351903896104	8.38939990584416	8.57281312987013	8.33303200974026	8.50091302597403	7.99460075	7.95993115584416	8.07230140584416	8.00678818506493	7.96609083116883	8.32890214935065	7.58794773376623	7.98108084090909	7.87551076948052	8.18866018506493	8.01315730519481	9.18110614935065	7.87545010064935	8.1215019512987	8.81986090909091
DUOX2	8.07280272402597	7.66703804220779	7.47316257142857	7.38904827272727	7.26519503246753	7.74805281168831	8.1504885	8.64751524025974	9.07072197402597	7.52882653896104	7.62654842532468	7.76110191233766	8.70477525	10.4096893636364	7.79955493831169	8.98060369155844	7.59083922727273	7.6777563961039	7.8211836461039	7.26647640584416	7.51680018181818	10.5332250487013	7.41064451948052	7.82125174350649	7.05193625649351	7.63020673051948	7.90587103896104	8.38227589935065	7.499422	7.28410220454545	9.61420362662338	7.74828585064935	7.46651903571429	7.212129	7.9397720551948	7.50078012337662	7.27428666558442	10.2182765487013	7.59265660064935	7.70536406168831	7.24731969805195	7.31939649025974	7.6480884512987	7.74915499675325	8.04533670454545	7.92144744805195	7.85162758766234	11.2635847337662	8.27471495454546
EIF2S3	8.2291634448052	8.25058988636364	7.45948390909091	7.7784771038961	7.65621299675325	7.85199143831169	8.15749590584416	7.95078902922078	8.04296630357143	8.02407774350649	7.89904245454545	8.10682630194805	8.27227817532468	7.8839116038961	8.17066582142857	8.23776347727273	7.96400652597403	8.23574819805195	8.04281403571429	8.20266208441558	8.03095181818182	8.60541812987013	8.56524313961039	8.05626726948052	7.36624768181818	7.51697673701299	7.81147758766234	7.06110419155844	8.2251026461039	6.83561250649351	7.81627779220779	7.86586942857143	8.39697936688312	8.04539754220779	7.59138507467532	7.5141441525974	8.53076971428571	8.20357361201299	7.30447960064935	8.04055463961039	7.81222866233766	7.70527203246753	7.27715729220779	8.83407401623377	8.27125145779221	7.88408977922078	8.05410188311688	8.819015	8.3557192012987
EIF5A	8.29026143181818	7.88112088961039	7.76037817207792	7.96709393181818	8.43020625974026	8.37138506493507	8.60324572402597	8.08171194805195	8.33303200974026	8.53458549675325	7.56506980844156	7.5894254025974	8.94272577597403	8.55779840584416	8.12692215584416	8.31950304220779	7.89460617532468	7.87551076948052	8.51001292532468	8.18118834090909	7.15415529220779	7.94605109090909	8.42144826623377	6.84498222727273	7.54162388636364	7.40957098376623	7.38642453571429	8.17762672402597	7.98741953246753	7.06110419155844	8.86716680844156	8.4252215487013	7.98510732792208	8.15317951298701	8.51910161688312	7.67689164935065	8.12227867532468	8.15782198701299	7.55869637337662	7.86043373051948	8.00143507142857	7.39459504220779	7.77646311363636	8.60470812337662	7.8020897012987	7.49153576298701	7.13213308441558	8.67432970779221	8.09011145454545
EIF6	8.82247033116883	7.65206857142857	8.34421631168831	8.34141588311688	8.45201952597403	8.06452376623377	8.33437213636364	8.42579906818182	9.14345300649351	7.68556951298701	7.18191707792208	7.75424181818182	8.44843962012987	9.03723531818182	8.09639237337662	8.71458308116883	7.22442524675325	8.35927916233766	8.81391975	8.14044899675325	7.92954053246753	8.21113496753247	8.32878356818182	8.40546578571429	7.44567187012987	7.45662927922078	7.86388727272727	8.12959852597403	7.82339477597403	8.10352183441558	8.45985698701299	8.16572410714286	8.04212783116883	8.34481922402597	8.10433571753247	8.0979299025974	7.84840582467532	8.91290993831169	6.94867436688312	7.98843027922078	8.35010606168831	8.69429477597403	8.40986259090909	7.91724727272727	8.42173349675325	7.1990440551948	7.91497178896104	8.52539305844156	8.06148016558442
ELOVL5	7.97210222077922	8.40593028246753	8.46342870454546	9.36664148376623	8.84398507792208	8.42551401948052	7.54110699350649	8.85058172077922	8.17196550649351	6.73471729545455	8.70669331493506	7.47804708766234	8.44213121753247	6.53307605519481	7.36492580519481	8.06209318506493	8.80088105844156	7.01427261363636	8.50467575649351	7.53934471428571	8.08203611363636	7.30802486038961	7.35079778246753	7.82436282142857	8.93861481493506	9.19363737012987	8.71550797727273	8.23290779545455	8.79231189285714	9.3650274512987	7.76150025324675	8.77077650974026	8.75432069805195	7.26304702922078	6.20449725649351	7.83459911363636	9.36987622402597	8.29410292532468	8.02319378246753	7.30528540584416	7.99562298701299	8.72277515584416	6.89812592207792	6.59271699025974	7.56660130844156	8.61664398051948	7.8800645	8.08159160064935	7.27471510064935
FAM76A	7.90821267207792	8.71165137662338	8.66609502922078	7.99144538636364	7.70546006818182	7.40786673376623	8.51445316558442	8.15594738961039	7.92380432142857	8.09994241233766	8.01979265909091	7.76709698051948	7.72083132792208	7.75942048051948	7.87870896103896	8.59243127922078	8.24231940584416	8.10325928571429	8.0462761461039	8.25148993506494	8.33106348701299	8.34690828246753	8.42378717207792	7.74625638636364	7.80263584090909	8.18697326623377	8.51798291558442	8.67671755194805	8.09110844155844	7.63640673376623	8.02828553896104	8.22297286363636	8.4468331038961	8.10800763961039	7.99211168506493	8.09321927922078	8.00466402272727	8.20275298051948	8.73942729545455	8.32404093181818	7.91132910714286	8.09922293181818	8.00731517857143	8.15845317207792	8.46804842207792	8.08737973376623	7.99946578246753	7.78388566233766	7.86269923376623
FAM83A	7.94740261688312	7.7983591038961	7.48195872727273	8.72008899350649	7.87422576623377	7.71957763311688	9.832656	7.65333525649351	8.97363522727273	7.75757364285714	7.78831328571429	9.13597650649351	8.22216770779221	9.74518432142857	8.04639457792208	8.70066981168831	7.68935856818182	7.94706421753247	9.25941738636364	7.63948021103896	9.23000058441558	8.69065902597403	7.42455492857143	7.78529173051948	7.77300638636364	7.53643853896104	7.83148675324675	7.5704474512987	8.40417448051948	7.75300674350649	8.6637928474026	7.58692817207792	7.96153560064935	7.55541369805195	8.86424970454545	8.95030945454545	7.67987871103896	9.46460789935065	7.80938475649351	8.64508108441558	7.44472026623377	8.10929853571429	7.77428928571429	7.81482124350649	9.11575593831169	8.23697987662338	8.59958547077922	8.62557995454545	7.33977918831169
FLCN	8.07588872402597	8.29852515584416	8.0509536038961	8.23105008441558	8.26460492207792	7.79438319480519	8.45470036038961	8.0512536948052	8.2196655487013	7.83974316558442	8.31492937012987	8.14525010714286	8.10104916071429	8.41440075974026	7.96883983116883	8.19672442207792	8.32723268831169	8.23358943181818	8.06034680519481	8.05233305844156	8.21639907792208	8.03706842532467	8.13117662337662	7.90893508116883	8.30439408441558	7.94015944805195	8.15790002597403	8.30496597727273	8.51325388636364	7.91205952597403	8.31096639935065	7.84549066558442	7.99228319805195	8.83856671103896	7.9192640487013	8.38884306168831	8.02592779220779	8.30677716558442	8.16871978571429	7.92353214935065	7.93821131818182	7.85273513961039	7.96915573051948	8.04359161688312	8.22603602597403	7.87030407792208	8.05047305519481	8.16714566233766	8.21406221428571
FRS2	8.24592234090909	8.23472572727273	8.07300068506493	8.11618609415584	8.18078432142857	8.11422606818182	7.95143662337662	8.1260629448052	7.90570396428571	8.16540902272727	8.09071205844156	8.14246813961039	8.13506290909091	8.03523258766234	8.22962739285714	8.17648909415584	8.14367944155844	7.8950577987013	7.96952293831169	9.79980272727273	8.09308581493507	8.14435313636364	8.25628244155844	8.15471303246753	8.04383907792208	8.04736287987013	8.06091368506494	8.06965479545454	7.96295008116883	8.15960653571429	8.56567388311688	8.46425442207792	8.05083410714286	7.99822802597403	8.31040039935065	7.98454083116883	8.15782198701299	8.16651088961039	8.2251026461039	8.87150617207792	7.91144246103896	8.29874913311688	9.35268558766234	8.48150594155844	8.31551366233766	8.37828749675325	8.04212783116883	8.27598380844156	8.10446936688312
FXYD5	8.68217337987013	7.9330373961039	7.78240497402597	7.66224160714286	8.81862719155844	7.99969699350649	7.83650423701299	9.14829707467532	8.89905869480519	8.23396176623377	8.74628394155844	9.61682250324675	8.07280272402597	9.39688973701299	9.86982268506494	8.13009920454545	8.78125516883117	8.0079408538961	9.28585419155844	8.09287346753247	8.48093624675325	8.54325912987013	7.6600901038961	9.0175776461039	8.74011339935065	7.72021494155844	7.84120115909091	7.75155485714286	8.64292307142857	8.45602855519481	7.88106346753247	8.55109446753247	9.80778022727273	8.36692215909091	9.9280937012987	8.16762632467533	7.85210997727273	8.74628394155844	7.94578806168831	8.32902587987013	7.93043335064935	7.82752350649351	8.1727676461039	8.9580611461039	7.90695716558442	8.56189562012987	8.13058269805195	8.97180774350649	7.99171415584416
GCHFR	7.93026413961039	7.61182530519481	8.05154256493507	7.89807687662338	9.34214007142857	8.53888774025974	8.11866607142857	8.78316800649351	8.29931512012987	8.08289164935065	8.32642098051948	8.12546998701299	7.46426833766234	8.2504785	8.74885707792208	8.69970775974026	8.56589616558442	6.74884536688312	8.53582347402597	7.07089904220779	8.22981701623377	7.64347514285714	7.53593441233766	8.36010207467532	8.71294946103896	6.79946625	8.10993788636364	8.5142438474026	7.97182549025974	8.92329964935065	8.15914986038961	8.44811827272727	7.6421411461039	8.11576286038961	7.83548686038961	8.58599569805195	6.81624732142857	8.05429077922078	8.71614873701299	8.09456177272727	8.0667103538961	10.1200463149351	8.26947986038961	7.08843468181818	9.17304755519481	7.97821968181818	7.28614720454545	9.38084314935065	7.68894444155844
GDI2	8.32414926298701	7.75700497727273	7.78275987662338	7.65884431818182	8.51836501623377	7.43001890584416	8.29696670779221	8.16428715584416	7.63859995779221	8.23205869155844	7.87251233766234	8.2328020551948	7.68401852597403	7.73688831168831	7.46496039285714	7.76470664935065	7.93120081493506	7.93315344805195	8.47508648376623	8.26489744480519	8.09203335714286	8.10338586363636	8.24201440584416	8.23187975974026	7.84176842857143	8.60444649025974	8.06097807792208	7.82274312987013	7.85162758766234	7.63143197402597	8.14639657142857	8.06775749025974	8.20233762337662	7.95662288636364	8.37695909415584	7.90325039285714	7.63798458766234	8.03470147402597	7.99928982142857	8.59885091558442	7.72515480194805	7.40308247727273	8.06607665584416	8.09469447402597	7.73884106493507	8.49441706493507	7.97756793019481	7.85138028246753	7.64153104545455
GGH	8.67200508766234	7.58296616233766	9.64745796753247	8.17146858441559	9.6114405487013	7.07089904220779	9.32728009415584	7.62616820454545	9.0321256038961	8.20106667532468	7.87410672077922	7.23700608441558	8.83355847727273	7.56457399025974	6.24981286038961	9.12326180844156	8.8435525487013	9.55071978246753	9.55299738311688	8.93914341883117	8.66182296428571	7.10238533441558	7.67115146428571	6.56380976298701	8.17745985714286	8.21994732467532	9.27564144805195	9.60050702272727	8.80810409090909	8.59365617207792	9.25103766558442	10.9015718863636	6.52989012987013	9.08949713311688	8.04019323376623	7.77601740584416	9.13880892857143	7.22992931493506	8.9265672987013	7.75901501623377	9.05833132792208	9.34510148701299	8.00988139285714	7.05704789935065	7.99103838961039	8.84442183116883	7.27428666558442	7.33499029545455	8.17913742207792
GIGYF1	8.03628852272727	8.05136041883117	7.82986073376623	8.00649615909091	7.93347269155844	7.72030319805195	8.25139454220779	7.93320719480519	8.43805856168831	7.99086244480519	7.93358140584416	7.7630716461039	7.92470047077922	7.87656163311688	8.23914775974026	7.62386383766234	8.34243125974026	8.18908745779221	7.63143197402597	8.20169977597403	8.31225084415584	7.66292295454545	8.01309427922078	8.03833355844156	7.99070147402597	8.01481690584416	7.77899937012987	7.9012076038961	8.21911159415584	8.01303761038961	7.66997334090909	8.08502881493506	7.84423626948052	8.00183896103896	7.81556653896104	8.30973125649351	7.926598	7.83788237662338	7.78907678246753	7.89125216558442	8.14898237337662	7.82954044805195	7.86592332467532	8.16382375324675	7.91899036688312	8.19241807792208	7.78566119805195	7.9632843538961	7.92431081818182
GMNN	7.92139003246753	7.81032456493506	9.09943082467533	7.97827904545455	8.70541663311688	7.42249740584416	7.81891408116883	7.76717768181818	9.30529928571429	7.8229280974026	6.94628319155844	7.67236273701299	8.20945041883117	7.66490765584416	7.13145663961039	8.62169042857143	6.94381343506493	7.29589402922078	7.87693272727273	7.73967953571429	6.87724279220779	8.16009224675325	7.73185227597403	7.76446739935065	8.29225297727273	8.98702792857143	8.43342922402597	9.36018605519481	7.66524942532468	8.83355847727273	6.80445603896104	6.82620445454545	7.66580721103896	8.92770874675325	7.57092058441558	8.09189840909091	8.19381839285714	6.40576837337662	8.25706123701299	7.62348541558442	7.64164992532468	8.43549246753247	7.64786711363636	8.29116104545455	6.86275337662338	8.32243583116883	8.12539610714286	7.80478008766234	8.64860715909091
GOLIM4	8.15968675	8.2960593961039	7.15482131818182	8.27105125649351	8.42595248051948	8.49865022727273	7.89567777272727	8.89230549025974	8.41590204545455	8.1000745487013	8.77392612337662	8.31517705194805	8.43128401623377	7.41895094155844	7.84081168831169	7.71106850649351	8.70156527597403	8.98318339935065	7.77383374675325	7.9005923474026	8.00370237662338	6.65742450649351	7.32765723051948	7.60200425	8.8845951461039	7.86123024350649	7.99985936363636	7.04861572727273	8.80473600974026	7.4111591525974	7.54435337987013	8.16968262987013	8.60817922402597	8.34152764285714	6.99985707142857	8.34166576298701	7.3722393051948	7.99711467207792	7.05363776623377	6.99296826948052	8.5178035551948	8.28819412987013	6.80952964935065	8.49043605194805	7.70631050649351	8.20715713961039	6.87867690909091	8.05306973051948	7.66403372727273
GTF2H5	7.90302088961039	8.3741217987013	8.63381018831169	8.46685393506493	7.54230048376623	9.07551514935065	8.02198688961039	8.30496597727273	7.12456782792208	7.98398375324675	7.97470979220779	8.33388301298701	7.68106305519481	7.51379123376623	6.69290331168831	8.66987000649351	7.62629986038961	7.96861367857143	7.48176018181818	8.62117201298701	7.55375294155844	8.37109448701299	7.80716730194805	8.24313261038961	7.77399139935065	7.90076248376623	8.98194595779221	7.08260063636364	7.93004633766234	8.03689952922078	7.34297678896104	7.70835162337662	8.98194595779221	8.10689665909091	7.21581004220779	8.47155301623377	8.85760610064935	8.88864084090909	8.27983352272727	7.54255927272727	6.68834334415584	8.33023064935065	7.56180386363636	8.60496517857143	8.12269974675325	7.94706421753247	8.60247975	7.90701548701299	9.0469984448052
HMGCS1	8.57664293506494	6.78162480844156	8.05681620779221	8.7723696525974	7.95286431168831	7.75351159090909	6.75086389935065	8.39108228246753	7.21945302597403	10.3427642694805	7.19954813636364	7.72845818181818	7.9183624025974	6.78532992857143	7.03458165909091	7.85592643831169	6.78532992857143	9.05387432792208	7.43001890584416	7.12392777597403	7.00085464285714	6.86128847077922	7.7153293474026	7.81391095454545	9.0022106525974	9.41610226623377	8.91290993831169	6.76807616558442	6.95985464935065	8.83265944805195	9.36987622402597	9.6561235487013	7.47032022727273	8.17762672402597	8.44906075	7.67699504545455	9.80376466233766	7.18753079220779	9.31079088636364	8.30562501948052	8.33141733116883	7.28004627272727	9.76389189285714	7.59251856493507	6.62491098701299	7.34297678896104	6.98094491558442	7.4044698538961	7.40002438636364
HNRNPH1	9.31079088636364	8.44228480844156	8.09672654220779	8.65085387662338	7.648326	7.46254704220779	8.72722351623377	7.97310178246753	8.11758934415584	7.7153293474026	8.02077750974026	8.25357378571429	8.31307073701299	7.9005923474026	8.01108741558441	8.96363653896104	8.57616936363636	7.99397481818182	8.30190104545455	9.65904872077922	9.0931727775974	8.04353476623377	8.75994142532467	8.18372077272727	7.98002111688312	8.32664481818182	7.96389528246753	8.90270074350649	7.96915573051948	7.55095828571429	8.20549709090909	7.76994443181818	8.41379592207792	7.85859661038961	7.6987028538961	8.44843962012987	7.90810451298701	7.80588181818182	8.30246553896104	7.66824649025974	8.06788779220779	8.65392700974026	7.43516525	8.40401662662338	8.7827921038961	8.2096372012987	8.89230549025974	8.66437296753247	8.12807273701299
HNRNPL	8.85627524675325	7.78566119805195	7.60765698051948	7.58427337987013	8.73516332142857	7.96810767207792	8.05233305844156	8.40622973701299	8.49441706493507	6.14317406818182	7.74658915909091	7.90787749025974	7.71966606818182	7.88848456168831	8.40915038636364	8.65957946428571	7.45096912987013	7.91011790909091	8.13137913311688	8.12872272727273	8.57261192532468	8.09124286688312	8.88107238311688	6.73471729545455	8.60006927922078	7.74339251948052	8.19372763636364	7.64631406818182	8.01269033116883	7.74389692207792	8.20575381168831	8.17697779545455	7.85363331818182	8.80643258441559	6.64150971103896	8.4790116461039	7.14574751298701	7.71477848051948	7.44107745779221	6.35882049350649	8.37933993181818	7.8197767012987	7.01897122077922	7.78003733116883	7.92402998376623	8.1354132012987	8.12008428896104	8.0486196525974	8.27418092207792
IER3IP1	7.93390802597403	7.47851478896104	8.71614873701299	8.57107257142857	8.26688802922078	8.15672051298701	8.74521451948052	8.17033903246753	8.28334895454545	7.33874500324675	7.93053587012987	9.15016328246753	8.37109448701299	8.19647207467533	7.67169218506494	8.94328975324675	8.0838598538961	7.94243912337662	8.33083591558442	8.1839655	7.97215870454545	7.71755953571429	8.2471786525974	7.04861572727273	7.41064451948052	7.99188652272727	8.6277457987013	8.05601451298701	7.35987624675325	6.91888305194805	8.0680763474026	7.87603351948052	8.04521883441558	7.88545978896104	7.11800143181818	7.86784801298701	7.4653878474026	8.12269974675325	8.71165137662338	7.61300030194805	7.59111856493506	8.96363653896104	6.62491098701299	8.59340506818182	8.62849769805195	8.32065956818182	8.57107257142857	7.78397078571429	7.94756596103896
INSR	7.92943033766234	7.80595292532468	8.00438420779221	7.75325463961039	8.51101217532467	7.7717015487013	8.03284560064935	7.90171123376623	8.12699226623377	8.24117558766234	8.10779416233766	8.06885356168831	8.15494492532468	8.02442583116883	8.26688802922078	7.96519070454545	7.93213168019481	8.51120662337662	7.92097840909091	7.79409801298701	8.04152882792208	7.60353682467532	8.07838798376623	8.1070395	7.77750146103896	7.91245205519481	7.57769185064935	7.83256275649351	8.15656738636364	7.40475265909091	7.72515480194805	7.81264221753247	8.02622563311688	7.85559399025974	8.2097273961039	8.39552041558442	8.00923926298701	8.25798850974026	7.43564562987013	8.14538904545454	7.80191756168831	7.88237336038961	7.89978426623377	8.09848578896104	8.15774460064935	7.93793344480519	7.98301689285714	7.48452725974026	8.04527512337662
IQGAP3	8.30291340909091	7.90136535714286	7.86773012987013	7.78971135064935	8.20436976948052	7.76134102597403	8.02065713961039	7.80292112987013	7.71966606818182	8.21289113311688	8.1897440551948	7.82986073376623	7.92386028571429	7.9200156461039	7.91384796103896	7.72616583116883	8.17350618181818	7.94104631818182	7.78233103571429	8.04700706493506	8.31617825324675	7.68946257142857	8.24031817207792	8.07115880519481	8.01411606168831	8.21343030194805	7.83065063961039	8.08326825974026	8.18563204545455	8.00929543831169	7.79594432467532	7.94278078571429	7.67085018506493	8.17422003246753	7.87728374025974	7.92121243831169	7.90656021103896	7.95500341233766	8.0389128961039	8.26585225	8.29775069155844	7.77646311363636	8.17333980519481	7.91763486038961	8.07691621753247	8.25556023051948	7.88290772727273	7.8145058474026	7.99778421753247
IRX3	9.17603758441559	5.07572394155844	8.27784440909091	5.86503327597403	7.98219348701299	6.2634879025974	7.28286694155844	5.68870151948052	9.92250064285714	7.9201271948052	7.36972092857143	7.96241664285714	6.56720963311688	6.16180360714286	11.2635847337662	9.76389189285714	6.57052989935065	5.54269543506494	9.96158521103896	4.69086901948052	6.52639676623377	11.9711873214286	8.71712818506493	10.3560766688312	9.18639207792208	7.80498259415584	5.33688946753247	5.22113468181818	9.39198613636364	5.77956873701299	6.84038237012987	6.83402890584416	7.64631406818182	5.47169663961039	9.08132014935065	11.0265700551948	8.2899347987013	5.22113468181818	5.57363034415584	7.58591322402597	7.36719448051948	7.50918562337662	8.95449160714286	5.07572394155844	7.22541505844156	11.3114088474026	9.71044647727273	11.3114088474026	6.54345331493507
JAG1	7.939884	8.48933587012987	7.54585512987013	8.46440321753247	7.36461836363636	8.13895850974026	7.96445868831169	6.8687631461039	9.58252557142857	8.50505542857143	7.87728374025974	7.85631872727273	8.87398469805195	8.15556316233766	8.42895178571429	7.33874500324675	7.78566119805195	8.39238422402597	7.45071061363636	7.4823812012987	8.46892098701299	8.77584925649351	9.0214467775974	9.58009603896104	7.78410995779221	7.90467412987013	7.05704789935065	7.22690113311688	9.2695144025974	7.13145663961039	8.6074233474026	7.53151029545455	8.93338217532468	6.35330360714286	9.9673312987013	8.37774694480519	6.41922483766234	8.78088002272727	6.79059237987013	8.55604150324675	7.86287656168831	8.25667231493506	7.90853932467533	9.04239785064935	7.70498951298701	9.06674841883117	7.84897299350649	8.49603288311688	9.11575593831169
KCNK6	7.98960696103896	7.73463772402597	8.09679667532468	8.53217300324675	7.86472755844156	7.74675956818182	8.01309427922078	8.43713227272727	8.41484166233766	8.91399551948052	8.45437092532467	8.07548720779221	7.77601740584416	8.88515641233766	9.18524648376623	8.45387250649351	8.31295133441558	8.7827921038961	9.31348446428571	8.03373238961039	8.44539010714286	8.5931630487013	9.02818510714286	8.081253	8.45453822402597	7.66545769480519	7.85926558116883	8.00668056168831	7.97985817532467	8.10779416233766	8.53499090909091	8.21784528246753	7.78337904545455	8.05083410714286	8.51720006818182	8.32985483116883	7.58471831493507	8.01365998701299	7.80456997077922	9.24501855194805	7.98190782467533	7.96063126623377	9.57545814935065	8.23491237012987	8.23150888311688	8.43564933116883	7.95264872727273	8.27879202272727	8.2585037012987
KCNK7	8.15602925	8.00143507142857	7.95237912337662	8.07022719805195	7.94605109090909	8.10724447077922	7.94799329545455	8.0509536038961	8.35061284415584	8.03540424025974	7.85012888311688	8.27154998051948	7.84796651623377	8.30326088636364	8.15695601948052	8.51762522727273	8.00788417857143	8.12872272727273	7.97332553246753	7.83529652272727	8.06010083116883	8.33716142857143	7.93418487012987	7.98493504220779	7.8406183538961	7.87775743831169	8.03897445779221	7.94888455194805	8.23817707142857	8.06772788149351	8.1048183474026	8.0709	8.37437802597403	8.16158543506494	8.14119039935065	8.23000050324675	7.98642410064935	8.18875580844156	8.11029794805195	7.95690916558442	8.08450496753247	8.16984953896104	7.88993336363636	8.0164970551948	7.76446739935065	7.93545589285714	8.19509174025974	8.31145887337662	8.09483882142857
KDELR2	7.53360449350649	8.21077870454545	8.97865441233766	8.27814701298701	8.241368	8.66292782792208	7.96361817857143	7.85823696753247	7.78461938311688	7.34791723376623	8.68577772077922	8.80514181818182	9.1678670974026	7.1990440551948	7.18250432142857	8.09895226623377	8.44569967532468	7.96760037987013	8.9408514512987	8.76589346753247	8.42989430519481	7.6036874512987	6.76807616558442	8.01103343831169	8.44406922402597	8.21775506818182	8.74590262012987	7.85006253896104	8.55259686688312	8.16071704220779	8.04633632142857	8.86186368506494	6.73471729545455	8.90375751948052	7.0627717987013	7.94534764285714	8.30178432467532	7.95193095454545	8.7613874512987	7.34824583116883	8.26460492207792	8.54284041883117	7.36050322077922	7.9442368474026	7.41379837012987	7.58988853896104	8.16612433441558	7.99935542207792	7.81154833116883
KIAA1217	7.92587002597403	7.00467571753247	7.0770765	7.9292062012987	8.79112529220779	7.3280118538961	7.10958992857143	7.14891151948052	7.79587190909091	9.27439491883117	8.85954611038961	7.34597363961039	7.59989298701299	7.82031413636364	8.67432970779221	7.79108571753247	7.97699580519481	7.93804171428571	7.66681126623377	8.76326234090909	8.2291634448052	8.36718130844156	8.25336986688312	7.51940771753247	8.4176819025974	8.45518693181818	7.5279469512987	8.06279991883117	8.77077650974026	7.7876528474026	8.20266208441558	7.01151822402597	8.47227729545455	8.51445316558442	9.2439255974026	7.89595101623377	7.78388566233766	7.82530924025974	7.69733244155844	8.86000508441558	7.27214457467533	7.04342085714286	8.78874298051948	8.08888377922078	8.03482623051948	8.55239208766234	8.20301481493506	8.74699982142857	8.5874645
KRT13	10.0751319805195	3.61294065909091	7.14952674025974	10.723375512987	3.61294065909091	10.3427642694805	10.1282143149351	8.96302695454546	8.61760250974026	6.87724279220779	6.66963860064935	11.6241005227273	7.74023711038961	4.46779633116883	9.3650274512987	8.82515687337662	3.61294065909091	7.17367465909091	10.873221711039	10.723375512987	10.7950950064935	11.8789319772727	11.3647856363636	12.5785398603896	6.73695119155844	7.53783772077922	4.16449676948052	5.07572394155844	5.33688946753247	6.65013302597403	7.47956487987013	4.16449676948052	6.92483457467532	4.46779633116883	10.6817648441558	8.0993581038961	4.46779633116883	10.93080475	5.28313342532468	7.6585091038961	5.83166127922078	10.1282143149351	9.17503918831169	10.0969432824675	9.60326222077922	6.10480224350649	8.57261192532468	10.93080475	9.5098442012987
KRT14	8.1409034025974	6.89123416883117	7.29552767207792	8.88709719480519	7.12255066558442	8.53769165909091	9.83689011038961	6.76616319155844	10.4409614448052	7.52722349675325	7.25563169155844	12.0861583993506	12.3812315292208	9.08949713311688	7.20644587012987	9.13880892857143	8.92219913311688	8.3231008538961	7.19094827922078	7.51791598376623	6.97890933116883	9.10887519805195	6.92602741233766	7.07016547727273	6.94261402272727	7.18698953896104	7.34227521103896	7.94159417857143	11.4186856493506	7.36208990909091	7.45144282467532	6.95667440584416	6.80445603896104	6.80260048051948	7.50409668181818	6.97890933116883	7.44329807467533	9.63624022077922	6.70223329220779	7.61489355844156	6.69757554545455	7.1259921525974	7.64453300324675	6.78884775324675	7.77787249675325	7.92324937987013	6.59858463311688	7.71793245779221	7.02346953896104
KRT16	9.14251073376623	9.99047285714286	7.76118521428571	9.68998775324675	7.08843468181818	9.48029891558441	8.1392632987013	8.31652299675325	9.95023232142857	8.0652551038961	7.13681723051948	7.87292693831169	8.80222019155844	10.1701223961039	8.54987336363636	9.43607357467532	6.97484195779221	7.45120187012987	9.74903616558442	8.1164689512987	6.94628319155844	9.0022106525974	8.38045510714286	8.08651727922078	6.6953644512987	8.06434345454545	8.97298254220779	9.0175776461039	9.29670661038961	6.76447188636364	9.28724969155844	6.79245729545455	7.19413293181818	6.75086389935065	9.12949944480519	8.96560197077922	6.82278970454545	9.62488768831169	6.33772401298701	8.39037631818182	6.99598343831169	7.30210831168831	7.65042687012987	9.31485059090909	9.7762016038961	8.45891128896104	8.78163523051948	9.42504264285714	7.34329433766234
KRT4	9.8844493474026	7.27758628246753	7.32444664285714	7.28410220454545	7.60712078896104	7.37617393506494	7.83498097402597	7.83706667857143	10.9015718863636	7.86177461038961	7.69416506818182	7.52560215584416	7.79057987337662	7.47507752922078	7.36719448051948	8.98448928246753	7.43586681493507	7.12456782792208	9.19702715909091	7.40819750324675	8.2251026461039	13.8216092597403	7.22690113311688	7.68769703571429	7.23131202922078	7.19147880519481	7.24640885064935	9.63061957467533	7.87799260714286	7.47337971753247	8.79961946428571	7.65598141883117	7.42155131493506	7.02169386688312	8.91621351623377	7.55886509415584	7.43666577597403	7.6421411461039	6.87153063636364	7.53934471428571	7.39577549025974	7.80117160064935	8.70865895454545	7.38732637337662	8.91176705194805	9.06993141233766	7.23510907142857	8.25058988636364	7.43155652272727
KRT5	8.09652890909091	5.98479312662338	9.32188770779221	6.79946625	6.38624666558442	6.68834334415584	6.95985464935065	8.22621553246753	10.6211384642857	6.99203866558442	7.23840802922078	7.49578983766234	10.7023368603896	7.05104814285714	6.98500888311688	10.9945126493506	6.84498222727273	10.2496433279221	6.99697786688312	7.44755636038961	7.79553626298701	13.2145559480519	9.34059234415584	9.87955571428571	6.3324993474026	5.91253068506493	7.46254704220779	7.37379831818182	10.723375512987	6.22007662337662	7.31977555519481	6.52295622077922	7.77563088311688	6.16180360714286	11.0265700551948	7.97260055844156	6.48003680194805	8.39151672727273	6.79764721753247	7.29194177272727	6.22832646753247	5.38772650974026	8.07716403571429	8.9379771525974	7.87492356168831	11.3647856363636	7.80730971428571	9.0675533538961	7.64347514285714
KRTDAP	8.94743127597403	7.07323264935065	7.57341733441558	7.66087570779221	7.46902285714286	8.19638743181818	9.58510992207792	7.58751046753247	11.8789319772727	7.72203952597403	7.43639625649351	7.3920966525974	12.5785398603896	7.50409668181818	7.3755774512987	8.96492977597403	7.74724770454545	7.38989787662338	13.8216092597403	7.26955293181818	6.90837059415584	7.49133125	7.15021364935065	7.16452907467532	7.13346890909091	7.48259453896104	7.47912769805195	9.75983162012987	8.94620016233766	7.38989787662338	10.873221711039	7.39321895779221	7.40534807467532	7.62792202922078	8.09828006818182	7.73992599025974	8.07154627272727	7.38848804545455	7.10814339935065	7.51845121753247	7.73823841558442	7.10017221428571	8.20379557142857	7.81813849675325	9.57301758766234	7.00958990584416	7.27882020454545	6.58368951948052	7.23282121428571
LAMB2	7.39865830194805	8.03030207142857	8.18503477272727	8.81820445454546	8.50260605194805	8.21757415909091	7.32222150974026	6.55343846428571	8.7495116525974	7.93176388636364	8.93118960714286	8.15133061363636	8.11604516883117	7.56116932792208	8.48006611363636	7.90837441883117	9.04550532792208	7.76563067532468	7.58296616233766	6.92240521428571	7.88987878571429	9.40173023376623	8.15192834415584	8.41949161038961	9.38886902922078	8.24949469805195	7.57467378571429	6.49657749675325	8.00827835714286	7.51584156168831	8.75652457792208	7.80292112987013	7.64057128896104	7.89281906493506	8.37277767207792	7.53521953571429	7.74278963636364	7.59493426298701	8.37933993181818	8.28122576948052	7.78688524025974	7.37953757467533	8.98480846103896	6.61065020779221	7.67861362337662	8.35265731818182	7.9660371038961	7.7294123474026	6.35330360714286
LDLR	8.29276727922078	7.50216728896104	8.42319942857143	5.79685088636364	8.91946557467532	5.66308903246753	8.29552562012987	8.67043512987013	6.42384946428571	9.09782866558442	8.0917617012987	8.40750800649351	8.73198173051948	7.54484857792208	6.77382328896104	9.63061957467533	7.11380233441558	7.00958990584416	7.27471510064935	6.75692633441558	7.73307643831169	7.49962675974026	9.10638419805195	8.9863825974026	9.16384616233766	8.47723133766234	9.41946833441559	7.31415525324675	7.59754222727273	8.15984642532467	8.36637112337662	8.8779730974026	7.11728363636364	7.98619684415584	8.12115299025974	8.64428311688312	8.03174180519481	9.62223275649351	8.31767173051948	8.58676633766234	7.99052335064935	8.31029277272727	8.55390622077922	8.42551401948052	8.24303185064935	8.45233773376623	8.15509017857143	8.07167037987013	7.93148537012987
LETM1	8.22668344805195	8.4537051461039	7.72065550324675	7.70872032792208	7.78425612012987	7.7720920551948	8.25366823376623	8.01835456168831	7.54313225324675	8.04831658116883	7.62678824350649	7.53219809415584	7.99918176623377	8.57010753896104	8.40608106168831	8.56235150974026	7.52918510064935	8.11298652922078	7.95494827922078	8.01321094155844	8.32580784415584	8.60962561688312	8.43647266883117	8.26969027597403	7.78800931818182	7.64584993831169	7.94350597727273	8.61260899675325	7.70536406168831	7.92536422402597	8.34444214285714	7.99155437987013	8.63722593831169	7.9330973538961	8.2135173474026	8.13203529220779	7.93423805194805	8.12036494155844	8.06639341883117	8.9085724512987	8.08651727922078	8.12778665909091	9.04622678896104	7.91088472402597	8.08957843831169	8.29081301623377	7.66557061688312	9.20339377922078	8.23632775974026
LY6D	10.0030766168831	9.50316157792208	7.65032530844156	6.65013302597403	6.35330360714286	8.19135319805195	7.74262881493507	6.87867690909091	11.2244513181818	6.99495317857143	6.97069248701299	5.98479312662338	8.41135018181818	7.16388585714286	6.86128847077922	10.2283262857143	6.95778702922078	6.32686348051948	7.26093577272727	6.3324993474026	8.35409232142857	9.86982268506494	6.11544567532468	7.66780275324675	6.37450898376623	6.25705338311688	6.21203820779221	8.24313261038961	9.11061165584416	6.2772966461039	10.8209896818182	6.48003680194805	10.5665117597403	6.38038628896104	9.99681231493506	6.2634879025974	6.67905631493506	9.18938617857143	6.19674605844156	10.638105987013	5.99764504220779	5.50910179545455	8.08190752272727	11.546019211039	10.8476756818182	10.723375512987	6.82783927922078	8.64378087012987	8.98702792857143
LYNX1	7.99612946428571	7.51622699675325	7.75015217532468	7.84921579545455	7.66824649025974	7.89345967532468	7.46764242532468	7.69266993506494	11.7874425681818	7.66658250324675	7.83675599675325	7.71116015909091	8.18991253571429	8.31790372727273	7.67764145779221	7.52722349675325	7.76454918506493	7.62014695779221	7.91943219155844	7.86622960064935	7.6309436038961	8.43664170779221	7.53324564285714	7.80575243831169	7.79360455844156	7.62423505844156	7.93755597077922	7.4938604025974	8.40401662662338	7.65333525649351	10.8476756818182	7.9330373961039	7.74835891233766	7.50993313636364	7.8467157987013	8.02657556818182	7.68688775649351	9.75631943506493	7.56149424350649	7.5932121525974	7.57374116233766	7.6801063538961	7.75104715584416	7.52882653896104	7.53987171753247	8.49470329707792	7.6108385974026	7.95160490909091	7.55161570454545
LYSMD1	7.94673072077922	7.70498951298701	7.7911534025974	7.38931587987013	8.55216449675325	8.50678780519481	8.34321521103896	7.68259886688312	7.85487033766234	8.10682630194805	7.80236251298701	7.62892447727273	8.13352947402597	8.02215652272727	7.48132427272727	7.55012035064935	7.57310437662338	7.96241664285714	7.78107639935065	8.28711413636364	8.5696880974026	7.82999281168831	8.09813931818182	7.7956058538961	7.87416919805195	8.25386589285714	8.01040659090909	8.1309556038961	8.05214775649351	7.92831774350649	7.75163880844156	7.39662867532468	7.89165642532468	8.45056974025974	8.32254040584416	8.02343673376623	7.79495616558442	7.40002438636364	7.91211050974026	8.40724428896104	7.33944972402597	7.49193421428571	8.56301369480519	8.10807549675325	8.10332142532468	7.75885671428571	7.59167256168831	8.71001038311688	8.20602719155844
MAFB	7.6585091038961	9.01189481493507	7.01522962662338	8.21343030194805	7.73088288311688	8.82987844805195	8.15766618831169	7.40363354545455	8.58555216233766	7.07870466558442	9.53443288636364	6.4103006948052	8.60790713636364	6.6443266525974	7.19413293181818	6.40576837337662	9.24623849025974	6.91499498051948	9.09279237662338	7.06614430194805	7.48387483441558	7.0847761461039	7.63948021103896	8.47884197727273	8.9557073051948	8.66957564285714	6.84498222727273	7.78432271428571	8.69154006168831	9.43980694155844	6.46326647727273	8.25318998701299	7.68341396428571	8.11980918506494	8.2254680551948	7.01615466883117	8.60199539935065	7.30290033766234	7.92353214935065	7.15279344480519	8.31962474675325	8.11084358766234	8.16009224675325	7.37527127597403	7.17897187012987	8.24392503571429	8.30382776948052	6.51551130194805	7.96345535064935
MAGEA3	8.04425862987013	7.23608272077922	10.1534501818182	7.21477483116883	9.42504264285714	7.65090761688312	10.2392859188312	7.48824518181818	7.49702449675325	7.76578977597403	7.48640343181818	9.47225606818182	9.18328693506493	7.58867876948052	7.43516525	9.52964875974026	7.5649088961039	7.41379837012987	9.46633850974026	8.08177390909091	7.81283770454545	7.37161521753247	7.23938558441558	7.57359028571429	9.06431850324675	7.33077211038961	7.60533364285714	7.63467221428571	8.09091063311688	7.79516817857143	7.85333555519481	7.6305773474026	7.59210501623377	9.43238212012987	7.85119673701299	7.56693614285714	9.40891596753247	7.95849637662338	9.30809455194805	7.79252761038961	7.11663224350649	8.88051020454546	8.09051725	8.90538601623377	7.26556997727273	9.29523979220779	7.3901894512987	7.28787472077922	7.36428836363636
MDM2	7.8218900974026	7.71477848051948	7.46275677272727	8.00381803571429	7.63267867532468	8.01354833766234	7.35079778246753	7.74505465909091	7.7956691525974	7.79021437337662	7.9352350551948	7.44951599350649	7.54435337987013	7.70143296103896	7.72488438636364	7.92837264935065	7.63628011688312	9.1800332987013	7.42480949025974	9.89332200649351	7.46651903571429	7.66414889935065	7.7434755	7.61740519480519	7.50721928246753	7.57665113961039	8.38676126948052	7.75982400649351	7.6859678474026	8.0430583051948	8.99674742532468	7.59029181818182	8.49996037337662	7.53539014935065	7.52882653896104	8.02101793506493	7.68401852597403	8.47315911688312	7.50938414935065	7.62273364285714	7.81998637987013	9.59037512987013	7.77367368831169	7.47142968831169	9.09355317857143	7.73841657142857	7.71542177272727	8.04807537662338	8.2084995974026
MDM4	8.03314914285714	8.06820325649351	7.5932121525974	7.40729395454545	7.92491980844156	7.71911846753247	8.63061737987013	7.67126043181818	7.62767216233766	7.36524572727273	8.14412601298701	7.15781154545455	7.63652794155844	7.75054780519481	7.98787463311688	7.87970642532468	8.02146926623377	7.84708936363636	8.69524858116883	8.80473600974026	8.92828023051948	7.77177211688312	8.32077462012987	8.7148944025974	8.04849992857143	7.87911846753247	7.6757244512987	7.41921153896104	7.73967953571429	7.5210702987013	8.05211842532468	7.35673346428571	9.09782866558442	7.18589312987013	7.33324037662338	7.88987878571429	7.48785533766234	8.91946557467532	8.15192834415584	7.35836014935065	7.51263286363636	6.85093061038961	7.34119638311688	7.75219926298701	9.48858746753247	7.29982186688312	7.96776246103896	8.1504885	8.96363653896104
METTL1	8.13188081493506	7.08175080519481	8.00929543831169	7.45071061363636	7.7466736525974	8.03379208441558	7.58411937987013	7.63156286688312	10.6592783636364	8.20612029545454	7.99346428246753	8.35786223376623	8.15516923376623	8.09469447402597	7.95756116883117	7.73672114285714	7.64070926948052	7.7579102012987	7.37317361363636	7.98922194155844	7.40878462662338	7.91949018181818	7.94644326623377	7.59908518831169	9.0378773474026	7.62411594480519	8.14767349025974	7.90810451298701	7.98090180194805	8.06689254220779	8.2054148538961	8.69656151948052	7.72435410064935	7.47444219155844	8.51582052272727	7.42001097402597	8.15945243181818	8.52203558766234	7.76539131818182	8.60840833116883	8.30439408441558	8.38460174675325	8.99153557792208	7.94059809415584	7.97084008116883	8.1445724512987	7.63366734090909	7.97359573701299	8.13548181168831
MMP12	7.11167977272727	6.5568637987013	6.62203073701299	9.45484314935065	8.92329964935065	10.7950950064935	6.84647587987013	8.34481922402597	11.0265700551948	7.84708936363636	10.9015718863636	9.29269451298701	11.546019211039	11.2635847337662	7.15893458441558	9.37624673051948	12.8255560194805	11.2635847337662	9.23000058441558	11.7013053409091	8.57639351623377	8.32804223701299	6.53307605519481	7.33362551623377	7.1394542012987	8.9711296525974	8.21602153571428	9.99047285714286	9.79980272727273	8.81941821753247	8.70252205519481	11.4186856493506	7.30879821753247	8.69035254545455	8.08457456493507	6.53648302922078	7.00958990584416	10.6003320681818	9.01538086363636	8.20815312337662	7.24033330844156	6.39588323051948	7.43465706818182	8.84914738311688	7.49005970779221	9.19583578571429	9.01404752272727	9.832656	8.47864772402597
MORF4L2	8.25017698376623	7.58253476948052	8.82158422077922	7.73264062987013	7.77360019155844	8.32368566233766	8.44875579220779	8.50334576948052	7.47465838636364	7.06786230844156	8.2662769512987	8.30574204545455	8.16398642857143	7.21676302597403	7.10595057792208	7.8731608474026	7.86134977597403	8.20602719155844	8.64558471428571	8.25981509415584	8.27094644805195	7.65401568181818	7.11590455844156	7.93750189935065	7.96855958116883	7.39075017857143	8.51642647402597	8.40593028246753	8.07077134415584	8.03640582792208	8.00753545779221	7.43835175	8.31419712987013	7.94772248051948	7.1619581461039	7.3722393051948	8.6873232012987	8.82515687337662	7.30411142532468	7.01334305194805	7.12323089285714	7.75268297402597	6.81117048051948	8.62037980844156	8.65167806818182	7.66681126623377	8.13137913311688	8.49661730519481	8.23215337337662
MT1X	7.25916836363636	7.87274813636364	8.31492937012987	7.03458165909091	6.53648302922078	7.34429490584416	5.07572394155844	7.83800172077922	10.0826146688312	6.29131294480519	9.29812366233766	7.983188	11.3114088474026	6.37450898376623	7.27471510064935	8.19041167857143	9.29130508766234	7.53521953571429	6.81288321753247	5.50910179545455	7.29822147727273	9.09526265584416	7.73157626623377	7.27381490909091	9.0683810974026	8.2585037012987	7.30991480844156	7.46923258766234	10.5665117597403	7.42379331168831	7.89715680194805	9.28311729220779	7.34564667857143	7.91678998701299	6.38038628896104	9.20891716233766	7.82429675324675	8.50829148701299	7.13542027597403	6.2634879025974	6.4103006948052	7.6309436038961	7.22045948701299	6.50424319480519	5.79685088636364	9.13152191883117	6.64723708766234	7.74756928571429	5.71386527922078
MT2A	7.69938824025974	8.23105008441558	7.50059409415584	8.49603288311688	7.37742778246753	8.90270074350649	7.27679626948052	7.66987246103896	8.9090843538961	7.73481512662338	8.87595179220779	7.87379818181818	9.43238212012987	7.47032022727273	7.90570396428571	7.52212169805195	8.19621227597403	7.68208036688312	7.73430917857143	7.67689164935065	7.71921251623377	9.13329012987013	7.90280501623377	7.75660556818182	9.48858746753247	8.7613874512987	7.63232218831169	7.77133025	9.28311729220779	8.05300355519481	7.61300030194805	8.21246429220779	7.54554425324675	8.91506413636364	7.47337971753247	7.94192588961039	7.79948199025974	8.36022118506494	8.21289113311688	7.6788181525974	8.57416962012987	8.01394450324675	7.57981714935065	7.4890603051948	7.26778263311688	9.59296670454545	7.983188	8.9994576525974	7.52613348701299
MTA2	8.07230140584416	8.04074073701299	8.18933389935065	8.0587732987013	8.55390622077922	7.93281143506494	7.94616575974026	8.1506429512987	8.51464661363636	8.61387042857143	7.70555553571429	8.15026707467532	7.80032114935065	7.45615385714286	7.97159777922078	8.48501396753247	7.64949940584416	8.44811827272727	8.34383485064935	8.26688802922078	8.24146452272727	8.05973548051948	8.21848555519481	7.8511364512987	8.10406232142857	8.23187975974026	7.648326	7.86264016883117	8.10141549675325	7.35737734415584	7.20118815909091	8.79424773051948	8.10433571753247	8.42216265584416	8.41558856818182	8.2328020551948	7.38196776298701	7.7494968538961	7.74972964285714	8.24410277597403	8.64616431493507	7.96861367857143	8.23215337337662	8.1533345974026	8.63353797077922	7.63628011688312	7.9008743538961	8.39323543181818	7.40224248376623
MUC1	7.32295454220779	6.04285399025974	8.5203134448052	6.13415252922078	8.45791000974026	5.28313342532468	7.46232232792208	8.16491999025974	9.45484314935065	6.64723708766234	7.00287652597403	7.93292478571429	8.65900697727273	8.92548971103896	7.25916836363636	9.61682250324675	6.65742450649351	7.40905814285714	8.74161136038961	7.35537416558442	8.82649222077922	9.95543154220779	6.99495317857143	8.57821602922078	6.81958763311688	7.72102254545455	7.61528933441558	9.832656	7.37286952597403	9.34510148701299	9.68037861038961	9.9333360487013	8.50735695779221	8.46770087987013	7.98313129545455	8.93231658766234	8.98512763961039	8.28049990909091	9.95023232142857	7.96367039285714	7.95629351623377	7.53008150974026	8.28102506168831	7.27715729220779	6.85093061038961	8.09987199350649	7.87118395454545	9.56749175	8.74161136038961
MYC	5.14960730844156	7.82681433116883	6.34320487337662	8.19007973376623	7.86790738311688	8.63381018831169	8.21929861688312	8.08704028571429	8.83948883441558	6.93565346753247	8.09091063311688	8.70574671753247	9.37156994805195	9.05090273376623	7.8404458051948	7.97088746428571	7.46426833766234	8.08548283766234	8.88051020454546	9.6561235487013	7.25470607792208	9.17700488961039	9.12780818506494	8.40139505844156	5.89627226298701	6.30347747727273	8.06839474675325	5.95775103246753	8.89180916233766	6.02097169155844	8.85857104220779	6.20449725649351	8.09861626948052	5.75717143831169	7.17260461363636	7.57403755194805	5.88153161363636	9.29130508766234	6.11544567532468	6.69996875649351	7.84506077272727	6.9799537012987	6.03150757467532	9.16011071428571	8.07945355844156	9.63624022077922	9.59296670454545	8.91176705194805	8.00719852597403
MYEOV	7.85125547727273	6.90341617207792	7.59507793181818	7.63504350974026	7.54923601623377	7.27922248701299	7.36461836363636	8.86279481818182	10.2726002597403	7.70162921428571	7.57215887987013	7.64094401298701	9.34826057142857	8.63408573701299	7.73122281818182	8.92602216233766	7.47550932142857	10.6003320681818	8.24988607142857	7.61582149025974	8.7539392012987	9.79980272727273	7.15660848051948	7.92513605194805	7.46629821103896	7.42771933441558	7.6108385974026	7.28246363311688	8.50543085714286	7.60765698051948	10.3427642694805	8.31029277272727	7.50490117857143	7.35408677272727	10.5332250487013	7.77024212012987	7.58369847727273	10.1282143149351	7.11308618506493	7.44375622727273	7.63984581168831	8.48536335064935	7.62917788311688	7.64261822402597	8.25507525974026	8.09618386363636	7.16802352272727	8.31562072727273	7.42155131493506
NCL	8.30849211038961	8.51464661363636	7.94799329545455	8.24818134090909	7.69753386038961	8.1260629448052	8.1256243538961	8.31468593181818	8.12585043506493	8.96855602922078	7.84934381493506	8.67825563311688	8.25991638636364	7.91138412337662	8.23132534415584	7.76462948701299	7.97991019155844	8.22380645779221	7.94400827597403	7.68433996753247	7.94490130519481	8.50709172077922	8.04287310064935	8.33643005519481	8.21061190909091	7.64949940584416	8.58026271753247	7.93347269155844	8.30156169480519	7.31565751623377	8.59436744805195	7.83319862987013	8.53910887012987	7.60939280844156	9.05912453246753	7.24364037337662	8.56589616558442	7.60990318831169	7.69674235714286	8.56279414935065	8.0899106525974	8.64644609415584	8.17874666233766	8.52400248701299	8.26511074675325	8.17075138961039	8.45005285064935	7.80325866883117	7.7629985487013
NDUFA3	8.0243737987013	7.95883376298701	8.2882965974026	7.73193505519481	7.51029941558442	8.12864890909091	8.53829249350649	8.20936652922078	7.83675599675325	8.20832263636364	7.87292693831169	8.19976952922078	7.71321179545455	8.19217482142857	8.37069781168831	8.82033597402597	8.21113496753247	7.78816169155844	7.80450149350649	8.43885137012987	8.41826236688312	8.70700703896104	8.34205947077922	7.56967185064935	7.79338887987013	7.66269572402597	8.25386589285714	8.47298012012987	7.69742799350649	8.10814449025974	8.3794716038961	7.92753411688312	7.89125216558442	8.23776347727273	8.08809598376623	8.31686283116883	8.32652756168831	7.84796651623377	7.61779481818182	8.14730093181818	8.44699526623377	8.92828023051948	8.05397948051948	8.09639237337662	8.18234483116883	8.14669448701299	7.95973230519481	8.62747131493506	8.60129294480519
NFIA	8.7012808961039	9.01122050974026	8.33498925974026	8.24858275324675	8.35458202597403	8.28240839935065	7.57419511363636	6.99789822727273	8.65424158441559	7.91183851298701	7.93070083116883	7.78158377272727	7.67802006168831	7.65862411038961	7.83510908441558	8.92548971103896	8.26327360714286	6.90087392532468	7.94589755844156	8.49336261688312	8.06903858116883	9.86063122727273	8.68641132142857	6.82121354220779	8.11298652922078	7.99091842207792	7.0937842012987	7.90257775324675	7.75917653571429	8.24146452272727	6.88425214935065	7.34156030844156	7.89493849350649	8.00753545779221	7.66954282467532	8.06853051948052	7.53377716233766	7.4002883961039	7.26739337987013	7.59962401948052	7.46473494480519	8.33801391233766	8.08697047727273	7.60739226298701	7.44567187012987	8.87194896753247	9.35119789285714	7.97699580519481	8.00488524025974
NSUN6	8.8435525487013	7.0502660974026	7.74037028896104	8.22360927597403	7.90764887987013	8.02002431168831	8.3891303538961	8.9379771525974	7.59948918831169	8.62722458441558	7.49237563636364	8.76626044480519	7.68636735714286	8.50560851623377	8.23396176623377	7.7222245	7.25427512987013	8.84963443506494	7.8031203474026	9.34214007142857	7.54923601623377	8.32414926298701	8.17882081168831	8.62169042857143	7.67677037012987	7.77593748701299	8.55193192207792	7.42001097402597	7.71708149350649	7.77885168831169	7.98709694155844	7.83498097402597	8.19647207467533	7.73149387662338	8.64020212987013	8.3268819025974	7.43956474675325	8.16421406493506	8.09525586038961	8.92383362012987	6.82928206168831	7.35341098051948	7.96653478246753	9.16282526948052	8.05918779545455	8.04527512337662	9.02535287012987	7.83262893181818	8.54965372077922
NUCKS1	8.77428223376623	8.05846815909091	7.8773483961039	8.01847093831169	7.91379016233766	8.24495275324675	8.51663007142857	8.01040659090909	8.67671755194805	8.93737324675325	7.93221404545455	7.91473485064935	7.82648956168831	7.48805290909091	8.06242314935065	9.36664148376623	7.72497672077922	8.08809598376623	8.38515066883117	8.36361664935065	8.61537863636364	8.05459741233766	8.07464395779221	8.79786422727273	8.95030945454545	7.82280496753247	7.68567037337662	7.65448287012987	8.45906643831169	8.90700232792208	8.19578656168831	8.31505505194805	8.28080858766234	8.2786819025974	7.7627569512987	8.52815633766234	8.46770087987013	7.61058354545455	8.52815633766234	8.38073375974026	7.77039274675325	8.41135018181818	8.52221386038961	7.80395698051948	7.87030407792208	8.54688130844156	8.42656788961039	7.77467928246753	8.5556228961039
NUDT1	8.08869187012987	8.63489324675325	8.60717712012987	7.84354827597403	8.42071420779221	8.18078432142857	7.87106649675325	8.02739256168831	8.22059437337662	8.20361764935065	7.91995809090909	7.47274153896104	8.15836917532468	8.31916317207792	8.11305891883117	9.20339377922078	7.70714738311688	8.08146009090909	8.26489744480519	7.87220900324675	7.5880865974026	7.80222404545455	7.90876310714286	8.08678054220779	9.1611070487013	8.13821368506493	8.41423800974026	7.99414246103896	8.21593022402597	8.29037527272727	8.36587197727273	8.28102506168831	7.59138507467532	8.4466630974026	8.09765126298701	8.24164450974026	7.99612946428571	7.81040322727273	8.03964556493506	7.78129406818182	9.08390351623377	8.74270972727273	8.48700725324675	7.72706131818182	7.71009697727273	8.42130388636364	7.8794103474026	7.91313261363636	7.92865501948052
NUP107	8.22603602597403	7.6038234512987	8.05086466233766	7.98449178246753	8.22234622402597	8.00719852597403	7.53539014935065	7.82796680519481	8.0962529512987	8.02698328896104	7.60341276623377	7.56197097077922	8.09321927922078	7.54805436688312	7.98329463636364	8.48040761688312	7.2947137012987	7.90604607467532	7.32972063311688	12.0861583993506	7.30411142532468	7.05789731168831	7.61247399350649	8.17689311688312	7.98482226623377	8.51081279220779	8.54688130844156	7.96973640584416	7.94904137012987	8.51159278896104	8.03551975324675	8.35598217857143	7.39154351298701	8.10929853571429	7.4851441038961	7.59436162662338	8.45153105844156	7.71911846753247	8.241368	7.72418774025974	8.37181278571428	11.546019211039	8.27387168831169	7.77502957467533	8.13918512012987	8.06941103246753	7.46232232792208	7.77863150324675	7.7067712012987
NUP155	8.23786705844156	7.70134144805195	8.38430727922078	7.62297735064935	9.02248479545455	7.56660130844156	8.08926516233766	8.048438	8.01874713311688	7.92386028571429	7.47804708766234	7.23652800649351	9.21002757792208	7.53395690584416	7.70292853896104	7.21728643506493	7.35704750324675	7.75375743506494	7.64225992857143	7.82777900974026	7.50352290584416	6.9799537012987	7.50428697727273	7.74505465909091	7.57739738311688	7.99778421753247	8.85292827922078	8.96678825974026	7.36880997727273	8.16491999025974	8.49479177922078	8.31248439935065	7.23232130844156	8.78356760064935	7.6065491461039	7.4890603051948	8.96802617857143	7.36972092857143	9.41063525	8.20664378571429	7.50974841558442	7.67637634415584	8.40244207792208	7.72176287987013	7.3439811038961	7.7291586525974	7.85342280844156	7.80333611363636	7.60887453246753
NUSAP1	9.45287973376623	7.35502850324675	9.27815250974026	7.90764887987013	9.68037861038961	7.44518706818182	7.97453848051948	8.71198346428571	8.39066363311688	8.78125516883117	7.38044022077922	7.97221510714286	8.92274836688312	8.19763780844156	7.69545788961039	9.07386555194805	7.29627401948052	7.67169218506494	8.24182841883117	8.06242314935065	8.03146716883117	7.16261042532467	7.65008172402597	8.66096020779221	8.72991778246753	8.91232154545455	9.60326222077922	8.98385876298701	8.85247546428571	8.89338887987013	8.07280272402597	7.78846009415584	6.81958763311688	8.51039880844156	7.24829145779221	8.75057203246753	8.45185717532468	7.33977918831169	8.63833831818182	8.05300355519481	8.07845139285714	8.89741980194805	9.49890062012987	7.33431319155844	7.97797004545455	9.00773605194805	7.68249936688312	8.77194871428572	8.19275050974026
OS9	8.11618609415584	7.46943893506494	8.56323249675325	8.47952120779221	8.16071704220779	8.60518341233766	8.31755368181818	8.19738666883117	10.0483823928571	7.27214457467533	8.19790282792208	8.46457779220779	7.7394366038961	8.18713471753247	8.40780303571429	7.96084949675325	8.14685142532467	8.1069691461039	7.95466705194805	7.62855201298701	7.8205725	8.35304073701299	7.93264734090909	8.18721987662338	9.17700488961039	7.65436553896104	7.89499501948052	7.69113999675325	7.96681998376623	7.60423996428571	8.29908369155844	8.48245865909091	7.82463243831169	7.73053737987013	7.52360943831169	8.32866177597403	8.13548181168831	8.00014146428571	7.98433143506494	7.5033306461039	7.9390498961039	8.26286104220779	7.62716910064935	8.30585960714286	8.17017323376623	7.97171069480519	8.26678097402597	8.01349034415584	7.78816169155844
PARD6B	7.99912690909091	7.77055152922078	8.21676195454545	8.20063737987013	8.29563436363636	7.82894905844156	7.81330783766234	8.0300009512987	7.85798538961039	8.16895946428571	7.64225992857143	7.87005053896104	7.9417055487013	7.79445627597403	7.82752350649351	8.09315153571429	7.50528725	7.90218588636364	8.04134734415584	8.06459173701299	7.89875714935065	7.73738958116883	7.62917788311688	7.69958660714286	7.99182779545455	7.81712785714286	8.26185131168831	8.31109471428571	8.08869187012987	8.19621227597403	7.98068475974026	7.93826953571429	7.93556458766234	8.1839655	7.87379818181818	7.97045860714286	7.86111087012987	7.93070083116883	8.39037631818182	7.83078033766234	7.71048489285714	7.95979377272727	7.83749895779221	7.89488672402597	7.95405531493507	7.79772240584416	7.56085443831169	7.83307749675325	8.0299339512987
PDS5B	8.72349266883117	7.93043335064935	8.26195913961039	8.23632775974026	9.06431850324675	8.22324307792208	8.61936943181818	7.78696097727273	8.67526817857143	8.2988651525974	8.18596151623377	7.94186938311688	8.50147579220779	7.57799325	7.68391748051948	7.3630390974026	7.8486579448052	7.78403871428571	8.1045354448052	8.08998160714286	9.56749175	8.12163395454546	8.30496597727273	8.0273345974026	8.03158676623377	7.76678701948052	7.35017374350649	8.44078744155844	8.43486538636364	8.34690828246753	8.28744153246753	8.27608694805195	7.89293496103896	8.65814954220779	8.3495760974026	7.94283922727273	8.01492301623377	8.06342180844156	8.41650792207792	8.62403795454545	7.99171415584416	8.01881289285714	8.09045762662338	8.11744308116883	8.10075479545455	8.24582715584416	8.45891128896104	8.34457486363636	7.93661951298701
PDZK1IP1	7.89915555194805	6.83402890584416	7.92108886038961	7.23984753571429	8.49370177597403	6.73282487662338	7.21009827272727	7.47956487987013	8.79077150974026	7.46209424675325	7.30330498701299	7.36655972727273	9.0098363474026	8.62722458441558	7.17722098701299	7.92589638636364	7.23466867207792	7.00287652597403	6.98700242532468	7.22199282467532	7.04173812012987	9.48649632142857	6.80788061688312	7.01334305194805	7.11663224350649	6.47163680844156	8.09216173376623	11.7013053409091	9.34367872077922	8.79112529220779	9.91745501623377	10.4409614448052	7.91943219155844	8.03065469155844	9.84604649675325	7.65803862662338	9.05675901948052	10.4557597175325	8.91070776623377	7.6417792012987	6.81958763311688	7.29745592207792	7.56149424350649	6.82121354220779	6.94996061038961	8.66609502922078	6.94153418506493	8.59669669155844	7.2751085974026
PER2	7.35408677272727	8.40531338636364	7.41921153896104	7.71940295454545	7.70312507467532	8.26418892857143	7.53521953571429	7.54616825649351	8.50790549025974	8.63249521753247	8.56079951948052	7.66314031493506	7.983188	7.4044698538961	8.26500057467532	7.62930992857143	8.30360458766234	7.93358140584416	8.34983602597403	7.01799003571429	8.56144160064935	9.33634997402597	8.79077150974026	8.22962739285714	7.72625311038961	7.75408312662338	7.4936496525974	7.43386151948052	8.5252156525974	7.74907917857143	8.21131315584416	7.24461456818182	8.92167938636364	7.27035077922078	8.61986876298701	7.9687790551948	7.43026585064935	7.37317361363636	8.16532502922078	8.80767325974026	7.26347194805195	7.2643151461039	8.45954766233766	7.96278725974026	8.21087186363636	8.0486786038961	8.83856671103896	8.02981963961039	8.01568853896104
PFDN4	8.9178641461039	8.53726243181818	7.52397907142857	8.03772693181818	7.86111087012987	7.9348512987013	8.11654367207792	7.29105302272727	7.74103246428571	7.76594623701299	7.73585689285714	7.73237763961039	7.90922624675325	8.16269474675325	7.5279469512987	8.55975408116883	7.52432162987013	8.01712404220779	7.18419464285714	8.23602927922078	7.75155485714286	7.65078508116883	7.67742624350649	7.83115796753247	7.64607561038961	8.07003374025974	8.12425833116883	8.0129293961039	7.96647843831169	7.55604562012987	7.59696348051948	7.68987506168831	8.0660128474026	7.59406562662338	7.54976706493506	7.55869637337662	8.43697575974026	8.24827225	7.84512176948052	8.03851390909091	7.62450193181818	8.61161742532468	7.47717037337662	7.9567330487013	8.34372362012987	8.13768791883117	8.1134597987013	7.72923979220779	8.28488202272727
PMEPA1	7.93771826298701	9.19253790909091	8.09765126298701	8.44078744155844	8.07230140584416	7.97547933116883	8.09591839935065	7.81820122077922	8.77624699675325	8.10487654220779	9.18328693506493	8.15774460064935	9.71744626298701	7.95629351623377	8.21694798376623	8.44195846753247	9.17901661038961	7.86893302272727	8.73444732467532	8.03851390909091	9.02744135064935	8.47686436363636	7.80602087337662	8.48986761038961	9.55541891558441	8.26667148051948	8.17713326948052	7.94121412012987	8.26782270454545	7.76417176298701	7.95894293831169	8.12642230194805	8.09442273701299	8.25829492532467	8.01758912662338	8.74233861038961	7.78536924025974	8.74414630194805	7.90030422727273	8.09396425974026	8.14479832792208	8.15169869805195	8.94030009415584	8.0495525	8.1119475974026	9.09696334090909	7.9499048474026	8.31329600324675	8.01949869805195
POLR2I	7.86951787662338	8.10676285064935	8.50354847727273	7.73550579220779	8.91342938961039	7.98889160714286	7.81270907792208	7.75236190909091	7.96850161688312	7.91406503896104	7.47444219155844	7.67551280519481	7.27553023701299	7.7720920551948	8.21938903246753	7.4092990487013	7.90759347077922	7.82241466233766	8.13836021753247	7.69266993506494	7.30569167207792	8.16532502922078	7.87876692532468	7.1123906461039	7.84890161363636	7.34501505519481	7.88106346753247	8.51523663961039	7.56522180844156	7.94936569805195	7.8400619512987	7.67710796753247	7.34329433766234	8.66957564285714	8.10649411038961	8.69878231818182	8.47139556818182	7.58071672727273	7.63873956493507	7.66964825649351	8.5071800974026	7.89545069805195	8.96560197077922	7.40504380519481	7.99958258766234	7.60697256818182	7.55342078896104	7.84632738311688	7.63516516233766
PPP1CB	9.18745841883117	8.13850174350649	7.92052366233766	8.12727856493506	7.83800172077922	8.17648909415584	8.29618490909091	7.97950790909091	7.7265251038961	7.81112777272727	8.18991253571429	8.04859062012987	8.50809461688312	7.86707680194805	8.09994241233766	8.88311197727273	8.20420381168831	7.89334198701299	8.64644609415584	8.54262237012987	8.14538904545454	8.4654316948052	8.26195913961039	7.59125205844156	7.64738512337662	7.94226568831169	8.50221871103896	8.16094139285714	8.11915769155844	8.30699221103896	8.5869934512987	8.46169202272727	9.08470936363636	8.00868648701299	8.07659723701299	8.09666365584416	8.01852194805195	8.58026271753247	7.55161570454545	8.19032694155844	7.66681126623377	9.06513796753247	7.70862740909091	8.82860165909091	8.23827492857143	7.91995809090909	8.43235268181818	8.83773195454545	8.50260605194805
PPP1R16A	7.88539761363636	7.18476674350649	7.40957098376623	7.9330973538961	8.31617825324675	6.93320443506494	8.31399045454545	8.07103018831169	8.14412601298701	7.97271422402597	6.97379487337662	8.09267621103896	8.10487654220779	9.46084388636364	8.78757269805195	8.67139706818182	6.93448823051948	8.46872838961039	6.6645687012987	8.28400580519481	10.2182765487013	8.50429944480519	8.55650823701299	7.41143596428571	7.51146012987013	7.32765723051948	7.78299894805195	8.0398958051948	7.89385506493506	8.22649943181818	8.58265173051948	8.55757526298701	7.63665075	7.04173812012987	7.99532936363636	8.39956658441558	8.23048599675325	7.80794189285714	7.5751388961039	8.06347910714286	8.73976079545455	7.9075346038961	7.95350340584416	8.53217300324675	8.06959015584416	7.80595292532468	8.04092510064935	8.30462208116883	8.19442486038961
PPP3CA	8.37002266558441	8.36295694805195	8.43564933116883	8.0433581948052	8.35711011038961	8.36730887337662	8.42752351948052	8.32758274025974	8.41032678246753	7.62361027272727	8.4790116461039	8.16762632467533	8.36625111688312	7.74287324025974	8.14898237337662	7.98614590909091	8.54727526298701	7.85742847727273	8.21775506818182	7.87130360714286	8.24708875	8.53336257792208	8.25396875649351	7.78076287337662	8.2096372012987	8.07077134415584	8.17762672402597	8.62012699675325	8.31029277272727	8.15813040584416	7.89676257142857	8.24880112012987	8.51951816883117	8.09130983116883	8.31790372727273	8.67403076623377	7.83749895779221	8.24363662337662	8.53604833441558	8.07065551298701	7.72985942207792	8.37465368506493	7.70659192857143	8.54475971428571	7.95645586038961	8.40461554545455	8.36798130194805	7.98108084090909	8.43375296103896
PRDM1	7.84739983766234	8.2758803538961	8.03463554220779	8.45673080844156	7.78269065909091	8.39052012012987	7.99573911363636	8.3271117012987	8.79464392857143	7.92069400324675	9.17603758441559	8.13534396753247	8.63915528246753	7.82596009090909	7.82842506493506	8.28187607467532	8.47315911688312	8.57238331818182	8.93561019805195	8.18646285064935	8.64378087012987	7.89732878571429	8.17025806493507	8.79231189285714	9.18938617857143	9.0029461948052	8.1628500487013	8.43375296103896	8.89637763961039	8.07698080519481	8.06990573051948	8.05522267532467	8.06990573051948	7.91841512337662	8.06078900974026	8.08398656818182	7.71755953571429	8.45354656493507	8.02957766233766	8.17469712662338	8.78125516883117	8.14609046428571	7.9632843538961	7.87631634415584	8.10656438636364	8.92548971103896	8.83997194155844	8.53096202272727	8.00212721753247
PTTG1	8.96492977597403	7.84940567532468	7.77133025	5.92833146428571	9.13782700324675	6.45933162012987	7.8456851525974	8.81820445454546	8.9598424512987	8.87944744805195	7.48153741558442	8.11471645454546	9.41430826298701	7.99414246103896	7.10530333441558	9.61957293181818	7.38703791883117	7.9751086461039	7.52284186363636	7.83275641233766	8.06034680519481	7.50721928246753	7.54451128896104	8.20795536038961	8.4600362987013	9.04239785064935	9.76389189285714	8.98127963311688	8.97683701948052	8.51140489935065	8.26336654545455	8.24650738311688	7.39350663961039	8.54727526298701	7.76401544155844	8.38730220779221	7.99437618831169	6.94261402272727	7.55738708116883	7.89224733116883	8.30882475324675	9.11857074350649	9.39033482142857	7.51379123376623	7.62917788311688	8.92492038961039	7.21728643506493	8.28982127922078	7.73255671753247
PYGL	8.29497011688312	7.29982186688312	5.22113468181818	8.86424970454545	7.10093986363636	8.86050699025974	8.70156527597403	8.91011769480519	8.35099038311688	9.08310066233766	7.99052335064935	8.74011339935065	8.46019549675325	8.02246062987013	8.1241175974026	8.14868298701299	8.16326257792208	8.53931441558442	6.96655473701299	7.79665487337662	8.29475484090909	8.48482623701299	9.88859222077922	8.57057931493507	7.51379123376623	8.66987000649351	8.61986876298701	6.6953644512987	8.56655363961039	7.70114854545455	4.16449676948052	6.96851062337662	9.33016006493506	8.0825035551948	8.24767677272727	8.70509407142857	8.00879767532468	8.19100651298701	6.02097169155844	8.2263100487013	5.88153161363636	8.92717282142857	7.14447963961039	9.33478961688312	8.20003763311688	8.7245056038961	9.57301758766234	8.13087849025974	7.63984581168831
RAB1A	7.87244849350649	7.6585091038961	7.2712443474026	7.6759297012987	7.57616101948052	7.74764542207792	7.75636427597403	8.07536001298701	7.05950355194805	7.95799566233766	8.47473175	8.14037476298701	8.01055051136364	7.86412021428571	8.06359415584416	7.69123757467532	7.97348500324675	7.69584873376623	7.81647347077922	8.71062077272727	8.29245670779221	8.16491999025974	7.98369900974026	7.98983706818182	8.13694575649351	8.23574819805195	7.71755953571429	7.73088288311688	8.16714566233766	7.85181352597403	8.36295694805195	8.52050036688312	8.06885356168831	7.67158419805195	7.97232918181818	8.1825948961039	8.16413522727273	7.62398535714286	7.02825859415584	7.9557234448052	8.11744308116883	8.52503241883117	7.92475087662338	8.26980157467533	7.66780275324675	8.24640589935065	8.20558122077922	7.94434520779221	8.416211
RAB21	8.02158574025974	8.06235147402597	8.16048581493506	8.18347003246753	7.09949887012987	7.84632738311688	8.02302721753247	7.75693000649351	8.20743662662338	7.79878358116883	7.98526809090909	8.31018716558442	7.44472026623377	7.61489355844156	7.81614699675325	8.24837269480519	7.64727737987013	7.82370951623377	7.72295733441558	8.30428302272727	7.71116015909091	8.25038977272727	7.57920857792208	7.82610101948052	7.8794103474026	7.76078016558442	8.22889235714286	7.98598611688312	8.31444577922078	8.14075223051948	8.44259381168831	8.50241282467532	8.34504701948052	7.06031670454545	7.57261678246753	7.8427368538961	8.25058988636364	8.27450287662338	8.15309276298701	8.14104874025974	7.59594815584416	8.17130421753247	7.51146012987013	7.84203188311688	8.24659712337662	8.34166576298701	7.91724727272727	8.10765611038961	7.86484852597403
RAB38	8.30485509090909	8.66690651298701	7.81550224025974	8.63590589285714	7.27339720454545	9.38886902922078	7.48452725974026	9.06513796753247	9.68998775324675	6.13415252922078	7.24874601948052	7.70007909415584	9.50107995454545	7.15151984415584	6.53648302922078	6.78699865909091	7.84026025324675	8.53316152272727	8.10257332792208	8.07337237012987	6.03150757467532	7.92144744805195	7.40251883116883	8.97804432142857	7.78935219155844	7.5793568538961	9.24042227272727	7.03546415584416	8.7962868961039	6.6953644512987	8.78125516883117	6.8062292012987	10.5494214318182	6.85093061038961	7.64869547727273	7.43051441558442	7.40819750324675	10.3185631558442	7.29317525	8.3481641525974	6.98500888311688	8.12100787337662	7.35147891558442	8.35152674675325	7.54212530844156	7.8238379025974	8.33141733116883	7.66557061688312	8.8004378961039
RBBP5	7.90444341883117	7.76694382142857	8.03083132467532	8.3458956461039	8.14996545779221	8.6364345974026	8.44584602272727	8.02987857467532	8.45738625	8.10475091558442	7.9682740974026	8.55434136038961	7.99833216883117	7.40504380519481	8.21183412337662	7.85945641558442	8.01349034415584	8.08970585064935	8.7640183961039	8.42442008766234	8.25366823376623	8.14119039935065	8.07503179545455	7.76732749025974	8.23377295454545	7.16020024350649	7.94821524350649	7.93821131818182	8.38784876948052	7.65906916883117	8.59482905844156	7.8358739025974	8.03923452922078	7.38498580844156	8.04353476623377	8.14472318831169	7.57860184090909	8.71132640584416	8.25376902597403	7.74891111038961	6.97787805194805	7.82044351948052	7.83370808441558	7.2751085974026	7.70312507467532	7.05789731168831	7.38137786688312	7.3674938538961	7.35079778246753
RBM8A	8.20038469805195	7.49482021103896	7.88443563636364	7.93004633766234	8.05372877272727	7.70574058116883	8.28645569480519	7.85456208116883	8.10929853571429	8.08146009090909	7.8668861461039	8.02477989935065	7.91160626298701	7.89276206168831	7.70714738311688	7.93053587012987	7.83434008116883	7.88420555844156	7.93270291558442	7.53747649350649	8.00008101623377	7.7890100974026	8.08704028571429	8.11880856493507	8.24303185064935	8.1341752012987	8.10081889935065	8.02135310714286	7.98664924675325	8.19857923376623	7.8179396038961	7.89391282467532	7.95844212987013	8.29454004220779	7.95900425974026	8.03420740909091	8.09577413311688	7.88958125649351	7.92876460714286	7.9669847987013	7.8506456525974	7.98990050974026	8.00511768506493	8.16706258116883	8.15442754545455	8.15968675	8.18380487662338	7.79238877597403	8.00981981818182
RHOV	7.61673474025974	7.64596959090909	8.70447042532468	7.77818169480519	7.83026109090909	8.12750049350649	8.5775417012987	7.92964827597403	8.34256473701299	7.76509456493507	7.42537416233766	8.0376680487013	8.23415318181818	8.61038822727273	7.76197761038961	7.97230133603896	7.62580462337662	7.20266868831169	8.19015971428571	7.90570396428571	7.61976850974026	8.05950077272727	7.51622699675325	8.00616329545455	7.79864623051948	7.64524119480519	8.00702178246753	8.18908745779221	8.23807536038961	7.910334	8.35010606168831	7.61003988311688	7.88510938961039	7.5802772012987	8.60766251298701	7.51643055194805	7.68967052922078	7.94473767532468	8.15125119480519	8.04031850649351	7.59479739935065	8.39770302272727	7.94446274350649	7.87845814285714	8.07375806168831	7.85730508441558	7.72157690584416	8.5824031038961	8.61065410064935
RIN2	8.5366674025974	9.0029461948052	7.2751085974026	8.07691621753247	8.14510090909091	8.31270504220779	8.07978166883117	7.28286694155844	8.39597057792208	7.44329807467533	8.45120187337662	7.47935504220779	8.3458956461039	7.68915334090909	7.78003733116883	7.84087375324675	8.50147579220779	7.75807250324675	8.8368369512987	8.05367427272727	8.45791000974026	8.13291732142857	7.96192804545455	8.2931083538961	8.49603288311688	8.34076388636364	8.65424158441559	7.70956002922078	8.66548396428571	6.96558220454545	7.33536831493506	8.09051725	8.57129792532468	8.57981165909091	8.17146858441559	8.35522587337662	7.8309724025974	8.46425442207792	8.35661183441558	8.82515687337662	7.24080228896104	8.47367254545455	7.74709573376623	7.88202200324675	8.43564933116883	9.04857549675325	7.97254752597403	8.03551975324675	8.35995698701299
RIT1	7.10595057792208	7.2617573961039	7.67246701623377	7.53557641233766	8.51720006818182	8.09591839935065	8.72316273376623	8.23019701623377	7.91473485064935	7.96664588636364	8.06440565909091	8.19442486038961	8.01967614935065	8.15859719155844	7.44975032792208	8.23962958441559	8.22032248701299	7.74397298701299	8.94441202922078	7.77951755519481	8.71097427597403	7.96855958116883	7.16859726298701	7.4990088538961	7.8906695	8.1132576038961	8.31640578896104	8.10951463961039	9.25470985714286	8.06923168831169	8.01338138961039	8.13188081493506	8.22076193506494	8.20981541233766	7.95561275324675	8.18773193506494	7.6742891525974	8.87398469805195	7.92194935064935	8.30802993831169	7.77675503896104	8.14435313636364	8.4196488538961	7.66121025974026	8.12425833116883	8.50241282467532	7.43811651623377	8.33118397077922	8.25139454220779
RNF2	7.99750298376623	7.97198779220779	7.94221097077922	8.10533907142857	8.1585264448052	7.79553626298701	8.21441900324675	7.61884494805195	7.97271422402597	8.09162937987013	7.81800496103896	8.04694721753247	8.09672654220779	8.0990841461039	7.96525009090909	7.62118507792208	7.92164724512987	7.81813849675325	8.00126294155844	8.4236357987013	8.14059728896104	7.84018928896104	7.97799734090909	7.94799329545455	8.0611714025974	8.07490457142857	8.03640582792208	8.07230140584416	8.37291459415584	7.98995421428571	7.81112777272727	8.04795227272727	8.1134597987013	8.06040978896104	7.94947358116883	7.74238158116883	8.0320084512987	8.00696162012987	8.14419941558442	8.46376420454545	7.80897300649351	8.26711242532468	8.08606349025974	8.12397862337662	7.94529224350649	8.03540424025974	8.01481690584416	7.7721715551948	8.04992496753247
RPA3	7.91904015584416	8.3512576038961	8.57639351623377	7.14952674025974	8.32438144155844	7.66502812012987	7.9625698474026	7.43586681493507	8.10365561038961	7.63046070454545	7.21945302597403	7.73755601948052	8.99413443181818	7.4990088538961	6.98094491558442	7.77383374675325	7.40957098376623	7.68412027272727	8.58935139285714	7.84878274025974	7.50157263636364	7.69820835064935	7.17840837337662	7.12525554545455	8.44828570779221	8.34997403571429	8.81862719155844	8.50809461688312	8.38554320454545	8.71294946103896	8.26123549025974	8.2445757987013	6.82453194805195	8.41423800974026	7.37953757467533	7.37617393506494	8.53648504220779	7.82629552922078	9.08132014935065	7.46719329545455	8.42029092532468	9.25709937012987	7.93473671753247	7.87557242857143	7.70752826948052	7.79857721753247	7.38106656818182	8.09051725	7.86719601298701
RREB1	8.0488021525974	8.19399534090909	7.8344093538961	8.17090952597403	7.86539664285714	7.5499508051948	8.10101667532468	8.24574112012987	8.06519312662338	7.43639625649351	7.98196555519481	8.16674948051948	7.95810487337662	7.86214399675325	7.98190782467533	7.50449763311688	8.00315306818182	7.46651903571429	7.92976748051948	8.51504128246753	8.2259393538961	8.6316802012987	8.09942578896104	8.1000745487013	7.77981778246753	7.92167373051948	7.90444341883117	7.87257585714286	8.03941003896104	7.76315023376623	8.23114472727273	7.86195603246753	8.33048425324675	7.91205952597403	7.38375946428571	7.86922274350649	8.06372016883117	8.13806894480519	8.1134597987013	7.57499375649351	7.80766887337662	7.33682797077922	7.45425281493506	8.07932614935065	8.28543457792208	8.21721990584416	8.27365684090909	8.29988926623377	8.73905465909091
RRM2	10.6592783636364	7.6567857987013	8.22776751948052	7.71162980194805	8.35900830194805	7.86963784090909	7.49440428896104	9.20114600324675	8.23048599675325	7.50741931818182	7.52954900649351	8.08612704545455	9.28855821103896	7.69811102272727	7.28080828896104	8.67287541558442	7.45425281493506	7.15962331168831	7.81054071753247	8.07554910064935	7.26473996103896	7.17312533766234	7.58253476948052	8.30382776948052	8.59436744805195	7.74928404220779	9.35268558766234	8.85205243181818	8.57107257142857	8.44921881168831	8.45217725	7.45425281493506	7.9075346038961	8.70098308116883	7.45521916883117	7.92497191558442	10.4706844805195	8.03712534090909	8.34178937662338	7.45166680194805	8.05558724350649	10.0969432824675	7.70947390909091	7.1925219512987	7.3521073474026	8.13869320454545	8.03224778246753	8.07280272402597	7.79079581493507
RRP15	8.42187257142857	7.89348888636364	7.80869361363636	8.38637898701299	7.69164035714286	8.61286406168831	8.87843181168831	8.28883690584416	8.13978968831169	8.13045410064935	7.6115499448052	8.50771969805195	8.87449519155844	8.05705983441558	7.41707573376623	8.61489149350649	7.57799325	8.26564557792208	8.11181041883117	8.72818641558442	7.88254507792208	7.70236695454545	7.95996005194805	8.11716589285714	8.02489960064935	8.18806161363636	7.88743392207792	7.802983	8.6191142012987	8.28861946428571	8.49461481493507	7.82497649025974	7.82992930519481	8.31409394805195	8.33437213636364	7.61660562987013	8.27165959090909	8.26667148051948	8.15797261688312	9.35119789285714	7.60939280844156	8.16706258116883	7.99963707467532	7.90229717532468	8.26256132142857	8.1341752012987	8.11208086363636	7.90176548376623	8.6423134025974
RSRC1	7.65042687012987	8.32642098051948	8.94743127597403	7.58132112987013	7.94815629545455	8.08542128571429	8.0676398961039	9.06142760714286	7.82084666883117	7.80709747077922	7.97799734090909	8.16269474675325	8.72381621428571	8.08765218506493	7.25694107792208	8.32321733116883	8.08159160064935	7.96192804545455	8.26855024350649	8.41290030519481	7.50821086688312	7.08778164285714	7.89118811038961	8.11744308116883	8.0789161461039	7.73603086688312	8.00976681493506	8.29741587337662	9.10546951623377	7.47528311038961	7.93070083116883	8.1750260487013	7.92564278571429	8.41350125324675	6.8884336038961	7.40002438636364	8.24271016558442	8.17689311688312	8.62668286688312	7.41948657792208	8.41740765584416	8.11492134090909	7.55755605844156	7.94804864285714	7.88795717207792	8.54075527597403	7.02169386688312	8.23377295454545	7.80025420454545
RWDD1	7.7804796525974	8.23000050324675	8.09745931493507	8.11561956168831	8.11471645454546	8.48391679545455	8.16071704220779	7.78454790909091	7.76213587012987	8.41782228896104	8.01475533766234	8.1322465487013	8.21694798376623	7.88644812662338	7.89391282467532	8.11555483116883	8.21087186363636	8.03118762987013	8.01556817857143	8.05059643831169	7.58354918181818	8.24373231493506	8.20734669480519	8.3007636038961	7.87178630844156	8.24858275324675	7.9463881461039	7.66314031493506	7.97499406493507	7.92943033766234	7.84280180194805	7.94054515584416	8.38198984090909	7.71911846753247	9.11316087337662	8.20055458116883	8.08411467857143	8.0736886461039	8.06317029220779	8.75168456818182	7.66878131493506	7.6777563961039	8.62926933766234	7.70965333766234	7.99126899675325	7.74129368181818	8.03071591558442	8.26958396103896	7.82024506168831
S100A14	8.7245056038961	8.98758675974026	8.98127963311688	7.76924974025974	6.98605621428571	8.14216515584416	10.6592783636364	8.74918881168831	9.09696334090909	7.83517222077922	6.65742450649351	8.75097255844156	9.10887519805195	10.1200463149351	6.64150971103896	10.3427642694805	6.64150971103896	6.45016767857143	7.5210702987013	10.1200463149351	7.77958697727273	7.4876197012987	5.89627226298701	6.57052989935065	7.10595057792208	7.21945302597403	10.0826146688312	7.97810692207792	9.4125915551948	7.77502957467533	7.56149424350649	6.38038628896104	8.92219913311688	8.40447161688312	8.33976515584416	8.416211	7.87609102272727	9.71044647727273	8.40808898051948	8.33487766233766	6.68377081493507	6.66963860064935	9.97851674025974	5.79685088636364	9.37329984415584	8.41149372727273	6.43729887662338	8.8316954025974	9.05090273376623
S100A16	7.65884431818182	7.23282121428571	8.25466947402597	7.98113644805195	8.5957696038961	7.78440050974026	9.40021365909091	5.71386527922078	8.90962946753247	6.42384946428571	7.19847575974026	8.37437802597403	8.66265247402597	8.49716138311688	7.03725213311688	9.50316157792208	7.7768259025974	7.30569167207792	8.52833673051948	8.16976442857143	8.18756804545455	8.99879433766234	6.15195815909091	6.11544567532468	6.70897473051948	7.70331062662338	9.18328693506493	7.05704789935065	8.83636955519481	5.94439996428571	8.89230549025974	5.66308903246753	7.71623902597403	8.3731774512987	8.26905778571429	9.83689011038961	7.15212808766234	8.93231658766234	8.19168126948052	7.78536924025974	7.82960578896104	5.22113468181818	8.57866239935065	4.46779633116883	9.02384156818182	7.72923979220779	6.91757671753247	8.65279452922078	8.13850174350649
S100A2	9.7762016038961	5.83166127922078	7.3755774512987	7.04429035064935	6.48003680194805	6.66688460714286	9.92250064285714	8.54304141233766	10.1802601038961	7.56552226948052	7.44637264285714	8.01811760714286	8.10868798376623	7.90524667532468	6.94628319155844	13.2145559480519	6.7067115487013	8.10181971428571	6.9799537012987	10.2496433279221	9.56231892207792	10.2078689935065	6.79059237987013	6.9768762987013	6.72405282467532	6.93448823051948	8.47795107467532	7.11023250324675	9.832656	6.87018037012987	7.38406408766234	6.35330360714286	7.54091971753247	6.69996875649351	8.99812434415584	9.94382991558442	6.95556859415584	10.4706844805195	5.97151627597403	8.21558662012987	5.97151627597403	8.18315098701299	7.83800172077922	8.1207085551948	7.05193625649351	8.19049581168831	7.30762566233766	7.73713849350649	7.75965933441558
S100A7	9.5098442012987	6.45933162012987	6.83089144480519	6.03150757467532	6.98185667857143	5.83166127922078	7.32118511688312	6.5568637987013	12.3812315292208	7.32517226298701	7.36081588311688	8.99024289935065	11.8789319772727	9.16677324350649	6.90837059415584	8.11235402922078	7.18015906493507	6.95440812987013	12.8255560194805	6.79413613636364	7.01799003571429	6.79764721753247	6.72191496428571	6.95778702922078	6.71979057792208	7.43209264935065	7.23131202922078	13.2145559480519	10.7023368603896	6.83716578571429	10.93080475	10.3560766688312	6.61065020779221	6.92361489285714	10.93080475	6.55343846428571	7.11167977272727	13.2145559480519	7.46629821103896	7.06188272077922	6.70223329220779	6.96558220454545	7.37100702597403	6.76086563311688	10.5665117597403	8.99611355194805	6.25705338311688	7.30917460714286	6.43729887662338
S100A8	8.50962874025974	5.86503327597403	8.78237499025974	5.91253068506493	6.55013135064935	7.53747649350649	9.36987622402597	4.69086901948052	10.9945126493506	6.00962452597403	8.5931630487013	10.5832341558442	10.8476756818182	9.33160923051948	5.57363034415584	9.22884037987013	8.89741980194805	5.81453270454545	12.0861583993506	5.60634122727273	5.60634122727273	10.4096893636364	4.16449676948052	9.169902	7.61125228246753	8.05607621103896	10.2392859188312	11.9711873214286	10.5166850064935	10.3560766688312	10.6817648441558	9.9280937012987	6.51147138636364	10.8476756818182	10.7023368603896	6.37450898376623	6.10480224350649	11.546019211039	9.7277945487013	5.54269543506494	8.69459146753247	6.49657749675325	11.3114088474026	4.16449676948052	11.1409085422078	10.0613183603896	4.85327942207792	9.9123733538961	4.16449676948052
S100A9	7.39974261688312	6.02097169155844	7.74748455844156	8.71681928246753	6.67905631493506	9.09861220454546	9.19470383766234	4.16449676948052	10.0159617792208	4.97691332792208	8.12348115909091	9.71383106168831	9.95023232142857	9.50523031818182	4.16449676948052	9.16472590909091	8.46788390584416	9.832656	10.2841591915584	5.33688946753247	4.46779633116883	8.70037579545455	4.85327942207792	9.30809455194805	6.76996586363636	8.04777395779221	10.5166850064935	10.6211384642857	9.6561235487013	9.55071978246753	10.0751319805195	9.65035072402597	8.40214787987013	10.3295680779221	9.06284989935065	6.67678119805195	4.69086901948052	10.4409614448052	9.09526265584416	6.08569348376623	9.50316157792208	9.5098442012987	10.1896846233766	4.85327942207792	10.93080475	9.14734883441558	4.16449676948052	9.37927965584416	8.09396425974026
SAR1A	8.36533546103896	8.28678947077922	7.8913079512987	7.84765283766234	7.54003329220779	7.66889458441558	7.72321135714286	7.83909514935065	7.66802947402597	8.27566025324675	8.62722458441558	8.22189344805195	8.11126837662338	7.78514573701299	7.42899952272727	8.33303200974026	8.52953511363636	8.04037328246753	8.17365956493506	8.86094128246753	8.60349287987013	8.06997191233766	8.29159256168831	7.70947390909091	8.17350618181818	8.25657796428571	7.91633800649351	7.97260055844156	8.05955702597403	7.5452076038961	8.30667188636364	8.10426513311688	8.33400274675325	7.55441906818182	8.13344882467532	8.47473175	7.38437042207792	7.85933272727273	8.15790002597403	8.7028386525974	7.76794676623377	8.12642230194805	8.32985483116883	8.03856926623377	7.98675678896104	9.00566770779221	8.49245936038961	7.76625424350649	7.84423626948052
SBSN	11.546019211039	7.60060969155844	8.62222310064935	8.4982587987013	7.42823472077922	8.9928053961039	8.33168106493506	7.49322347402597	9.90321537337662	7.68977663636364	8.19258512012987	8.19621227597403	9.62488768831169	7.49322347402597	7.51300362012987	9.9673312987013	7.78360069480519	7.42353468831169	11.8789319772727	7.37379831818182	7.55211046428571	7.60519855194805	7.30722501948052	7.27214457467533	7.65496010064935	7.57769185064935	8.02586925	8.76474600649351	8.45302900649351	7.47381099675325	10.0483823928571	7.46209424675325	7.23938558441558	7.28570898051948	7.92127391233766	7.05950355194805	8.16919885064935	7.99262525324675	7.66349422077922	7.59493426298701	7.66382138961039	7.48535143506493	7.70808743831169	7.35636642532468	10.9945126493506	7.66513374675325	6.95778702922078	7.29707850974026	7.65713158116883
SCCPDH	8.72784494155844	8.59174357792208	8.16086726298701	8.72316273376623	8.2758803538961	8.51195488311688	8.86997489285714	7.85292771428571	7.9224556038961	8.58144356168831	7.08331550324675	8.76814687662338	7.16859726298701	8.30394422402597	8.84266333441558	9.2356965551948	7.0225942012987	8.31675448701299	8.60444649025974	7.94963202922078	8.23000050324675	9.12149803246753	9.07724571753247	7.91984594805195	7.38498580844156	7.38044022077922	9.17806231168831	8.62298394805195	6.65972752597403	7.88482832142857	9.67421217857143	6.09594230519481	9.42504264285714	8.11113717207792	8.40794451623377	8.43647266883117	7.62527876298701	8.41016856818182	9.28191325649351	10.0030766168831	7.73316145454545	8.33863117857143	9.44543004220779	8.22491630194805	9.67732477922078	7.8018209025974	8.24868862337662	8.01103343831169	10.0678430097403
SCD	10.9015718863636	9.60326222077922	8.56391066558442	8.48986761038961	7.82992930519481	7.21581004220779	8.3231008538961	8.80854583441558	6.56720963311688	8.0735628961039	7.6402053961039	9.08872112987013	9.8238453538961	7.64419776298701	7.36940698376623	9.40721864935065	7.44082839285714	9.09696334090909	7.6101766525974	8.07542343506494	7.07477824350649	4.69086901948052	7.84677957142857	8.46752674350649	8.22023110714286	8.38240325	10.1446345357143	8.58935139285714	7.85039384415584	7.41437901298701	9.87955571428571	9.56749175	9.71744626298701	8.11277109415584	6.15195815909091	8.31767173051948	7.50993313636364	7.97592430519481	8.54219910714286	7.24461456818182	7.58132112987013	9.41946833441559	8.02769218831169	8.83265944805195	8.86906016883117	6.72405282467532	7.98057802922078	8.09216173376623	9.05530637662338
SCP2	7.8843772987013	8.04206962987013	8.6861007987013	7.8458846461039	7.98335382467532	8.25991638636364	8.19015971428571	9.16282526948052	8.09820983441558	7.93120081493506	8.19882998376623	8.1504885	8.10842229220779	8.13246690584416	8.08645152272727	7.73080255194805	8.41164105194805	8.13261310714286	8.14008116883117	8.41469416883117	8.2257527012987	8.09422188636364	8.22730977597403	7.74161713961039	7.96565389285714	7.96581951623377	8.02366173376623	8.58624373051948	7.9442368474026	8.82288133116883	8.04462145779221	7.90558479220779	9.01470404545455	7.98285327272727	7.90456115909091	8.59082251298701	8.35774033116883	8.43713227272727	8.35547227597403	8.03302633441558	7.79353096753247	8.20343428896104	8.10168875	8.61088934090909	8.33643005519481	8.09136976298701	8.31179029545454	7.92201212662338	8.29266644155844
SDC4	7.98704178571429	7.91177908441558	8.21721990584416	8.22613393831169	7.43736226298701	8.63061737987013	8.18773193506494	7.87946958766234	9.02744135064935	10.1364934025974	6.3324993474026	7.91864713636364	8.54304141233766	8.04359161688312	8.76286073051948	8.71650800974026	6.93793069480519	8.30360458766234	7.54840042857143	7.51396572402597	7.9158185487013	7.75343044805195	7.03091158766234	7.52506425649351	6.35330360714286	6.54345331493507	7.70956002922078	8.50848302272727	7.85872618181818	9.22553043506493	7.3280118538961	8.42228889935065	7.62259338636364	8.12391108441559	9.0781644512987	7.53219809415584	7.79878358116883	8.30326088636364	7.74577950649351	8.74735894155844	9.01828785064935	8.5255874025974	9.24989314935065	7.26955293181818	8.66322273376623	8.24543941233766	7.8868568051948	8.62901266883117	7.65519871428571
SDF2L1	8.13746747077922	8.15245998701299	8.5556228961039	8.44749250324675	7.49025021428571	8.40900230194805	7.57695732792208	8.32449764285714	8.05583099025974	8.21639907792208	8.2560656525974	8.61312562012987	8.94681088636364	7.77825316558442	7.59335109090909	8.08900781168831	8.28626263961039	8.16698866883117	8.33678211688312	8.19229917694805	8.05865419155844	7.56552226948052	6.95778702922078	8.06645409090909	8.86859322727273	8.31675448701299	7.99081476298701	8.46650243831169	7.81595243506494	8.12015184090909	7.52759294155844	8.03719087012987	7.46275677272727	8.35216595454546	8.62668286688312	7.88359722402597	7.18929435064935	8.51699766883117	7.08021325324675	8.15162385714286	8.52539305844156	8.29763304545455	8.94681088636364	7.55309673051948	7.8078088538961	8.62901266883117	7.02538775	8.22380645779221	7.17663488311688
SEC22B	7.64845542532468	7.88414790584416	8.48482623701299	7.75015217532468	7.66997334090909	8.43111448701299	7.77943475324675	8.28711413636364	7.51622699675325	8.29863563636364	8.52400248701299	8.28711413636364	7.70339455519481	7.3149030487013	7.35636642532468	7.73975492207792	8.23340550649351	7.91932127922078	8.56413663311688	7.57574297402597	7.92999498051948	7.70681448863636	7.63081817532468	7.46651903571429	8.26000825324675	10.295392288961	8.22306634090909	7.93170105519481	7.82024506168831	8.14397698051948	8.06726268181818	8.64323254545454	7.86068228896104	8.04998736038961	7.74997309415584	7.90421902597403	7.90547572727273	7.95750493181818	8.2753391461039	8.25921167207792	8.23463012337662	8.20318520454545	8.00075460064935	8.05699813311688	7.86388727272727	7.47528311038961	7.56260779220779	8.00673305194805	7.86652509415584
SERINC5	7.8732208538961	7.90019449025974	8.84442183116883	7.60490532142857	7.68667923051948	7.09594782792208	7.79180779545455	7.67042694480519	8.23270384415584	8.31109471428571	7.58516938311688	7.96670450974026	7.44278941233766	7.50136607467532	9.19583578571429	8.86186368506494	7.69910189935065	7.74355877597403	8.17780051948052	8.0239008051948	8.13520113636364	8.57551669155844	8.4329575	7.82517654545455	7.5751388961039	7.55375294155844	7.82960578896104	7.64904168506493	7.32118511688312	7.39100487337662	9.54581308441558	7.68915334090909	8.1943452012987	7.52432162987013	7.73680676298701	8.00438420779221	8.05834718506494	8.60691532467533	7.90041355194805	8.09618386363636	8.00547148701299	8.11669225649351	7.87416919805195	7.70406253246753	8.64261458116883	7.21996053571429	8.25119392857143	8.64020212987013	8.65983952922078
SERPINB13	7.47422633116883	7.47485793506493	8.65191906168831	7.11800143181818	7.58957847077922	7.32480581818182	7.99862087662338	7.641908	10.3691626525974	7.5499508051948	7.8197767012987	7.09147871428571	9.49695945454545	7.89236494805195	7.64478186038961	11.9711873214286	7.60753277922078	8.45954766233766	8.05938277597403	7.1123906461039	7.35502850324675	10.0159617792208	7.29352642532467	7.75359496103896	7.36524572727273	7.65508102597403	8.29048631818182	7.76739980194805	8.95211246103896	7.2337334512987	11.7013053409091	7.57152396103896	7.22247089935065	7.45400856493506	8.09335688636364	7.26908375	7.38792610714286	7.98352994480519	7.18250432142857	7.46078587662338	7.04429035064935	8.64261458116883	7.69205391558442	8.22141912012987	7.90632878896104	10.5332250487013	7.31901100649351	7.50508830519481	7.58117294805195
SERPINB3	7.63430140584416	7.30290033766234	9.28191325649351	6.86275337662338	7.27428666558442	6.64723708766234	10.2078689935065	7.11023250324675	12.8255560194805	7.55357972402597	7.99739286038961	7.13474835064935	11.1014899058442	9.12326180844156	7.16076751948052	11.8789319772727	7.48883022077922	7.14134087662338	8.39238422402597	7.10814339935065	7.49403081493506	8.80557067532468	6.98500888311688	7.05618237337662	7.20794947402597	7.49659937662338	7.9830443961039	7.36336510064935	9.31632652922078	7.25010181168831	12.3812315292208	7.20794947402597	7.36655972727273	6.98185667857143	9.18222325324675	8.44988535064935	7.31860250324675	12.8255560194805	7.20118815909091	7.61726569155844	7.05950355194805	7.03283322077922	7.47695936688312	7.10958992857143	8.57843275	9.60612233766234	7.00085464285714	9.52750303571429	7.21060306818182
SERPINB4	7.25868590584416	7.61976850974026	8.44453396103896	6.73471729545455	7.19847575974026	6.76807616558442	7.79807843506494	6.76086563311688	11.2635847337662	7.54418443831169	7.65576227597403	7.21009827272727	10.0350622532468	8.18495418506494	7.0686335487013	12.0861583993506	7.34531468181818	7.41463354220779	8.01955628246753	7.1619581461039	7.03091158766234	8.82901321103896	7.13474835064935	7.15893458441558	7.01983277597403	7.22247089935065	7.92470047077922	6.79413613636364	9.71383106168831	7.1420042987013	12.5785398603896	7.25961531168831	6.94261402272727	6.92852524675325	12.3812315292208	7.34920713311688	7.28868304545455	11.9711873214286	6.71773551623377	7.62411594480519	6.95889453896104	7.13076527272727	7.51680018181818	7.15482131818182	7.89172462662338	9.53443288636364	6.51147138636364	10.4706844805195	7.06695220779221
SERTAD4	8.30904689285714	8.19324093506494	7.03808346428571	7.18191707792208	7.79630162662338	6.6645687012987	7.94845165909091	6.90476233116883	9.53665408116883	7.75830953896104	8.35278803896104	7.65872508116883	8.78316800649351	7.03991917532468	8.18421087337662	10.2392859188312	8.10014528246753	8.91898031493506	9.31079088636364	6.77582741883117	8.95690650974026	8.35711011038961	7.20898343181818	7.51223788636364	8.08548283766234	8.50071936363636	8.79668090909091	7.58591322402597	9.13418046428571	7.25246756168831	9.8844493474026	6.96336487662338	8.65931220454545	8.85011988961039	8.12432467532468	8.39697936688312	7.20587927272727	8.5768851525974	8.79424773051948	7.8732208538961	6.81468810714286	7.10238533441558	10.7023368603896	6.82278970454545	8.32065956818182	7.88136022727273	7.37896142532468	7.79906922727273	7.52070457467532
SET	8.31201300974026	7.69225432142857	8.01863498376623	7.36050322077922	8.52301153246753	7.94110467532468	7.98090180194805	9.16384616233766	8.09038424350649	8.31983815584416	8.09189840909091	8.5793286038961	9.03429293831169	8.03361958766234	7.55705849025974	7.46143143831169	7.85083765584416	8.24495275324675	8.51740075974026	7.79672020454545	8.41916973376623	8.70637330844156	8.21558662012987	7.73246445779221	7.57813366883117	8.75353811038961	7.90274307792208	7.92402998376623	8.42158337337662	8.28915839285714	8.25716548376623	8.57594197077922	8.32461133441558	8.11415718181818	8.3555945974026	8.00981981818182	7.98482226623377	8.56413663311688	8.22197933116883	8.24089706168831	8.6316802012987	8.29093166558441	7.92394424188312	8.91290993831169	8.0081590974026	8.19184551298701	8.10629800649351	7.8326940974026	7.95517710064935
SLC35E3	7.51622699675325	7.80629244480519	8.64644609415584	8.05681620779221	7.65952263636364	8.60940204545455	7.40562194155844	7.98443367532468	7.77360019155844	7.7021781038961	7.66436202272727	7.72801873376623	7.84183588636364	8.39655695454545	8.1029030551948	7.56937711038961	8.00449674350649	8.1109856461039	7.81998637987013	12.2170939350649	7.61660562987013	7.7123846038961	7.71311657792208	8.06190677597403	7.83974316558442	7.1990440551948	7.93215523051948	8.18093868831169	7.69733244155844	7.97777148701299	8.85292827922078	7.61938472727273	8.24261767207792	7.31454437662338	7.88627418181818	8.18234483116883	8.22444196428571	7.30953094155844	8.5874645	7.82443042532468	7.5058771038961	10.6592783636364	8.1321744025974	7.84126628896104	7.82463243831169	8.1839655	7.67827516233766	7.45712726623377	8.01040659090909
SLC39A4	7.97917183116883	7.49524133766234	8.38183803896104	6.9644588474026	8.34269067532468	7.55194427272727	7.77428928571429	7.52341638636364	7.12663098376623	8.32254040584416	7.21477483116883	8.17640821428571	8.38703574350649	9.48424567207792	8.81986090909091	8.62977788636364	6.83561250649351	7.76485190909091	6.81792514285714	8.24736950649351	8.23660888636364	8.0676398961039	8.3239371948052	6.79059237987013	8.17237151623377	7.04173812012987	8.7863465	7.47337971753247	7.70047897727273	8.55714421428571	9.25470985714286	8.57261192532468	8.33278593506494	7.87357229545455	7.15212808766234	8.99550904220779	8.252106	8.84222211038961	7.5499508051948	7.91028244480519	8.06594275974026	8.56945889285714	7.14764575649351	8.34457486363636	7.77585650649351	8.35749420779221	7.50390788961039	8.15656738636364	8.03243013311688
SLPI	7.217837	7.80546683116883	8.9533421525974	5.33688946753247	10.0350622532468	5.75717143831169	8.0665218538961	6.94501381493506	10.723375512987	6.79764721753247	6.74884536688312	6.41922483766234	8.11751470779221	5.47169663961039	7.39607192207792	8.79743611038961	6.85383656818182	5.38772650974026	10.6592783636364	5.14960730844156	9.93830471103896	10.723375512987	5.75717143831169	6.05390927272727	6.2772966461039	5.79685088636364	6.25705338311688	9.0919652987013	9.57791855194805	11.7874425681818	8.15656738636364	6.10480224350649	9.45684804220779	6.37450898376623	7.99907125649351	10.2078689935065	7.63131011038961	10.873221711039	7.82091773701299	7.26473996103896	7.52469876623377	8.69878231818182	9.67093734415584	5.94439996428571	9.97311541883117	9.58510992207792	7.37742778246753	9.41063525	5.88153161363636
SNAI2	7.87048390909091	8.32207633766234	7.76283631493506	7.93396348701299	6.89409136363636	8.53279337662338	9.5953074025974	7.76732749025974	9.48227126623377	6.73900963636364	9.06513796753247	9.34214007142857	9.55997953246753	8.37709515909091	7.83154818181818	8.53706852272727	9.10456991233766	8.01996873051948	8.28733582142857	8.50429944480519	10.0613183603896	9.66533175974026	8.10075479545455	8.83310684415584	8.8779730974026	7.81000215909091	8.72888842207792	6.80445603896104	9.13248865584416	7.18476674350649	8.51542444480519	7.23131202922078	9.52964875974026	6.81288321753247	6.90602569155844	8.33413442857143	6.60478418506494	9.50316157792208	6.83716578571429	7.03904567207792	7.0502660974026	8.90593919480519	6.94628319155844	9.49487500324675	8.25696591883117	8.83902184090909	8.86997489285714	8.72958339935065	7.85273513961039
SPRR1B	7.86827508441558	7.09078087337662	7.71294331818182	7.21265732792208	7.13213308441558	7.13743796428571	7.6184486461039	7.1273472987013	10.4248528766234	7.84916102597403	7.35079778246753	7.96024282142857	9.49890062012987	7.53201098376623	7.28570898051948	9.0781644512987	7.31644185064935	8.16125575	10.4706844805195	7.24829145779221	7.23984753571429	8.54515849675325	6.88001865584416	7.37286952597403	6.94756630844156	7.05279698051948	8.44988535064935	10.2726002597403	7.61406297077922	7.32624847077922	10.0900397954545	10.7483532175325	8.26500057467532	8.15284941558442	8.05047305519481	7.24686948051948	7.22045948701299	9.27187316883117	7.52432162987013	7.66087570779221	7.48278759415584	7.00287652597403	7.87851687337662	7.5076128474026	7.61448477272727	7.47591997402597	6.68834334415584	7.93755597077922	7.45376786688312
SQLE	9.19470383766234	7.78026349025974	8.60916077597403	9.50523031818182	8.08378689935065	8.71614873701299	7.9850811461039	8.5699046038961	8.49642632142857	7.69195463636364	7.46923258766234	8.55884778896104	9.22334168181818	8.01394450324675	7.04680625974026	8.9610917987013	7.33431319155844	8.13276572727273	8.07439767857143	8.38362364935065	9.27941636688312	6.66688460714286	7.97399317857143	7.59609651948052	7.61582149025974	8.48986761038961	10.041578211039	8.47918595454546	8.44763804545454	8.82116997402597	8.16025123051948	8.69559599025974	7.83625267207792	7.93821131818182	7.04861572727273	8.2492038961039	8.24621271428571	8.38334807467533	8.09987199350649	7.51885250649351	8.89387080194805	8.58935139285714	7.14952674025974	8.60129294480519	8.59009020779221	7.79260136038961	7.39547275	8.16094139285714	8.54812747402597
SRPRB	8.30031987987013	7.54020727922078	7.80575243831169	8.28531624675325	7.51223788636364	8.30802993831169	7.51223788636364	8.20379557142857	7.79678868831169	8.46927132467532	8.46998746428571	7.86293837987013	8.21676195454545	7.56740229220779	7.2337334512987	7.99653140909091	7.85336323214286	7.8006025	8.21246429220779	8.11852106493506	7.71496401623377	7.71414474025974	7.77727260714286	8.6377811038961	8.1897440551948	7.98301689285714	7.56376447077922	8.16452049675325	8.40285198701299	8.05227167532468	8.17648909415584	9.04167049675325	7.6402053961039	8.17847425649351	9.67732477922078	7.26996570779221	7.53288991558442	8.40870092857143	7.6417792012987	9.28585419155844	7.75129271103896	8.24930918181818	9.78395777272727	8.0462761461039	7.66157830844156	8.53910887012987	7.62162822727273	7.98482226623377	7.47465838636364
STK17B	7.71451187662338	8.04212783116883	8.01967614935065	8.15456931818182	8.00885228896104	9.28585419155844	8.01492301623377	8.49716138311688	7.99290952922078	7.86550982467532	8.83726357467532	8.10042208766234	8.14147831818182	7.77360019155844	7.98848763961039	7.83953976623377	8.52873896428571	8.65786399350649	8.21946882792208	7.68546820779221	8.02383996753247	8.26533913961039	8.2602063961039	8.16302405519481	8.15405304220779	7.93645541558442	8.31179029545454	7.96615562662338	9.34214007142857	7.92627165909091	8.09550987987013	8.38183803896104	8.37478908766234	7.96417557142857	7.7880889512987	8.06292050324675	7.68526036688312	8.27165959090909	8.3642888474026	7.80139778896104	8.26245445454545	8.52596418181818	7.87994174025974	8.49188638961039	7.93070083116883	8.66238247727273	9.43980694155844	7.7150527987013	7.98704178571429
SUMF2	8.47686436363636	7.5593732987013	8.42579906818182	7.88539761363636	9.38715138636364	8.04783100974026	8.37263989935065	7.58706775	8.48150594155844	9.25103766558442	8.45470036038961	8.40040239285714	8.252106	7.92447957467532	8.26564557792208	8.69907978571429	8.28883690584416	7.82688127922078	8.85058172077922	8.19925320779221	8.72042716233766	8.56366426623377	8.86997489285714	7.85286824675325	8.2594133474026	7.12323089285714	7.4585300487013	8.86950447402597	8.56836923701299	7.80993402597403	8.90750211038961	8.76777345454545	7.56376447077922	8.23197274350649	8.89541732467532	6.73695119155844	7.66964825649351	8.67553612012987	8.46560547402597	8.49771096103896	7.36396466883117	7.43309649675325	8.50429944480519	7.61686373701299	7.78188242857143	8.30620289935065	8.32520193181818	7.99126899675325	8.02628606493506
SYT8	6.71559515584416	6.79590606168831	8.54559599675325	6.55013135064935	6.95778702922078	7.56309543506493	9.45684804220779	8.30462208116883	7.17607122077922	8.35395713311688	7.30569167207792	6.90837059415584	6.63082794480519	9.93830471103896	10.7023368603896	8.91621351623377	7.85540871753247	7.85217266883117	7.97056472077922	10.2283262857143	9.68037861038961	11.7874425681818	11.6241005227273	7.47043275649351	6.82928206168831	8.73233581818182	6.13415252922078	7.20747900974026	6.79245729545455	6.98605621428571	7.94406987987013	8.75246921103896	8.34243125974026	6.86430100649351	8.81645696753247	10.723375512987	7.28246363311688	7.14323424025974	7.05618237337662	8.45470036038961	6.93904298376623	8.51001292532468	7.10385937987013	9.07304344155844	7.06695220779221	7.49258479545455	8.93914341883117	8.89180916233766	7.34723905844156
TCN1	5.54269543506494	10.7483532175325	10.5832341558442	7.90961599350649	11.9711873214286	8.32652756168831	7.42226126948052	13.8216092597403	10.0549973279221	12.8255560194805	7.43360043831169	6.37450898376623	10.0678430097403	11.3647856363636	8.26916757467532	11.7013053409091	6.51147138636364	7.7845836461039	5.28313342532468	7.82511176948052	5.88153161363636	8.37043758766234	5.43329779545455	6.44148527272727	6.74502954545455	7.89442758116883	9.01048900974026	5.38772650974026	8.29014657142857	6.47570171753247	6.97379487337662	5.95775103246753	8.62722458441558	6.50424319480519	12.0861583993506	13.2145559480519	7.56101675649351	12.5785398603896	5.85028319805195	13.8216092597403	9.35722491558442	5.79685088636364	6.49228513961039	6.17950754545455	9.5481978961039	7.06110419155844	12.0861583993506	13.2145559480519	5.54269543506494
TFAP2C	7.80766887337662	8.84488052272727	8.87595179220779	8.00103775324675	7.46098987012987	7.66745921428571	7.69286499025974	7.54568708441558	8.61362827922078	8.69591273051948	7.04079927922078	7.29235092532468	8.12143365909091	7.75725125	7.87833872727273	8.55411982792208	6.63082794480519	7.92425398376623	8.87497028571429	7.69368234415584	8.07898980844156	7.68769703571429	7.86910597727273	8.20566408766234	7.78941824350649	7.14891151948052	8.15929653571429	8.11887388636364	8.69400957792208	8.45721750974026	8.79190466558441	8.94681088636364	7.81943994155844	8.36812609090909	7.80676216883117	8.16475405194805	9.06142760714286	7.70085261688312	8.0303624512987	8.63915528246753	7.97465092532468	8.33253226298701	8.57349897727273	7.80491263311688	8.77194871428572	8.37695909415584	7.16509109090909	7.63441911688312	8.25859986038961
TLK1	8.87150617207792	7.83358096428571	7.68710612337662	8.56945889285714	7.57874273051948	8.25396875649351	7.95946236688312	7.79346167207792	7.4033743538961	8.34493286363636	8.30326088636364	8.21630887662338	7.76554401623377	8.3077976948052	8.33839276623377	8.56903399025974	8.23747637987013	7.81733330194805	8.00063803896104	7.85487033766234	8.07838798376623	8.26822558441558	7.97665276623377	7.82636496103896	7.96615562662338	8.58451693993507	7.96422778246753	7.79893065584416	8.64802719480519	7.54162388636364	7.90019449025974	8.13291732142857	8.00610140584416	7.84884674675325	8.5384780974026	8.19416560714286	8.01806267532467	8.03391645779221	7.91144246103896	8.79961946428571	7.66201091883117	8.10244018831169	7.69296177597403	8.67974038311688	7.54736292857143	8.59669669155844	8.34026602272727	7.85847573051948	8.26678097402597
TM4SF1	6.6443266525974	8.49735515909091	7.07558524350649	7.42226126948052	9.39688973701299	7.23840802922078	4.46779633116883	7.45592016233766	8.56168158766234	7.9499048474026	7.92353214935065	7.49171239285714	9.57545814935065	5.85028319805195	7.3149030487013	10.0900397954545	7.65078508116883	5.22113468181818	9.01470404545455	6.74283537662338	6.45933162012987	10.4409614448052	6.4103006948052	8.21938903246753	7.6036874512987	6.97379487337662	6.45933162012987	7.96963204220779	9.63889743181818	7.84342281493506	7.99812110064935	8.09149694805195	6.83250356818182	8.20055458116883	7.75212154220779	7.7784771038961	9.2473873538961	7.16136723051948	8.74049450649351	7.90871067532468	8.01057916558442	7.4461356525974	9.51853190909091	5.75717143831169	5.50910179545455	9.34658250974026	7.35537416558442	5.75717143831169	5.94439996428571
TMEM144	7.83980252597403	7.66975850974026	7.6930661461039	7.56537543181818	6.94628319155844	8.43851468506493	7.65367121753247	9.41063525	6.6906675487013	8.1017557987013	7.96725825324675	8.50753116233766	7.56506980844156	6.63879776623377	8.12857693831169	7.45281524675325	7.83199281818182	8.7028386525974	7.94627477272727	8.44828570779221	8.17713326948052	8.11758934415584	8.25696591883117	7.6373919512987	7.35636642532468	7.31860250324675	8.06286490909091	8.59621757142857	7.49762054220779	7.58823297402597	8.36256369805195	8.64972598051948	8.48150594155844	7.98068475974026	8.68187450324675	7.58735772077922	8.49771096103896	8.3720964512987	8.17592203246753	9.01328566233766	7.58988853896104	8.21866624675325	8.00325573051948	8.93968500324675	7.76924974025974	7.81503301623377	8.5886113961039	8.26245445454545	8.35152674675325
TMEM19	8.35673481818182	8.10433571753247	7.91039027272727	7.91039027272727	7.77825316558442	7.76932132142857	8.24271016558442	7.89859184090909	8.22333636038961	7.61542363636364	7.75219926298701	8.39597057792208	7.73404711363636	7.93916018506494	7.69643423376623	8.11084358766234	7.92431081818182	7.32444664285714	7.6359340974026	8.52618402597403	8.24899930844156	8.54284041883117	8.11113717207792	7.90994691883117	7.71228294155844	8.13207061688312	8.40228897402597	8.45954766233766	7.93910540584416	7.61740519480519	8.34880916233766	7.52432162987013	8.43326662987013	7.54736292857143	7.95883376298701	8.80598919805195	7.95594760064935	8.09577413311688	7.77095048051948	7.36461836363636	7.78536924025974	8.35381979220779	7.50177428246753	8.19425687987013	8.09436073376623	7.97442842207792	8.01303761038961	7.42669337662338	8.12938207142857
TMEM45A	7.20953223051948	7.88586284415584	8.59740181818182	7.5306165	8.24621271428571	7.78196141233766	7.90411073376623	6.69996875649351	10.3972313084416	7.2142248961039	9.00773605194805	6.86430100649351	9.27317437012987	6.52989012987013	6.79764721753247	9.98462403246753	8.89490618831169	7.35571881168831	9.60874649675325	6.50077554545455	7.55886509415584	8.56699922727273	6.56044017857143	8.1002900551948	8.62614282467533	6.80445603896104	9.98462403246753	7.82476872727273	8.82377969155844	7.02631626298701	10.1124258149351	7.2617573961039	8.69154006168831	7.04079927922078	9.42142176948052	7.28826733766234	6.92010777272727	11.2244513181818	6.82121354220779	7.07248678571429	6.53648302922078	7.20696529220779	7.74355877597403	6.30347747727273	9.27941636688312	10.6817648441558	7.93755597077922	9.87486780194805	6.86721038636364
TMEM50A	8.36587197727273	8.10581815909091	8.23114472727273	8.10752383116883	7.9545575487013	8.03815726623377	7.81820122077922	8.13111124025974	8.2753391461039	8.50962874025974	8.24173443506493	8.23349705519481	7.56149424350649	7.60614811688312	7.87799260714286	8.17066582142857	7.99504337662338	7.73404711363636	8.32998376298701	8.67942564285714	8.20428909090909	8.54965372077922	8.33740288636364	7.5088075974026	8.03112313961039	7.83136401298701	7.43103527597403	8.94030009415584	8.40228897402597	7.69633822727273	8.31994891558442	8.27350033441558	8.06372016883117	8.06935089935065	8.15108992532467	7.75909633441558	8.03749474025974	8.11744308116883	9.18938617857143	8.17575412012987	8.00438420779221	8.46596358116883	7.92052366233766	8.2153091038961	8.22059437337662	8.00923926298701	7.78816169155844	7.8472087987013	7.80146602922078
TMEM50B	8.07115880519481	8.88920167207792	8.73098862662338	8.10229593831169	7.73832503571429	8.78237499025974	8.13210594155844	8.34218606493507	7.03725213311688	9.27941636688312	7.92692913636364	8.83814838961039	7.09876615909091	7.74625638636364	8.58624373051948	7.91920797402597	8.10966114285714	8.45985698701299	8.18883494480519	8.52050036688312	8.13160593506493	8.18027988636364	8.54325912987013	8.14246813961039	7.86251517532467	7.99245348051948	8.12397862337662	8.43235268181818	7.41275147077922	8.46358967857143	7.63317751298701	8.54075527597403	8.18145056168831	7.52669102272727	9.34658250974026	8.86143107792208	8.42115820454545	8.06267749350649	7.9545575487013	8.78776634577922	8.12573728084416	8.09196443506493	9.2695144025974	7.93711613961039	8.46998746428571	7.59237698376623	8.6295303474026	8.32183376948052	8.21540084415584
TNNI2	5.43329779545455	6.0642468051948	9.8844493474026	5.47169663961039	6.25705338311688	7.01055511363636	10.0483823928571	7.43051441558442	6.29732918831169	9.25586927922078	6.94261402272727	5.54269543506494	5.28313342532468	11.2244513181818	11.8789319772727	10.19795875	8.04230631168831	8.82734832792208	8.24353644480519	10.9015718863636	11.3647856363636	11.2244513181818	12.8255560194805	6.80099087662338	5.99764504220779	9.48649632142857	5.28313342532468	6.4150651461039	5.88153161363636	6.09594230519481	6.9768762987013	8.41032678246753	6.42384946428571	6.88136142857143	10.8476756818182	9.75983162012987	6.60162479220779	6.31528050324675	6.2634879025974	8.62505900649351	6.73282487662338	8.91946557467532	7.61222188636364	10.0350622532468	6.23558480519481	8.28531624675325	9.71744626298701	8.42491376948052	7.79488402597403
TNNT3	7.89399875	6.74283537662338	10.1701223961039	6.53648302922078	7.15720136688312	7.89305320779221	7.93053587012987	6.82928206168831	7.7231283474026	7.49860914935065	7.43309649675325	8.86997489285714	8.22399623701299	9.12054555844156	11.4804101883117	7.52847421428571	7.58100005844156	8.05638620779221	10.0613183603896	10.4706844805195	7.17840837337662	10.2726002597403	13.8216092597403	9.90795743181818	7.29391788636364	7.3684780974026	6.82928206168831	7.41008707467532	7.14632638961039	7.18015906493507	7.51994591883117	7.16452907467532	7.03991917532468	7.05193625649351	13.8216092597403	7.4811094025974	7.2643151461039	7.39917888311688	6.75086389935065	11.8789319772727	7.0770765	7.6339325974026	7.9889476525974	8.93118960714286	6.81792514285714	7.1807175487013	9.12858154220779	8.43868743506494	8.98060369155844
TNRC6B	8.32723268831169	8.5203134448052	8.33559086038961	8.03272861688312	8.13520113636364	8.00544106331169	7.80904117532468	7.84506077272727	8.23574819805195	9.00773605194805	8.46980656818182	7.14261922727273	7.17722098701299	7.90359865584416	8.25981509415584	7.0937842012987	7.97682807792208	8.48876751948052	7.98558851623377	8.17648909415584	9.3746843051948	8.17624468181818	8.42087373376623	8.46998746428571	8.45120187337662	8.05558724350649	7.94767324675325	7.88461012987013	8.0398958051948	8.18916543181818	8.53096202272727	8.11256665584416	8.54770027597403	7.8906695	8.50865976948052	8.59740181818182	6.65506652922078	7.84317092857143	7.90961599350649	8.45217725	7.89368858441558	7.45096912987013	8.1166148961039	7.83065063961039	8.31190682467532	7.76625424350649	7.86737861363636	8.00929543831169	9.06674841883117
TPP2	8.66957564285714	7.68811033116883	7.73463772402597	8.54709184090909	8.68004856818182	7.8469615487013	8.55239208766234	8.0398958051948	8.4447109512987	8.12143365909091	8.28230544805195	8.03523258766234	8.67732541233766	7.76879004545455	8.59909639285714	7.95377179545455	8.11915769155844	8.21956719155844	8.03018449350649	8.66209872727273	8.65085387662338	8.09719312662338	8.05197071428571	7.98174796753247	7.88154407142857	8.20558122077922	8.14950191883117	8.29004458116883	8.12857693831169	8.37709515909091	7.96653478246753	8.10352183441558	8.11201064935065	8.13131116233766	8.0607231525974	8.19907247727273	8.28711413636364	7.8191043961039	7.99676362662338	8.20999636038961	8.42410206168831	8.44453396103896	7.838203	8.39697936688312	8.03546266883117	8.17542235064935	8.47384243831169	8.67703288961039	8.57150466558442
TRA2A	7.8686956038961	8.08920288961039	7.23419924025974	7.95662288636364	7.63219255519481	8.00535015584416	8.22934171753247	7.24221076623377	7.80339925974026	7.39720373701299	7.58253476948052	7.97575513311688	7.54110699350649	7.96029716883117	9.04857549675325	8.24251141558442	7.93871126948052	8.15034012012987	7.62105760064935	8.05992115909091	9.13507512337662	7.63604345779221	8.69154006168831	7.59251856493507	8.1995126948052	8.47596015584416	7.67031552272727	8.16572410714286	7.97215870454545	7.65927533766234	8.21866624675325	7.72488438636364	7.4186774448052	8.10014528246753	6.87018037012987	8.57889519155844	6.88286307792208	8.11604516883117	6.93080338636364	7.06031670454545	8.79586130844156	8.09024475	7.09221835064935	7.92719810714286	8.40214787987013	9.19363737012987	7.73832503571429	9.09526265584416	8.22426381818182
TSFM	8.27365684090909	7.85480949675325	7.88789246103896	7.62194264935065	8.04420474025974	8.19890967857143	8.18053627922078	8.14525010714286	10.1896846233766	8.77899449025974	7.60669112337662	7.99515750974026	8.20038469805195	8.14722602597403	8.47970411363636	7.83408722402597	7.71911846753247	7.9499048474026	7.66846563311688	7.96898737662338	7.88488812987013	8.34677685064935	8.50315327922078	7.9181298474026	8.79586130844156	7.37003450649351	7.76431648376623	8.2254680551948	7.78816169155844	8.0731283474026	8.26761750649351	8.28819412987013	7.75668951948052	7.97855883441558	8.82987844805195	7.69525930844156	8.0367025	8.25089150974026	8.15610591558442	8.56211097402597	7.92069400324675	7.98279686363636	8.8770118538961	7.55541369805195	7.92725693831169	7.71191156818182	7.70640541233766	8.17865081493506	8.25819671428571
TSPAN31	8.11120058116883	7.77375642532468	7.34429490584416	7.46165172727273	7.67551280519481	7.8467157987013	8.43280303246753	7.32118511688312	10.2841591915584	7.59767227597403	8.02939941558442	8.23555482142857	7.31180385064935	8.19747461038961	8.64069878896104	7.75449090584416	7.89212257467532	8.06820325649351	7.90353920454545	8.09820983441558	8.93286887987013	8.28722237662338	8.80132349350649	8.11091985064935	8.78836835064935	6.27043405194805	7.51359233441558	7.89864658116883	7.6482096948052	8.04001571428571	9.09861220454546	8.32937640584416	8.67463331168831	7.19147880519481	8.06209318506493	7.90353920454545	8.28509397727273	7.97100701298701	8.06788779220779	8.23123612337662	7.4851441038961	8.29070684090909	7.54264473701299	8.67169548701299	8.45453822402597	7.23466867207792	8.40155677272727	8.59861799350649	8.51601613961039
TSPYL1	8.23454113961039	7.94761853246753	7.92080776298701	8.45285697077922	7.60887453246753	8.49603288311688	8.39224234415584	8.3197242012987	7.71616249025974	7.40786673376623	7.94605109090909	8.50091302597403	7.38316057792208	7.68769703571429	7.50236393831169	7.68874147077922	7.93108938636364	8.33643005519481	8.25249590584416	8.28209146103896	8.03224778246753	8.78590728896104	9.13968747402597	8.34481922402597	7.32624847077922	7.96479012012987	8.50543085714286	7.21167837662338	7.83058335064935	7.53869903896104	7.42302573376623	7.1045557987013	8.82158422077922	7.63615846103896	7.07323264935065	8.19899048051948	7.91116394805195	8.77428223376623	8.11429588636364	7.25293130844156	7.03185288636364	7.73984092532468	6.78884775324675	8.82901321103896	8.24002379220779	7.81543706493506	8.59365617207792	8.54688130844156	8.93505678571429
TYMP	7.58897379220779	7.78886728246753	7.65401568181818	7.32935461363636	7.83631779545455	8.16398642857143	7.14008425974026	8.39855319805195	8.87347324350649	7.50216728896104	8.98318339935065	7.51146012987013	9.23454500324675	8.24428696428572	8.0652551038961	8.45656314285714	8.82813307467532	7.23652800649351	9.36987622402597	7.25246756168831	7.6091355	8.4196488538961	7.92035294155844	10.4852706201299	9.36664148376623	8.98127963311688	7.79921263961039	7.79608646428571	9.20114600324675	8.64292307142857	7.86269923376623	9.26724118506493	7.65184625974026	8.38939990584416	7.99969699350649	8.04055463961039	7.30250745454545	8.45453822402597	8.19233692857143	7.52378435064935	9.37329984415584	7.85559399025974	7.87492356168831	7.97111467207792	7.32695743506494	9.54349248376623	7.25470607792208	8.93968500324675	7.57588615584416
UBE2C	9.35862007792208	7.81403566558442	9.29269451298701	7.49403081493506	9.5098442012987	7.78150613636364	7.74027977597403	8.48625833116883	8.88153580844156	9.32318187662338	7.46517158116883	8.01689001298701	9.3205184512987	7.96909990584416	7.79481165909091	8.9090843538961	7.61489355844156	7.60231347402597	8.87150617207792	7.93098198376623	8.2421208051948	7.61097341883117	7.94936569805195	8.19907247727273	9.1114873051948	8.22776751948052	9.48858746753247	9.0098363474026	9.12054555844156	8.37002266558441	8.1994298474026	7.80595292532468	7.1973936038961	8.69559599025974	7.8133777012987	8.58314567532468	8.70098308116883	7.68351801948052	8.4906208538961	8.18019707792208	9.12949944480519	9.33310028571429	8.8316954025974	8.10642841883117	8.15704025974026	8.74086962662338	7.69276606493507	7.85540871753247	7.88591342532468
UPF2	8.53958950811688	7.78543870779221	8.11298652922078	8.22841294155844	8.84266333441558	7.82221748376623	8.36048395779221	7.87551076948052	7.62616820454545	8.46944821428571	7.96300528896104	8.04490398051948	7.63798458766234	8.16871978571429	8.33801391233766	8.40986259090909	7.9442368474026	8.23234478571429	8.69656151948052	8.05504395779221	8.49406494480519	7.6214342012987	8.06016082467533	8.68277342207792	8.99353210064935	8.85908717532467	7.86496688311688	8.20275298051948	8.35509362337662	8.27105125649351	8.2585037012987	8.55884778896104	8.07490457142857	8.52050036688312	8.18646285064935	8.1364358474026	7.94137432142857	7.81550224025974	8.49025058766234	9.00633124675325	8.20029351298701	8.22538768831169	8.21293218993507	8.48428564935065	8.5458054512987	8.86716680844156	7.99194307792208	8.38650952597403	9.08793136038961
UXT	7.90002460064935	8.39697936688312	8.36086468181818	7.88580648051948	8.07179631493507	8.05576939935065	8.27074977922078	7.95035682142857	8.40971551948052	8.52400248701299	8.10467687987013	8.09994241233766	8.29169737012987	8.13857647402597	7.93695180844156	7.79013949675325	8.40517827272727	8.03071591558442	8.23670184415584	8.18027988636364	7.86981219480519	8.43311534090909	8.02267817857143	8.03923452922078	8.04365808116883	8.10752383116883	8.12555135064935	8.27176580194805	8.1370971461039	7.78099689935065	8.26185131168831	7.99750298376623	7.75749405844156	8.48446141558442	8.74198923376623	8.07484040584416	8.65480516883117	8.16857269480519	7.64153104545455	8.46633814935065	7.46275677272727	7.83865023376623	8.58577549675325	8.03664095454545	8.31201300974026	8.24343421753247	8.0015473051948	8.41440075974026	8.13857647402597
VPS35	8.66810939285714	7.6788181525974	8.67139706818182	8.22179352597403	7.4696544512987	8.6178578538961	8.39855319805195	8.51871225649351	7.78018931818182	7.35737734415584	7.33185573376623	8.59692662987013	8.08509341233766	8.40098100974026	7.78403871428571	7.8645509025974	7.32408514935065	8.39597057792208	7.74940610714286	8.80854583441558	7.95588766558442	7.49090606493507	8.1470753961039	7.83103740584416	7.76206064285714	8.02651885714286	8.44129870454545	8.25406441558442	8.35535220779221	7.83358096428571	7.87094853571429	7.86406047402597	8.61115479545455	7.62527876298701	7.62666106493506	8.04551683441558	8.20125207467532	8.59716886688312	7.63725800324675	8.07439767857143	8.22832777272727	7.6435961038961	6.51147138636364	8.49379019480519	8.51195488311688	7.44131246103896	8.28092093831169	7.9408725487013	9.00083050324675
WNT5A	8.65449784415584	6.21203820779221	6.68834334415584	8.31341349675325	7.4894737987013	8.70066981168831	8.94030009415584	6.37450898376623	7.79409801298701	6.3324993474026	8.16960524350649	7.52669102272727	7.57739738311688	7.83928918831169	8.05184858441558	7.79238877597403	7.51379123376623	7.8469615487013	8.45354656493507	8.0507758474026	9.25709937012987	9.27941636688312	10.6003320681818	9.12149803246753	8.49883722077922	8.21616672564935	6.35882049350649	7.01711563311688	9.10199850324675	6.90981470779221	6.3324993474026	7.06530373051948	6.77986425	7.04772929220779	8.13137913311688	7.4151640974026	6.89812592207792	9.24269921753247	8.06197154220779	6.55343846428571	7.32550705844156	7.31605393506493	6.52639676623377	9.84604649675325	7.99011731168831	8.79961946428571	9.3650274512987	8.87646925649351	9.13782700324675
WTAP	8.44161851298701	8.51699766883117	8.36587197727273	8.42797375	8.32357373701299	8.48803976623377	8.42202213636364	8.66720262337662	8.14337575	8.06261383116883	8.32414926298701	8.68913998051948	8.18521023701299	7.982076	8.04777395779221	8.65449784415584	8.37109448701299	8.46596358116883	8.24818134090909	8.76511450649351	8.26803578246753	8.13124162337662	8.54602326948052	8.41679392532468	8.01712404220779	8.66322273376623	8.34218606493507	8.75880433116883	8.90375751948052	8.64151226623377	8.0917617012987	8.40667493831169	8.49224756493506	8.05214775649351	7.92758843831169	8.88357496103896	8.100492	9.34510148701299	8.3009851525974	8.17542235064935	7.98084869805195	8.25768490584416	7.86358925649351	8.37922113636364	8.49679912337662	8.32758274025974	8.81605059415584	8.51523663961039	8.64776540909091
YEATS4	8.58624373051948	7.37100702597403	8.35265731818182	8.22463342857143	8.08737973376623	7.77764302272727	7.94947358116883	8.29552562012987	8.49585880519481	7.31977555519481	7.51827236038961	8.07805905194805	8.24978711363636	8.60518341233766	7.75925830519481	8.43235268181818	7.55621626948052	7.44206104545455	7.91267044480519	12.5785398603896	7.69831550974026	7.75015217532468	7.74756928571429	7.1904089025974	7.67529885714286	8.26533913961039	8.2415582987013	8.60349287987013	7.92564278571429	8.00586771753247	8.12249313311688	7.94700716883117	8.45550019155844	7.81054071753247	7.28489373376623	7.54484857792208	8.57664293506494	8.3158393538961	8.38060297077922	7.7098268538961	8.03450867207792	11.2635847337662	7.66954282467532	8.59482905844156	8.18185712012987	8.5905772012987	8.41650792207792	7.75822785064935	7.91060895779221
YWHAE	9.68677725649351	7.35804754220779	8.22491630194805	8.54240011363636	8.65591447727273	7.85205111363636	8.43128401623377	8.78795999350649	8.47279117857143	8.76212116883117	8.31029277272727	7.94673072077922	8.54435393181818	8.24818134090909	8.30837878246753	8.73836972077922	7.88673568181818	8.23896857792208	7.49277457792208	8.64751524025974	8.05900694805195	8.53458549675325	8.68095993181818	8.39508891883117	8.16556868831169	8.46325303246753	7.52050973376623	8.22297286363636	8.05348717532468	7.8603086525974	8.01770893831169	8.27727565909091	7.96428437987013	9.10802670779221	8.38703574350649	7.7173653538961	8.32606282142857	8.17422003246753	7.60257757467532	8.24940866233766	8.37881211363636	7.73281702597403	7.93539973376623	8.74380299675325	7.78091467532468	8.00183896103896	8.45673080844156	8.49224756493506	8.79152638961039
ZFC3H1	8.40401662662338	7.95761965909091	7.56376447077922	8.19535916233766	7.47099575324675	6.80099087662338	7.93380053896104	7.43232843181818	7.50508830519481	8.18739069805195	8.16040686688312	7.72581387662338	7.55589048051948	7.85230308441558	7.90325039285714	8.47173590584416	7.78681536038961	8.52013665584416	7.47163343831169	7.75862512012987	8.40900230194805	7.85902399675325	8.3642888474026	8.30166826298701	7.8603086525974	8.06658388636364	7.72554003571429	7.55988542857143	7.97631706818182	7.77495608116883	8.06820325649351	8.02383996753247	8.16193963961039	7.19954813636364	7.60464425974026	7.93733185714286	8.08567650974026	7.63131011038961	7.4811094025974	8.08926516233766	7.63156286688312	7.80450149350649	7.73334035064935	8.80899509415584	8.50641462012987	7.87263033766234	8.22676919805195	8.98254042207792	8.43111448701299
ZNF462	8.41605374350649	8.2200438538961	6.77382328896104	7.79424545454545	8.47068736038961	8.18729942532468	7.92375354220779	6.4103006948052	8.47298012012987	9.09355317857143	8.19840291233766	7.90427022077922	7.28004627272727	5.33688946753247	8.34218606493507	6.50077554545455	8.04783100974026	8.2052295487013	8.30860547077922	7.74497243831169	7.77899937012987	8.80643258441559	9.41063525	7.43465706818182	8.82033597402597	8.34690828246753	7.10958992857143	5.98479312662338	8.47121162662338	8.16405710064935	6.34805813961039	7.25148816883117	8.16491999025974	8.56882913311688	8.39337425	8.2222643961039	7.78710020779221	5.47169663961039	7.74740420454545	8.42349634415584	9.07906792857143	6.73471729545455	8.29266644155844	5.68870151948052	7.05363776623377	7.56922949350649	8.01069600974026	8.17090952597403	7.70565227272727
[truncated: 259 more columns]
