# Supplementary material for: Advancing bladder cancer management: development of a prognostic model and personalized therapy
Source: Front Immunol. 2024 Jul 22;15:1430792. doi: 10.3389/fimmu.2024.1430792 (PMC11298345; doi:10.3389/fimmu.2024.1430792)
Supplement: Supplementary file 3 [file DataSheet_2.zip › bioinformation- supplementary file/diffgene/diffgene.geoGSE31684.txt]

ID	GSM786491	GSM786492	GSM786493	GSM786494	GSM786495	GSM786496	GSM786497	GSM786498	GSM786499	GSM786500	GSM786501	GSM786502	GSM786503	GSM786504	GSM786505	GSM786506	GSM786507	GSM786508	GSM786509	GSM786510	GSM786511	GSM786512	GSM786513	GSM786514	GSM786515	GSM786516	GSM786517	GSM786518	GSM786519	GSM786520	GSM786521	GSM786522	GSM786523	GSM786524	GSM786525	GSM786526	GSM786527	GSM786528	GSM786529	GSM786530	GSM786531	GSM786532	GSM786533	GSM786534	GSM786535	GSM786536	GSM786537	GSM786538	GSM786539
ADAM17	2.74712707526882	9.26551339784946	9.15949683870968	3.03479382795699	8.99942096774194	9.63914998924731	9.37328609677419	9.81738192473118	9.46718409677419	9.43881051612903	9.48567297849462	9.50822560215054	2.93490088172043	9.48032432258064	9.30371849462366	3.27707407526882	9.08347493548387	9.49581331182796	9.10511134408602	9.51474015053763	9.38954060215054	9.01703340860215	9.61435808602151	2.854671	9.34557110752688	9.89552640860215	9.66521461290323	9.55933969892473	9.30246643010753	9.83819058064516	9.27501387096774	9.67128898924731	8.46976950537634	9.83819058064516	9.50532252688172	3.39907341935484	8.92079588172043	3.83196823655914	9.41954825806452	8.66621	10.7562051935484	9.50785544086022	9.43189915053763	9.92817172043011	9.71063220430108	9.50440638709677	8.86608802150538	9.45054749462366	3.84990974193548
ADNP	8.98060782795699	9.26049864516129	11.3488165053763	10.0170552150538	11.4786733333333	10.2706944408602	9.84827349462366	9.37419290322581	11.6245901397849	11.2168719462366	11.3354505591398	11.787332	9.47595343010753	8.47650023655914	10.2075932258065	10.9167048387097	10.8942950752688	10.5608851827957	9.33409333333333	9.24051427956989	9.13350624731183	11.0711626451613	9.11155177419355	9.52099476344086	11.7076203333333	9.46126747311828	9.95989387096774	8.69896175268817	7.99924979569892	10.4727400537634	11.8635135806452	9.64730288172043	9.86073932258065	9.65957920430107	9.68292690322581	9.31411192473118	10.9141757419355	9.51153380645161	8.88632941935484	9.04142821505376	9.24051427956989	10.9055249784946	8.85862474193548	9.819073	9.57696943010753	9.9505006344086	9.81553516129032	9.5323073655914	11.1522670645161
AHNAK2	2.3539588172043	2.91328306451613	4.25033877419355	8.00191776344086	3.74701468817204	3.16113470967742	3.70668175268817	3.16841509677419	3.87152138709677	3.79816419354839	4.20695922580645	3.02151683870968	4.20974103225806	9.39297064516129	3.64553887096774	2.7870455483871	3.19476570967742	9.76857438709678	2.3079174516129	4.43357717204301	5.17977210752688	6.79370525806452	2.231162	8.40537193548387	4.00831076344086	2.231162	3.24185890322581	8.45245338709677	7.99755629032258	2.231162	3.06123003225806	2.231162	4.10463404301075	7.86118364516129	2.48496564516129	2.231162	3.09535287096774	3.0775948172043	7.95439207526882	5.7920544516129	7.21008279569892	9.24006209677419	8.74092396774194	3.46432489247312	4.18886830107527	9.12363343010753	2.83767738709677	2.231162	8.00024317204301
ALDH3B2	2.91445372043011	2.44127487096774	8.38222907526882	2.83006876344086	5.86341416129032	2.9748495483871	6.47713583870968	8.61984741935484	6.66294394623656	2.76726459139785	2.96889821505376	8.58376569892473	4.23860504301075	4.13112804301075	6.7325342688172	9.54033460215054	6.64662189247312	3.30040708602151	7.31328303225806	7.34541021505376	2.51703472043011	6.99015923655914	6.88473297849462	2.87787990322581	6.54199680645161	7.99251919354839	7.39017625806452	6.39775577419355	3.87152138709677	7.07987805376344	2.50367268817204	6.39704080645161	2.6688241827957	2.87001411827957	8.44396560215054	7.67550041935484	5.50555670967742	7.02231969892473	8.34943739784946	9.28490906451613	8.66389197849462	3.88870632258065	7.95939125806452	7.92810408602151	9.34729129032258	9.25841870967742	2.42899079569892	5.24373219354839	6.7708665483871
AMFR	6.27974734408602	3.92413424731183	5.6369056344086	8.40967579569893	6.45688631182796	7.1216054516129	7.81620474193548	8.08473535483871	4.69365387096774	5.33285679569893	7.45546147311828	5.52312635483871	5.87168974193548	6.69760767741935	4.63667250537634	6.00439704301075	8.42122151612903	5.30737598924731	6.11196229032258	9.51153380645161	7.84403372043011	5.00592398924731	5.86821367741936	8.22190658064516	6.26002306451613	4.36730007526882	8.0728403655914	4.16730575268817	6.11950272043011	4.21560607526882	8.84113831182796	4.44620849462366	4.32222955913979	5.59234167741935	6.17357455913978	7.92332555913979	5.04745775268817	4.59648031182796	3.85334270967742	4.30468215053763	4.30170062365591	5.8302056344086	5.49393987096774	6.50825243010753	6.01144583870968	5.12773293548387	3.66104975268817	6.53828587096774	4.6605466344086
AP1G1	8.21742005376344	8.603299	9.624006	8.25740195698925	8.63511113978495	8.70921115053763	9.56483989247312	8.80517407526882	9.12363343010753	8.08771869892473	9.89151591397849	8.59617597849462	9.40847272043011	8.50525467741936	8.48524998924731	9.25563337634409	8.85195861290323	8.20460516129032	8.4330001827957	8.88458844086021	8.25250801075269	8.70571005376344	7.7965043655914	8.97148495698925	9.13772964516129	8.39103259139785	8.81083489247312	9.71805094623656	6.55472250537634	7.90750727956989	8.55048822580645	6.99503066666667	9.05148617204301	8.17421774193548	9.44525135483871	8.77190920430107	9.02454102150538	8.30353601075269	8.32056738709677	9.30539103225806	8.20920686021505	8.9429797311828	9.5961698172043	9.86870474193548	9.10971188172043	8.92246812903226	8.3125112688172	8.55093921505376	8.4803783655914
APOC1	9.48430634408602	10.9085470645161	8.85055907526882	10.9004476021505	8.34893404301075	9.67128898924731	12.9141805698925	11.3425254193548	8.7761543655914	11.5127312473118	9.53894786021505	11.9284640860215	9.62087338709677	10.6780442043011	10.558252	7.64140153763441	8.13366209677419	9.47137920430107	10.0432520537634	8.93442508602151	13.1587363978495	9.66893002150538	9.90787955913978	9.52000306451613	9.20489097849462	9.50021867741935	8.81634469892473	13.8097700752688	9.844695	9.82732186021505	9.56218640860215	8.04296567741935	10.5175237311828	10.7014601612903	8.04512197849462	8.49795440860215	7.64140153763441	8.30614946236559	11.1979239677419	12.7265972903226	9.78717944086021	9.00590069892473	12.4140187849462	9.23303333333333	9.46763266666667	9.85351016129032	12.4779939784946	9.42621433333333	7.00438069892473
APOE	9.57254430107527	2.26557779569892	8.66437060215054	2.231162	9.12363343010753	9.58191627956989	2.231162	2.27874335483871	8.7335368172043	2.231162	9.25522434408602	2.34901540860215	2.231162	2.231162	2.231162	8.88766222580645	8.68122962365591	9.20788016129032	9.73003466666667	9.01435588172043	2.231162	8.54029551612903	2.231162	9.58321950537634	8.62693467741935	2.231162	8.09337822580645	3.54407487096774	2.231162	2.231162	9.26182993548387	9.66521461290323	2.231162	2.27874335483871	9.27458751612903	9.51608855913979	9.24798419354839	9.54860838709677	9.86828356989247	2.231162	11.0804726021505	9.51427070967742	2.231162	9.67535156989247	9.83639562365591	2.231162	2.231162	2.231162	7.88712175268817
ARL4A	11.3591412688172	8.01406595698925	7.86555177419355	10.4046071397849	6.14775870967742	6.73322532258064	8.0101204516129	9.55611015053763	8.27850117204301	9.64938995698925	10.2096438709677	8.16962552688172	10.9283589892473	9.11879695698925	9.9344516344086	10.7409169354839	7.87717468817204	9.21054770967742	9.03662143010753	8.24091553763441	10.3347062473118	7.0979024516129	9.46545575268817	8.7894735483871	8.94432701075269	9.11737483870968	8.76406160215054	8.69716484946237	8.82233076344086	9.50304801075269	9.43142238709677	8.0344468172043	9.55164734408602	6.62403097849462	11.028011344086	9.23479250537634	7.48917243010753	9.88360217204301	8.33261197849462	9.27501387096774	6.05736692473118	8.41269711827957	9.4528113655914	8.50761947311828	7.302229	8.68042094623656	8.29424992473118	11.0383792580645	8.95202359139785
ARPC1B	11.7257843548387	11.3151583870968	11.0557719569892	11.3930258924731	9.84186107526882	10.7906710215054	11.6523978387097	10.4766804731183	11.3620129462366	12.4966050752688	10.3082853010753	9.77040275268817	11.4572318709677	10.8078821505376	10.7114297204301	10.1831999032258	9.55303543010753	10.1535729569892	12.1754696989247	10.6825867419355	12.0145986344086	11.016877688172	11.5683801505376	11.9368626129032	11.7748715268817	11.5205724301075	10.0751425483871	11.7525198387097	11.2368746666667	11.0500876451613	8.93299825806452	11.7125062903226	11.893808311828	11.8116953763441	10.5371813225806	10.8334092795699	10.2338365698925	10.7694187204301	12.0098109784946	11.3758337311828	9.87529296774194	11.9699893763441	11.1201131075269	10.8754088494624	9.76815702150538	11.9415194193548	11.3252187849462	11.3354505591398	10.7381633225806
B4GALT1	7.59830455913978	8.72240023655914	9.48615464516129	8.72992087096774	9.32051351612903	9.68249819354839	9.26641498924731	8.39716531182796	8.70425266666667	9.27867305376344	8.93028316129032	9.06325915053763	9.26366580645161	8.8362293655914	9.1322032688172	8.37201368817204	9.08223869892473	9.79140658064516	3.51177044086021	3.33448604301075	8.45620261290323	9.88880004301075	9.05448149462366	4.44252134408602	8.57736608602151	9.79277174193548	8.63182923655914	9.19659438709677	9.4930429139785	8.92079588172043	7.53669702150538	9.32866643010753	9.55031729032258	9.22025840860215	9.44057178494624	8.27702069892473	8.763126	9.04099913978495	9.38780262365591	8.74634955913979	9.26599758064516	9.2547882688172	7.00558992473118	10.274656483871	9.86549896774194	9.86870474193548	8.13112977419355	9.5855536344086	8.2182426344086
BCL10	5.53648701075269	9.81459578494624	4.25310144086022	4.50960498924731	9.71556551612903	4.38538617204301	9.87728403225806	4.43922994623656	4.39043903225806	4.40301972043011	5.1608072688172	4.10744691397849	4.03140565591398	4.54852943010753	4.33218455913978	5.2040658172043	4.30569416129032	4.05268035483871	4.03911024731183	4.19909787096774	4.06768558064516	4.36512103225806	4.21276258064516	3.98027876344086	3.23613924731183	4.13702402150538	5.08298833333333	3.73567288172043	3.92576386021505	3.99014165591398	9.09014276344086	4.11693847311828	3.9918821827957	4.83588350537634	5.12958316129032	4.75641216129032	4.50670065591398	5.39334684946237	9.34595837634409	9.47096737634409	9.38780262365591	4.27267064516129	8.66161767741935	4.15295016129032	9.73390694623656	4.05556841935484	9.44352295698925	4.11968087096774	4.20378006451613
BCL11A	3.19693997849462	2.78487809677419	5.8400348172043	3.05895437634409	5.55576177419355	3.19386886021505	7.46481274193548	6.00103565591398	8.13615927956989	7.82450904301075	3.81414782795699	7.18088023655914	5.2058802688172	3.67977205376344	4.90183911827957	8.33681710752688	5.56899141935484	6.83023413978495	6.48388060215054	5.23255929032258	6.44577089247312	6.23630766666667	3.36400251612903	4.76265907526882	3.17215569892473	5.77483897849462	6.8657293655914	6.87149092473118	5.34556612903226	7.23495105376344	9.53513872043011	5.61119882795699	3.00663987096774	3.64372343010753	7.23602396774194	4.48219872043011	8.50859624731183	3.64099892473118	6.430997	9.18636887096774	3.23613924731183	3.57630950537634	8.55837206451613	3.07498709677419	3.47617382795699	7.79017693548387	5.33997934408602	6.71913351612903	5.85563984946237
C19orf33	11.5424457419355	3.75680229032258	11.6084343010753	8.5167848172043	13.0118997634409	13.8769537741935	10.4943809354839	13.1844515376344	12.2852959462366	10.1149256129032	13.4377117956989	12.1596620645161	13.9936359247312	12.9708570860215	14.0886756129032	13.4484350215054	13.4047651935484	13.7966157204301	13.702800344086	14.4979680215054	11.4684055268817	13.3456372795699	12.8230771182796	11.5050839784946	12.2315224731183	11.8635135806452	13.9342197419355	10.2706944408602	11.7525198387097	12.3364741827957	2.76427109677419	12.3410980752688	13.1316416451613	12.3005391505376	13.6402628817204	11.5939897419355	10.9253776344086	12.095184827957	13.4816228709677	10.2584073333333	12.0800747526882	12.6054433548387	14.1837903225806	14.1966079462366	14.7447523010753	12.9286035053763	2.61584821505376	13.2024921505376	12.4722736344086
C1orf56	4.47271078494624	4.01566537634409	4.21465262365591	6.26512888172043	5.23331023655914	4.40892987096774	4.03606615053763	7.40257089247312	4.34087456989247	6.32874433333333	4.42579094623656	5.98001813978495	3.99686705376344	4.04103911827957	4.29081380645161	4.22317538709677	4.4363676344086	4.18592901075269	4.00537705376344	5.00038629032258	3.99276235483871	4.19724976344086	4.65431943010753	4.37332234408602	5.13822333333333	3.99883621505376	6.18297305376344	6.79078477419355	4.29993125806452	3.97459389247312	6.61419002150538	4.09350034408602	3.9525735483871	3.87152138709677	4.31543166666667	4.17524284946237	4.74775359139785	4.21560607526882	6.09132991397849	4.01657988172043	3.87510643010753	5.35691687096774	4.07659976344086	4.10176965591398	5.20884615053763	3.83657144086022	4.00435629032258	3.85525823655914	5.55576177419355
C6orf62	8.06580062365591	9.81374447311828	5.69275156989247	7.75285039784946	7.55946816129032	5.04949595698925	8.28003922580645	7.4210774516129	6.85405604301075	7.54730192473118	8.09956422580645	9.632432	7.16022877419355	7.37216672043011	7.35676011827957	7.3686666344086	7.45546147311828	6.83280486021505	7.1011644516129	5.73255351612903	8.3330582688172	6.7128171827957	5.48500711827957	7.91774603225806	6.75074411827957	6.45459210752688	7.93388348387097	8.79697017204301	5.71247437634409	7.89129023655914	6.22487106451613	5.22595331182796	6.04330140860215	7.93991360215054	6.42073016129032	8.19416258064516	9.4054573655914	6.09307933333333	4.57455624731183	7.56615950537634	4.35005217204301	9.32548150537634	5.53274605376344	4.43922994623656	5.1391802688172	7.14277932258064	8.40827601075269	8.04127878494624	8.38269841935484
CALML3	4.01839992473118	2.95249761290323	6.67768058064516	3.0686731827957	5.53274605376344	10.0564159569892	4.49971903225806	3.67818233333333	3.91235294623656	3.59465591397849	4.80173283870968	3.68229698924731	9.72710397849462	3.36245064516129	5.60693937634409	2.231162	2.231162	2.38382868817204	4.85032695698925	4.93322551612903	3.07561296774194	3.76004134408602	3.74439104301075	3.18095801075269	2.231162	4.2080423655914	4.70023901075269	2.94316411827957	3.47781116129032	2.231162	3.19620406451613	3.65611333333333	3.54328964516129	3.93888322580645	8.70868804301075	4.11214087096774	4.12917139784946	4.05866119354839	3.38620921505376	3.61102494623656	3.73138174193548	4.30950011827957	2.231162	3.68140804301075	3.90840883870968	4.43052952688172	3.4556232688172	8.0765275483871	4.92288368817204
CALR	8.22190658064516	9.50063732258065	8.16962552688172	11.5720322473118	8.41790902150538	8.23997013978495	7.62419170967742	8.93720175268817	7.91607108602151	8.84638644086021	6.95385568817204	8.19507669892473	9.46671908602151	9.30198670967742	8.23759597849462	8.17514796774194	8.29569019354839	11.5542810860215	12.0145986344086	9.87529296774194	9.64443639784946	12.0277295806452	8.07171527956989	11.5319236344086	9.1281227311828	9.29945935483871	9.31866435483871	11.8795078602151	8.67013355913979	8.03283949462366	9.03434139784946	9.90340982795699	7.53114579569892	8.22702910752688	8.53645790322581	8.15980252688172	9.81738192473118	9.71204820430107	8.96027290322581	13.1395145483871	8.44921182795699	12.7336292258065	12.4325879569892	8.85391513978495	8.90169601075269	9.57478351612903	9.63070993548387	11.5578141075269	9.74182347311828
CAPZA1	2.231162	2.231162	2.231162	2.231162	2.231162	2.231162	2.231162	2.231162	2.231162	2.231162	2.231162	2.231162	2.231162	2.231162	2.231162	2.231162	2.231162	2.231162	2.231162	2.231162	2.231162	2.231162	2.231162	2.231162	2.231162	2.231162	2.28565835483871	2.231162	2.231162	2.231162	2.231162	2.231162	2.23712724731183	2.231162	2.231162	2.231162	2.231162	2.231162	2.231162	2.231162	2.26872601075269	2.25525887096774	2.231162	2.79974902150538	2.231162	2.231162	2.231162	2.231162	2.231162
CAV2	2.231162	6.0611525483871	9.17082301075269	8.22810804301075	9.08710983870968	8.82922170967742	9.99535995698925	8.28573995698925	9.69709853763441	8.66161767741935	9.73346810752688	8.99258650537634	2.231162	5.52114374193548	2.44484810752688	2.231162	2.231162	2.231162	2.231162	8.81083489247312	8.34752153763441	2.231162	2.77911131182796	2.24039522580645	9.91550348387097	2.231162	9.62262131182796	8.66580653763441	2.231162	2.231162	7.06537886021505	2.231162	2.231162	2.2669578172043	2.231162	2.231162	9.31819858064516	2.231162	8.55595709677419	9.41994706451613	9.12226364516129	2.231162	8.54399632258064	9.40891775268817	7.25343904301075	2.231162	8.38608808602151	2.231162	2.231162
CCT2	9.78871874193548	9.03200305376344	9.34679586021505	12.8403268817204	12.4039543655914	8.01102146236559	12.2852959462366	12.9356880860215	12.6054433548387	11.6603828602151	13.1395145483871	12.2161061075269	11.7996246021505	12.5857978064516	12.7336292258065	12.3410980752688	12.6788062258065	9.89808740860215	9.35420003225807	8.52023933333333	11.9562696451613	9.90680110752688	9.70070272043011	11.893808311828	9.6098096344086	9.09310206451613	12.3109666129032	13.0794283870968	12.5520424946237	13.2113506451613	12.8403268817204	13.9045263548387	7.72007134408602	9.56260768817204	9.86697425806452	15.2531276451613	12.9356880860215	12.6175425698925	7.13753209677419	8.73773929032258	10.1176995698925	12.5456520645161	8.59815568817204	14.2829353655914	8.17277851612903	8.88857198924731	8.95614553763441	12.8230771182796	12.1005798817204
CD164	11.8275863010753	9.65110034408602	8.89850770967742	12.9141805698925	9.68119830107527	9.44975150537634	9.20532602150538	12.1905606774194	8.77859166666667	9.50740275268817	9.4327188172043	12.8403268817204	7.72272906451613	12.1437773763441	12.3586305483871	9.35206049462366	13.4924599892473	12.8466709247312	11.8591075053763	8.17277851612903	12.4257437849462	10.0613507634409	9.69205065591398	11.8152886451613	8.77904464516129	9.53559237634409	12.8836669247312	9.91688315053763	8.9058808172043	9.65019816129032	8.8406783655914	9.83920067741935	9.48528597849462	9.83464661290323	6.81482895698925	9.77226847311828	9.34298375268817	8.72332810752688	9.43189915053763	8.92160151612903	9.6377046344086	9.68436001075269	9.46625043010753	6.37998070967742	9.36460789247312	9.5328626344086	9.08757193548387	12.1709085591398	12.5794805913979
CD36	5.64795776344086	5.1048118172043	7.9065054516129	8.22077922580645	3.74258916129032	6.90724919354839	8.28865910752688	6.5925554516129	4.55036789247312	7.83865143010753	6.52634324731183	3.15138523655914	4.98057676344086	7.41863176344086	9.011385	5.96156953763441	4.46297125806452	8.72044338709677	5.96078577419355	3.55487409677419	4.25033877419355	4.28233359139785	6.44058158064516	4.82527860215054	7.40748032258065	9.819073	9.89838027956989	6.70714340860215	6.7325342688172	4.36512103225806	6.06332435483871	4.7676375483871	7.01776376344086	3.67503653763441	3.66524883870968	4.50163117204301	4.65336161290323	3.62221732258065	3.50755231182796	8.47853372043011	4.08684104301075	3.8508108172043	3.59142498924731	3.54076452688172	3.08671448387097	9.87195623655914	8.25402349462366	6.79222386021505	3.61460590322581
CD44	7.93388348387097	7.90850703225806	9.3728162688172	7.65129809677419	8.82795907526882	8.53042032258064	9.65649302150538	9.48248624731183	9.5760912688172	9.39959762365591	9.84353566666667	8.73313488172043	9.2365051827957	9.83184289247312	9.8879034516129	9.01435588172043	9.74309569892473	9.89943255913978	9.5675214516129	9.6556667311828	9.93609090322581	9.21389448387097	8.37016110752688	6.06997165591398	8.69716484946237	8.8468068172043	9.81331211827957	9.15057852688172	9.75820641935484	9.56260768817204	8.1506324516129	9.26283320430107	10.2690835483871	9.37200744086022	7.59707269892473	9.40807390322581	8.64972504301075	8.93159	8.97428450537634	9.9132343655914	9.89779453763441	8.28622368817204	10.0613507634409	9.63821577419355	10.2706944408602	8.86691766666667	9.77274158064516	9.76180943010753	9.50572806451613
CDC42	2.27987246236559	8.54119394623656	2.29744504301075	3.07435058064516	2.27097640860215	2.30518767741935	2.29474148387097	2.28458969892473	2.29090687096774	2.32224344086021	5.10581312903226	2.28191901075269	2.26321497849462	2.29373951612903	2.28120612903226	2.41273962365591	2.40415349462366	9.55843790322581	2.26573390322581	2.26365527956989	2.56974021505376	2.3064335483871	2.30127137634409	2.61373280645161	2.31554541935484	2.29815847311828	2.58938833333333	2.231162	2.27378240860215	2.28702219354839	9.69003611827957	2.51453508602151	2.25127566666667	2.27257546236559	2.37967364516129	2.27830866666667	3.09954250537634	2.28281417204301	10.1998559569892	2.28347038709677	2.23817853763441	2.94589510752688	2.24642988172043	2.30086595698925	10.6678981290323	2.27821443010753	2.47024443010753	2.29777469892473	2.34145358064516
CDC42SE1	7.64059095698925	9.93530955913979	8.87425104301075	8.91973880645161	9.88106211827957	8.81230649462366	7.9269423655914	5.31396677419355	8.42372866666667	9.4907475483871	7.96356753763441	9.60218009677419	8.59033798924731	9.62042724731183	9.92886810752688	8.81728623655914	9.02859219354839	8.97148495698925	8.15658675268817	7.94158225806452	8.15458575268817	8.70818195698925	8.85107067741935	9.90680110752688	8.20267694623656	8.03332702150538	5.65658972043011	5.18251691397849	8.66018433333333	9.5236754516129	9.69205065591398	8.56654146236559	7.39770520430107	7.97753758064516	7.51505197849462	8.20213856989247	9.19306631182796	8.69810470967742	8.40967579569893	8.66437060215054	10.5970361182796	9.41856220430108	8.87476294623656	7.95704217204301	8.79738635483871	7.51895770967742	7.75173111827957	8.00191776344086	8.68122962365591
CDC42SE2	5.90609617204301	6.39704080645161	3.11058958064516	9.88746678494624	3.49362922580645	3.26221480645161	6.22963423655914	7.47334101075269	3.35845989247312	3.43744637634409	4.93512524731183	4.6307539139785	2.78859952688172	5.25202222580645	5.44718380645161	3.36322434408602	4.77047490322581	6.13191476344086	3.4006726344086	3.53417668817204	6.43404505376344	3.68655876344086	3.06531378494624	6.19020222580645	2.96679905376344	2.98817931182796	5.89460682795699	5.73084286021505	3.14631621505376	3.53243465591398	9.78262090322581	3.08456386021505	3.3502722688172	5.32276625806452	3.55969195698925	6.09132991397849	2.93997338709677	4.25425809677419	3.3762017311828	3.62970679569892	9.61391258064516	9.65957920430107	9.64071109677419	9.65649302150538	3.13588743010753	3.44233298924731	4.59387090322581	5.17417372043011	4.96385406451613
CDK4	10.6579893763441	10.0764145806452	10.3960594516129	10.9778405913979	10.616493172043	10.6537559139785	10.1831999032258	11.787332	10.680324516129	10.9004476021505	10.4092956774194	10.6190851935484	10.4766804731183	11.0197221827957	10.7721230967742	10.0316888064516	10.127399688172	10.7987586989247	10.7540552365591	10.5085371075269	10.4133110107527	11.1039136451613	10.4922602043011	10.1504642688172	10.3037568387097	10.2882025698925	10.3146229892473	10.3057485268817	11.0924452795699	10.9423969247312	11.5319236344086	11.2076589892473	9.31275915053763	9.0010799139785	10.5970361182796	10.5797710967742	11.5720322473118	11.4430704516129	9.66301104301075	10.0901527741935	8.68734019354839	11.597952344086	10.4384748387097	9.45099840860215	9.72231776344086	9.49581331182796	10.127399688172	10.8164279892473	9.9403975483871
CDKN2A	9.32506343010753	8.9320092688172	5.53274605376344	5.84181758064516	6.08710952150538	7.7189759139785	8.76357295698925	8.16721234408602	6.47785647311828	9.66658193548387	8.51382795698925	7.90112262365591	5.78169567741935	6.91064593548387	2.231162	2.231162	5.32650932258065	5.40590910752688	9.96185148387097	6.15114465591398	7.54895062365591	5.37116135483871	5.89001613978495	5.04120029032258	5.22065509677419	6.19852444086021	7.4588556344086	6.42291160215054	6.33646986021505	2.231162	2.231162	10.1777679032258	7.1552578172043	9.79548846236559	6.45688631182796	7.08130369892473	8.14592124731183	6.76791633333333	9.60262359139785	7.21008279569892	6.92636467741935	2.231162	6.5448082688172	5.70308090322581	8.81821244086021	6.33723559139785	7.70839905376344	5.43229384946237	6.13983533333333
CENPF	8.99942096774194	7.11715746236559	7.9838662688172	9.66797692473118	8.60896060215054	9.27918343010753	7.93503662365591	6.57962112903226	9.72231776344086	9.6524924516129	8.07043469892473	9.4111163655914	8.92892861290323	9.78679056989247	9.33089944086021	6.96793470967742	7.87263677419355	7.63227006451613	9.03757112903226	7.4919754516129	9.64495417204301	8.8319560860215	9.80015101075269	8.71192884946237	8.63887779569892	6.4268102688172	7.05232056989247	7.69298270967742	7.60869978494624	9.3041932688172	9.43793992473118	9.92188730107527	6.22335415053763	8.49522839784946	9.83091792473118	8.46128767741935	9.73566206451613	8.93675705376344	9.19965420430107	8.12852380645161	9.20532602150538	8.13974305376344	7.80349872043011	8.27588560215054	8.86434895698925	9.04194687096774	9.62262131182796	7.56377656989247	6.05306019354839
CHCHD5	7.15150037634409	6.41574916129032	6.65285448387097	7.36810938709677	7.08521388172043	7.66159615053763	6.79004050537634	8.72619898924731	7.10476360215054	4.82949211827957	7.31093779569892	6.79975148387097	7.16386819354839	6.52111812903226	7.14075112903226	8.42617889247312	7.7356581827957	7.38527421505376	6.20997556989247	7.7556388172043	5.55148150537634	7.68995193548387	6.68369170967742	5.39595559139785	6.86370704301075	6.34416317204301	6.53977523655914	5.77813607526882	6.59627564516129	7.34735149462366	7.26968231182796	6.44718131182796	5.43930321505376	6.13664715053763	6.69760767741935	6.01796501075269	6.3653963655914	7.76016322580645	3.96083586021505	5.82436976344086	5.22515430107527	6.63757397849462	7.12917612903226	4.90571298924731	4.8028331827957	6.29574656989247	5.24935162365591	6.50179948387097	6.86370704301075
CLCA2	8.69066077419355	2.34214211827957	9.69804778494624	2.3775154516129	6.17681253763441	9.09971535483871	2.63806190322581	2.97557768817204	5.9672104516129	2.60445124731183	9.73044625806452	3.17009265591398	13.3554138387097	2.41020677419355	12.7265972903226	9.44612503225806	13.0201866666667	8.6892912688172	8.60377824731183	9.6989585483871	2.39105495698925	6.1601407311828	2.6513195483871	4.13793411827957	9.8048724516129	9.8934785483871	9.61341705376344	2.48916568817204	3.10925495698925	13.1222663870968	2.37919353763441	9.64768933333333	2.49546272043011	6.30717279569892	13.8097700752688	14.5539665591398	7.21133060215054	9.75092679569893	7.7651752688172	2.6513195483871	2.59188538709677	9.3900246344086	6.02907724731183	7.53558532258065	2.83536112903226	13.1587363978495	2.33321483870968	13.4603802043011	8.0968561827957
COX7B2	2.231162	2.231162	2.231162	2.231162	2.231162	2.231162	2.231162	4.19909787096774	2.231162	8.5042094516129	2.231162	9.26049864516129	2.231162	2.231162	2.231162	9.63821577419355	2.231162	2.231162	2.231162	2.231162	2.73881464516129	2.231162	2.231162	6.89118772043011	5.35879611827957	2.231162	2.231162	2.231162	2.231162	9.4488253655914	2.231162	2.231162	2.231162	2.231162	2.231162	2.231162	2.231162	2.231162	2.231162	2.231162	2.231162	3.18621519354839	2.231162	4.3442091827957	2.231162	8.80051069892473	2.231162	6.46405711827957	2.231162
CPM	6.57199284946237	5.84853953763441	5.6410971827957	6.3717572688172	5.65321882795699	4.87377133333333	9.50572806451613	7.95609029032258	5.582133	7.35989033333333	4.07138741935484	6.83500813978495	7.68077495698925	5.19742379569893	7.47695119354839	8.45245338709677	5.50628435483871	7.60686902150538	9.45146249462366	5.39247616129032	8.40588501075269	5.34760422580645	5.69460133333333	3.89719678494624	5.39595559139785	6.57123338709677	4.36925590322581	9.06143303225806	5.45986058064516	7.33080277419355	2.71116480645161	5.43474989247312	6.18297305376344	5.89460682795699	5.79023441935484	6.15269505376344	5.87822076344086	5.52740651612903	5.29556119354839	7.52840160215054	5.67034432258064	5.64964065591398	5.81852027956989	9.07178275268817	5.70122824731183	5.65582568817204	6.15570943010753	4.53428094623656	3.6804934516129
CPNE8	5.27544678494624	9.25522434408602	4.82738307526882	8.35281713978495	5.04576009677419	4.6848915483871	5.71338627956989	5.14876266666667	4.70913711827957	7.33202086021505	4.79202801075269	4.52476241935484	8.41223487096774	5.20497255913978	5.9952072688172	9.03337520430108	4.61605951612903	4.50960498924731	5.31575913978495	5.24471356989247	7.40064077419355	4.49971903225806	6.18059337634409	8.32613596774194	4.66509680645161	6.64923216129032	4.16545511827957	6.04899782795699	4.66787522580645	7.29456795698925	3.98566678494624	5.12143192473118	7.10417811827957	5.4129238172043	8.53860502150538	9.82958130107527	5.14183898924731	6.77598349462366	4.8331331827957	7.03781793548387	5.09433317204301	7.48510256989247	4.94625151612903	6.56456611827957	5.20685644086022	7.72272906451613	5.30482116129032	8.82698469892473	6.23314768817204
CRABP2	9.8784855483871	6.81125330107527	12.1286987741935	4.57137451612903	11.6562018064516	10.165139688172	9.66050086021505	13.1500461505376	4.53153604301075	10.0801517634409	7.78089540860215	13.0448816666667	12.0800747526882	6.73707204301075	8.09956422580645	10.9514286344086	10.2627598172043	10.5539734623656	10.3082853010753	12.4325879569892	4.15005674193548	11.4824390645161	5.61900913978495	11.7298904946237	9.85181109677419	9.71063220430108	10.0788682043011	10.2603435913978	6.53473740860215	8.42122151612903	9.9049791827957	9.66127810752688	3.97843482795699	5.06771731182796	6.9066104516129	8.87376630107527	9.75221153763441	8.23949549462366	13.8627730430108	12.1996370322581	9.35512247311828	10.3227791827957	9.88304508602151	12.6383185053763	12.0614273010753	12.1709085591398	5.17105151612903	6.02687997849462	8.94172798924731
CREG1	10.9457261075269	12.1043929784946	12.5586384193548	12.7482829462366	11.8451147956989	11.9916755376344	12.8319831612903	12.3109666129032	12.1195201182796	12.1996370322581	11.9956489247312	12.5396123548387	11.9025573978495	12.387938344086	11.8757529139785	11.3524287204301	11.8363651505376	11.410172688172	12.4140187849462	11.7525198387097	12.9961794301075	11.9738370967742	13.1500461505376	11.884295172043	11.9656339677419	12.1005798817204	12.1852838602151	13.0879142795699	12.4039543655914	12.1334656236559	10.168669483871	12.6928803763441	11.6084343010753	12.4039543655914	11.5319236344086	13.0624941935484	12.3005391505376	12.5336497526882	12.2048927311828	12.7667651075269	12.5520424946237	12.0707703333333	12.4611620752688	11.7000250860215	10.8334092795699	12.6458419569892	12.5200682473118	12.2048927311828	11.8544020107527
CRELD2	8.23716959139785	10.1440012795699	8.91424256989247	9.66127810752688	8.68504531182796	8.85195861290323	9.63027416129032	9.5477480860215	8.96547666666667	8.6245469139785	8.2176996344086	8.16179492473118	8.92291174193548	8.31403288172043	9.05624059139785	9.06532270967742	9.19515624731183	9.49801919354839	9.17267724731183	9.25341708602151	9.36460789247312	9.59005382795699	9.10467	9.93026143010753	9.92267355913978	9.22386664516129	8.6800420860215	10.0316888064516	10.2603435913978	9.48698201075269	7.29131182795699	9.27544132258065	8.68083088172043	8.67115017204301	8.54678815053764	8.50230983870968	8.43821446236559	9.11599959139785	9.14313303225807	9.48985743010753	9.01314892473118	8.79738635483871	9.20828317204301	9.17001646236559	7.28305141935484	9.15949683870968	9.18489304301075	8.37532316129032	9.13727811827957
CRIP1	10.3935991182796	10.0706785483871	9.00590069892473	10.0652324193548	7.75016315053763	7.81002467741935	10.165139688172	9.87482984946237	8.04343092473118	10.0349127419355	7.46781870967742	7.72729409677419	9.1196841827957	9.63466009677419	8.98241594623656	9.35383034408602	7.39466966666667	9.64547255913978	10.1486106774194	6.80857321505376	10.0982292473118	10.2228685376344	12.2371545483871	7.6046235483871	6.92843210752688	8.54346315053763	6.17040264516129	11.4572318709677	11.8363651505376	8.94516190322581	5.45879076344086	9.02232683870968	11.2918696451613	11.0586049354839	7.8375255483871	9.15728839784946	8.88380452688172	5.91888070967742	10.6493077311828	9.3788397311828	8.77950844086022	9.64938995698925	12.2596366774194	8.44541516129032	8.65546477419355	8.85107067741935	9.54726484946237	7.62197120430107	8.91973880645161
CTAG2	7.67203184946237	2.43175648387097	2.50949765591398	9.79510159139785	2.4292414516129	2.53583564516129	5.06771731182796	7.6621258172043	2.87601423655914	2.44348447311828	2.52630622580645	2.46481570967742	8.25793077419355	2.54683759139785	2.47179817204301	2.49897806451613	2.5675446344086	2.51221703225806	2.405067	2.46568670967742	7.3436766344086	2.52017258064516	2.50712830107527	2.35618435483871	2.5365917311828	2.48785247311828	2.58776950537634	7.80656270967742	2.42736072043011	2.45761003225806	9.76288677419355	2.40342012903226	2.37992027956989	2.43681380645161	2.46930855913978	2.46243466666667	2.45309747311828	2.7721556344086	2.45610024731183	2.95116493548387	2.70045544086021	6.88538195698925	2.40268684946237	2.49546272043011	2.93424103225806	8.64492872043011	2.28679962365591	2.48233650537634	2.56306695698925
CTSC	6.85210377419355	6.00688237634409	7.99295535483871	6.98943511827957	8.82192846236559	9.92632862365591	7.28670112903226	5.7071718172043	6.92352339784946	5.4048174516129	7.64538329032258	5.54299388172043	7.04846427956989	6.45902298924731	7.81733584946237	6.36013513978495	6.42887348387097	8.76728870967742	7.01456367741936	7.28930592473118	7.04846427956989	8.00140392473118	6.1744305483871	9.69327019354839	8.41593555913978	8.32056738709677	9.16915476344086	5.89460682795699	9.89997588172043	8.21071120430108	9.2216604516129	9.22650195698925	9.22553924731183	6.21915211827957	9.68867833333333	8.01942449462366	9.23517165591398	7.38773697849462	9.36724855913979	6.0382876344086	9.88255877419355	7.6610216344086	6.02361498924731	9.59093924731183	8.24142330107527	6.86219758064516	6.16818593548387	9.68480938709677	6.71488088172043
CXADR	9.84647761290323	2.97008744086021	8.02811023655914	8.42617889247312	9.17863102150538	9.78262090322581	8.83710150537634	8.81821244086021	9.49581331182796	7.08706877419355	9.86287906451613	9.14894231182796	7.80948216129032	8.38570586021505	7.65314431182796	7.19914109677419	9.56835320430108	9.8678825483871	4.5046812688172	8.57966053763441	8.9265972688172	7.60053959139785	9.22509856989247	9.15728839784946	8.56099660215054	6.20178556989247	7.04595525806452	5.15314791397849	4.9422286344086	6.46619644086022	8.72702497849462	9.41459940860215	7.10355130107527	4.74866629032258	8.1092944516129	8.43205168817204	8.59617597849462	8.64540590322581	8.22245378494624	7.15029959139785	6.74787876344086	7.33263031182796	8.89978716129032	8.48988532258065	3.36400251612903	8.53684965591398	7.04101427956989	9.81691031182796	9.54484602150538
CXCL17	6.29255517204301	4.22903906451613	10.9167048387097	4.3712062688172	10.6317012473118	6.078591	13.096998516129	12.2478855483871	6.228057	6.74710715053763	7.25640744086022	8.52023933333333	11.8451147956989	4.51895172043011	5.41379377419355	9.4159225483871	10.1469455053763	4.38847812903226	9.86601288172043	11.2010379139785	4.10944229032258	7.07172222580645	5.51780395698925	10.680324516129	4.58990822580645	6.76938441935484	8.06684548387097	8.09134312903226	6.3653963655914	5.5811638172043	4.30950011827957	5.94625812903226	5.91545449462366	5.95205369892473	6.80524570967742	12.3364741827957	11.0893662903226	7.72777049462366	11.1162116129032	5.82020782795699	7.65194203225806	4.38736416129032	6.76236798924731	13.4484350215054	7.54895062365591	12.7336292258065	3.91510976344086	4.27069076344086	5.72724241935484
CYP27B1	2.31333678494624	2.30890239784946	2.41660861290323	2.37484887096774	2.23490751612903	2.49806410752688	2.3070853655914	2.64555359139785	2.32956804301075	2.30877146236559	2.5408004516129	2.31270709677419	2.68677080107527	3.76735301075269	8.95614553763441	2.73828192473118	2.24063164516129	2.34557687096774	5.18906792473118	2.31333678494624	4.12539132258065	2.24013668817204	2.33589825806452	2.3590257311828	2.32060535483871	2.33163929032258	2.37879803225806	2.52047296774194	2.23381322580645	3.04967535483871	2.23420135483871	7.60869978494624	2.27138515053763	2.50680777419355	2.3070853655914	2.31214498924731	2.30061912903226	2.31776061290323	2.32160217204301	3.13784608602151	2.2463802688172	4.14719156989247	2.64993406451613	2.67941916129032	2.27225996774194	3.24338759139785	2.30276697849462	4.26874925806452	2.5516757311828
DCXR	7.88249034408602	9.04336520430108	10.2771668064516	10.0776789569892	10.1395071290323	10.7224883225806	9.55704378494624	10.0256726129032	10.0666273763441	6.81482895698925	8.89764048387097	9.18718701075269	10.0328464408602	7.22990055913978	8.43733176344086	9.06237551612903	9.35916924731183	9.23076932258065	8.43679404301075	10.1998559569892	7.90474284946237	10.3037568387097	9.21525459139785	7.90533058064516	9.0526175483871	7.30502911827957	10.5037795698925	6.63057151612903	9.85399043010753	8.54206164516129	9.92188730107527	6.45459210752688	7.18227019354839	8.51581451612903	10.5563176129032	7.50341572043011	9.26096719354839	9.06811595698925	10.3843730537634	10.1963560107527	7.88819283870968	7.88249034408602	11.8591075053763	8.98933531182796	8.41639348387097	8.76136493548387	8.16381102150538	6.10075421505376	8.39771561290323
DEFB1	2.46125659139785	2.44151266666667	4.58764793548387	2.84959904301075	5.22346943010753	2.50851251612903	2.45580129032258	5.79550997849462	2.53300158064516	2.45696990322581	3.13029875268817	5.10869005376344	2.61584821505376	11.2785010215054	2.49010116129032	8.01890121505376	5.40958708602151	3.51095147311828	6.01561016129032	3.44233298924731	2.45254020430108	5.70805823655914	11.4751909784946	8.76136493548387	9.15267102150538	6.18935725806452	2.51094779569892	2.47914697849462	2.43547975268817	5.36852170967742	2.47024443010753	2.95249761290323	9.39924159139785	9.88209513978495	12.1544383870968	14.3531891505376	2.46481570967742	10.8301896344086	2.40726327956989	3.37127412903226	4.15905329032258	2.5488111827957	12.3005391505376	7.92282734408602	2.39309561290323	11.4714687311828	3.39097005376344	7.84343294623656	4.19002207526882
DHCR24	9.63681527956989	9.51009087096774	12.0614273010753	10.2943289892473	9.50345923655914	10.5417496774194	7.302229	9.4019704516129	10.8727090322581	7.53903512903226	8.58110386021505	9.3345175483871	11.4751909784946	9.33723989247312	9.46501341935484	10.2036147956989	8.86691766666667	8.8770996344086	11.1652104946237	11.5939897419355	9.81822578494624	8.74331411827957	10.0652324193548	10.7881567096774	8.72702497849462	9.844695	11.1979239677419	10.5321147741935	7.47637250537634	7.71384844086021	10.1149256129032	10.4133110107527	8.17514796774194	11.9074867849462	11.6118721397849	10.5321147741935	7.69574552688172	10.3269956989247	12.2371545483871	10.3731075591398	9.69379032258064	10.0540493763441	11.5502022903226	11.1713681397849	11.6923526989247	10.7381633225806	13.0201866666667	9.9922474516129	9.89198074193548
DMKN	3.90277929032258	8.5513651827957	3.88237683870968	3.62646701075269	5.93897178494624	5.20967874193548	5.53724166666667	8.33161884946237	8.31021772043011	3.68578029032258	5.4481253655914	10.4969412043011	10.3455927526882	3.63213335483871	11.0646060967742	11.5424457419355	6.30266803225806	10.3776465698925	8.97920813978495	3.82675005376344	3.48613277419355	3.66433231182796	6.05647650537634	5.45157002150538	9.09971535483871	4.48915638709677	6.91396122580645	3.6011546344086	4.72697349462366	9.82219192473118	3.67903091397849	8.75852710752688	4.6278886344086	3.76194076344086	9.34341233333333	3.82857201075269	5.15427982795699	5.01907495698925	3.7859053655914	9.11371233333333	6.55103894623656	8.50327062365591	13.2395265268817	5.5952948172043	9.1262995483871	5.65826586021505	3.36245064516129	9.50785544086022	7.29194376344086
DNAJC3	9.25605002150538	8.6892912688172	9.88651559139785	7.22332622580645	9.65292198924731	9.9390266344086	8.35630174193548	8.13512339784946	7.74899105376344	9.17678356989247	7.79349203225806	8.94693710752688	7.72344044086022	7.30502911827957	6.67285164516129	7.16761695698925	7.6134357311828	7.15928455913979	9.07306388172043	9.85588393548387	8.12229015053764	9.20621695698925	7.19168965591398	8.08219230107527	8.46671515053763	7.19041825806452	9.86073932258065	7.63510423655914	6.3847907311828	6.41637116129032	9.64547255913978	8.93121791397849	7.3841923655914	7.6621258172043	7.46661320430108	7.71434402150538	9.63499465591398	7.90850703225806	6.98227870430108	7.62021079569892	9.75954311827957	9.98349570967742	10.0112926666667	7.51352882795699	8.03569709677419	8.17467244086022	7.20562339784946	9.32002007526882	7.51777176344086
DSC2	7.86063265591398	7.57971113978495	8.68083088172043	9.64984501075269	7.61950958064516	6.88829158064516	8.71326502150538	9.53513872043011	4.40699098924731	8.32412551612903	3.9765837311828	7.82822811827957	9.82549724731183	7.51061435483871	8.3265145483871	9.33893987096774	6.02361498924731	9.5877306344086	7.98325195698925	9.2711551827957	9.08263004301075	8.93442508602151	9.5534169139785	9.70892182795699	7.74501701075269	8.59169608602151	8.36501961290323	9.24670158064516	7.70328376344086	8.1506324516129	8.26270249462366	5.34657107526882	4.44136430107527	9.95217535483871	8.30309009677419	8.83150113978495	7.99148591397849	9.14849470967742	9.64443639784946	8.74459948387097	7.48973506451613	9.42666884946236	7.6708275483871	4.97974264516129	5.42425497849462	8.66673192473118	7.88354794623656	9.45905222580645	6.78940383870968
DSG3	6.99922039784946	2.231162	2.231162	2.231162	2.231162	2.231162	2.231162	3.06531378494624	2.231162	2.231162	2.29513096774194	2.231162	12.7117707634409	2.231162	12.867223516129	12.4845819032258	2.231162	2.50074444086022	8.88123878494624	4.71316332258065	2.231162	6.98888203225806	2.231162	9.79835624731183	7.77410302150538	9.819462	2.231162	2.231162	2.231162	9.48940438709677	2.231162	5.91191217204301	2.231162	5.5906200860215	13.4377117956989	9.23437597849462	2.231162	8.0362340860215	2.231162	2.231162	2.231162	6.40203202150538	2.231162	2.231162	2.231162	9.13649011827957	2.231162	13.4047651935484	2.29177119354839
DSP	7.2766274516129	2.68462966666667	11.6720839677419	2.77800003225806	11.7257843548387	11.5168032043011	11.4935414623656	9.09831372043011	9.00542686021505	11.1269225483871	9.71556551612903	11.3455194623656	13.1316416451613	11.7671808924731	13.1395145483871	13.5808509032258	10.0951887956989	11.4684055268817	13.1587363978495	11.9562696451613	11.0679941075269	11.0586049354839	11.0109386129032	12.1852838602151	11.3787421827957	13.2113506451613	12.4140187849462	12.1949122580645	9.67393082795699	12.9794379139785	4.7881614516129	13.6648504516129	12.0052561612903	11.9415194193548	12.943066827957	12.7186951075269	10.1231936989247	12.4201337634409	11.7212892365591	11.3787421827957	9.45688594623656	12.7667651075269	13.2762407956989	8.4334593655914	12.2421668602151	12.3529649569892	5.18635194623656	13.5367137096774	11.6885058709677
DUOX2	3.85942062365591	3.51664131182796	9.34474327956989	3.6290147311828	5.58031207526882	11.7334956774194	3.52916505376344	3.58965817204301	3.96810488172043	3.3057727311828	3.98667101075269	3.92228853763441	7.66159615053763	3.72624876344086	3.71618425806452	6.69287283870968	11.1460428064516	4.69539951612903	4.85705398924731	5.14183898924731	3.56977021505376	8.62642277419355	3.6501522688172	3.57144713978495	5.11970732258064	7.21622005376344	8.2975201827957	3.41257767741936	6.52324696774194	3.50272040860215	3.44887560215054	3.55814034408602	11.7832315376344	3.55895046236559	6.22259396774194	5.77317833333333	8.57223188172043	3.72239570967742	3.5566514516129	4.44940907526882	4.52109255913978	3.62825380645161	10.1190070322581	4.65336161290323	3.61102494623656	11.9248863870968	3.17086183870968	3.39186468817204	13.1316416451613
EIF2S3	6.18610160215054	5.81125110752688	4.53244616129032	6.49365295698925	5.02291996774194	9.71720675268817	5.02551907526882	9.53894786021505	6.44203568817204	8.58376569892473	5.77483897849462	5.73084286021505	4.205944	6.44353741935484	6.13042692473118	3.96638613978495	5.0904124516129	9.11456929032258	7.5666912688172	7.27544623655914	8.60237039784946	6.08190196774194	3.51321991397849	5.96289447311828	5.74003207526882	5.67740506451613	6.9397864516129	7.17274835483871	4.855197	4.54934912903226	8.06259946236559	3.40858721505376	3.27401512903226	4.73466221505376	10.1425414193548	4.33029932258064	6.49087979569893	6.10154819354839	9.37804659139785	5.15516895698925	9.53064287096774	5.61199532258065	10.1339502150538	6.46954239784946	9.71896086021505	6.00103565591398	7.59707269892473	8.01780210752688	8.44256637634409
EIF5A	9.4833862688172	9.09516672043011	9.00024895698925	9.36510488172043	11.9074867849462	9.85399043010753	9.53991860215054	9.45459791397849	8.1186981827957	9.91401037634409	9.20621695698925	8.43630086021505	8.38028901075269	9.30454949462366	8.6071473655914	9.02498624731183	8.26221486021505	9.15145233333333	12.5794805913979	10.0214784301075	9.14313303225807	9.31228280645161	7.88249034408602	9.14044323655914	9.4323668172043	9.93609090322581	9.17359921505376	9.21711876344086	8.85862474193548	9.05352327956989	9.40497434408602	9.82631041935484	8.11344619354839	9.63070993548387	8.51832308602151	9.9403975483871	9.38584505376344	9.4159225483871	9.73524606451613	8.45980653763441	9.63544132258065	9.61072689247312	9.54726484946237	9.45510560215054	9.27918343010753	10.2790191612903	9.41811802150538	9.72325992473118	9.57019995698925
EIF6	10.6909295806452	9.21711876344086	10.3455927526882	11.272159172043	11.4218573763441	10.8814722150538	10.5493932150538	10.9390995053763	11.308852688172	10.7587020215054	11.0835532795699	10.4176176129032	10.1231936989247	11.0646060967742	10.9283589892473	11.884295172043	10.1909775483871	10.4155333225806	11.9699893763441	11.0557719569892	10.0776789569892	11.5319236344086	10.4384748387097	9.96835931182796	10.9004476021505	10.2827689784946	10.7459357419355	9.49668343010753	10.7828739569892	11.0955476451613	10.0432520537634	9.80405766666667	10.5919879677419	10.5343960645161	10.4300462365591	10.6727137741935	11.0744158494624	10.5130483548387	9.44656648387097	10.3057485268817	9.70527860215054	10.4220495268817	12.1241291075269	9.55654761290323	9.94339792473118	10.6515277741935	9.10728698924731	10.1963560107527	11.3051815698925
ELOVL5	2.88344083870968	2.70253004301075	3.35685644086022	3.7390496344086	2.75247339784946	6.84492806451613	2.74606876344086	2.55360353763441	2.85719186021505	2.70785878494624	2.90221641935484	2.47881356989247	2.74712707526882	4.4150782688172	3.24928806451613	2.84902149462366	2.94261786021505	2.86006098924731	2.68513153763441	2.76313469892473	3.47295551612903	2.83286648387097	2.86477613978495	2.81553394623656	2.87329084946237	2.79303480645161	2.92403944086022	2.69545932258065	2.83595709677419	2.75197044086022	3.02823922580645	3.32512374193548	2.63759450537634	3.58965817204301	3.66686198924731	3.02882403225806	2.79691383870968	3.56380006451613	2.72884308602151	2.78367634408602	9.6820704516129	3.04748923655914	9.71512704301075	4.24173079569892	9.34868127956989	2.78859952688172	3.86691638709677	3.69486151612903	2.86537348387097
FAM76A	7.76417380645161	8.52463604301075	8.17514796774194	6.55170183870968	6.96099333333333	6.72183792473118	7.03913186021505	6.56456611827957	7.72882203225806	7.85626046236559	7.96605244086022	7.68297324731183	6.96998207526882	6.87149092473118	6.25373837634409	7.74454616129032	7.89449894623656	7.24038235483871	5.52929233333333	7.32730833333333	7.45940753763441	7.3915054516129	7.0742638172043	7.15899859139785	7.55175415053763	7.197314	6.92271825806452	7.02724433333333	6.92702080645161	7.86118364516129	7.25999335483871	6.93506617204301	6.48864696774194	7.13812369892473	8.15512735483871	7.21133060215054	4.35889429032258	4.82157751612903	7.09915088172043	6.692238	7.1068136344086	6.65579513978495	5.69198088172043	7.51952475268817	5.8908365483871	6.55767249462366	7.24367913978495	6.93905407526882	7.7026274516129
FAM83A	7.13501635483871	4.44620849462366	8.73456176344086	4.23178434408602	9.66301104301075	7.71384844086021	5.57595103225806	5.80473404301075	6.35467188172043	5.09519460215054	5.46060234408602	5.36157975268817	9.59866683870968	8.94516190322581	9.30036195698925	9.8816057311828	9.26772134408602	8.75485158064516	9.48698201075269	9.60041966666667	5.50048982795699	8.16381102150538	8.98847921505376	9.16829032258065	5.61802702150538	9.55749693548387	8.50811670967742	5.22420686021505	5.49312277419355	9.17039012903226	5.83094278494624	9.01271269892473	9.28682840860215	9.21135251612903	2.231162	8.06839277419355	5.46254407526882	8.66580653763441	6.24366939784946	4.39443721505376	5.79023441935484	7.39770520430107	8.05474013978495	8.45753550537634	5.28729282795699	8.24091553763441	5.43229384946237	9.36248690322581	8.08527991397849
FLCN	8.96368890322581	9.22650195698925	7.45602337634409	8.44965174193548	6.68779276344086	7.12917612903226	7.35676011827957	6.63422209677419	6.27341919354839	7.53733978494624	7.37089790322581	7.97809160215054	7.07735919354839	8.42167413978495	7.43331615053763	8.15301876344086	7.6737795483871	7.7651752688172	7.7965043655914	7.46422293548387	8.1408617311828	7.49255983870968	7.29923198924731	7.84921267741935	7.7328771827957	8.21972512903226	7.81337704301075	8.09592925806452	7.77689488172043	7.54011372043011	8.04856680645161	7.9838662688172	7.54788072043011	7.78391483870968	6.70562638709677	7.28930592473118	5.95676986021505	6.16743796774194	8.36501961290323	7.0305030860215	7.48796335483871	6.52406538709677	7.87717468817204	7.68813408602151	9.44612503225806	8.09592925806452	8.9334948172043	7.68475683870968	7.60869978494624
FRS2	5.62228070967742	3.25771587096774	8.23997013978495	6.02444864516129	6.59388091397849	6.93240186021505	8.61298297849462	8.63375307526882	8.59319110752688	8.04898084946237	8.72743890322581	7.107946	7.88306393548387	4.51155155913979	8.16769311827957	6.60601621505376	8.20420144086022	8.03083790322581	7.67835249462366	7.52890666666667	6.95256437634409	7.70328376344086	6.31682749462366	5.54299388172043	8.13708890322581	5.88387830107527	7.96930794623656	8.74634955913979	6.50179948387097	9.33760804301075	6.19942023655914	9.68119830107527	5.5522985483871	6.58615458064516	6.59702789247312	9.02187139784946	7.69239951612903	6.53314117204301	4.53523725806452	4.59387090322581	6.03657407526882	6.29495712903226	6.30426358064516	4.7598025483871	3.02151683870968	6.06838576344086	6.56908568817204	7.04721424731183	6.47785647311828
FXYD5	9.73085751612903	9.76050223655914	8.01307459139785	2.231162	7.70953766666667	9.95820395698925	9.56667297849462	7.80656270967742	9.56706933333333	8.5215645483871	10.0081161182796	6.37038183870968	9.1979456344086	9.70427476344086	9.39924159139785	9.83639562365591	6.63964319354839	9.38584505376344	2.231162	6.50319278494624	9.33217977419355	8.23523832258065	9.38140034408602	9.62742567741935	3.20963079569892	9.79193368817204	8.65310550537634	9.49840250537634	9.84687660215054	2.231162	3.38791534408602	10.0443337419355	9.13818460215054	9.6775484516129	7.13501635483871	7.68077495698925	4.40001847311828	4.22903906451613	8.7657626344086	9.79277174193548	9.35554970967742	9.5323073655914	9.43017676344086	9.53794613978495	9.8526477311828	7.98886979569892	9.03157525806452	9.39959762365591	9.4488253655914
GCHFR	2.231162	2.60412667741935	3.59382075268817	3.88058551612903	2.56943592473118	3.63576083870968	4.22425176344086	5.43384195698925	5.53376521505376	2.31283967741935	2.33336841935484	3.27929261290323	4.63783835483871	2.93110584946237	2.30832479569892	4.30760809677419	2.37272812903226	3.72783265591398	2.29090687096774	2.46628040860215	4.55610234408602	5.05336880645161	2.30202841935484	2.32133906451613	4.07138741935484	2.27165084946237	2.71224907526882	4.89894732258065	3.05423859139785	2.72475134408602	2.231162	2.28744987096774	2.84293576344086	2.29579601075269	4.98428949462366	2.49134996774194	2.29224205376344	4.32936125806452	2.23292524731183	2.48304313978495	2.231162	2.30114013978495	2.96950597849462	2.23480425806452	2.231162	2.70400075268817	2.28608110752688	4.0658623655914	2.41540259139785
GDI2	12.8904186989247	12.6665253548387	9.33810584946237	13.4603802043011	12.5857978064516	8.07339490322581	13.1937353870968	13.5808509032258	13.0118997634409	13.0282104086022	12.7482829462366	13.3279039784946	9.78094206451613	13.0879142795699	12.9141805698925	13.2496823763441	12.801910172043	12.6112726451613	12.7555034408602	9.67582403225807	13.105330172043	12.3935456989247	13.1141994731183	12.624411483871	9.43392420430107	12.624411483871	12.4499364086022	13.1141994731183	14.0886756129032	13.4816228709677	13.3554138387097	9.94891391397849	9.86697425806452	13.6061101397849	8.6868608172043	13.0282104086022	12.5721695053763	13.5049726451613	9.09469637634409	12.6383185053763	9.53756169892473	13.8627730430108	9.73652241935484	8.86517815053763	8.54906655913978	12.6860257419355	12.4554366344086	12.8466709247312	12.4378886344086
GGH	10.6216894731183	9.52507701075269	10.2267244731183	10.856142516129	9.55843790322581	3.74778123655914	9.78717944086021	10.3347062473118	9.62785187096774	10.7114297204301	8.79697017204301	10.586799516129	12.2963825913978	6.57199284946237	11.1460428064516	11.3758337311828	10.1071125053763	8.10973478494624	9.62087338709677	8.92079588172043	9.2909353655914	10.1425414193548	9.92013497849462	10.6367234408602	8.62267958064516	8.05941574193548	10.0337957741935	10.0123141397849	9.98629072043011	11.0252841075269	10.1720267634409	8.73040107526882	3.38954411827957	6.19389989247312	11.3354505591398	10.3885132258065	10.7587020215054	10.9963993655914	9.74182347311828	9.44352295698925	12.2596366774194	9.91084875268817	6.72770995698925	8.2891544516129	4.92288368817204	9.69087161290323	10.3495756021505	11.2440527096774	8.88857198924731
GIGYF1	7.89342935483871	6.8629666344086	7.07735919354839	6.02174908602151	7.32228851612903	7.2766274516129	6.94256915053763	5.58372027956989	7.05946267741936	6.87939858064516	7.16022877419355	6.5360816344086	6.90724919354839	7.05165768817204	6.66628797849462	6.88905488172043	5.51351167741935	6.85747077419355	6.9485405483871	6.9485405483871	6.83900880645161	6.95506064516129	6.97942931182796	6.70178788172043	7.03781793548387	6.99185141935484	7.37581752688172	6.69082382795699	6.73849487096774	5.72011331182796	6.97170916129032	7.53058113978495	7.77588994623656	7.12793372043011	7.22278287096774	7.16087646236559	7.32960222580645	7.2378381827957	8.22865041935484	6.95843551612903	7.7988408172043	7.15772074193548	7.72169925806452	7.67145935483871	7.26734309677419	7.00117547311828	6.90790615053763	6.96030804301075	6.77237312903226
GMNN	10.570285655914	7.88864011827957	10.0666273763441	10.2414752043011	11.2440527096774	9.81331211827957	10.0719230322581	10.6463770752688	11.1460428064516	9.98893217204301	9.22424435483871	10.7255712903226	9.78762522580645	10.0887173548387	10.1944920967742	10.0500205268817	10.0613507634409	9.37760751612903	9.7325577311828	10.2301772795699	9.91030723655914	10.1666817311828	9.15145233333333	9.77947488172043	8.65350861290323	9.69327019354839	9.59533617204301	8.56286483870968	9.06325915053763	10.7801032365591	11.3787421827957	9.88829178494624	7.31617829032258	9.39465450537634	11.0412268602151	10.6137468172043	12.2211832258065	11.2511413333333	9.9505006344086	12.3638196236559	11.1875451935484	10.972279172043	9.70480684946236	8.59367131182796	8.8766634516129	10.4384748387097	9.55983058064516	9.95820395698925	9.9331482688172
GOLIM4	7.48796335483871	5.75335939784946	6.85474833333333	8.30668992473118	7.0305030860215	9.92817172043011	7.47566120430108	9.71419617204301	8.13974305376344	8.5057578172043	6.97877172043011	5.91545449462366	8.1243882688172	7.18159055913979	6.05139466666667	6.14624330107527	6.86151993548387	6.7708665483871	6.44718131182796	6.72770995698925	7.81733584946237	5.65914003225806	6.77991046236559	6.73591301075269	8.89500351612903	7.2173334516129	9.36114478494624	5.72189820430108	6.19469204301075	6.77388202150538	8.92160151612903	6.91128248387097	6.78522768817204	7.43961717204301	7.97085175268817	5.47583868817204	9.50966852688172	8.87939269892473	7.76016322580645	9.91030723655914	7.28479969892473	8.09901423655914	8.99850525806452	9.00542686021505	9.49884630107527	7.13691559139785	5.02291996774194	9.11836978494624	4.45811892473118
GTF2H5	2.231162	6.32340662365591	2.27609583870968	2.231162	2.97972964516129	2.231162	3.06465934408602	2.231162	2.50237938709677	2.231162	2.91633739784946	2.231162	2.231162	2.57757006451613	2.231162	2.231162	2.60912119354839	2.41637135483871	2.231162	2.94978370967742	2.231162	2.231162	2.231162	2.231162	2.231162	2.231162	2.231162	2.231162	2.231162	2.231162	2.231162	2.231162	2.23334261290323	2.231162	2.231162	2.51053097849462	2.34494304301075	2.231162	2.23780695698925	2.231162	10.0443337419355	2.231162	2.231162	9.67081052688172	2.231162	2.25773883870968	2.43681380645161	2.30463091397849	2.231162
HMGCS1	4.72524732258065	3.56895870967742	4.35005217204301	9.23881197849462	9.92817172043011	4.12058438709677	2.69847862365591	8.96921425806452	3.49198966666667	3.11259655913979	4.58764793548387	8.95069316129032	4.24747134408602	5.49144082795699	3.91433050537634	6.26657807526882	4.17019964516129	4.19407839784946	9.81605675268817	3.91790550537634	9.8473807311828	9.92565015053763	8.96246305376344	6.79907420430108	9.06957129032258	3.87510643010753	9.3066844516129	4.98256501075269	2.69800649462366	3.8841154516129	5.39947465591398	10.1983175913978	3.49448084946237	6.49648989247312	4.19724976344086	4.13505641935484	9.95217535483871	4.11968087096774	8.46837125806452	5.53877929032258	4.47363223655914	9.90971172043011	10.0308930430108	3.86396321505376	2.73321661290323	3.76365276344086	3.64639868817204	4.23087833333333	9.3368283655914
HNRNPH1	7.06855677419355	7.05165768817204	7.0536204516129	7.33560704301075	7.50213167741935	6.18789406451613	5.8985731827957	7.34735149462366	6.94191308602151	6.83829151612903	7.16386819354839	7.90209330107527	6.45688631182796	7.96210266666667	6.15799160215054	6.96869751612903	6.23224691397849	7.84293079569892	6.75379903225806	7.98434766666667	8.43002922580645	7.2378381827957	5.99126316129032	9.29863167741935	7.58767168817204	6.48323576344086	7.65431148387097	6.83500813978495	6.72035537634409	6.71354555913979	8.4117744516129	6.6942953655914	6.90470247311828	7.33881320430108	7.71837072043011	8.66580653763441	7.78438934408602	7.91552690322581	6.78044515053763	7.84083856989247	6.16097591397849	7.30692874193548	7.24367913978495	7.02907255913979	6.54914778494624	7.6537188172043	8.35575727956989	8.35965368817204	8.8141844516129
HNRNPL	8.603299	9.79650998924731	8.29657894623656	7.83587189247312	7.60749009677419	8.01618909677419	7.55765849462366	9.50785544086022	9.13727811827957	7.61170543010753	8.76096886021505	7.86777177419355	7.98267958064516	7.4588556344086	7.51562102150538	7.34910051612903	7.36293919354839	9.48157895698925	8.81821244086021	9.65064370967742	8.45290594623656	8.89764048387097	9.9091508172043	7.51352882795699	8.44782984946237	7.42164651612903	7.9670703655914	9.93700366666667	6.90061721505376	6.98267265591398	9.16566841935484	7.55116959139785	7.61226931182796	9.83275329032258	7.58968523655914	9.84647761290323	7.54378504301075	8.75177270967742	7.95056252688172	9.93102686021505	10.2057082258065	7.88968362365591	9.51194979569892	7.39407309677419	7.95500211827957	8.6514038172043	7.57128286021505	7.06797403225806	7.42977986021505
IER3IP1	7.40257089247312	5.93045582795699	5.46060234408602	7.22758206451613	6.82626207526882	6.07405803225806	6.02616268817204	8.61298297849462	7.82623133333333	7.31987889247312	8.71824637634409	7.69634046236559	7.24429233333333	6.19174567741935	7.72117020430108	6.65372372043011	8.0213533655914	6.66009855913978	6.15188247311828	5.29997372043011	5.84853953763441	5.83094278494624	7.45602337634409	5.8400348172043	6.07487024731183	5.54971550537634	6.23314768817204	6.3410414516129	5.84675809677419	6.96726635483871	6.19324329032258	5.78091249462366	5.73347967741935	6.83152079569892	7.54950349462366	6.7644626344086	7.11414789247312	6.62777076344086	4.99681792473118	5.95489688172043	5.91051988172043	7.23602396774194	5.7503477311828	4.36306674193548	5.76981166666667	6.52706427956989	5.23984396774194	7.47980629032258	7.34794296774194
INSR	8.74778906451613	9.02408590322581	9.40421222580645	9.0037678172043	9.31319893548387	8.83105723655914	7.96562613978495	7.79987423655914	9.70527860215054	9.18676084946236	9.48658340860215	8.65178870967742	9.25116422580645	9.49801919354839	7.80506216129032	7.64699829032258	8.25991132258065	9.66440288172043	9.50155343010753	9.24626167741935	9.53467344086022	9.85090804301075	8.90214592473118	8.13206468817204	8.60525216129032	8.76406160215054	9.31096084946237	9.51819188172043	9.790531	8.77515870967742	8.14033920430107	9.3345175483871	9.01314892473118	8.08925591397849	9.70665749462366	8.53818652688172	9.92886810752688	8.61527734408602	8.12546179569893	9.48477841935484	9.17863102150538	9.3242482688172	9.85995470967742	9.83008116129032	9.82362104301075	9.13258030107527	9.11836978494624	9.4019704516129	9.7375232688172
IQGAP3	9.07091949462366	5.71338627956989	8.50811670967742	8.6277361827957	7.75222098924731	7.74335287096774	4.63557992473118	6.93713194623656	8.06580062365591	7.69522470967742	7.20941441935484	8.7657626344086	7.54011372043011	7.7362504516129	7.34910051612903	8.95437129032258	6.66367061290323	7.36525703225806	9.36339748387097	7.43148048387097	8.83332711827957	8.42372866666667	7.79817087096774	8.24187898924731	7.67016884946237	6.53901902150538	2.8847103655914	5.29556119354839	6.6563917311828	7.52947424731183	7.93293086021505	9.07141258064516	7.7401277311828	9.30752139784946	9.42575893548387	7.1735586344086	6.96932420430108	7.851855	8.52711272043011	8.30255104301075	7.15834166666667	9.54860838709677	8.51782547311828	8.09234923655914	9.93700366666667	7.5872088172043	8.32412551612903	7.05738186021505	6.51107048387097
IRX3	10.6114971075269	3.22764551612903	11.1948665913978	11.7748715268817	8.55222834408602	2.6513195483871	3.0686731827957	7.90066247311828	10.1378756774194	9.16169235483871	7.70839905376344	7.13118851612903	9.47096737634409	10.4745002150538	7.70328376344086	10.594768655914	8.09537541935484	3.64741192473118	8.11972866666667	12.3313628494624	2.61462282795699	8.68173066666667	3.75500424731183	12.6928803763441	11.2852223978495	10.9055249784946	7.4919754516129	9.53191060215054	10.0402076451613	8.85291119354839	7.7712661827957	2.48785247311828	5.33997934408602	2.57913287096774	11.3524287204301	11.7748715268817	8.21277533333333	7.8140008172043	8.29183935483871	7.10051402150538	3.53995644086022	6.88681933333333	2.53761777419355	10.436322827957	5.75335939784946	12.3063808602151	4.69076219354839	9.54991469892473	10.0299030752688
JAG1	6.75518075268817	8.94693710752688	8.4117744516129	9.72131405376344	8.98155602150538	5.59901575268817	9.83184289247312	8.67740509677419	7.11591137634409	9.83511141935484	9.85588393548387	9.7490598172043	6.65285448387097	2.23588416129032	8.79697017204301	8.80804964516129	7.45778060215054	2.24059655913979	8.87614296774194	7.29637744086021	9.81651331182796	2.23879716129032	7.20818375268817	2.23443441935484	9.05899401075269	9.64851687096774	9.53756169892473	6.6942953655914	7.4092747311828	9.4019704516129	7.40748032258065	7.97552037634409	7.90474284946237	9.87195623655914	8.91038529032258	2.23252376344086	8.9265972688172	2.23334261290323	9.83464661290323	10.003154	5.46254407526882	8.33395317204301	9.60041966666667	7.36293919354839	9.24934423655914	8.30103513978495	9.80721480645161	2.38911338709677	2.44016151612903
KCNK6	5.56360051612903	5.95397091397849	5.45782653763441	5.52474486021505	6.28127613978495	6.5286707311828	6.31997533333333	9.46126747311828	5.60949178494624	5.16252615053763	5.85380917204301	5.98971579569892	7.53733978494624	6.33646986021505	6.91682204301075	7.93558340860215	5.93977619354839	6.64460072043011	7.45054552688172	7.37515334408602	5.67034432258064	6.38700184946237	6.18690093548387	5.57843137634409	6.79078477419355	7.5545873655914	6.11109510752688	6.14237680645161	6.34492483870968	6.35939192473118	5.74287005376344	6.43562927956989	6.43032998924731	6.45244446236559	6.50037323655914	6.50961016129032	5.25202222580645	5.13714277419355	6.24777011827957	6.18610160215054	5.26577703225806	6.83500813978495	8.01208856989247	6.95652739784946	10.6463770752688	6.31453655913978	6.20588141935484	5.55999975268817	6.49013144086021
KCNK7	2.231162	2.231162	2.231162	2.231162	2.231162	2.231162	2.231162	2.231162	2.231162	2.231162	2.231162	2.231162	2.231162	2.231162	2.86073924731183	2.31940047311828	2.231162	2.231162	2.231162	2.231162	2.231162	2.231162	2.231162	2.231162	2.231162	2.231162	2.231162	2.231162	2.231162	2.231162	4.87290815053763	2.231162	2.231162	2.231162	2.231162	2.231162	2.231162	2.231162	2.231162	2.231162	2.231162	2.231162	2.231162	2.231162	2.231162	2.231162	2.231162	2.231162	2.231162
KDELR2	9.4874023655914	12.095184827957	11.9115117634409	11.6245901397849	11.8713898817204	9.78871874193548	11.9115117634409	12.9708570860215	12.3109666129032	11.8672513870968	12.5721695053763	11.8544020107527	11.9699893763441	11.7996246021505	11.5720322473118	11.6049509032258	11.5542810860215	12.3985699784946	12.7813879784946	11.1875451935484	12.2653002365591	11.8544020107527	12.1544383870968	12.2103879354839	11.9610173225806	12.095184827957	12.2161061075269	12.3935456989247	12.2211832258065	11.5168032043011	11.3354505591398	11.5939897419355	12.4201337634409	12.0332744516129	11.7748715268817	12.2263109247312	12.8096279569892	11.5460234301075	12.2478855483871	12.9573856989247	12.7482829462366	11.7671808924731	9.96400821505376	9.47940578494624	12.3410980752688	12.2852959462366	11.9610173225806	11.9780335913978	11.6839890107527
KIAA1217	4.90879187096774	9.19703916129032	9.67263688172043	7.42277548387097	9.02013616129032	9.59533617204301	7.75966476344086	7.12917612903226	8.30153034408602	9.19267183870968	9.06720329032258	8.70671260215054	8.76451850537634	8.47901848387097	8.56609760215054	8.24043367741936	9.02498624731183	8.87614296774194	8.24043367741936	9.90229715053763	7.97395780645161	9.52777432258065	9.4555122688172	9.66090232258064	8.68216464516129	6.55028740860215	8.62548287096774	4.3123242688172	9.22936909677419	9.24534795698925	6.68291780645161	7.85074004301075	9.08036672043011	8.13760125806452	7.61170543010753	9.49581331182796	7.77689488172043	9.48985743010753	9.81039177419355	8.00086612903226	10.3428680215054	8.49617478494624	8.59617597849462	7.61403767741935	9.74393405376344	9.63641006451613	4.44715061290323	8.11507223655914	9.42621433333333
KRT13	4.19724976344086	3.13104504301075	12.3109666129032	4.06959455913978	14.4979680215054	13.2582734516129	6.50670417204301	11.1361291935484	14.2120215698925	3.90003674193548	7.74783646236559	7.49255983870968	14.3172239462366	2.52193829032258	8.88720952688172	14.1966079462366	13.8902090430108	13.9510184086022	8.38177533333333	15.5210225053763	2.48976939784946	13.8902090430108	12.0277295806452	13.105330172043	14.6195123655914	11.8076979032258	12.9643601290323	5.49493059139785	14.3333983333333	12.1286987741935	2.47179817204301	3.87845113978495	3.87152138709677	10.6606899784946	14.5993559892473	14.7053501397849	8.23626058064516	9.05148617204301	12.7000068387097	14.6627865913978	9.66565683870968	7.32789351612903	14.6195123655914	15.1502442795699	4.01089788172043	14.2120215698925	2.40555780645161	2.46125659139785	14.516421483871
KRT14	11.2440527096774	3.24034007526882	5.74528369892473	3.35845989247312	4.55894696774194	10.5242638064516	4.10744691397849	5.97316803225806	4.47059951612903	4.15295016129032	6.08103707526882	6.70771212903226	16.0137717096774	9.02100791397849	16.0137717096774	16.0137717096774	9.19084006451613	13.0282104086022	16.0137717096774	3.99014165591398	3.8157656344086	9.70343051612903	10.1890195913978	12.1195201182796	10.1029711827957	4.18384691397849	6.97048	8.96410458064516	4.023965	15.8421202795699	3.34488213978495	16.0137717096774	2.71161779569892	11.4751909784946	15.6566689784946	12.3462436129032	7.28533111827957	9.55118882795699	10.0123141397849	2.78419122580645	9.87433319354839	13.7966157204301	4.36306674193548	9.81738192473118	3.92668709677419	9.59277433333333	2.67283167741935	16.0137717096774	7.94743668817204
KRT16	5.97569932258065	3.99606977419355	5.33451897849462	3.51821758064516	5.7837678655914	5.75408725806452	4.26504094623656	8.05884213978495	5.7298827311828	6.31003005376344	5.80741493548387	3.91693413978495	9.72517837634409	7.22278287096774	12.3364741827957	12.0227811827957	6.93582307526882	5.44185767741935	11.3354505591398	5.37915077419355	2.89361125806452	5.27004910752688	9.00590069892473	11.9780335913978	6.98394033333333	7.68077495698925	11.4572318709677	5.38550270967742	5.34855410752688	10.7304474946237	2.89726217204301	8.49437503225806	5.5323397311828	5.57722172043011	8.88550378494624	9.6912348172043	5.44537	6.73654841935484	3.49778253763441	5.42425497849462	5.62529567204301	9.01048284946236	5.67481480645161	5.50804072043011	5.67784871505376	10.4343110430108	2.60796580645161	13.1222663870968	5.83420680645161
KRT4	3.63576083870968	3.15434582795699	3.47781116129032	3.36572353763441	4.95531991397849	3.58287586021505	3.20504196774194	8.5210938172043	6.95385568817204	3.2175367311828	3.6501522688172	3.23903630107527	4.00831076344086	3.298716	4.91257619354839	6.73768615053763	3.86969680645161	4.05008679569892	3.28633986021505	2.231162	3.36145183870968	9.8859883655914	3.46108679569892	8.19608161290323	2.52732517204301	7.05547812903226	3.6618633655914	3.10149466666667	5.06048830107527	4.40993190322581	3.40610702150538	3.35608707526882	3.05148756989247	8.16962552688172	5.15982827956989	2.24297402150538	3.52501256989247	2.39865144086022	3.15504851612903	3.19835501075269	2.90221641935484	3.34720348387097	2.8535502688172	7.99148591397849	3.12020280645161	4.33991637634409	3.03008793548387	3.2410032688172	3.49362922580645
KRT5	9.00542686021505	3.03125692473118	11.7951252903226	3.33680277419355	7.09396708602151	9.20054002150538	3.90746161290323	3.66433231182796	8.53311391397849	9.16785766666667	4.46016587096774	4.06046225806452	14.5320748172043	7.30109950537634	14.2829353655914	13.9936359247312	8.77806646236559	8.30921855913978	14.5539665591398	13.8769537741935	3.13784608602151	10.7929019784946	9.54812124731183	14.3531891505376	10.3204380752688	13.4924599892473	8.22336598924731	3.00081489247312	12.9496720752688	13.6402628817204	3.17420672043011	14.3172239462366	3.27257232258065	9.1819763655914	14.119163827957	14.4333501612903	5.63012741935484	8.80756788172043	6.77991046236559	3.92228853763441	3.63303824731183	13.966623655914	10.1309501397849	10.8837643225806	3.4927921827957	12.8466709247312	2.92713621505376	14.3725852150538	13.0448816666667
KRTDAP	2.231162	2.231162	2.231162	2.231162	2.231162	2.231162	2.231162	2.231162	2.231162	2.231162	2.231162	2.231162	12.3410980752688	2.231162	12.9875035053763	13.7171330752688	2.231162	2.231162	8.63511113978495	2.231162	2.231162	2.231162	2.231162	2.231162	12.6860257419355	2.231162	2.231162	2.231162	2.231162	12.8603304193548	2.231162	8.50811670967742	2.231162	2.231162	2.231162	2.231162	2.231162	2.231162	2.231162	2.231162	2.231162	2.231162	2.231162	2.231162	2.231162	2.231162	2.231162	13.3166504301075	2.231162
LAMB2	4.99124648387097	5.57766523655914	3.64553887096774	6.38567765591398	4.65800372043011	5.8908365483871	3.77202905376344	3.21624465591398	4.60955041935484	4.76265907526882	3.47957439784946	3.99352312903226	5.40868856989247	5.40868856989247	3.32207724731183	5.38648583870968	3.41005397849462	6.63964319354839	6.51026272043011	6.24030747311828	5.37116135483871	5.26919484946237	6.28210221505376	5.47400475268817	5.69017455913978	7.7362504516129	3.46519930107527	6.25083937634409	5.38020168817204	5.2935772688172	3.82256810752688	5.60097489247312	5.96221056989247	6.26596052688172	5.22595331182796	5.65321882795699	3.32918141935484	5.46952272043011	6.69082382795699	3.19103367741935	5.6332756344086	3.34071721505376	5.16541102150538	5.5117127311828	5.85563984946237	5.35489103225806	6.63209097849462	5.39840807526882	5.44899379569893
LDLR	9.71419617204301	7.36103553763441	8.14238095698925	5.34458613978495	8.46075495698925	6.65727052688172	7.75851180645161	7.66262676344086	7.64487133333333	8.48570277419355	7.80948216129032	8.37840315053763	8.25098870967742	8.83752404301075	9.20581109677419	6.99993560215054	8.56149596774194	9.5543354516129	9.09347204301075	9.73346810752688	8.27221972043011	5.00228133333333	8.04460775268817	7.43907240860215	8.52197816129032	9.04336520430108	9.63595401075269	5.31843422580645	8.7862924516129	7.64306643010753	6.75963087096774	9.77141198924731	7.48742022580645	6.27645094623656	6.94785129032258	6.56991380645161	7.48632513978495	9.8486961827957	9.14219231182796	8.40537193548387	3.85247510752688	8.35775302150538	8.70425266666667	9.46126747311828	7.57022338709677	9.5877306344086	7.96930794623656	9.40372098924731	9.3628666344086
LETM1	8.75526717204301	6.94322834408602	7.68813408602151	7.45417186021505	7.00614660215054	8.38129233333333	5.15314791397849	5.90024876344086	7.02907255913979	5.95489688172043	6.98765134408602	6.21753384946237	7.97856686021505	6.74787876344086	7.29456795698925	8.4803783655914	7.0913391827957	7.31678488172043	7.15642475268817	8.29244292473118	6.37842115053763	7.64590304301075	6.84707341935484	7.12229460215054	8.10644522580645	6.96307564516129	6.90394578494624	6.58324621505376	8.1506324516129	7.05232056989247	8.01307459139785	7.17550623655914	6.01722283870968	5.5117127311828	8.55921004301075	8.39053151612903	6.55923556989247	6.35694680645161	6.99436340860215	6.04330140860215	4.8286061827957	4.83226413978495	8.67013355913979	7.76286396774194	6.00843393548387	7.22332622580645	6.77388202150538	6.39054470967742	7.80894268817204
LY6D	7.72999594623656	3.14569951612903	12.8532340537634	4.2280183655914	13.1222663870968	14.0254937096774	4.25425809677419	5.93800264516129	8.98805768817204	2.63935268817204	4.49868374193548	4.76555798924731	15.0063412258065	5.56102125806452	10.9196180967742	12.5921143763441	10.8273354408602	13.571058688172	10.2489323010753	11.5869919032258	2.40860850537634	6.62621830107527	4.24173079569892	8.27022339784946	13.6648504516129	12.4779939784946	9.36639456989247	5.58718247311828	6.06269291397849	10.8135735806452	3.29020813978495	8.55595709677419	4.04366605376344	8.01988451612903	13.3166504301075	12.8532340537634	9.68341576344086	4.46969724731183	8.18392406451613	3.32839583870968	3.83829047311828	10.7721230967742	4.47556030107527	8.84227324731183	5.55843386021505	13.5590801612903	5.66096102150538	10.6631125053763	12.8403268817204
LYNX1	2.49546272043011	2.32268467741936	2.30202841935484	2.30410351612903	2.27378240860215	2.30988472043011	2.28246667741935	2.28759838709677	2.29465515053763	2.28235196774194	2.30630383870968	2.28576984946237	2.93744169892473	2.32577429032258	2.28371924731183	2.30009658064516	2.32793720430108	2.30832479569892	2.2669578172043	2.28281417204301	2.31355581182796	2.31073164516129	2.24349808602151	4.77323907526882	2.31983753763441	2.37967364516129	2.33707323655914	2.28521280645161	2.27628452688172	3.76647916129032	2.3064335483871	2.30114013978495	2.25348261290323	2.27538110752688	2.27656196774194	2.28223606451613	2.27340688172043	2.231162	2.295903	2.52481	2.23889072043011	2.27960160215054	2.26025452688172	2.80188397849462	2.31045009677419	2.36105348387097	2.28148505376344	2.30098396774194	2.35379931182796
LYSMD1	3.86969680645161	2.61237290322581	2.94589510752688	2.78487809677419	3.37127412903226	3.00925035483871	2.78763123655914	4.58177782795699	3.23067367741935	5.92328708602151	3.04623479569892	4.91833607526882	2.66190476344086	2.99697691397849	2.9264676344086	2.94852405376344	2.85247884946237	2.95321324731183	2.33795970967742	3.7084094516129	2.90662582795699	2.95321324731183	2.93620601075269	2.41833205376344	2.99304184946237	2.72428793548387	3.63123901075269	3.32512374193548	2.35011806451613	2.83536112903226	6.0315832688172	2.80188397849462	2.72024061290323	2.84959904301075	2.93424103225806	2.88778710752688	2.86141449462366	2.93620601075269	3.54635244086022	2.85404476344086	2.58530903225806	2.86885490322581	2.81027191397849	2.64555359139785	2.75612106451613	2.83595709677419	2.72936520430108	2.88104796774194	2.98568052688172
MAFB	9.66942048387097	8.23473327956989	6.81859423655914	7.75612655913979	3.68804507526882	3.843057	8.45014572043011	8.86035469892473	6.48719139784946	7.57128286021505	5.01737766666667	9.71459896774194	9.78597282795699	7.84083856989247	8.78362831182796	5.9068897311828	6.51325986021505	8.06157053763441	8.55002362365591	6.41132207526882	9.27158953763441	8.97516017204301	9.1510354516129	8.1481115483871	6.71069988172043	9.45905222580645	5.81453230107527	9.86652865591398	7.63510423655914	8.88550378494624	6.9985077311828	8.59515075268817	9.30539103225806	8.85195861290323	4.97221365591398	8.85651278494624	4.30670615053763	7.76850766666667	9.6989585483871	7.92755719354839	8.86691766666667	8.70330369892473	9.63865849462366	6.32419296774194	9.00423853763441	9.61736150537634	8.79697017204301	8.0135833655914	5.67481480645161
MAGEA3	12.6928803763441	3.65088870967742	3.82334760215054	11.9248863870968	3.96534308602151	3.94794187096774	12.1096420537634	11.6204936021505	8.89287855913978	3.75928125806452	12.2696558387097	11.6923526989247	12.3313628494624	3.94332610752688	3.87152138709677	11.2582636989247	3.91143507526882	3.82256810752688	10.9004476021505	3.76480919354839	12.4140187849462	3.80611195698925	3.78855737634409	10.5175237311828	3.84841572043011	3.66433231182796	10.2250729784946	10.9283589892473	3.56059474193548	11.9284640860215	12.3215088494624	3.70497506451613	3.59628511827957	6.60072656989247	5.76523501075269	4.44136430107527	7.03186515053763	11.7125062903226	3.57144713978495	6.88829158064516	3.44809732258065	13.4716333010753	11.8232738172043	6.90061721505376	5.46781086021505	12.4901909569892	3.49948883870968	11.8672513870968	3.75500424731183
MDM2	9.85441866666667	9.54173830107527	8.58986076344086	9.79422770967742	9.8199291827957	8.28820946236559	8.3660196344086	9.21979197849462	9.07178275268817	9.10684098924731	9.93972782795699	9.07996229032258	9.09924634408602	8.46893778494624	8.87237202150538	9.66165725806452	8.81776623655914	9.16482133333333	9.7296154516129	9.77226847311828	8.78145056989247	9.8934785483871	9.22248216129032	8.4884481827957	9.98349570967742	5.21364420430108	9.09051205376344	9.66797692473118	9.5675214516129	7.84873055913978	9.62698427956989	7.64848833333333	9.5255553655914	9.71680980645161	5.31843422580645	9.53894786021505	9.08880710752688	8.37943824731183	9.57744093548387	9.37919566666667	10.0379180430108	9.47940578494624	8.67915044086022	9.57161117204301	9.94891391397849	9.29607616129032	8.13813324731183	8.66482347311828	9.15772487096774
MDM4	9.71336682795699	9.62698427956989	4.38106707526882	9.88924403225806	9.8048724516129	3.33448604301075	9.8031017311828	7.34794296774194	9.87902439784946	8.9606961827957	9.75512066666667	8.15206509677419	9.62925508602151	9.71763325806452	8.31479172043011	9.08880710752688	9.73438815053763	9.40286065591398	8.69381506451613	9.91401037634409	3.17009265591398	9.01183566666667	9.30371849462366	9.82594340860215	4.67643280645161	3.14373096774194	3.32207724731183	9.8268143655914	9.31954694623656	8.3145290860215	9.80059598924731	2.9034203655914	10.1395071290323	9.85634232258064	10.0982292473118	9.91688315053763	3.46432489247312	9.64223209677419	2.9001234516129	3.13104504301075	2.66190476344086	9.63641006451613	8.86876019354839	3.65088870967742	3.15012264516129	3.64456402150538	3.75270732258065	9.48205083870968	5.92874149462366
METTL1	6.91265939784946	4.75264659139785	4.56222032258064	6.70312605376344	5.49144082795699	6.59779903225806	4.51808668817204	6.20178556989247	6.08836270967742	5.3942588172043	5.82436976344086	4.49193615053763	6.39928622580645	5.43384195698925	6.81061941935484	5.95909102150538	5.68246339784946	5.69460133333333	5.99453650537634	6.20421384946237	5.38996301075269	6.46788652688172	5.68001976344086	5.35691687096774	5.15982827956989	5.31190087096774	5.56190956989247	4.81785301075269	5.89280032258065	6.4370427311828	6.7128171827957	5.55928324731183	3.54481084946237	4.36730007526882	6.34018003225806	5.17105151612903	4.65514489247312	5.72351259139785	4.08584172043011	4.14248517204301	4.03999429032258	5.21661074193548	5.70562420430107	5.51865955913978	4.70706578494624	5.06697182795699	3.4318897311828	5.52740651612903	5.55148150537634
MMP12	5.18999691397849	2.44104003225806	4.38433519354839	10.0666273763441	8.7575861827957	6.15228876344086	6.04412052688172	8.72876529032258	12.1905606774194	6.75666979569893	3.92668709677419	9.23696822580645	5.50555670967742	13.7966157204301	10.6935223870968	11.5683801505376	10.9933444623656	4.79695197849462	13.571058688172	2.49546272043011	5.88773331182796	8.08527991397849	10.1440012795699	10.3752756344086	3.03008793548387	11.1101439032258	5.48277492473118	10.3164548387097	6.57310643010753	11.5274453763441	8.67962202150538	13.2024921505376	9.62307494623656	10.2096438709677	3.81936295698925	9.75775124731183	12.2315224731183	11.7257843548387	4.01173417204301	10.4635648494624	7.60283588172043	10.4704711290323	10.7014601612903	7.20151198924731	2.40437133333333	9.7325577311828	7.84241229032258	11.9916755376344	10.1425414193548
MORF4L2	8.33535960215054	2.83828435483871	9.61641538709677	5.47854324731183	7.52456478494624	9.79510159139785	4.78483438709677	5.11044959139785	6.53473740860215	4.7715118172043	6.80313265591398	3.32124294623656	5.18251691397849	9.97723441935484	7.35557410752688	3.77202905376344	8.68734019354839	6.74854829032258	4.25521646236559	4.03999429032258	7.29064410752688	7.94047325806452	7.59559727956989	8.05157235483871	7.54138138709677	8.56788502150538	8.83840503225806	3.03074583870968	4.12256196774194	3.91869951612903	4.7929934516129	6.49293984946237	6.40906279569893	8.25098870967742	7.51562102150538	4.04103911827957	5.56102125806452	8.81129792473118	8.40282231182796	6.37998070967742	9.87146131182796	5.37548092473118	8.96921425806452	9.59047070967742	6.70099965591398	8.80323123655914	7.77920652688172	8.0362340860215	6.51758310752688
MT1X	14.4979680215054	14.4333501612903	11.7748715268817	14.1501619354839	9.10195324731183	8.49386517204301	11.4218573763441	11.3118273333333	8.67490530107527	11.8892431935484	8.05202690322581	9.87764398924731	12.5141156451613	13.8627730430108	13.9798440537634	12.0707703333333	8.38129233333333	10.9963993655914	14.6627865913978	9.18419912903226	9.14809996774193	11.2785010215054	12.3410980752688	13.4047651935484	9.6767094516129	13.3950009784946	7.94158225806452	11.2368746666667	11.9415194193548	13.6648504516129	10.2603435913978	14.6627865913978	12.9286035053763	13.2201369784946	13.6906548924731	11.7709875698925	11.1522670645161	11.3014892473118	9.97276007526882	12.2653002365591	11.8363651505376	13.0201866666667	9.82631041935484	10.8417222473118	9.79510159139785	11.7671808924731	12.943066827957	13.7171330752688	9.64892640860215
MT2A	15.1502442795699	15.5210225053763	12.6112726451613	15.1133162795699	10.6909295806452	11.2204489677419	13.4377117956989	12.3268297634409	10.1469455053763	13.2024921505376	9.74443264516129	11.8036470752688	14.0100769462366	15.0855296129032	15.0315052795699	13.1937353870968	9.94569402150538	12.3268297634409	15.3647794193548	11.0775854086022	12.761114516129	13.0042244623656	13.8494447634409	14.6195123655914	11.1301129677419	14.9128962258065	9.29438069892473	13.3858450967742	13.5367137096774	14.8909461505376	11.308852688172	15.3233363333333	13.9189726774194	14.5539665591398	14.3891596344086	12.6665253548387	12.761114516129	12.6665253548387	12.4901909569892	13.7812294408602	13.5921069354839	14.6195123655914	11.9368626129032	12.7186951075269	12.8979071612903	12.9708570860215	14.6627865913978	14.9603787096774	11.2958878172043
MTA2	2.24539790322581	2.24039522580645	2.27469098924731	2.25198043010753	2.2432881827957	2.2561922688172	2.23797321505376	2.23990994623656	2.24512391397849	2.23794407526882	2.24824596774194	2.24028560215054	2.75305633333333	2.25460686021505	2.24042797849462	2.24994132258065	2.25547955913978	2.3499038172043	2.24055295698925	2.88709817204301	2.2533551827957	2.25341091397849	2.24777278494624	2.23521816129032	2.231162	2.24719493548387	2.26040765591398	2.24121904301075	2.24039522580645	2.24358594623656	2.24972093548387	2.23281789247312	2.23203422580645	2.23787960215054	2.24105879569892	2.23811534408602	2.23879716129032	2.24161841935484	2.24688782795699	2.24059655913979	2.23192832258065	2.23702422580645	2.9001234516129	2.24840858064516	2.24994132258065	2.23784440860215	2.231162	2.24783072043011	2.26476852688172
MUC1	5.64028274193548	5.12143192473118	8.92436897849462	4.60103378494624	4.44333589247312	9.17678356989247	5.0642064516129	9.1002091827957	4.80173283870968	8.52995332258065	7.03968839784946	8.76048189247312	3.75122137634409	9.51819188172043	8.35481716129032	4.35560003225806	8.60107246236559	5.83094278494624	10.0601490107527	9.65998941935484	4.44252134408602	9.74863804301075	9.6928476344086	4.18799834408602	5.87399108602151	3.34243629032258	5.67565275268817	9.47680625806452	8.67915044086022	8.28217838709677	3.77478305376344	9.4635261827957	4.57455624731183	5.80210710752688	9.6377046344086	9.37919566666667	7.7923775483871	5.33113134408602	6.42219267741936	7.66893621505376	8.09850422580645	9.18954033333333	6.11025835483871	8.27328011827957	6.12041115053763	3.69486151612903	5.72011331182796	6.14775870967742	6.7420026344086
MYC	12.4201337634409	5.37548092473118	7.88640953763441	9.08836710752688	12.0192897956989	8.28666950537634	7.90006682795699	4.69184610752688	10.2649683010753	9.18537760215054	9.79009295698925	10.0776789569892	8.71749367741936	6.59461689247312	10.5393994623656	11.5168032043011	9.38483996774194	9.35206049462366	10.6043717956989	8.67066680645161	9.76996335483871	8.09901423655914	10.8451723333333	10.213318	9.49668343010753	10.4133110107527	10.6072095698925	8.88209534408602	11.1162116129032	10.5919879677419	13.755054827957	11.1331614516129	9.39959762365591	10.8451723333333	9.87006372043011	10.6606899784946	10.7304474946237	9.54033460215054	5.55743424731183	9.48528597849462	9.71021990322581	9.02366932258064	9.6556667311828	8.41685383870968	8.68122962365591	9.74393405376344	10.6727137741935	10.1666817311828	11.2137699892473
MYEOV	5.59154201075269	3.16327774193548	3.24630508602151	4.2512598172043	5.80699621505376	4.44333589247312	4.58990822580645	6.09533852688172	4.45433141935484	4.06959455913978	4.15609411827957	3.98389310752688	6.58839360215054	7.57918190322581	3.97357920430108	8.35721824731183	3.99517782795699	3.58287586021505	9.61548983870968	3.84739256989247	3.93888322580645	4.27760382795699	2.31593188172043	8.36450011827957	4.40521370967742	4.11410952688172	6.33253934408602	3.80535192473118	6.98943511827957	5.4712426344086	3.31480950537634	5.62490906451613	7.18661507526882	5.71247437634409	7.56949629032258	7.3430964516129	3.24403024731183	9.42532772043011	2.97284266666667	2.29567066666667	3.96182901075269	3.78676483870968	4.00831076344086	4.41821177419355	3.96810488172043	8.55455837634409	2.96361034408602	5.71338627956989	4.25521646236559
NCL	2.231162	2.231162	2.231162	2.231162	2.231162	2.231162	2.231162	2.231162	2.231162	2.231162	2.231162	2.231162	2.231162	2.231162	2.231162	2.231162	2.231162	2.231162	2.231162	2.231162	2.231162	2.231162	2.231162	2.231162	2.231162	2.231162	2.231162	2.231162	2.231162	2.231162	2.231162	2.231162	2.231162	2.231162	2.231162	2.231162	2.231162	2.231162	2.231162	2.231162	2.231162	2.231162	2.231162	2.27435895698925	2.231162	2.231162	2.231162	2.231162	2.231162
NDUFA3	11.6482175913978	11.028011344086	12.2211832258065	12.2103879354839	12.5586384193548	12.5651688494624	11.7212892365591	11.3354505591398	12.0277295806452	11.5050839784946	11.3051815698925	11.1331614516129	11.3758337311828	10.546688655914	11.0252841075269	10.8135735806452	11.3524287204301	11.7000250860215	12.0002362365591	13.2395265268817	11.7832315376344	11.7176988387097	10.6579893763441	11.0893662903226	13.3166504301075	11.0223919677419	12.2903843333333	11.1331614516129	11.3252187849462	11.4786733333333	11.2300336451613	11.3252187849462	11.1816313978495	11.0646060967742	10.6389682150538	10.7881567096774	11.1785412688172	12.4378886344086	11.6761382473118	11.2477431612903	11.884295172043	9.76690579569892	12.8165042043011	13.1587363978495	11.4786733333333	11.4786733333333	11.4395717849462	11.0955476451613	10.972279172043
NFIA	9.96988189247312	8.86608802150538	9.03710217204301	8.8205165483871	8.79657625806452	7.82767877419355	8.58757202150538	7.91169686021505	8.763126	9.07907956989247	9.76379259139785	6.23314768817204	8.77806646236559	8.21372294623656	9.66127810752688	8.38464686021505	8.86307464516129	9.54401886021505	8.75034048387097	8.72190902150538	9.33008240860215	9.57565758064516	8.07899839784946	8.84717103225806	8.6170445483871	9.8048724516129	8.9705496344086	9.37958588172043	9.88746678494624	8.80142782795699	9.55482808602151	9.83275329032258	9.78965875268817	8.30770144086022	9.61780079569892	8.97829020430108	8.95253267741935	9.30588735483871	9.79321848387097	9.10300416129032	8.82008349462366	7.97601256989247	9.65741211827957	9.75738206451613	5.37199059139785	9.41069282795699	8.80517407526882	9.04591150537634	9.78505282795699
NSUN6	6.25225505376344	5.81936624731183	8.66252278494624	3.79546275268817	6.95506064516129	9.56706933333333	6.56699976344086	5.33738634408602	6.61278878494624	6.430997	6.38219510752688	5.47502232258064	5.74798384946237	6.24945124731183	3.89132755913979	4.43161376344086	6.96244464516129	5.83923243010753	4.92390192473118	7.10355130107527	6.68653692473118	7.45997479569892	5.77566590322581	6.32135307526882	9.16915476344086	6.87531137634409	7.23310547311828	5.55999975268817	7.38072013978495	3.91143507526882	7.8660876344086	6.31682749462366	7.00558992473118	6.99315768817204	6.07709964516129	6.65152698924731	8.83860238709677	6.76592634408602	8.05630550537634	8.13366209677419	8.53439743010753	7.45001220430107	5.82184695698925	9.4439966344086	6.54264710752688	6.9907191827957	7.74783646236559	4.29081380645161	6.07794707526882
NUCKS1	9.27819697849462	7.98689468817204	6.98394033333333	9.83511141935484	9.1947616344086	9.84958188172043	9.59233561290323	9.21569790322581	9.47641269892473	8.26775146236559	9.15897937634409	8.01988451612903	9.69479929032258	9.28049353763441	9.49929523655914	8.763126	9.79835624731183	9.06237551612903	9.76050223655914	10.1101505913978	9.51518688172043	9.5543354516129	9.01931732258065	9.02275559139785	9.4111163655914	9.6767094516129	9.97790455913979	7.97085175268817	9.37760751612903	9.2547882688172	8.51321013978495	9.45813549462366	9.32597255913979	8.46075495698925	9.25703704301075	9.18769169892473	8.36068687096774	9.1991045483871	9.51562065591398	9.60139101075269	10.028936344086	9.17359921505376	9.63374422580645	10.0316888064516	8.13665668817204	9.61435808602151	9.38584505376344	6.387763	9.03887149462366
NUDT1	8.10816206451613	6.83088501075269	6.99706741935484	7.2805275483871	7.33202086021505	6.67701403225806	7.3864013655914	9.2839433655914	7.73121947311828	7.10235331182796	7.65314431182796	7.18355353763441	6.35051683870968	7.77184460215054	8.36310219354839	8.31959616129032	7.00372856989247	6.32059491397849	8.04722898924731	5.86821367741936	6.4370427311828	7.65497591397849	6.92636467741935	6.93582307526882	6.72770995698925	5.03078853763441	7.04339867741936	6.77388202150538	7.37463640860215	8.70921115053763	8.60237039784946	7.04470309677419	5.43229384946237	7.10738566666667	7.76783235483871	6.79623098924731	7.72669240860215	6.83221269892473	6.55699439784946	7.69972552688172	5.25486498924731	6.54019459677419	7.43801034408602	4.28622324731183	7.21565597849462	6.41717139784946	6.99641697849462	8.57124383870968	6.26512888172043
NUP107	10.1454994408602	9.69709853763441	9.49884630107527	9.94569402150538	9.34298375268817	9.33174470967742	9.60392535483871	10.6493077311828	10.3227791827957	9.98721365591398	10.1909775483871	9.78918025806452	9.40981806451613	9.90735117204301	10.2017349032258	9.61548983870968	10.0379180430108	9.19862829032258	9.21213880645161	8.82795907526882	10.028936344086	9.1262995483871	9.31363843010753	9.83511141935484	9.14261088172043	8.24658483870968	9.82732186021505	10.7086484623656	8.81277669892473	10.6072095698925	10.3146229892473	12.0227811827957	8.95976532258065	9.4443871827957	9.9608896344086	13.9936359247312	10.5242638064516	10.2469406989247	9.21171448387097	8.58243431182796	8.91603598924731	10.6825867419355	7.88712175268817	13.5808509032258	8.34173564516129	8.95890969892473	9.19225204301075	10.1998559569892	9.12895037634409
NUP155	9.91030723655914	7.34794296774194	7.38131427956989	9.05056155913979	7.20380888172043	6.75074411827957	7.19105078494624	8.93487476344086	8.06525617204301	10.1309501397849	7.92810408602151	9.52412329032258	8.20776983870968	10.3227791827957	9.39557752688172	9.9039111827957	8.18721364516129	7.52291493548387	7.96156812903226	6.81125330107527	7.88525787096774	7.84971982795699	7.81458561290323	9.34679586021505	6.18213386021505	7.19967308602151	6.66722170967742	7.63047555913978	6.33176738709677	9.41904702150538	10.4727400537634	8.56382337634409	5.78091249462366	7.51236344086021	7.9479472688172	7.55884823655914	8.49795440860215	7.77348037634409	8.92892861290323	6.29255517204301	6.80049620430108	9.9963330860215	6.23314768817204	6.39196143010753	6.88473297849462	7.68995193548387	7.88416831182796	8.84997280645161	6.99573303225806
NUSAP1	8.26882475268817	7.07682002150538	7.94998533333333	7.62754461290323	7.37033998924731	6.81859423655914	9.17220598924731	9.75134079569892	9.7348306344086	12.0002362365591	9.1322032688172	11.5502022903226	9.37804659139785	9.02859219354839	8.30921855913978	8.57177164516129	7.83157969892473	7.52890666666667	7.50946635483871	7.5065102688172	12.1805453225806	8.06732709677419	7.24750774193548	8.67695040860215	8.5670121827957	9.21890077419355	11.8196685053763	9.84393315053763	6.25763677419355	7.88864011827957	12.5200682473118	8.58376569892473	9.10780123655914	7.28533111827957	12.5520424946237	8.50327062365591	8.08925591397849	9.09170427956989	9.47777360215054	9.89151591397849	6.79151288172043	12.7186951075269	9.92317317204301	9.46305572043011	7.78035686021505	7.46174977419355	9.38632729032258	8.91258639784946	7.32841717204301
OS9	9.94162084946237	11.6014900645161	10.8975427096774	11.3997855591398	10.6655154516129	11.5050839784946	11.0955476451613	10.1425414193548	10.9544836774194	10.558252	10.2981859032258	10.0299030752688	11.1162116129032	10.3291082903226	10.0818535806452	10.1204728064516	9.9608896344086	11.4572318709677	11.0013732473118	11.5319236344086	10.9141757419355	11.6245901397849	10.3599617849462	10.8975427096774	11.3854985698925	11.1331614516129	10.9283589892473	11.1010966989247	11.1751665483871	11.0924452795699	9.83044931182796	11.0471233978495	10.8385521182796	10.8698039462366	10.5493932150538	10.1890195913978	10.8640656451613	11.1751665483871	10.4727400537634	10.7694187204301	9.83184289247312	10.9933444623656	11.0616103333333	11.1843520645161	10.990208483871	11.0047276666667	10.4454370752688	10.6216894731183	11.1201131075269
PARD6B	5.2058802688172	2.231162	8.3889774516129	7.82992234408602	2.231162	8.0392105483871	9.66893002150538	2.231162	9.52959293548387	2.231162	8.83479490322581	2.231162	8.94028166666667	9.42621433333333	3.52131239784946	9.26413159139785	8.87098639784946	8.79569633333333	8.00687060215054	8.7257011827957	9.12975237634409	8.22077922580645	2.231162	9.44836268817204	8.89978716129032	7.39209509677419	2.231162	8.29545329569893	8.02325859139785	7.88306393548387	8.82140586021505	5.10776165591398	2.231162	2.231162	7.51236344086021	7.54730192473118	8.92751422580645	8.41832735483871	8.70965380645161	7.7106651827957	8.73635416129032	8.63652709677419	9.10879716129032	10.0337957741935	2.24381461290323	7.33881320430108	7.35365964516129	7.87321744086022	8.7886168172043
PDS5B	9.06767864516129	7.49255983870968	7.84573587096774	7.81054256989247	7.72999594623656	7.26238387096774	8.44921182795699	7.75285039784946	8.83576765591398	8.52335803225806	8.50470752688172	8.60612029032258	7.755136	7.98485413978495	8.38324235483871	8.93533659139785	7.9640385483871	7.4157713655914	7.59559727956989	8.57271723655914	8.64930958064516	6.80524570967742	8.29953778494624	8.46128767741935	8.5860711827957	7.57918190322581	7.62197120430107	8.368345	7.44699755913978	8.26470548387097	9.23778821505376	7.84241229032258	7.755136	7.98736997849462	7.47153115053763	7.63778725806452	8.43148089247312	8.87846706451613	7.5378761827957	8.78001487096774	6.58401912903226	8.48428415053763	5.69370316129032	9.39135646236559	8.06421274193548	8.37896322580645	9.28545431182796	8.10697741935484	8.28003922580645
PDZK1IP1	2.97147716129032	2.65261319354839	2.82881949462366	2.73983287096774	3.57630950537634	4.86725521505376	2.68699419354839	2.58278896774194	2.82881949462366	3.03797817204301	2.6909633655914	4.55703252688172	7.29456795698925	4.27924765591398	3.50590512903226	7.49618280645161	2.97751756989247	2.79854748387097	11.0076892150538	5.98001813978495	6.19942023655914	3.13505856989247	7.05814615053763	7.8331741827957	2.82386668817204	5.14954584946237	2.75782952688172	8.70281132258065	2.6720593655914	4.52282115053763	2.26305451612903	7.9479472688172	9.43392420430107	8.52811433333333	2.92841686021505	6.58839360215054	3.67332007526882	3.4927921827957	5.3093014516129	2.69891441935484	3.07356319354839	6.94256915053763	3.2689948172043	2.75197044086022	8.99258650537634	8.36929905376344	2.52590516129032	2.7373413655914	3.78495280645161
PER2	7.63778725806452	2.231162	8.03133537634409	7.80085603225806	8.16179492473118	7.66569280645161	7.78297915053763	6.79832424731183	8.17277851612903	8.72951083870968	8.32847546236559	7.1189846344086	7.29815269892473	7.31502533333333	6.67931702150538	8.34372253763441	7.51061435483871	7.36750575268817	7.69351686021505	9.86697425806452	8.43148089247312	7.70093904301075	6.62330762365591	8.16086820430107	8.7257011827957	9.26006705376344	7.68349969892473	8.12128243010753	9.0100311827957	7.94105290322581	7.87868649462366	8.36202003225806	9.10245301075269	7.41169709677419	8.93796976344086	8.84760272043011	7.5775283655914	9.07538366666667	8.8366623655914	7.94325324731183	7.58553648387097	7.36414459139785	7.70440475268817	8.00024317204301	7.49255983870968	9.14502968817204	8.26828239784946	6.88607362365591	2.231162
PFDN4	9.28812729032258	6.98267265591398	7.67835249462366	9.08588490322581	8.64712756989247	7.80035335483871	7.78904531182796	8.25793077419355	9.02366932258064	2.231162	8.69381506451613	8.8366623655914	7.83365079569892	8.27133025806452	8.5355092688172	7.75410743010753	8.7354812688172	7.61403767741935	7.85466867741935	7.83104241935484	6.49965596774194	7.85123553763441	7.62197120430107	6.24030747311828	7.77537509677419	7.68349969892473	7.62754461290323	7.53114579569892	7.69118701075269	8.08162421505376	9.12533043010753	7.16942975268817	7.7244833655914	7.31678488172043	7.87000266666667	7.79930056989247	8.23368690322581	8.47071160215054	6.2446632688172	7.01584998924731	8.11196605376344	7.79758295698925	7.3266785483871	7.69574552688172	7.36414459139785	6.86151993548387	6.80795146236559	8.04991496774194	7.41700922580645
PMEPA1	8.89376719354839	4.92658869892473	8.27133025806452	9.99916743010753	9.41069282795699	7.91438835483871	7.43961717204301	8.17277851612903	7.49802529032258	8.31206950537634	7.52291493548387	7.03654751612903	9.06720329032258	12.1544383870968	9.32649834408602	9.17940966666667	7.55241549462366	9.0926452688172	9.21389448387097	8.5481948172043	8.86517815053763	8.26882475268817	11.9202222795699	12.1652394301075	8.79386377419355	11.3455194623656	5.63420796774194	10.8359661182796	9.52777432258065	11.7557467204301	7.11276435483871	9.43189915053763	12.4722736344086	9.61548983870968	9.79603478494624	9.94891391397849	7.94417861290323	12.3462436129032	8.72190902150538	7.81054256989247	9.32548150537634	9.90052779569892	9.14849470967742	9.78717944086021	9.69046125806452	10.1204728064516	8.25146184946237	10.8975427096774	10.9514286344086
POLR2I	10.8788001290323	9.81691031182796	10.8536702580645	10.8078821505376	11.2331310967742	10.8273354408602	10.4133110107527	10.0517164946237	10.9806304731183	10.4220495268817	9.87105352688172	10.5970361182796	10.2726791827957	10.2690835483871	10.027822688172	10.6190851935484	10.1870149139785	11.1129313333333	11.1396640645161	11.7370433763441	10.4092956774194	11.3620129462366	9.82362104301075	10.168669483871	11.8196685053763	9.73130761290323	10.546688655914	10.0951887956989	10.5106804623656	10.7114297204301	10.8021179247312	10.3821034193548	9.41415876344086	9.30454949462366	9.61995783870968	9.31912841935484	10.250755655914	11.0646060967742	10.456514	9.79790624731183	8.86259829032258	11.7911579892473	11.7370433763441	11.4473664301075	10.8942950752688	9.66756376344086	10.3662404086022	10.2547370860215	10.1853530645161
PPP1CB	8.60987438709677	13.9045263548387	12.8904186989247	11.9074867849462	12.9643601290323	12.0098109784946	12.5396123548387	14.2477902903226	12.4499364086022	12.9356880860215	13.1844515376344	13.3858450967742	13.105330172043	13.2496823763441	13.2986653333333	13.4253271397849	13.4603802043011	12.3410980752688	9.81651331182796	11.9248863870968	13.4816228709677	12.7186951075269	13.755054827957	13.1680549139785	12.3005391505376	13.1141994731183	13.6518563225806	13.7966157204301	12.9875035053763	13.4924599892473	13.2986653333333	12.0523393978495	13.4253271397849	12.9573856989247	12.6458419569892	13.2201369784946	13.1222663870968	13.096998516129	10.1853530645161	12.8744906774194	9.79277174193548	14.1837903225806	10.1248296774194	11.787332	12.7667651075269	12.4845819032258	12.9875035053763	13.3554138387097	12.1493661827957
PPP1R16A	7.16875298924731	4.77323907526882	5.94625812903226	6.97240605376344	6.55396423655914	7.46544207526882	4.90879187096774	4.61804080645161	6.82151166666667	5.67185352688172	5.99938013978495	5.96289447311828	6.34739116129032	5.69198088172043	5.330241	4.64944095698925	5.8400348172043	5.94625812903226	5.60870176344086	5.96640961290323	5.69779962365591	6.20913707526882	6.54199680645161	5.56286013978495	7.32171001075269	5.51075327956989	6.81272821505376	6.41849212903226	8.84456993548387	5.83676482795699	6.07641034408602	4.88780106451613	7.77537509677419	5.39334684946237	6.23224691397849	4.30360467741936	5.50048982795699	4.97405050537634	5.84946659139785	5.18452155913979	6.15341567741936	5.83591535483871	5.87560058064516	5.97238002150538	7.01319092473118	5.20685644086022	5.67907793548387	5.74198795698925	7.26677375268817
PPP3CA	11.1713681397849	9.63466009677419	10.5343960645161	9.66893002150538	10.0477340967742	10.8021179247312	9.55212765591398	9.73390694623656	9.44836268817204	9.437006	9.86828356989247	9.70288627956989	11.5089520322581	11.8795078602151	9.66301104301075	10.7061963225806	9.58370005376344	9.81331211827957	9.84313966666667	9.5692865483871	9.60139101075269	10.698262172043	11.0679941075269	11.3182709354839	9.7822075483871	10.0872398924731	9.85720111827957	9.65064370967742	9.53559237634409	10.5772547311828	9.54686464516129	9.73085751612903	11.5011221075269	9.82219192473118	11.3894647526882	10.0613507634409	9.79884295698925	10.6909295806452	10.1165064623656	9.71164292473118	9.83819058064516	9.99726419354839	10.0443337419355	10.4343110430108	9.55212765591398	11.3726172903226	9.68249819354839	11.1269225483871	9.57305205376344
PRDM1	8.70145102150538	8.41363816129032	8.3330582688172	7.91390629032258	6.02261756989247	5.80957211827957	6.16570213978495	7.65669612903226	6.7128171827957	9.01831693548387	5.99126316129032	8.72838793548387	8.27896359139785	8.83105723655914	9.1731853655914	8.54399632258064	6.62258244086022	6.03577169892473	9.57744093548387	6.2066256344086	6.77312501075269	8.43481093548387	8.85433872043011	8.99942096774194	8.51177043010753	6.45762331182796	8.39558531182796	6.09452492473118	8.30973293548387	5.50048982795699	4.00435629032258	7.0511127311828	6.87373612903226	9.44057178494624	7.78904531182796	7.14142390322581	9.45643029032258	9.74686121505376	6.06838576344086	9.50740275268817	9.30329184946237	8.60935183870968	7.11217152688172	7.7362504516129	8.26828239784946	9.41241841935484	10.0224842150538	9.47137920430107	8.8967975483871
PTTG1	11.9074867849462	9.66565683870968	10.9806304731183	10.9487256236559	10.3935991182796	9.24006209677419	10.4635648494624	10.2924207419355	10.3204380752688	10.972279172043	10.4176176129032	10.1870149139785	10.0982292473118	11.1101439032258	11.7125062903226	10.856142516129	10.1944920967742	9.6989585483871	11.7911579892473	9.27867305376344	10.848009483871	10.9755464086022	10.7329222795699	10.2469406989247	8.74988990322581	8.9334948172043	11.1201131075269	9.13649011827957	10.1055679354839	11.5578141075269	11.4975733333333	11.663968655914	8.91869401075269	10.3981982150538	11.4975733333333	10.594768655914	9.72710397849462	11.3787421827957	9.36639456989247	9.96835931182796	9.39881339784946	12.0227811827957	10.179327172043	9.06767864516129	9.60905441935484	10.3249959892473	10.1983175913978	11.0986314731183	8.84597783870968
PYGL	10.6854437956989	11.3425254193548	9.35470344086021	8.57600662365591	10.7431689892473	10.4002770860215	7.33636468817204	7.36293919354839	10.2809913548387	7.30692874193548	8.18569996774194	9.42755694623656	12.0378207634409	10.9989043548387	11.272159172043	11.3894647526882	9.84097776344086	11.9956489247312	11.028011344086	10.9361475591398	7.15466724731183	12.2653002365591	10.7746266129032	9.74533246236559	11.5319236344086	10.436322827957	9.50345923655914	8.47417777419355	11.5578141075269	10.6780442043011	7.28417230107527	10.9423969247312	7.88712175268817	8.56845332258064	11.5642543225806	11.2477431612903	7.53389965591398	9.79884295698925	9.56073677419355	10.3885132258065	11.9284640860215	9.64443639784946	11.0679941075269	9.25205960215054	9.41636517204301	10.5175237311828	6.72322859139785	10.7746266129032	12.3410980752688
RAB1A	8.65262360215054	2.231162	9.33314140860215	9.10971188172043	9.03757112903226	9.14849470967742	9.27328169892473	9.36018640860215	9.5639104516129	9.47096737634409	8.84760272043011	9.81553516129032	9.32150555913979	8.78278008602151	9.3628666344086	9.02634558064516	9.6081138172043	9.54304283870968	8.65973507526882	9.28303565591398	8.67962202150538	9.01931732258065	9.06368035483871	9.25743467741935	9.37545598924731	9.18636887096774	9.28083153763441	9.8580423655914	9.13307012903226	9.61025009677419	9.4439966344086	8.89417689247312	9.34819149462366	8.88857198924731	9.87529296774194	9.47004594623656	8.69574762365591	9.28863219354839	8.32903117204301	9.40627623655914	9.49444817204301	8.9965993655914	8.49036912903226	9.44352295698925	9.02904616129032	9.07348365591398	8.33441940860215	8.7525673655914	8.89807037634409
RAB21	9.2070838172043	9.71642706451613	7.6708275483871	8.74678466666667	9.42844607526882	8.8237242688172	9.16613251612903	9.67890889247312	9.55983058064516	9.75316631182796	9.8491256344086	9.08836710752688	7.35933768817204	9.46763266666667	9.69327019354839	8.04722898924731	8.08816776344086	9.3345175483871	9.04633708602151	7.38480979569892	9.96651777419355	8.96686474193548	8.88509733333333	9.56667297849462	7.2050334516129	9.49352690322581	7.80404980645161	8.78991619354839	9.96185148387097	8.78145056989247	7.91064658064516	8.45980653763441	9.27638089247312	8.75077561290323	9.90971172043011	9.65484953763441	8.79829847311828	7.59946568817204	8.01890121505376	8.86736383870968	7.35872225806452	9.19659438709677	8.63324839784946	9.78505282795699	8.27535740860215	8.51881315053763	9.08223869892473	8.8319560860215	7.81337704301075
RAB38	2.28170627956989	2.231162	2.231162	7.04219589247312	2.38296641935484	6.87149092473118	3.1141424516129	6.0522592688172	3.84841572043011	3.12888717204301	2.231162	4.38106707526882	10.2075932258065	7.01456367741936	11.0109386129032	9.1991045483871	8.87237202150538	4.94841917204301	8.55645224731183	2.9748495483871	4.13610390322581	3.84739256989247	3.67665851612903	4.10659119354839	3.11557092473118	7.39947631182796	4.8028331827957	2.25329416129032	2.74606876344086	10.3620474623656	2.231162	10.6678981290323	2.231162	2.261285	7.84515869892473	9.00634783870968	2.47024443010753	8.74867961290323	3.08987360215054	4.27924765591398	3.99276235483871	9.50607451612903	8.35192227956989	4.30950011827957	2.231162	6.60322051612903	4.06664303225806	10.4411824946237	6.72396566666667
RBBP5	4.68676386021505	6.00279269892473	4.79603397849462	4.73932367741936	2.8470206344086	3.89383317204301	3.39666386021505	3.22837319354839	3.42343894623656	2.38538680645161	3.49362922580645	3.24034007526882	3.36145183870968	3.38080130107527	3.33680277419355	3.78080752688172	3.98566678494624	3.75862887096774	3.97572711827957	4.39258258064516	4.3123242688172	4.61139843010753	2.46007979569892	3.2073805483871	4.04740013978495	3.05625002150538	3.47874187096774	2.35491497849462	3.14288962365591	3.16841509677419	2.95039903225806	2.37384610752688	2.23135915053763	2.86708631182796	2.90604675268817	2.42899079569892	2.48039304301075	2.77632147311828	3.13029875268817	2.41251643010753	2.25042756989247	2.231162	2.70829795698925	2.98817931182796	2.231162	3.07944894623656	4.54118865591398	3.53671470967742	3.8743791827957
RBM8A	8.91038529032258	9.8636998172043	7.99650984946237	7.60516501075269	9.98168437634409	9.83967204301075	9.99726419354839	8.54119394623656	7.95500211827957	9.79740911827957	9.9963330860215	8.64972504301075	7.44349508602151	9.39557752688172	9.50440638709677	7.90316840860215	8.19705744086022	8.55837206451613	9.33359555913978	8.077009	8.8366623655914	9.79140658064516	9.45688594623656	9.82454853763441	7.78720532258065	9.82454853763441	7.93233825806452	9.83871480645161	9.85634232258064	9.8603984516129	9.53642864516129	8.9834117311828	9.8966675483871	9.58467270967742	7.85727022580645	8.34537691397849	10.0613507634409	8.88246210752688	9.29990308602151	9.13500922580645	8.90672302150538	9.47857219354839	9.50918580645161	9.38483996774194	9.45772302150538	9.46625043010753	8.87047870967742	9.54124435483871	8.36647756989247
RHOV	5.76448065591398	5.77904868817204	9.37161450537634	6.04977958064516	8.51926708602151	8.24658483870968	6.88060104301075	8.28324093548387	7.26968231182796	6.45389039784946	6.67998130107527	7.99870070967742	9.14502968817204	4.31882397849462	7.12229460215054	9.9963330860215	9.13907061290323	7.09530567741936	7.72272906451613	9.18069423655914	4.49396415053763	8.63423383870968	6.60821479569892	8.44495732258065	7.30692874193548	9.83359637634409	8.19507669892473	6.00843393548387	6.35467188172043	8.38412986021505	4.74395655913978	7.78438934408602	6.12507174193548	6.15942050537634	9.64071109677419	9.0096007311828	8.46628411827957	8.67640201075269	7.44349508602151	9.59445724731183	7.77410302150538	6.77388202150538	11.1361291935484	8.04856680645161	8.52023933333333	10.5085371075269	4.30468215053763	10.046529172043	8.60666155913979
RIN2	2.27590153763441	2.27598107526882	2.29250439784946	2.231162	2.26880283870968	2.29949029032258	2.27529647311828	2.28017710752688	2.28598607526882	2.27549529032258	2.29695320430108	9.65385919354839	2.231162	2.3151271827957	2.27628452688172	2.231162	2.231162	2.29936868817204	2.26313787096774	2.27699175268817	2.30423327956989	2.33441213978495	2.295903	2.31333678494624	2.52518198924731	2.29373951612903	2.32669038709677	2.27885944086022	2.26947932258065	2.231162	2.23770788172043	2.27294488172043	2.26857116129032	2.26880283870968	2.26849594623656	2.27349622580645	9.47641269892473	2.27821443010753	2.39553169892473	2.27928815053763	2.23715743010753	2.27236315053763	2.47566853763441	10.2943289892473	2.59848247311828	2.27367344086022	10.0477340967742	2.29303707526882	2.32886158064516
RIT1	8.05157235483871	8.86259829032258	8.80471239784946	8.48699544086021	7.87868649462366	8.82795907526882	8.76814752688172	9.00590069892473	8.43529697849462	6.83639905376344	8.88209534408602	9.35826884946237	8.76814752688172	8.08971892473118	8.23231394623656	9.20445719354839	8.84316615053763	7.20437502150538	6.50179948387097	8.8766634516129	8.16962552688172	7.84819730107527	7.39710825806452	8.02931784946237	8.62409619354839	7.63047555913978	8.6103459139785	8.18392406451613	7.37403575268817	7.48332260215054	7.59559727956989	6.76858452688172	7.55520492473118	8.04944694623656	8.52335803225806	9.75467525806452	9.49972330107527	9.26897933333333	6.96030804301075	6.96998207526882	6.76236798924731	7.74731093548387	6.44786022580645	8.76902958064516	7.63952724731183	8.02811023655914	8.83332711827957	7.73341894623656	8.91869401075269
RNF2	6.56158197849462	4.51338172043011	5.43474989247312	4.74775359139785	4.98843483870968	5.71158161290323	4.58764793548387	4.71591195698925	4.98649713978495	3.68910539784946	5.09593766666667	4.66241591397849	4.54934912903226	4.83501689247312	5.01155052688172	4.76469108602151	5.30083747311828	4.61312080645161	4.51610617204301	4.85814292473118	4.58389493548387	4.74866629032258	4.73635732258064	4.40210149462366	5.34657107526882	4.30468215053763	5.16928124731183	4.45811892473118	4.53317091397849	4.50960498924731	5.37817897849462	4.13226203225806	3.40289672043011	3.50512480645161	4.93931508602151	4.10840676344086	4.95622529032258	4.82527860215054	3.63576083870968	3.83742076344086	4.59569796774194	4.45719203225806	4.78552783870968	4.66787522580645	2.72884308602151	4.61139843010753	4.39151533333333	4.72043662365591	4.67540516129032
RPA3	11.3455194623656	10.2943289892473	9.33491339784946	10.046529172043	10.2228685376344	8.34752153763441	10.6093513870968	11.2168719462366	10.7929019784946	10.6655154516129	11.1491542580645	10.4260931182796	9.56218640860215	10.0843466666667	10.546688655914	10.1149256129032	10.2809913548387	8.97637847311828	11.0986314731183	8.47071160215054	10.7163979354839	10.2584073333333	10.6317012473118	10.1927031075269	8.97095484946237	7.51061435483871	10.4682890967742	9.71336682795699	9.50484430107527	10.7665441075269	10.6137468172043	9.74488551612903	8.603299	10.3124404946237	9.81506384946237	9.4111163655914	10.5656146344086	9.97969815053763	10.4411824946237	10.5442106451613	7.42638341935484	9.81416040860215	9.42532772043011	7.1884834516129	7.37463640860215	9.2070838172043	9.51427070967742	10.2690835483871	8.7853885483871
RREB1	10.0359324408602	6.00439704301075	6.79975148387097	9.53601250537634	6.61777737634409	7.43331615053763	6.63686095698925	9.28083153763441	6.72984402150538	9.51912513978495	6.64529305376344	6.57903125806452	6.13418776344086	9.89248306451613	6.68653692473118	5.66604887096774	6.43404505376344	6.09612346236559	6.6134801827957	6.31085217204301	6.58034201075269	9.91258492473118	8.99984924731183	5.97061777419355	6.48719139784946	7.54950349462366	6.92422716129032	6.52706427956989	9.88964591397849	9.2711551827957	9.20532602150538	8.13919789247312	7.65831678494624	9.64167438709677	7.34488310752688	6.87598996774194	9.30454949462366	9.85902738709677	7.14014188172043	9.84601489247312	9.84097776344086	9.0100311827957	7.81894769892473	8.08473535483871	8.38713441935484	7.54950349462366	9.5338185483871	9.24708997849462	6.24030747311828
RRM2	12.1493661827957	9.77827922580645	9.84235424731183	10.6579893763441	9.79790624731183	9.29694795698925	9.69984267741935	10.7409169354839	11.8635135806452	12.2653002365591	8.77190920430107	9.35470344086021	9.85858011827957	9.55074912903226	12.1005798817204	12.0145986344086	9.78679056989247	9.04396308602151	10.9033983010753	9.80628292473118	9.74359032258065	11.5754808817204	9.74863804301075	11.5642543225806	8.55355027956989	9.28004641935484	11.8892431935484	9.65957920430107	9.15592630107527	11.5050839784946	12.8744906774194	11.9074867849462	7.52507464516129	9.9963330860215	12.801910172043	9.02498624731183	9.56166673118279	9.98721365591398	9.60534495698925	11.5050839784946	9.523184	12.0277295806452	10.0390845483871	9.8500341827957	9.29945935483871	9.39507212903226	9.80628292473118	11.2756988387097	8.74952829032258
RRP15	4.33529639784946	8.34275310752688	5.99843730107527	7.2050334516129	8.5568752688172	7.56779078494624	8.38324235483871	8.00024317204301	9.08757193548387	8.95105967741936	9.38347164516129	8.60666155913979	9.35554970967742	4.8783353655914	5.88387830107527	5.7556976344086	9.63544132258065	9.33409333333333	7.64377141935484	8.98805768817204	9.81039177419355	9.57744093548387	8.34126630107527	9.07590115053763	8.340281	8.53082112903226	8.70722876344086	8.44075553763441	9.38216065591398	9.40764277419355	9.86510598924731	8.99385550537634	5.0642064516129	9.49352690322581	9.56352309677419	9.69621304301075	9.71990707526882	8.92892861290323	8.23574197849462	8.20103201075269	6.62036155913979	9.17267724731183	7.76148764516129	7.60984229032258	5.16928124731183	9.43106817204301	7.35484876344086	9.90563719354839	9.15994646236559
RSRC1	8.66437060215054	6.86643872043011	7.08060433333333	7.97496361290323	7.60116951612903	8.22190658064516	8.32847546236559	9.76140686021505	7.85626046236559	8.62693467741935	7.82503729032258	7.47515975268817	9.23926677419355	8.08572758064516	8.7428706344086	8.04666132258065	7.85786992473118	6.89990223655914	7.73449664516129	6.15341567741936	7.52235210752688	7.14850853763441	8.21277533333333	8.90361575268817	8.31206950537634	7.14413227956989	8.80890456989247	6.3418166344086	7.80251088172043	8.0228205483871	9.289112	7.40811194623656	5.38815734408602	7.40811194623656	8.31816050537634	7.7401277311828	7.59707269892473	7.91980217204301	8.65592720430108	8.93720175268817	7.62879506451613	8.92079588172043	7.52840160215054	9.55983058064516	7.70620994623656	6.807302	6.34818955913978	9.12182498924731	6.57245150537634
RWDD1	11.4252913333333	11.4602897849462	11.5830333010753	12.4257437849462	11.2105538172043	11.2582636989247	11.7035829784946	12.4779939784946	11.5901963548387	11.8116953763441	11.6437487634409	10.7855980645161	10.6678981290323	11.3151583870968	12.3935456989247	11.4284893548387	11.9327350645161	11.396192172043	11.8317678172043	11.308852688172	11.2300336451613	11.1396640645161	11.6839890107527	10.4790549462366	10.9457261075269	11.4572318709677	10.7960632580645	10.6558004946237	10.7960632580645	11.6318094193548	12.0378207634409	11.5168032043011	11.1652104946237	11.6680226666667	11.893808311828	11.6318094193548	10.9989043548387	11.6603828602151	10.9663481935484	10.9755464086022	11.9510565053763	11.1785412688172	10.4023953548387	9.52643022580645	10.7459357419355	11.628492483871	11.6482175913978	11.8544020107527	10.9603627634409
S100A14	7.04032643010753	2.44562382795699	6.69366122580645	2.74242878494624	10.4498474731183	8.56889578494624	3.47957439784946	11.6014900645161	6.77660384946237	11.1460428064516	9.77092476344086	10.1029711827957	11.5237747204301	10.5037795698925	11.0140880752688	11.787332	8.01988451612903	11.8232738172043	10.1602745806452	9.51427070967742	7.77743132258064	5.49144082795699	10.8727090322581	8.63375307526882	8.95105967741936	9.69984267741935	8.29377047311828	9.30113204301075	5.95205369892473	10.4843401182796	2.70091882795699	7.95109844086021	10.5393994623656	11.7448656344086	12.6604495913978	11.1301129677419	6.47957966666667	10.7304474946237	9.2539135483871	3.11692129032258	8.47805556989247	10.6292120322581	10.4635648494624	10.1983175913978	11.1331614516129	9.58053412903226	2.39553169892473	12.4499364086022	9.88829178494624
S100A16	12.671675516129	8.2384807311828	12.6175425698925	12.5027120860215	12.0659307849462	11.7298904946237	9.05945276344086	12.867223516129	9.8696094516129	10.5106804623656	11.4862099892473	11.6162830860215	13.2582734516129	12.7813879784946	12.4845819032258	13.0448816666667	11.7411978387097	11.3816992473118	12.6112726451613	12.3462436129032	11.0309024946237	10.1378756774194	11.7951252903226	11.9871032795699	12.2371545483871	12.2852959462366	13.5143236236559	11.5127312473118	9.65649302150538	12.6175425698925	7.46239	12.4434107634409	12.5200682473118	12.867223516129	13.1680549139785	12.6528914086021	10.8359661182796	12.6112726451613	12.1754696989247	8.85703112903226	11.4395717849462	12.8603304193548	12.0098109784946	12.6054433548387	13.8494447634409	12.8904186989247	8.40330019354839	13.0118997634409	11.9610173225806
S100A2	12.5857978064516	3.298716	15.0855296129032	9.96545984946237	15.4133262365591	13.2395265268817	3.91951552688172	12.8403268817204	14.3531891505376	7.63563830107527	15.4624239784946	10.2861645806452	15.8421202795699	10.1998559569892	15.8421202795699	15.5842107849462	15.7325850537634	14.516421483871	15.5210225053763	15.3647794193548	3.05423859139785	12.3005391505376	13.0042244623656	14.7255229569892	14.8909461505376	15.1817942150538	15.0315052795699	4.71002803225806	13.3858450967742	15.6566689784946	7.08130369892473	15.8421202795699	7.92863006451613	12.1437773763441	15.7325850537634	15.7325850537634	10.4002770860215	16.0137717096774	9.6043983655914	10.1555873333333	3.52916505376344	15.0063412258065	9.79469148387097	15.4133262365591	8.95702549462366	15.2189160537634	3.37443732258065	15.8421202795699	15.7325850537634
S100A7	2.231162	2.231162	2.90157295698925	2.231162	7.20818375268817	6.56158197849462	2.4212224516129	8.64352653763441	2.231162	2.231162	2.231162	2.231162	10.3037568387097	10.2827689784946	10.4434074731183	14.2829353655914	6.13042692473118	2.231162	14.057689	2.44263294623656	2.231162	2.2557995483871	2.231162	8.22810804301075	9.43748810752688	9.01888766666667	2.231162	2.51562734408602	2.231162	14.1682607526882	2.231162	14.3531891505376	2.231162	9.21476527956989	2.44016151612903	2.44045786021505	2.29541524731183	8.39159309677419	4.82340680645161	2.231162	2.231162	10.4411824946237	2.231162	5.62745759139785	6.66294394623656	13.105330172043	2.231162	14.0422159032258	9.40807390322581
S100A8	6.74787876344086	5.57251746236559	9.91030723655914	5.10959507526882	2.81027191397849	3.46037595698925	7.05420769892473	7.97856686021505	6.87226452688172	7.99924979569892	8.1295404516129	4.93615667741935	7.89641484946237	6.92636467741935	8.83105723655914	8.56654146236559	8.15777775268817	5.75487837634409	6.7644626344086	6.75518075268817	4.67135544086022	9.20234952688172	9.97276007526882	7.75124266666667	8.73138424731183	7.87433113978495	7.89016709677419	5.07720389247312	4.79391874193548	9.18328807526882	6.94461194623656	9.36114478494624	9.19306631182796	7.84819730107527	8.81868080645161	8.01988451612903	9.51518688172043	5.30482116129032	9.32649834408602	8.67740509677419	9.83967204301075	9.1956326344086	4.07888456989247	4.71786160215054	3.77657178494624	8.89458579569892	6.21239286021505	8.70818195698925	6.73849487096774
S100A9	9.78554240860215	6.04742838709677	10.6579893763441	8.69020368817204	10.8359661182796	10.6389682150538	12.0568624946237	12.2547166774194	8.78991619354839	11.3051815698925	5.54473740860215	11.3620129462366	15.2189160537634	11.1010966989247	14.5320748172043	15.4624239784946	13.105330172043	5.33285679569893	15.2189160537634	6.09696860215054	10.1087002903226	8.83287132258065	9.58467270967742	13.0361985053763	13.2762407956989	13.1844515376344	10.1149256129032	11.7257843548387	9.77827922580645	14.5993559892473	5.43930321505376	15.3647794193548	7.83267141935484	12.5520424946237	13.3364454086022	13.0794283870968	10.7329222795699	12.943066827957	8.40927429032258	8.0737828172043	12.7403347204301	12.5794805913979	14.1682607526882	11.5939897419355	11.9738370967742	14.4333501612903	5.57509651612903	14.3333983333333	13.6293408602151
SAR1A	5.52114374193548	9.44186470967742	8.41363816129032	3.76832189247312	9.11737483870968	9.56578738709677	3.03405059139785	7.4361931827957	9.31178982795699	2.87915550537634	3.23676368817204	2.92216376344086	9.09134313978495	3.83109761290323	4.90374077419355	5.18452155913979	3.76915203225806	9.98821488172043	3.45796231182796	7.23436211827957	9.94162084946237	3.30909219354839	3.58569212903226	3.69247539784946	7.55884823655914	9.61210541935484	4.45027196774194	9.06532270967742	4.72982265591398	3.69822677419355	9.20319852688172	9.80189260215054	9.80530572043011	9.76516975268817	9.63595401075269	9.3145897311828	10.0693112258065	9.67081052688172	8.67915044086022	9.60534495698925	9.60139101075269	3.09133762365591	3.22906239784946	8.67591967741935	9.36420997849462	9.45860560215054	7.93731904301075	5.50628435483871	9.36639456989247
SBSN	4.23755752688172	2.24391089247312	2.2520375483871	2.2563344516129	2.24594967741935	2.2609748172043	2.24110176344086	2.24282264516129	2.24808979569892	2.24149892473118	2.25181043010753	2.24288578494624	7.65718629032258	2.2605211344086	10.3022196451613	10.1870149139785	2.261285	2.26077094623656	9.46224293548387	2.24924121505376	2.25851549462366	2.25749720430108	2.2522766344086	2.26252725806452	2.98763984946237	2.231162	4.49868374193548	2.24467525806452	2.32682919354839	8.55964909677419	2.25405349462366	5.36764260215054	2.23244959139785	2.23983431182796	2.36682901075269	2.23998220430108	2.24072963978495	2.24440456989247	2.25083634408602	2.24409684946237	2.23224439784946	2.24042797849462	5.55663259139785	2.25341091397849	3.52420194623656	2.24093183870968	2.24419137634409	10.7639733655914	2.27183538709677
SCCPDH	8.71515175268817	8.97596692473118	8.57966053763441	7.62997890322581	12.1905606774194	9.21347031182796	9.65910210752688	4.65710338709677	8.25547677419355	6.7184035483871	8.72140667741935	9.60941307526882	8.20975407526882	7.46481274193548	8.14592124731183	8.81916711827957	12.4140187849462	9.50304801075269	7.87664586021505	9.07590115053763	8.19008674193548	9.48477841935484	9.31912841935484	7.51833084946237	9.86601288172043	7.69811146236559	8.46976950537634	8.66296707526882	6.93047123655914	8.45161407526882	7.26906915053763	6.97573288172043	9.96185148387097	7.5625425483871	8.50525467741936	7.19041825806452	12.6604495913978	8.44782984946237	7.67835249462366	12.8532340537634	9.4635261827957	9.33314140860215	9.94811569892473	8.60190588172043	6.67768058064516	9.65741211827957	9.25743467741935	9.33981823655914	8.94432701075269
SCD	9.47895839784946	7.97085175268817	9.22424435483871	8.74233170967742	9.74959723655914	9.98893217204301	2.33406809677419	8.82922170967742	8.98155602150538	8.25991132258065	9.3345175483871	3.74083319354839	8.45014572043011	8.98385398924731	8.93927511827957	9.44746825806452	8.65637059139785	9.71252125806452	9.65339531182796	8.46427109677419	8.44021074193548	9.03337520430108	9.84186107526882	9.44932637634409	9.79277174193548	10.1870149139785	6.10004864516129	8.74778906451613	9.45234076344086	7.8634427311828	9.16438264516129	8.43002922580645	8.28820946236559	5.37640812903226	4.73556816129032	9.07954665591398	9.5323073655914	8.94395723655914	8.60851935483871	3.12379556989247	9.04677622580645	8.26929748387097	2.56908479569892	8.76866109677419	8.37840315053763	8.95752604301075	9.09516672043011	9.49624351612903	9.5255553655914
SCP2	11.9738370967742	12.0002362365591	13.0448816666667	12.5794805913979	12.5396123548387	12.8603304193548	12.3586305483871	12.1195201182796	12.6860257419355	12.1241291075269	12.7880933225806	12.1709085591398	12.8836669247312	12.4140187849462	12.1395047204301	12.1709085591398	13.0879142795699	12.5027120860215	11.7448656344086	12.7336292258065	12.3935456989247	12.624411483871	12.2653002365591	12.6860257419355	12.7336292258065	12.7403347204301	12.7555034408602	12.6928803763441	12.1395047204301	12.0614273010753	12.0471383763441	9.83771355913978	12.4901909569892	13.3554138387097	12.624411483871	12.7117707634409	12.9643601290323	12.1754696989247	12.867223516129	12.624411483871	12.9708570860215	12.4201337634409	9.80270612903226	13.2292836129032	13.0282104086022	12.7117707634409	12.2596366774194	12.0850728709677	12.8230771182796
SDC4	10.7304474946237	11.8892431935484	12.8230771182796	12.0707703333333	13.3736394193548	12.8230771182796	11.6084343010753	10.0529907956989	12.6665253548387	13.0448816666667	12.3364741827957	11.8076979032258	12.3529649569892	12.2421668602151	10.819194827957	11.4935414623656	11.8713898817204	11.3182709354839	12.2547166774194	12.6788062258065	10.6043717956989	12.5396123548387	10.7355103978495	12.4722736344086	13.096998516129	12.1596620645161	12.7403347204301	11.9415194193548	12.0002362365591	11.8757529139785	8.33261197849462	12.0098109784946	12.6528914086021	12.1905606774194	12.5794805913979	11.9368626129032	12.3706148602151	12.1493661827957	11.9656339677419	12.5651688494624	12.4083117956989	12.2048927311828	13.2660476129032	13.5921069354839	13.3630759569892	12.2696558387097	9.18419912903226	11.6118721397849	12.631350172043
SDF2L1	3.44959431182796	3.63775776344086	3.5929788172043	4.81785301075269	3.88058551612903	4.27460253763441	4.98256501075269	5.95824493548387	4.65609904301075	4.16631537634409	3.36245064516129	4.09260612903226	5.14505108602151	4.1283451827957	4.1508887311828	5.15722211827957	5.1048118172043	4.2494422688172	4.47059951612903	4.14535027956989	4.72890246236559	4.34507247311828	4.26024472043011	4.6278886344086	5.39947465591398	3.51571661290323	4.4524436344086	4.8243093655914	4.64066913978495	4.88030435483871	4.22903906451613	4.24173079569892	3.06465934408602	4.61312080645161	4.22215956989247	2.96089103225806	4.17971231182796	4.31457746236559	3.9698922688172	4.17614988172043	2.91328306451613	4.05764867741935	4.13793411827957	4.1283451827957	4.04366605376344	3.94619610752688	3.67818233333333	3.75862887096774	4.32828570967742
SEC22B	3.4518696344086	5.10776165591398	2.74242878494624	3.93026044086022	2.60949270967742	2.34406475268817	3.19476570967742	7.23714738709677	4.34714809677419	2.8784872688172	2.7414557311828	3.25157768817204	3.18963987096774	3.69660323655914	3.75353406451613	3.32426901075269	4.30170062365591	4.83501689247312	2.61159606451613	3.28469523655914	3.78948822580645	2.72234384946237	3.8648606344086	5.00038629032258	3.37714890322581	3.33759993548387	3.48613277419355	3.95340894623656	2.6252204516129	4.81232946236559	2.6720593655914	3.18538835483871	2.87915550537634	3.21267972043011	3.34071721505376	4.21928661290323	2.64459951612903	3.33001549462366	2.231162	3.24034007526882	2.5675446344086	3.26753133333333	3.19249341935484	3.59785572043011	2.63237197849462	2.61584821505376	2.84407009677419	3.25771587096774	4.62988366666667
SERINC5	9.68158917204301	7.63626429032258	10.8301896344086	8.8770996344086	11.6118721397849	11.3787421827957	10.1616711290323	10.9141757419355	11.2010379139785	8.81182798924731	11.787332	11.5869919032258	10.7086484623656	10.7665441075269	10.2469406989247	11.1522670645161	11.9368626129032	11.2918696451613	8.69810470967742	11.7212892365591	10.586799516129	11.6603828602151	10.1469455053763	10.1231936989247	11.7525198387097	12.2478855483871	11.9780335913978	10.3291082903226	11.2692512473118	9.89838027956989	7.6731242688172	8.52381331182796	11.5683801505376	10.3752756344086	11.7334956774194	11.4252913333333	11.4358358387097	9.80994691397849	11.4430704516129	11.0412268602151	12.2963825913978	8.36929905376344	11.8036470752688	10.7587020215054	12.5520424946237	12.3820678924731	10.3795931182796	9.55523884946237	11.4395717849462
SERPINB13	2.25341091397849	2.24063164516129	2.35681280645161	2.25237624731183	2.24358594623656	6.42820359139785	2.24585896774194	2.24889475268817	2.24539790322581	2.24590584946237	2.25773883870968	2.2481894516129	8.30054927956989	2.25726546236559	6.92636467741935	6.18297305376344	6.60238252688172	2.26728176344086	8.79786975268817	2.25380206451613	2.25398505376344	6.23787448387097	2.25974227956989	6.05963787096774	2.26825610752688	9.79009295698925	2.231162	2.24142513978495	2.24612534408602	9.44525135483871	2.26120356989247	9.82040130107527	2.23360219354839	3.98925097849462	7.93832078494624	9.84687660215054	2.24414288172043	2.24851033333333	2.24729308602151	2.24093183870968	2.23285330107527	9.49840250537634	2.23671186021505	2.30025720430108	2.23641210752688	8.78182637634409	2.24134497849462	9.66217625806452	6.93788423655914
SERPINB3	6.68291780645161	2.89662589247312	9.4033019139785	11.7557467204301	9.92188730107527	8.82140586021505	2.61673658064516	4.64944095698925	3.16414964516129	2.30127137634409	3.5566514516129	4.14719156989247	13.6402628817204	6.60238252688172	12.2421668602151	13.4716333010753	12.3529649569892	3.2073805483871	11.6797836451613	7.59707269892473	2.74457469892473	9.69433048387097	9.40931330107527	13.3630759569892	6.21753384946237	12.7953109032258	3.53840507526882	2.89361125806452	2.67630852688172	12.8403268817204	2.27494282795699	12.4378886344086	2.88153893548387	9.91815648387097	13.8769537741935	14.1966079462366	3.63775776344086	12.631350172043	2.27097640860215	3.52347962365591	2.68751490322581	11.0557719569892	2.95116493548387	3.8157656344086	3.38150587096774	14.1837903225806	2.72475134408602	13.0448816666667	9.77141198924731
SERPINB4	7.19914109677419	2.231162	6.88607362365591	11.0646060967742	7.26361515053763	8.51177043010753	2.231162	2.231162	2.231162	2.231162	2.231162	2.231162	12.3706148602151	6.7608794516129	10.2726791827957	12.4434107634409	10.8110146236559	2.231162	11.4714687311828	2.231162	2.231162	3.75862887096774	7.45294056989247	11.7748715268817	2.231162	11.0804726021505	2.231162	2.231162	2.231162	12.3268297634409	2.231162	12.2800990967742	2.231162	7.53733978494624	12.0614273010753	14.0254937096774	2.231162	10.7587020215054	2.231162	2.231162	2.231162	10.4260931182796	2.231162	2.231162	2.231162	13.8494447634409	2.231162	12.8403268817204	8.03665446236559
SERTAD4	3.71000970967742	2.98817931182796	9.76736697849462	4.56587351612903	6.18447572043011	6.34492483870968	3.40520322580645	3.57061332258065	5.48115544086022	3.11557092473118	5.53111824731183	7.04156770967742	3.47533050537634	8.43431823655914	5.51075327956989	5.39512148387097	8.8083736344086	4.45626117204301	5.19627404301075	7.15642475268817	4.98923794623656	5.90868909677419	8.65223062365591	6.4370427311828	9.54726484946237	6.94710833333333	6.84785370967742	6.98888203225806	5.38733886021505	6.97420193548387	3.13588743010753	6.44353741935484	6.63964319354839	6.50743806451613	8.9705496344086	7.95883593548387	9.38347164516129	5.90529132258064	6.96726635483871	3.41950444086021	6.58839360215054	6.93506617204301	5.44633116129032	8.53489484946236	7.57582947311828	9.33008240860215	6.98394033333333	6.34341017204301	7.40691839784946
SET	12.9286035053763	13.0118997634409	12.9356880860215	11.7832315376344	12.8603304193548	12.6528914086021	12.5266280860215	12.1241291075269	12.4554366344086	13.2986653333333	12.9643601290323	12.8466709247312	9.78048078494624	12.9573856989247	12.4257437849462	12.8319831612903	12.6458419569892	11.8405693763441	12.5266280860215	12.867223516129	12.4722736344086	12.3063808602151	12.6528914086021	12.2963825913978	12.1544383870968	12.075105172043	12.1286987741935	12.6054433548387	12.7117707634409	12.4611620752688	13.8769537741935	12.2852959462366	9.10684098924731	11.8497017741935	12.2048927311828	11.9780335913978	9.82085429032258	12.1905606774194	12.5396123548387	12.5721695053763	9.80354088172043	12.5991411612903	11.7448656344086	10.099876	10.0500205268817	9.72280632258065	12.4434107634409	11.9699893763441	12.6928803763441
SLC35E3	8.02381219354839	7.76240910752688	7.99968775268817	8.08108527956989	7.61683453763441	7.21196653763441	7.87000266666667	7.90700703225806	8.36395478494624	7.26906915053763	7.46044496774194	7.75851180645161	7.47267621505376	8.35721824731183	8.53122070967742	7.9015987311828	8.16721234408602	9.33893987096774	7.24367913978495	7.57641664516129	8.38664744086022	8.53948267741936	7.23548366666667	7.35429010752688	7.86002550537634	7.76417380645161	8.42122151612903	9.6235481827957	7.8266602688172	9.03757112903226	6.96932420430108	9.35654374193548	6.98188475268817	7.04156770967742	7.85895480645161	12.2547166774194	6.62187862365591	7.93503662365591	6.68369170967742	6.90330598924731	6.18859753763441	5.59626633333333	8.40330019354839	11.0197221827957	7.62703275268817	7.22880053763441	7.7923775483871	7.55410639784946	8.98473023655914
SLC39A4	10.4411824946237	6.70627482795699	8.31561346236559	9.66301104301075	10.9514286344086	11.5869919032258	7.15094788172043	8.89850770967742	9.819462	6.83280486021505	9.45731590322581	9.62307494623656	10.5442106451613	9.3345175483871	9.30896733333333	9.09014276344086	8.57822479569892	9.8414325483871	8.94921909677419	9.83967204301075	8.0228205483871	9.51819188172043	10.0706785483871	8.21509677419355	8.86259829032258	7.75908858064516	9.00739223655914	8.04617279569892	11.2884075913978	9.85902738709677	8.70818195698925	9.38179291397849	10.7482549462366	8.63981598924731	10.2398743548387	8.8366623655914	9.29224491397849	9.09605786021505	8.21372294623656	7.25701988172043	9.15949683870968	9.30752139784946	10.7278485268817	9.80760631182796	11.2331310967742	8.81230649462366	5.2935772688172	9.52139044086021	9.91258492473118
SLPI	7.85786992473118	5.98499421505376	7.69298270967742	4.58389493548387	11.6014900645161	7.69522470967742	3.29448488172043	10.5563176129032	9.14598805376344	9.82454853763441	9.76690579569892	7.77239253763441	13.5808509032258	8.32366391397849	13.5049726451613	13.5143236236559	10.3686274623656	7.72117020430108	13.6402628817204	13.1500461505376	5.88319669892473	9.85351016129032	10.8536702580645	14.7622695483871	10.7255712903226	12.1437773763441	7.54378504301075	5.57843137634409	8.01780210752688	12.1754696989247	3.13378632258065	12.3706148602151	11.8116953763441	6.97747093548387	14.1017147849462	13.1680549139785	7.45054552688172	13.4924599892473	9.84097776344086	7.48389947311828	3.03479382795699	10.4745002150538	7.98534131182796	12.6928803763441	9.25875891397849	12.9141805698925	2.89470765591398	12.4779939784946	12.3820678924731
SNAI2	12.8979071612903	13.3554138387097	10.4475266451613	10.8536702580645	7.74603775268817	10.1339502150538	8.82698469892473	5.98880350537634	10.9695476451613	6.50526934408602	9.60581279569892	6.89711259139785	12.1043929784946	10.4176176129032	12.9573856989247	12.4499364086022	11.3252187849462	12.1949122580645	10.4343110430108	10.7639733655914	8.16440450537634	11.3252187849462	12.1905606774194	11.6318094193548	12.1096420537634	11.4751909784946	8.63138844086022	9.98629072043011	11.0223919677419	12.9643601290323	9.67795122580645	11.4318735053763	9.72569698924731	10.7409169354839	12.6928803763441	12.0614273010753	8.79386377419355	10.456514	8.0795183655914	9.77092476344086	9.29522476344086	9.5236754516129	8.2384807311828	11.3118273333333	8.21659234408602	10.8052715268817	9.85634232258064	12.0277295806452	11.8757529139785
SPRR1B	2.23879716129032	2.231162	2.231162	2.231162	2.62974667741935	2.231162	7.7244833655914	2.91109596774194	2.231162	2.231162	2.231162	3.33448604301075	13.8902090430108	5.18065053763441	12.4140187849462	13.5049726451613	4.4591073655914	2.72289367741935	10.2943289892473	2.231162	2.231162	2.5488111827957	2.231162	9.70937091397849	3.69333751612903	11.1584880752688	7.49559975268817	2.231162	2.231162	12.7336292258065	2.231162	11.3854985698925	2.23138178494624	7.81505149462366	8.74541941935484	8.42806695698925	2.28627872043011	2.44375041935484	2.231162	2.231162	2.231162	7.34794296774194	6.07487024731183	2.35473706451613	2.28246667741935	10.4116299139785	2.231162	11.8713898817204	7.83587189247312
SQLE	8.39771561290323	8.50990565591398	8.47025687096774	9.17901867741936	8.31865415053763	5.16252615053763	9.9411312688172	8.65546477419355	5.71936696774194	8.10537664516129	7.73227258064516	9.06053784946237	9.37719979569892	9.24006209677419	8.98196147311828	6.71766064516129	8.41412115053763	7.52840160215054	9.03200305376344	8.96027290322581	8.91603598924731	9.15728839784946	9.51695044086022	8.34893404301075	9.74226823655914	8.97829020430108	9.1033995483871	8.99425884946237	8.51035498924731	9.55390382795699	7.56779078494624	9.93700366666667	9.17770260215054	9.7383617311828	10.0133614731183	9.5760912688172	7.77639111827957	8.95253267741935	8.46976950537634	5.61287347311828	9.69984267741935	8.83247407526882	4.79603397849462	9.66521461290323	10.0693112258065	7.9238522688172	9.97199901075269	7.32608137634409	8.44782984946237
SRPRB	9.34518303225807	8.08971892473118	7.72169925806452	9.60392535483871	9.91192658064516	9.83008116129032	8.94028166666667	3.4556232688172	7.87000266666667	8.16612098924731	9.87681622580645	9.77141198924731	7.53389965591398	9.72179822580645	8.78051247311828	9.76690579569892	8.55407197849462	9.1991045483871	8.7372828172043	9.8486961827957	8.05884213978495	9.63914998924731	7.9377873655914	9.02498624731183	9.1002091827957	10.1812763978495	9.83511141935484	7.74335287096774	8.99850525806452	7.40003865591398	8.71919868817204	9.62836629032258	9.41725788172043	9.9441947311828	8.55455837634409	8.86691766666667	8.95382375268817	7.7651752688172	8.80609021505376	8.38944970967742	9.71164292473118	8.91513662365591	9.47733289247312	9.64021640860215	9.38686692473118	8.86121964516129	8.1980786344086	9.40674765591398	9.71680980645161
STK17B	6.93240186021505	4.41931453763441	8.84018677419355	7.52683904301075	8.04296567741935	2.91328306451613	7.07682002150538	9.64273594623656	8.90455676344086	7.03114884946237	8.02546984946236	4.32222955913979	4.78207750537634	7.21386308602151	6.47957966666667	9.42532772043011	4.97221365591398	2.9412231827957	4.03715808602151	8.50661724731183	7.51895770967742	9.53143667741936	5.30482116129032	6.1744305483871	8.7278948172043	5.37116135483871	9.64547255913978	6.39854006451613	5.9672104516129	5.74957923655914	8.39817958064516	4.26599382795699	3.86031848387097	8.1481115483871	3.9560918172043	5.55928324731183	3.61365584946237	4.34184956989247	9.75908652688172	5.57509651612903	7.27544623655914	5.66096102150538	9.16299423655914	10.0146507956989	4.47271078494624	3.59142498924731	5.66948250537634	7.16325819354839	4.04829916129032
SUMF2	11.0616103333333	9.4119201827957	8.40494179569892	9.95384975268817	8.88811969892473	9.11155177419355	7.17822132258065	8.34845617204301	9.8636998172043	7.78297915053763	8.41458938709677	7.51061435483871	8.30255104301075	8.31705346236559	8.32105665591398	9.38266760215054	8.07339490322581	9.37505531182796	9.5338185483871	10.7540552365591	8.36202003225806	9.15632965591398	9.06099460215054	8.78051247311828	9.48615464516129	9.17818030107527	9.23395412903226	9.03475874193548	10.0244906021505	9.91550348387097	9.05945276344086	8.54164189247312	8.59219633333333	8.61569805376344	8.33932388172043	8.55921004301075	8.63224877419355	8.08527991397849	8.58557521505376	8.40588501075269	8.42026508602151	7.77807421505376	10.0818535806452	8.06684548387097	8.41033596774194	8.94693710752688	8.36551372043011	8.59367131182796	9.9608896344086
SYT8	6.49580825806452	5.44899379569893	8.43878072043011	5.57595103225806	9.79933853763441	7.75908858064516	6.91128248387097	8.0376785483871	9.10063632258064	5.28987475268817	10.4475266451613	6.48023337634409	5.95676986021505	5.51351167741935	6.25225505376344	5.98728750537634	6.91944074193548	10.563171827957	7.56005935483871	10.4069296774194	3.843057	10.7987586989247	6.45902298924731	6.54914778494624	5.80057244086021	6.31003005376344	6.91542223655914	6.31540341935484	9.34775430107527	5.08387849462366	4.17126862365591	7.83211960215054	7.15273501075269	6.61056486021505	9.39135646236559	8.61343910752688	6.14869709677419	6.9763118172043	8.69716484946237	6.93240186021505	8.1808333655914	6.60744651612903	8.9649950860215	10.4659952903226	7.84695103225806	11.1101439032258	4.15295016129032	4.90374077419355	8.47121382795699
TCN1	3.8157656344086	2.79748993548387	12.0378207634409	4.91652734408602	8.31959616129032	5.79108995698925	3.49617402150538	4.5046812688172	4.86548283870968	3.11341466666667	13.6906548924731	4.27460253763441	3.82507568817204	10.0564159569892	5.87399108602151	9.4347583655914	12.1334656236559	3.79638874193548	4.32028808602151	3.69576966666667	3.01898201075269	3.64099892473118	10.1504642688172	10.0061255913978	4.89136047311828	11.1424627956989	8.63746204301075	3.40460678494624	13.0201866666667	8.55837206451613	3.64553887096774	3.52501256989247	11.9562696451613	6.08435106451613	13.1500461505376	13.7966157204301	10.9695476451613	10.9196180967742	3.78762744086022	8.23231394623656	4.49482960215054	4.65514489247312	4.34624624731183	3.69247539784946	5.55387849462366	12.7066005806452	3.15663516129032	11.748881483871	6.18297305376344
TFAP2C	6.28707803225806	3.20808756989247	2.231162	9.90735117204301	9.09347204301075	8.48942767741936	7.50095780645161	8.25947417204301	9.00780707526882	9.91192658064516	9.10640887096774	9.87337947311828	8.28666950537634	9.50572806451613	3.6393756344086	2.41540259139785	8.95437129032258	7.39884543010753	8.95153446236559	8.23901830107527	2.231162	8.82698469892473	8.26566195698925	9.8580423655914	9.35916924731183	8.78362831182796	2.79195948387097	7.33126869892473	7.85074004301075	9.58875280645161	2.85297913978495	9.16653591397849	2.37531783870968	8.99942096774194	8.17832464516129	8.2384807311828	8.4567121827957	7.67502243010753	2.23361670967742	8.24812308602151	6.77312501075269	8.87516076344086	8.92291174193548	9.07907956989247	9.87383613978495	8.21372294623656	4.09897769892473	8.88632941935484	9.6081138172043
TLK1	6.39418130107527	4.40892987096774	3.73741333333333	3.56140449462366	3.78165108602151	3.73567288172043	3.49448084946237	3.5566514516129	3.84207443010753	3.44959431182796	3.83477933333333	4.43161376344086	4.67331404301075	5.55576177419355	3.64639868817204	3.61540337634409	3.51981703225806	3.76735301075269	9.6081138172043	3.59785572043011	5.36764260215054	3.91235294623656	3.38384893548387	3.53589129032258	4.03807569892473	3.13588743010753	3.82770221505376	3.18963987096774	3.42343894623656	2.65401868817204	3.64456402150538	3.13505856989247	3.23613924731183	4.07219350537634	4.79695197849462	4.81963251612903	3.45277241935484	3.6501522688172	3.75589551612903	3.49860893548387	9.67081052688172	3.59217632258065	9.60139101075269	9.98821488172043	9.66565683870968	3.4518696344086	3.36145183870968	3.97572711827957	3.91604856989247
TM4SF1	6.41132207526882	9.42934887096774	9.08710983870968	9.19965420430107	2.27821443010753	9.20319852688172	8.43679404301075	2.29506527956989	9.21711876344086	2.33208707526882	2.31599851075269	2.31031537634409	2.3151271827957	4.25521646236559	2.29016847849462	2.30702356989247	9.91614304301075	9.72480012903226	8.63375307526882	9.15592630107527	8.7525673655914	9.55749693548387	4.28916076344086	8.68551124731183	8.50174234408602	2.61914722580645	8.96547666666667	2.2920723655914	9.87051913978495	2.2979166344086	8.04898084946237	2.28211220430108	5.49672913978495	5.31008409677419	7.851855	6.85210377419355	9.91878788172043	6.68718070967742	4.42579094623656	8.66673192473118	9.25434756989247	3.320407	8.08971892473118	9.44746825806452	8.01406595698925	6.35051683870968	8.96723201075269	8.67788920430108	9.16299423655914
TMEM144	3.91951552688172	6.11109510752688	4.96087107526882	4.17019964516129	4.37332234408602	4.96807201075269	5.3819596344086	5.6369056344086	4.9402421827957	5.80542834408602	5.64702487096774	4.52186886021505	5.65146407526882	6.41132207526882	5.67740506451613	4.40001847311828	4.80173283870968	4.35005217204301	3.81055996774194	5.13156065591398	5.55309132258065	4.73556816129032	5.04659851612903	5.13353204301075	4.71786160215054	4.00734376344086	4.84010183870968	4.70604666666667	4.49689959139785	4.12155609677419	3.74612619354839	3.73223343010753	5.39512148387097	3.89049396774194	4.57994744086021	5.06235315053763	3.80001012903226	4.40521370967742	3.74356859139785	4.33116369892473	4.02574825806452	3.70497506451613	3.91790550537634	4.29191460215054	3.67665851612903	4.28996976344086	5.26577703225806	4.1909968172043	4.70706578494624
TMEM19	7.72882203225806	9.40286065591398	9.30198670967742	8.31161565591398	7.75344064516129	7.23257983870968	9.19659438709677	8.97876006451613	9.57868756989247	8.66860680645161	8.85910548387097	8.71962138709677	8.57362369892473	8.12023223655914	9.42575893548387	7.91833389247312	9.00739223655914	5.40302646236559	7.7651752688172	9.98549495698925	9.22295850537634	9.91030723655914	8.19272690322581	9.90971172043011	8.90672302150538	8.40198637634409	8.17931307526882	9.64643260215054	9.35081937634409	9.36339748387097	7.77010523655914	8.77376613978495	7.92332555913979	7.81106127956989	8.55048822580645	9.88493322580645	6.97486295698925	9.21054770967742	7.13257248387097	8.66296707526882	7.3393138172043	8.67115017204301	7.5065102688172	7.13812369892473	4.31049155913978	9.38179291397849	7.42041139784946	9.07907956989247	9.30938439784946
TMEM45A	10.3475746774194	11.2331310967742	12.8165042043011	13.3736394193548	9.70243682795699	7.65071351612903	7.83424377419355	9.13500922580645	5.79645151612903	12.1005798817204	5.95992825806452	5.60745197849462	12.075105172043	11.7951252903226	11.6318094193548	11.8196685053763	12.7186951075269	8.54206164516129	11.1162116129032	11.4751909784946	7.99044938709677	8.29077669892473	10.7540552365591	14.5993559892473	9.22860055913979	13.7966157204301	12.1905606774194	10.2943289892473	9.56119167741936	11.7212892365591	9.14773909677419	10.3518908817204	9.09310206451613	10.3960594516129	10.3731075591398	13.5808509032258	6.92498448387097	13.3858450967742	6.21378956989247	9.64730288172043	9.41954825806452	10.1998559569892	6.34654304301075	6.15269505376344	7.20151198924731	13.7812294408602	8.24242104301075	13.3736394193548	12.7667651075269
TMEM50A	9.3616211827957	11.7911579892473	12.1996370322581	9.79238765591398	9.80940295698925	9.26096719354839	12.5200682473118	8.30815734408602	12.0523393978495	12.7000068387097	9.51009087096774	9.02634558064516	9.69621304301075	9.74182347311828	9.25028093548387	9.83008116129032	9.47777360215054	9.44186470967742	9.02727608602151	11.6603828602151	12.1754696989247	11.6118721397849	8.84760272043011	12.1334656236559	11.6245901397849	9.35654374193548	12.3364741827957	11.9871032795699	9.8859883655914	9.41415876344086	9.66852224731183	9.52740889247312	9.43922032258065	9.11065152688172	9.04913675268817	9.61995783870968	9.07763589247312	9.80806101075269	9.06447511827957	12.1652394301075	9.70713743010753	9.46083439784946	7.94208669892473	12.1709085591398	8.32146968817204	9.60041966666667	9.9269602688172	9.80806101075269	12.0523393978495
TMEM50B	8.72619898924731	9.89390177419355	7.73675196774194	8.04127878494624	8.87561434408602	8.92751422580645	4.12635504301075	4.06874368817204	9.74488551612903	9.33174470967742	9.88057433333333	3.99014165591398	8.40927429032258	8.59460622580645	9.30246643010753	8.76866109677419	9.0965465483871	9.92128707526882	7.7026274516129	9.44570950537634	9.89997588172043	9.3066844516129	9.45995304301075	3.97357920430108	9.58829296774194	8.69938990322581	9.81135241935484	9.57784474193548	9.45643029032258	8.80979968817204	9.53713144086021	7.90418097849462	9.29825619354839	9.60139101075269	9.05448149462366	9.1754201827957	9.92762239784946	9.61166733333333	9.53016312903226	9.88255877419355	8.98525277419355	8.52071068817204	7.69690753763441	9.31954694623656	7.75222098924731	9.33810584946237	10.0588494193548	9.16299423655914	9.86870474193548
TNNI2	2.31776061290323	2.3125547311828	7.1897672688172	2.33940901075269	2.7891667311828	3.49617402150538	2.31154107526882	2.31703950537634	4.06143090322581	2.3125547311828	2.46456230107527	2.31675641935484	2.32313422580645	2.231162	2.31726356451613	2.33406809677419	2.37207388172043	6.21151378494624	2.29056755913978	7.82352315053763	2.231162	8.22702910752688	2.31171086021505	2.36208621505376	2.35984182795699	2.33589825806452	2.38496903225806	2.3151271827957	3.3502722688172	2.32160217204301	2.231162	2.28702219354839	2.27426130107527	2.3070853655914	5.95824493548387	4.21851962365591	2.304908	2.32177333333333	4.82738307526882	2.31579776344086	2.24824596774194	3.34641480645161	6.7398420860215	8.5042094516129	2.2756943655914	8.92710220430108	2.231162	2.23927976344086	6.19324329032258
TNNT3	2.25927032258065	10.856142516129	2.26671252688172	2.26940283870968	2.90419051612903	7.48089768817204	2.25215887096774	2.25626506451613	6.85340655913978	2.25266664516129	2.26728176344086	2.25480860215054	2.26732628494624	2.27970165591398	2.33321483870968	2.26737080645161	2.3244804516129	3.96638613978495	2.44782858064516	2.25967479569892	2.27445344086021	2.97686011827957	2.26810140860215	2.231162	2.25138880645161	2.2658145483871	4.33795422580645	2.43376155913978	2.28905907526882	2.28423456989247	2.231162	2.24050623655914	2.23592894623656	2.24889475268817	2.25304376344086	2.6033042688172	2.31308549462366	2.25529772043011	2.231162	6.01561016129032	4.52011053763441	2.25181043010753	7.19226206451613	2.26849594623656	2.23858159139785	2.25237624731183	2.231162	2.26573390322581	4.36188504301075
TNRC6B	9.15675472043011	8.41545906451613	9.13907061290323	8.83021172043011	8.97637847311828	8.69810470967742	9.70892182795699	7.16386819354839	8.86078116129032	8.90073375268817	9.20916807526882	7.82503729032258	8.55645224731183	9.06143303225806	8.21166113978495	8.26616468817204	9.09170427956989	9.39297064516129	9.26506012903226	8.92892861290323	9.75003803225806	9.20788016129032	8.5642363655914	9.15309276344086	9.26049864516129	9.77694421505376	9.35120161290323	8.89159277419355	9.25028093548387	8.47805556989247	9.18816255913979	8.50123068817204	8.95069316129032	8.53772447311828	9.68690795698925	8.89807037634409	9.07398082795699	7.90905751612903	9.77092476344086	8.66912508602151	9.76778107526882	7.84197723655914	9.17770260215054	9.33049583870968	8.84018677419355	8.0213533655914	9.11879695698925	8.72522472043011	9.03248994623656
TPP2	8.35826023655914	9.36639456989247	7.96986156989247	9.77650895698925	9.41954825806452	9.17499313978495	9.15187460215054	9.77650895698925	9.72179822580645	9.1002091827957	9.86073932258065	9.19703916129032	9.12314708602151	9.04236648387097	9.11923202150538	7.47914772043011	9.6261422688172	9.38828930107527	8.36019148387097	9.59093924731183	9.90052779569892	8.90549715053763	9.2436436344086	9.20144888172043	9.82504889247312	9.16257565591398	8.74331411827957	8.77756259139785	8.38222907526882	8.73186252688172	4.97594093548387	9.69165275268817	9.26897933333333	9.26462374193548	9.73607255913979	9.15949683870968	9.42409375268817	9.67582403225807	9.4111163655914	9.39297064516129	8.78321121505376	9.84393315053763	8.42958401075269	9.65814919354839	9.74686121505376	9.83091792473118	9.77907098924731	9.34163392473118	9.00278737634409
TRA2A	8.30450920430108	9.8199291827957	8.74778906451613	9.31603490322581	9.2694193655914	9.30157448387097	9.71115067741935	6.72454839784946	7.65071351612903	9.88924403225806	8.30204175268817	6.40373974193548	9.3499828172043	9.81459578494624	9.89390177419355	9.47595343010753	8.91038529032258	7.22990055913978	9.51773501075269	9.44932637634409	9.70850543010753	8.7761543655914	9.86917661290323	9.05996158064516	6.34341017204301	9.92508731182796	9.87482984946237	9.6081138172043	8.8083736344086	9.62262131182796	9.29483496774194	9.74735159139785	9.79884295698925	10.0859155376344	9.8636998172043	9.80581027956989	9.73652241935484	9.73701135483871	6.33426572043011	9.86468333333333	9.76465888172043	9.90105020430108	9.77650895698925	10.4300462365591	9.76379259139785	9.9742547311828	9.61736150537634	9.91148369892473	8.47901848387097
TSFM	9.92064762365591	7.59774439784946	7.87717468817204	9.05223347311828	7.93832078494624	8.52763707526882	7.85074004301075	9.56667297849462	8.63037756989247	8.70378278494624	8.91038529032258	7.34117274193548	7.97085175268817	8.36252338709677	9.38780262365591	8.34080674193548	8.28573995698925	8.50859624731183	8.32105665591398	7.70493748387097	8.05157235483871	8.86035469892473	8.14238095698925	7.77239253763441	7.72063283870968	7.26677375268817	8.53403012903226	7.66619167741935	8.49241937634409	8.41363816129032	9.25605002150538	8.60612029032258	7.01124227956989	7.34488310752688	7.95985775268817	7.84403372043011	8.16612098924731	7.3686666344086	7.25136696774194	6.53756540860215	5.45782653763441	8.51225022580645	7.63344059139785	8.13053369892473	7.04965006451613	7.15899859139785	7.39585062365591	8.50470752688172	7.82938541935484
TSPAN31	7.55175415053763	5.91191217204301	9.96835931182796	9.74359032258065	9.87287609677419	5.66143969354839	9.90439321505376	8.58110386021505	5.85563984946237	8.04244241935484	9.87952456989247	8.85566433333333	5.03909843010753	9.57516190322581	9.35081937634409	8.02546984946236	9.74267602150538	6.6942953655914	9.55843790322581	6.5464794516129	9.58515309677419	6.16408804301075	9.4323668172043	6.50258861290323	6.29495712903226	9.67437392473118	6.39704080645161	9.81234219354839	6.19174567741935	5.37915077419355	8.1649473655914	8.42026508602151	10.0872398924731	9.51653556989247	9.819073	9.00457213978495	8.98977597849462	9.60674494623656	9.40981806451613	9.52043656989247	9.19748895698925	8.64129748387097	9.62925508602151	5.42588922580645	8.7761543655914	9.67310378494624	9.36460789247312	9.55303543010753	7.53163675268817
TSPYL1	3.16414964516129	3.76104610752688	5.24935162365591	3.2934017311828	3.85334270967742	5.47670631182796	3.10699586021505	3.26811576344086	6.00103565591398	2.91692461290323	6.77660384946237	3.24468668817204	3.22764551612903	3.29953076344086	3.7859053655914	3.14504667741936	5.00228133333333	5.74370565591398	3.04208347311828	4.12058438709677	3.27257232258065	5.0642064516129	3.2073805483871	3.16113470967742	3.39422920430108	3.40698487096774	3.51259097849462	3.02573151612903	3.48451535483871	3.53326634408602	3.32426901075269	2.74457469892473	2.96616969892473	3.120943	3.67415130107527	3.74612619354839	3.38150587096774	3.22453675268817	3.05285008602151	3.23676368817204	9.83275329032258	3.15200358064516	3.22453675268817	9.61025009677419	9.58685982795699	3.19903978494624	3.05625002150538	3.36002876344086	4.1508887311828
TYMP	9.14937051612903	8.71150235483871	9.60262359139785	8.22605739784946	6.21074505376344	6.88138827956989	8.63981598924731	7.84403372043011	5.86912951612903	8.79527749462366	5.21083284946237	6.27109366666667	7.83424377419355	8.89246619354839	8.99216667741936	8.60760488172043	5.26292407526882	5.66694894623656	9.10195324731183	7.09530567741936	9.83727188172043	8.37573710752688	9.22072420430107	9.47370123655914	5.91638494623656	8.56262261290322	5.18551174193548	11.1269225483871	8.3256258172043	7.72729409677419	5.68416578494624	9.63914998924731	7.96356753763441	9.52874461290323	8.16228511827957	8.13206468817204	6.69760767741935	7.63344059139785	8.6047581827957	8.93927511827957	8.39558531182796	8.11141086021505	8.98708034408602	8.11251566666667	7.63344059139785	8.24296508602151	8.45245338709677	9.88700572043011	8.11562421505376
UBE2C	12.0800747526882	8.83879974193548	11.4684055268817	11.450687172043	12.0424204193548	11.0223919677419	10.8021179247312	10.8164279892473	12.0800747526882	12.671675516129	10.3269956989247	11.1910291290323	10.8814722150538	11.5754808817204	11.0309024946237	12.1949122580645	9.41241841935484	10.3885132258065	11.6603828602151	10.152269311828	11.7370433763441	12.2852959462366	10.5844611075269	12.3109666129032	11.4027606236559	8.8647984516129	12.3820678924731	9.15675472043011	10.2726791827957	11.4430704516129	12.9794379139785	11.7257843548387	9.41374223655914	11.3758337311828	11.3182709354839	10.9576820967742	11.0865212473118	11.4684055268817	10.354077483871	11.0646060967742	11.560961483871	12.6383185053763	12.2421668602151	11.7593940645161	11.5395517204301	10.7014601612903	11.7448656344086	11.1713681397849	9.66852224731183
UPF2	10.2267244731183	10.0133614731183	9.27367923655914	9.66256810752688	9.0122847311828	8.4207323655914	9.40717222580645	9.86828356989247	9.80103169892473	9.46763266666667	9.44057178494624	9.28256547311828	9.43189915053763	9.2539135483871	9.41293569892473	10.354077483871	9.04142821505376	8.90549715053763	8.38713441935484	9.24670158064516	9.92762239784946	9.09170427956989	9.67710188172043	9.46914782795699	8.8766634516129	8.49748575268817	9.35081937634409	9.68913683870968	10.8864894731183	9.73566206451613	10.0203785591398	8.85610238709677	9.06532270967742	9.99916743010753	8.6218503655914	9.69524234408602	9.18242078494624	9.79603478494624	9.59277433333333	8.42319961290323	8.95657553763441	10.7828739569892	7.91607108602151	9.26006705376344	9.82594340860215	9.1621743655914	9.12493837634409	9.14261088172043	8.95578202150538
UXT	10.6463770752688	10.5539734623656	11.1101439032258	11.3488165053763	11.5939897419355	10.9989043548387	11.6482175913978	11.8713898817204	11.4862099892473	11.9916755376344	10.9806304731183	10.8021179247312	10.8536702580645	11.3620129462366	10.5970361182796	10.3347062473118	11.1551315806452	11.2756988387097	11.5424457419355	11.1234641505376	11.2814317741935	10.9603627634409	10.5996001505376	11.1875451935484	11.0344002150538	10.6701763333333	10.9544836774194	10.8889463225806	10.848009483871	10.7040188387097	11.0252841075269	11.0140880752688	10.9695476451613	11.2041820645161	10.9695476451613	10.856142516129	11.4175117311828	11.5720322473118	9.08087611827957	11.9464421290323	9.58962241935484	10.1409903548387	11.272159172043	9.98629072043011	10.4046071397849	11.0986314731183	11.2692512473118	10.8301896344086	10.7040188387097
VPS35	6.93047123655914	7.49738684946237	6.92205577419355	6.68779276344086	7.93388348387097	6.24701874193548	9.03528705376344	2.231162	8.97596692473118	8.02645286021505	9.88360217204301	9.36460789247312	8.66530089247312	9.15549702150538	9.17678356989247	8.86393032258064	9.12182498924731	8.4543732688172	6.36218952688172	6.48323576344086	7.81837767741936	8.0728403655914	7.77294155913978	8.93121791397849	7.56556003225806	7.31931077419355	9.19306631182796	7.3399597311828	7.29758778494624	7.59438946236559	8.22391391397849	7.22152688172043	5.63244756989247	7.57971113978495	8.1985624516129	9.20955669892473	9.77865820430108	6.30266803225806	7.32537277419355	8.58655202150538	4.01387346236559	8.14592124731183	7.90262638709677	8.21325632258065	5.65914003225806	7.17822132258065	6.18136211827957	9.08628760215054	2.231162
WNT5A	4.24353038709677	7.12457974193548	11.3455194623656	8.04809950537634	10.3227791827957	12.3706148602151	9.86697425806452	8.45753550537634	9.42035090322581	10.8754088494624	9.96465923655914	9.83091792473118	10.7355103978495	10.3164548387097	9.46763266666667	7.05738186021505	10.3082853010753	5.97754361290323	9.86123368817204	11.6523978387097	6.75305620430108	11.7996246021505	8.99296111827957	11.7832315376344	11.4539032903226	11.0252841075269	10.2228685376344	8.49181309677419	9.38140034408602	10.1870149139785	5.70900524731183	9.12450164516129	10.3082853010753	5.60014374193548	11.9656339677419	11.7557467204301	10.1248296774194	9.88924403225806	10.0966577849462	14.1966079462366	11.6245901397849	8.5042094516129	8.80142782795699	11.3182709354839	9.69524234408602	11.9824166129032	7.29580884946237	9.75268053763441	10.7721230967742
WTAP	8.59367131182796	8.56286483870968	9.09212551612903	8.1005568172043	7.84453261290323	8.66058935483871	7.67663210752688	9.17452856989247	8.11141086021505	8.45290594623656	8.0784374516129	8.20829544086022	9.30844005376344	7.75685898924731	8.26270249462366	8.15777775268817	7.78666658064516	8.02757506451613	8.61258460215054	10.0706785483871	8.88380452688172	8.00024317204301	7.44164047311828	7.97345515053763	7.28479969892473	7.76783235483871	7.44230858064516	8.15777775268817	8.21372294623656	7.6500534516129	8.64712756989247	8.13366209677419	9.07222851612903	8.01838577419355	9.99423401075269	8.33787996774194	10.0706785483871	8.13183159677419	9.18454152688172	9.39924159139785	9.50572806451613	10.132255344086	9.26136080645161	8.82882011827957	6.00439704301075	7.45362796774194	9.36841490322581	9.624006	8.11704982795699
YEATS4	9.08347493548387	9.97276007526882	9.71990707526882	9.48477841935484	9.02770084946236	7.4919754516129	9.89105896774194	10.2943289892473	10.3329433870968	9.6235481827957	11.0047276666667	10.003154	9.3242482688172	9.99423401075269	10.4635648494624	9.53991860215054	10.0359324408602	10.0369041182796	9.06767864516129	9.14977534408602	9.71336682795699	9.9608896344086	9.05010265591398	9.3145897311828	9.11155177419355	8.27022339784946	9.62925508602151	10.1927031075269	9.80270612903226	10.6606899784946	10.0328464408602	12.1493661827957	8.67740509677419	8.86923492473118	9.3354190860215	13.9510184086022	9.21614006451613	8.81083489247312	6.96932420430108	8.06054922580645	6.34654304301075	9.46126747311828	5.42667990322581	12.1395047204301	7.27927062365591	8.39962638709677	9.2759181827957	10.290552483871	9.10108476344086
YWHAE	9.76379259139785	13.1500461505376	8.37840315053763	14.057689	13.2496823763441	7.49859843010753	7.25397694623656	12.4257437849462	8.16962552688172	12.8744906774194	9.09014276344086	9.71680980645161	6.63209097849462	13.3554138387097	9.86549896774194	9.29564858064516	9.19175235483871	13.6293408602151	13.5921069354839	9.394202	9.51331783870968	8.79035464516129	7.40979833333333	13.0794283870968	7.89389970967742	9.56260768817204	14.0886756129032	9.8929484516129	8.80191988172043	7.15094788172043	13.4484350215054	9.04099913978495	7.61898806451613	8.6203788172043	7.61581643010753	10.0041021290323	13.6518563225806	9.29438069892473	9.75686840860215	13.755054827957	5.94709587096774	14.5993559892473	8.569888	6.7644626344086	7.69634046236559	9.84958188172043	13.5921069354839	13.8494447634409	13.5808509032258
ZFC3H1	8.38365376344086	9.63333839784946	9.35962565591398	8.50904513978495	8.5572851827957	8.763126	8.7155592688172	7.64590304301075	8.88982533333333	8.50859624731183	9.28347527956989	7.26906915053763	9.29607616129032	9.15949683870968	8.92796580645161	7.65194203225806	9.36639456989247	7.99090556989247	7.23714738709677	8.65055610752688	9.07670946236559	8.21410355913978	9.56166673118279	9.30157448387097	9.63113708602151	9.45595748387097	9.75775124731183	8.80979968817204	7.97552037634409	8.32794160215054	8.91736523655914	3.18621519354839	9.59917277419355	9.87681622580645	9.71720675268817	9.75003803225806	10.0517164946237	9.9390266344086	8.58757202150538	8.80890456989247	9.29564858064516	9.44612503225806	6.85546058064516	10.3795931182796	8.72240023655914	9.69205065591398	8.73635416129032	9.79650998924731	9.09741959139785
ZNF462	7.96824486021505	6.06838576344086	9.89446591397849	7.29758778494624	4.69184610752688	7.54378504301075	7.54011372043011	7.12991023655914	7.72729409677419	7.90533058064516	6.0731765483871	7.72999594623656	7.3436766344086	7.16265592473118	7.80563159139785	6.8397824516129	6.50593635483871	7.42405105376344	8.87425104301075	9.07049302150538	6.93047123655914	8.27221972043011	6.85474833333333	5.61726310752688	8.1295404516129	8.14496107526882	6.87303361290323	8.23276167741935	5.61459288172043	7.23436211827957	7.11027555913978	8.13615927956989	8.05312466666667	5.88458658064516	6.3791794516129	6.51026272043011	7.51895770967742	5.9672104516129	8.57362369892473	6.98394033333333	7.53005875268817	8.09537541935484	7.64059095698925	7.32537277419355	9.30978827956989	6.44058158064516	8.68551124731183	6.15721404301075	7.45118903225806
[truncated: 44 more columns]
