# Supplementary material for: Advancing bladder cancer management: development of a prognostic model and personalized therapy
Source: Front Immunol. 2024 Jul 22;15:1430792. doi: 10.3389/fimmu.2024.1430792 (PMC11298345; doi:10.3389/fimmu.2024.1430792)
Supplement: Supplementary file 3 [file DataSheet_2.zip › bioinformation- supplementary file/diffgene/diffgene.geoGSE69795.txt]

ID	GSM1709066	GSM1709067	GSM1709068	GSM1709069	GSM1709070	GSM1709071	GSM1709072	GSM1709073	GSM1709074	GSM1709075	GSM1709076	GSM1709077	GSM1709078	GSM1709079	GSM1709080	GSM1709081	GSM1709082	GSM1709083	GSM1709084	GSM1709085	GSM1709086	GSM1709087	GSM1709088	GSM1709089	GSM1709090	GSM1709091	GSM1709092	GSM1709093	GSM1709094	GSM1709095	GSM1709096	GSM1709097	GSM1709098	GSM1709099	GSM1709100	GSM1709101	GSM1709102	GSM1709103	GSM1709104	GSM1709105	GSM1709106	GSM1709107	GSM1709108	GSM1709109	GSM1709110	GSM1709111	GSM1709112	GSM1709113	GSM1709114
ADAM17	15.3331147540984	15.1444262295082	15.2945901639344	15.5181147540984	15.1588524590164	15.2875409836066	15.0743442622951	15.1185245901639	15.4283606557377	15.14	15.8724590163934	15.1852459016393	15.0500819672131	15.2045901639344	15.9175409836066	15.2959016393443	15.2040983606557	15.444262295082	15.4656557377049	15.3568852459016	15.4473770491803	15.1113114754098	15.5818032786885	15.6067213114754	15.4914754098361	15.8647540983607	15.6222950819672	15.3811475409836	15.6922950819672	14.9465573770492	15.5344262295082	15.266393442623	15.906393442623	15.6413114754098	15.2647540983607	15.314262295082	15.3186885245902	15.1460655737705	15.3511475409836	15.0659016393443	14.9996721311475	14.9204918032787	15.1795901639344	15.0865573770492	15.5612295081967	14.6404918032787	15.6651639344262	15.0173770491803	15.1081967213115
ADNP	8.32180327868852	9.6844262295082	9.87770491803279	8.35508196721312	13.9282786885246	13.7318032786885	13.5672950819672	9.83991803278689	9.35573770491803	14.1949180327869	9.16065573770492	9.95065573770492	13.6854098360656	14.2772131147541	9.73360655737705	13.6225409836066	13.7468032786885	8.94524590163934	8.90573770491803	8.23147540983607	9.72737704918033	13.9205737704918	13.4895901639344	9.40868852459016	13.9052459016393	8.97803278688525	9.19573770491803	13.9359016393443	14.2822950819672	9.30877049180328	9.00139344262295	13.7876229508197	14.0667213114754	14.0100819672131	13.3962295081967	13.8313114754098	9.86344262295082	14.3397540983607	9.78991803278688	9.55352459016393	13.7683606557377	9.38016393442623	13.1868852459016	9.62065573770492	13.7351639344262	13.7570491803279	9.8983606557377	13.8806557377049	13.8467213114754
AHNAK2	10.0843442622951	9.06704918032787	5.03540983606557	12.1031147540984	7.68983606557377	7.84622950819672	9.9205737704918	8.29647540983606	11.1354098360656	8.75491803278689	11.129262295082	7.30877049180328	8.36934426229508	7.6922131147541	9.54172131147541	5.58573770491803	9.83745901639344	9.35377049180328	8.575	10.2522131147541	8.15213114754098	7.42286885245902	12.5919672131148	9.17852459016393	7.8655737704918	10.4495081967213	12.7147540983607	10.0039344262295	9.11934426229508	7.25106557377049	12.2814754098361	10.2431147540984	7.10918032786885	10.1716393442623	6.03680327868852	11.7814754098361	10.6765573770492	6.05180327868852	9.11385245901639	11.5232786885246	7.0883606557377	11.1150819672131	11.2383606557377	9.05147540983607	11.330737704918	7.50303278688525	9.71	8.8083606557377	11.3497540983607
ALDH3B2	8.73377049180328	12.7408196721311	11.9939344262295	11.247131147541	7.64631147540984	14.1506557377049	12.7296721311475	13.7831147540984	13.9043442622951	13.8685245901639	13.685737704918	13.2249180327869	14.1616393442623	9.57622950819672	14.5216393442623	9.8983606557377	13.7650819672131	9.87770491803279	5.67770491803279	9.71450819672131	13.324262295082	13.8109836065574	12.2490163934426	13.1655737704918	9.19754098360656	14.0945901639344	13.435737704918	12.2606557377049	14.2139344262295	14.1888524590164	13.7368852459016	12.635737704918	13.8672131147541	13.7648360655738	9.35516393442623	13.6929508196721	13.3832786885246	13.623606557377	11.9919672131148	9.92950819672131	11.7718032786885	7.91540983606557	9.82590163934426	12.233606557377	13.3237704918033	9.85098360655738	14.3364754098361	13.331393442623	13.8875409836066
AMFR	8.86754098360656	8.06893442622951	9.41918032786885	7.36852459016393	8.2155737704918	8.6772131147541	9.9205737704918	8.73131147540984	9.10040983606557	9.06704918032787	7.34918032786885	9.1666393442623	13.2991803278689	8.54672131147541	8.64885245901639	12.6154098360656	9.08967213114754	8.61868852459016	7.35065573770492	6.82704918032787	9.08811475409836	9.34409836065574	9.16606557377049	7.68344262295082	13.1931147540984	7.59196721311475	8.46114754098361	8.84196721311475	8.60622950819672	9.2255737704918	9.91786885245902	9.3244262295082	12.9880327868852	13.0845901639344	13.1085245901639	9.46885245901639	8.04327868852459	13.3670491803279	9.65163934426229	9.64311475409836	9.64377049180328	9.46114754098361	8.97581967213115	8.72639344262295	8.65762295081967	12.8155737704918	9.24622950819672	9.61459016393443	9.74786885245902
AP1G1	12.5545081967213	12.8	13.2047540983607	13.4545081967213	12.7306557377049	12.5901639344262	12.6783606557377	12.6531147540984	13.2668852459016	13.0760655737705	13.2281967213115	12.9320491803279	12.9459016393443	12.944262295082	12.8755737704918	12.697868852459	11.8852459016393	12.8618032786885	13.1365573770492	13.6772131147541	12.6080327868852	12.6201639344262	12.8518032786885	13.0765573770492	13.3354098360656	13.1575409836066	13.2568852459016	12.7906557377049	12.8596721311475	12.5827868852459	12.8724590163934	13.1990163934426	12.9226229508197	12.6613114754098	12.4670491803279	12.8266393442623	13.3162295081967	12.4527868852459	13.3786885245902	12.2631147540984	13.2480327868852	12.4775409836066	12.9545901639344	12.8286885245902	13.157868852459	12.7675409836066	12.2369672131148	13.0365573770492	12.8824590163934
APOC1	12.7908196721311	12.8845901639344	13.3231147540984	12.3606557377049	12.7844262295082	12.1414754098361	14.0230327868852	13.528606557377	11.8877049180328	13.5454098360656	12.2251639344262	12.7595081967213	13.8093442622951	12.0137704918033	13.1564754098361	11.9195081967213	13.2145081967213	12.4977049180328	13.0983606557377	13.7387704918033	13.5081147540984	14.0869672131148	12.6885245901639	12.6888524590164	13.0106557377049	13.312868852459	13.6572131147541	12.5476229508197	13.6391803278689	12.4893442622951	14.1400819672131	12.7781967213115	11.8826229508197	11.9219672131148	12.2340983606557	13.0459016393443	12.5722950819672	12.4240983606557	11.3927868852459	12.8911475409836	11.6306557377049	12.3865573770492	13.1347540983607	12.1881967213115	12.781393442623	13.0559016393443	12.666393442623	11.3414754098361	13.6081147540984
APOE	14.7324590163934	14.6419672131148	13.9898360655738	14.563606557377	15.1806557377049	12.8152459016393	13.9032786885246	14.674262295082	13.6832786885246	14.8022950819672	14.6595081967213	13.3588524590164	15.0288524590164	14.24	15.1170491803279	10.2501639344262	13.7170491803279	14.66	15.7826229508197	15.9455737704918	15.1649180327869	13.9925409836066	13.8036065573771	14.7985245901639	13.6941803278689	15.4211475409836	14.9167213114754	13.6939344262295	14.8862295081967	13.9459016393443	16.0675409836066	13.9965573770492	11.1495081967213	9.80991803278689	12.0929508196721	14.3101639344262	14.7334426229508	12.4019672131148	13.2320491803279	13.3972131147541	14.576393442623	12.4775409836066	13.9704918032787	13.2881967213115	14.1981967213115	12.6080327868852	13.6634426229508	11.935	14.4849180327869
ARL4A	7.38032786885246	9.94393442622951	9.43901639344262	9.36672131147541	8.39360655737705	9.72327868852459	9.55877049180328	9.42926229508197	9.87540983606557	9.87819672131148	9.15049180327869	7.42049180327869	7.88311475409836	9.10295081967213	8.19426229508197	9.82844262295082	9.69590163934426	7.21245901639344	9.61688524590164	8.54229508196721	9.87622950819672	7.83983606557377	9.2283606557377	9.66811475409836	7.74327868852459	9.49885245901639	7.19819672131148	9.19311475409836	9.49426229508197	9.23573770491803	7.62426229508197	9.72147540983607	8.86147540983607	9.77885245901639	9.15688524590164	8.1844262295082	9.82426229508197	8.72893442622951	9.1027868852459	7.20950819672131	9.85098360655738	7.81786885245902	9.37016393442623	7.37237704918033	8.01237704918033	9.73008196721312	8.2416393442623	9.39696721311475	9.86893442622951
ARPC1B	13.885737704918	13.8862295081967	14.5909016393443	14.6990163934426	14.9196721311475	13.9747540983607	14.2724590163934	14.1070491803279	14.3186885245902	13.9839344262295	14.3564754098361	13.5290163934426	13.5085245901639	13.5491803278689	14.0959016393443	13.5877049180328	13.9029508196721	13.6414754098361	14.3840983606557	14.1443442622951	13.842131147541	13.7190163934426	14.437868852459	13.7747540983607	13.8126229508197	14.1588524590164	13.9925409836066	13.9977049180328	14.2424590163934	14.0066393442623	13.9602459016393	13.6579508196721	13.8163114754098	13.9418032786885	14.0959016393443	13.842131147541	13.9684426229508	13.8475409836066	13.7552459016393	13.4077049180328	13.6354098360656	13.2232786885246	13.6780327868852	13.7380327868852	13.7854098360656	13.3058196721311	13.3277049180328	13.684262295082	13.5086885245902
B4GALT1	12.9681967213115	12.6970491803279	12.76	13.1304918032787	11.5844262295082	11.8213114754098	11.8782786885246	12.2734426229508	12.396393442623	11.9547540983607	12.8303278688525	11.8632786885246	11.996393442623	11.8887704918033	12.6431147540984	11.5836885245902	12.1561475409836	13.2880327868852	14.0734426229508	14.134262295082	13.5683606557377	13.707131147541	12.9655737704918	13.95	13.43	14.1040983606557	13.7732786885246	13.5408196721311	13.1195081967213	13.4345901639344	14.1822950819672	13.5397540983607	13.2549180327869	13.3166393442623	13.0780327868852	13.2806557377049	13.393606557377	12.3546721311475	14.277868852459	13.5816393442623	13.3172131147541	13.5548360655738	13.2390983606557	13.2575409836066	13.1498360655738	12.342131147541	13.3761475409836	13.4895901639344	12.3208196721311
BCL10	12.7908196721311	12.6704918032787	13.0624590163934	12.3696721311475	12.4750819672131	12.9670491803279	12.2112295081967	12.722868852459	12.7216393442623	12.5239344262295	12.442131147541	12.3815573770492	12.7611475409836	12.6066393442623	12.5808196721311	13.7416393442623	12.8385245901639	12.8322131147541	12.7931147540984	12.4303278688525	13.1193442622951	12.5145901639344	13.2437704918033	12.2650819672131	12.9013114754098	12.7554098360656	12.4622950819672	13.0372131147541	12.7145901639344	12.4240983606557	12.7351639344262	12.8827049180328	13.2652459016393	13.5191803278689	12.1219672131148	13.0459016393443	13.215	13.0916393442623	13.5275409836066	12.6009836065574	13.0109016393443	12.6327868852459	12.0609836065574	11.9939344262295	13.0830327868852	12.4652459016393	12.6839344262295	13.5085245901639	13.2373770491803
BCL11A	7.51295081967213	13.5155737704918	14.0190163934426	13.6916393442623	13.9282786885246	14.4939344262295	13.9032786885246	13.6624590163934	9.11868852459016	13.7322131147541	14.3860655737705	14.4576229508197	13.7155737704918	15.0256557377049	13.1564754098361	9.77713114754098	9.60622950819672	14.184262295082	13.8759016393443	13.2405737704918	14.3889344262295	9.68565573770492	14.5544262295082	13.9605737704918	9.22803278688525	14.5186885245902	14.9553278688525	9.02532786885246	14.4496721311475	8.92918032786885	9.77967213114754	14.643606557377	13.9502459016393	14.3755737704918	8.75311475409836	14.6390163934426	14.6529508196721	14.0693442622951	8.23245901639344	8.86655737704918	8.23819672131147	7.86934426229508	8.33934426229508	14.5059016393443	14.9996721311475	14.2963934426229	9.90885245901639	9.82344262295082	15.1611475409836
C19orf33	12.3359016393443	13.9160655737705	12.8505737704918	14.8455737704918	10.6785245901639	14.0588524590164	14.1390163934426	13.802868852459	13.6419672131148	14.8245901639344	13.9275409836066	12.6795901639344	13.0198360655738	13.0113114754098	14.3590163934426	14.616393442623	13.8329508196721	14.1748360655738	11.1067213114754	13.779262295082	13.5347540983607	14.3663114754098	14.3263114754098	14.3445081967213	14.0381967213115	13.7960655737705	14.0768852459016	14.3468852459016	13.8303278688525	15.0870491803279	13.4781147540984	14.2022131147541	14.0135245901639	14.5372131147541	14.1465573770492	14.2629508196721	14.6529508196721	13.4982786885246	13.9577049180328	11.1150819672131	12.5890163934426	13.2025409836066	13.8112295081967	13.4498360655738	14.2075409836066	10.8188524590164	13.6532786885246	14.6631147540984	14.5473770491803
C1orf56	7.34139344262295	6.55754098360656	7.25688524590164	6.96893442622951	6.57467213114754	6.3927868852459	8.0055737704918	5.48532786885246	5.8105737704918	6.38286885245902	5.90270491803279	6.86393442622951	7.35319672131148	6.20622950819672	6.22622950819672	6.70598360655738	6.25672131147541	7.01081967213115	6.83393442622951	6.07360655737705	5.95729508196721	7.83983606557377	6.16696721311475	6.63639344262295	7.28950819672131	6.64524590163934	6.52786885245902	6.08606557377049	6.00868852459016	7.4794262295082	6.97852459016393	7.15508196721311	7.17540983606557	7.15262295081967	9.07270491803279	6.05377049180328	6.13295081967213	8.20245901639344	6.98762295081967	6.29844262295082	6.13967213114754	6.52229508196721	7.09639344262295	6.08360655737705	6.21237704918033	6.68344262295082	6.92885245901639	6.13008196721311	6.65327868852459
C6orf62	14.0218032786885	14.0885245901639	13.461393442623	13.9870491803279	13.4990163934426	14.3460655737705	14.3750819672131	13.9055737704918	13.8755737704918	13.9647540983607	14.2090163934426	14.107131147541	14.1518032786885	14.2122950819672	13.7339344262295	14.2783606557377	14.3793442622951	14.3277868852459	13.9314754098361	13.9887704918033	14.3691803278689	13.8109836065574	13.7640983606557	14.0768852459016	14.3908196721311	13.9423770491803	14.2772131147541	14.4881967213115	14.4313114754098	13.9160655737705	14.2034426229508	14.322868852459	13.9606557377049	14.1295901639344	13.9365573770492	14.3990163934426	14.2995081967213	13.8572950819672	13.7158196721311	14.2024590163934	14.2391803278689	14.1741803278689	14.2181967213115	14.2983606557377	14.5875409836066	14.3362295081967	14.2656557377049	14.0918032786885	14.422131147541
CALML3	5.47131147540984	9.41590163934426	14.5629508196721	11.716393442623	5.36229508196721	10.4452459016393	8.86024590163934	9.43918032786885	12.7118032786885	5.85877049180328	9.1216393442623	10.096393442623	9.96098360655738	5.65950819672131	15.0496721311475	8.71868852459016	11.5768032786885	9.75868852459016	7.91172131147541	5.4816393442623	5.63852459016393	5.80983606557377	15.1162295081967	9.31918032786885	14.9798360655738	6.00606557377049	14.4460655737705	14.8068852459016	8.14344262295082	5.47409836065574	5.60049180327869	9.72147540983607	12.0781967213115	15.3309836065574	10.3724590163934	15.1417213114754	14.7040983606557	5.51016393442623	12.4681967213115	6.08868852459016	11.7818032786885	9.38016393442623	9.5	12.8286885245902	15.1790163934426	8.56393442622951	6.59147540983607	13.9340983606557	15.6506557377049
CALR	10.8818032786885	11.1354098360656	11.5534426229508	12.3344262295082	11.7119672131148	11.0801639344262	11.2288524590164	10.9615573770492	10.7965573770492	10.815737704918	11.4309836065574	9.98540983606557	10.6998360655738	11.2939344262295	11.0437704918033	10.8524590163934	10.5303278688525	10.1286885245902	11.5703278688525	10.997868852459	9.88565573770492	10.9508196721311	10.9868852459016	11.0124590163934	10.9187704918033	10.5390163934426	10.7402459016393	11.146393442623	10.7077049180328	10.7158196721311	10.5183606557377	10.1895081967213	10.2104098360656	10.4273770491803	11.1287704918033	9.90434426229508	9.96688524590164	10.0267213114754	10.8459016393443	9.95024590163934	9.93967213114754	10.5077868852459	10.6970491803279	10.434262295082	11.1036885245902	9.69950819672131	9.85909836065574	10.2891803278689	10.2765573770492
CAPZA1	7.38032786885246	7.6783606557377	6.30524590163934	9.57950819672131	7.16065573770492	8.64032786885246	8.06516393442623	8.51614754098361	6.12344262295082	6.44688524590164	6.42688524590164	7.93393442622951	7.30688524590164	7.40377049180328	8.03295081967213	7.5172131147541	7.21631147540984	7.49393442622951	9.94327868852459	9.12590163934426	7.48122950819672	7.22377049180328	8.21155737704918	7.97295081967213	9.00918032786885	7.06950819672131	6.58918032786885	7.9516393442623	7.14459016393443	8.53622950819672	9.00139344262295	8.90901639344262	7.51426229508197	8.62926229508197	8.57786885245902	7.72991803278689	7.61680327868852	8.55377049180328	8.05393442622951	7.0416393442623	6.55483606557377	8.37967213114754	7.19622950819672	7.80106557377049	7.73893442622951	6.93475409836066	7.59688524590164	7.36836065573771	8.13
CAV2	13.8526229508197	14.0777049180328	14.8324590163934	8.68295081967213	9.10409836065574	13.5445901639344	13.6745901639344	13.3249180327869	13.9043442622951	9.39745901639344	8.39852459016393	13.9230327868852	12.6368032786885	9.24360655737705	9.34065573770492	9.67401639344262	12.9003278688525	14.1523770491803	14.72	8.86032786885246	13.4113114754098	14.2488524590164	14.9367213114754	9.25770491803279	14.0672950819672	8.61311475409836	9.47786885245902	9.71393442622951	9.83786885245902	8.09639344262295	8.91081967213115	13.9752459016393	12.9668852459016	13.9909016393443	13.9058196721311	9.87426229508197	8.91918032786885	14.1544262295082	14.2401639344262	14.0132786885246	13.1932786885246	13.7290983606557	14.2008196721311	13.6065573770492	14.167868852459	13.7973770491803	13.0856557377049	9.17729508196721	13.2768852459016
CCT2	14.2465573770492	15.0214754098361	15.6568852459016	14.563606557377	15.0654098360656	13.9260655737705	13.7039344262295	14.1262295081967	14.1691803278689	14.2231967213115	14.3564754098361	14.9832786885246	13.5367213114754	14.6360655737705	14.2527868852459	13.9065573770492	13.7468032786885	13.9403278688525	14.0322950819672	13.9791803278689	13.9208196721311	14.0454098360656	14.6626229508197	14.1988524590164	13.935737704918	14.2577049180328	14.1868852459016	13.9873770491803	13.7880327868852	14.0677868852459	13.977868852459	14.0862295081967	14.4836885245902	13.8504918032787	15.4051639344262	14.0609836065574	14.4051639344262	13.3986885245902	14.4416393442623	15.0150819672131	14.1246721311475	13.8801639344262	13.8731147540984	14.7993442622951	14.2283606557377	15.0654098360656	13.7873770491803	13.867868852459	13.7627868852459
CD164	13.9346721311475	14.107868852459	14.3445081967213	12.1232786885246	13.7247540983607	14.0806557377049	14.2724590163934	13.9822950819672	13.833606557377	14.0468852459016	13.2177049180328	13.9418032786885	14.1259836065574	14.1729508196721	13.5277049180328	14.0214754098361	13.8329508196721	14.022131147541	14.2094262295082	13.1734426229508	14.1833606557377	14.0869672131148	14.0080327868852	13.5996721311475	14.1523770491803	13.6385245901639	13.5345901639344	13.7147540983607	13.5179508196721	13.8673770491803	13.977868852459	13.8198360655738	14.1339344262295	14.3116393442623	14.0493442622951	13.7134426229508	12.7450819672131	13.8384426229508	14.2104918032787	14.2640983606557	14.3237704918033	13.9459016393443	13.9522950819672	13.9398360655738	14.0496721311475	14.0212295081967	13.8581967213115	13.9845901639344	13.9286885245902
CD36	4.935	7.33622950819672	9.54868852459016	5.16393442622951	9.21475409836066	9.46098360655738	9.34901639344262	8.88860655737705	4.63213114754098	9.26754098360656	6.92098360655738	6.58524590163934	6.47893442622951	9.45606557377049	7.72688524590164	6.24655737704918	8.99795081967213	5.2316393442623	4.47016393442623	5.25270491803279	4.94475409836066	9.38508196721311	9.80770491803279	8.47540983606557	9.91770491803279	13.06	8.72377049180328	7.11688524590164	4.91622950819672	9.76327868852459	8.93196721311475	5.09426229508197	8.73786885245902	8.98803278688525	9.58950819672131	4.96311475409836	9.66426229508197	9.4372131147541	5.37344262295082	5.16032786885246	4.96950819672131	5.18401639344262	5.71475409836066	5.28229508196721	5.19409836065574	9.75991803278689	4.91401639344262	8.16016393442623	5.13024590163934
CD44	15.0127868852459	14.4440163934426	12.9845081967213	14.5360655737705	13.1567213114754	14.3568852459016	13.6344262295082	14.4916393442623	14.8727868852459	13.9959016393443	14.3767213114754	14.7123770491803	14.7713114754098	14.1729508196721	14.5868852459016	14.7887704918033	15.1640983606557	15.0433606557377	14.332868852459	14.0587704918033	14.8795081967213	12.7622950819672	15.1775409836066	14.137868852459	13.6010655737705	14.2075409836066	15.066393442623	14.3875409836066	14.4411475409836	14.2540163934426	15.2173770491803	14.6048360655738	14.8277049180328	15.3219672131148	13.7385245901639	14.7350819672131	15.0173770491803	13.79	14.5293442622951	14.753606557377	14.7324590163934	15.3309836065574	14.7070491803279	14.8189344262295	14.3767213114754	14.2963934426229	15.1491803278689	15.4479508196721	15.5044262295082
CDC42	8.72295081967213	7.48352459016393	7.92688524590164	9.85016393442623	6.89131147540984	6.27213114754098	9.75147540983606	6.55131147540984	9.8372131147541	7.01688524590164	9.80991803278689	9.26614754098361	8.86868852459016	6.47393442622951	8.99770491803279	9.30540983606557	8.50344262295082	8.17786885245902	8.71770491803279	7.17909836065574	6.56622950819672	6.77516393442623	7.20754098360656	9.94803278688525	9.775	6.06737704918033	6.85868852459016	7.42680327868853	9.05081967213115	8.56688524590164	6.98934426229508	9.48311475409836	7.19704918032787	7.37524590163934	6.91131147540984	7.66172131147541	7.42196721311475	6.72647540983607	9.23737704918033	9.73213114754098	7.67540983606557	7.68409836065574	7.92573770491803	7.82204918032787	9.02122950819672	8.23032786885246	8.73131147540984	9.87475409836066	9.36229508196721
CDC42SE1	13.8163114754098	13.7431147540984	9.97016393442623	9.15418032786885	13.7055737704918	13.5445901639344	13.2947540983607	13.9619672131148	13.8140163934426	13.9959016393443	9.51008196721311	13.6904918032787	13.4115573770492	13.2254098360656	13.7627868852459	13.7416393442623	13.266393442623	13.6414754098361	9.91311475409836	9.82114754098361	13.9123770491803	14.3177049180328	13.5997540983607	14.2198360655738	13.5603278688525	9.83516393442623	14.1087704918033	14.05	14.1729508196721	13.9560655737705	13.5652459016393	13.3845901639344	13.7183606557377	13.4000819672131	13.3865573770492	13.842131147541	14.1527868852459	13.037868852459	14.3844262295082	13.8117213114754	13.6568852459016	13.5548360655738	13.6994262295082	13.9398360655738	14.3460655737705	13.3965573770492	13.3659016393443	14.0714754098361	13.9580327868852
CDC42SE2	13.5213114754098	13.7134426229508	13.7093442622951	14.5533606557377	13.8967213114754	13.052868852459	13.110737704918	13.5091803278689	13.1918852459016	13.5750819672131	13.5280327868852	13.3027049180328	13.1956557377049	12.9913114754098	13.3654098360656	13.0830327868852	12.5701639344262	13.4598360655738	4.87868852459016	14.2022131147541	13.3531147540984	13.1650819672131	13.5197540983607	13.3431147540984	13.1618032786885	13.7655737704918	13.8283606557377	14.0886885245902	13.27	13.0170491803279	13.5260655737705	13.2196721311475	13.0091803278689	13.3275409836066	13.1196721311475	13.3350819672131	13.7540983606557	12.2660655737705	13.6459836065574	13.474262295082	13.8640983606557	13.3444262295082	13.7483606557377	14.0559836065574	14.2477049180328	13.2509836065574	13.2706557377049	13.7711475409836	13.7627868852459
CDK4	13.662868852459	13.1708196721311	12.9567213114754	13.8604918032787	13.3234426229508	13.5645901639344	13.454262295082	13.1322131147541	13.1918852459016	12.8746721311475	12.8977049180328	14.3875409836066	13.4498360655738	13.6568852459016	12.7890163934426	13.4813114754098	13.7552459016393	13.2168852459016	13.5014754098361	12.4790163934426	13.2062295081967	13.5762295081967	13.623606557377	13.2911475409836	13.4096721311475	12.8045081967213	13.2300819672131	12.8375409836066	13.2802459016393	13.8082786885246	13.7977049180328	13.005737704918	13.0289344262295	13.5649180327869	13.0972131147541	13.114262295082	13.0847540983607	13.2562295081967	13.092131147541	13.3585245901639	12.9465573770492	13.6239344262295	13.4838524590164	12.7277049180328	13.0453278688525	14.5467213114754	13.6329508196721	12.8098360655738	13.4055737704918
CDKN2A	7.85803278688525	8.23016393442623	6.43770491803279	14.5447540983607	9.55327868852459	9.67295081967213	13.6247540983607	9.07959016393443	9.23622950819672	8.3644262295082	14.987131147541	13.795737704918	9.82967213114754	7.17606557377049	9.29803278688525	9.42786885245902	14.9936885245902	8.32606557377049	9.52860655737705	14.777868852459	9.41901639344262	14.5848360655738	9.46918032786885	8.13409836065574	9.11918032786885	7.11	7.07524590163934	14.7956557377049	14.594262295082	14.1375409836066	7.39016393442623	7.97918032786885	9.31163934426229	8.30598360655738	8.60926229508197	7.45147540983607	6.33098360655738	9.44737704918033	8.24327868852459	6.68377049180328	9.92016393442623	7.33114754098361	8.53065573770492	6.7844262295082	7.02737704918033	9.88114754098361	9.00131147540984	6.92581967213115	6.70131147540984
CENPF	10.185737704918	10.5572131147541	11.4747540983607	11.3790163934426	12.483606557377	11.3539344262295	13.2398360655738	11.1506557377049	11.2152459016393	9.81852459016393	12.0709016393443	10.6018032786885	10.4350819672131	13.2449180327869	11.3693442622951	10.8996721311475	12.6811475409836	6.48983606557377	8.63467213114754	9.99868852459016	10.5579508196721	10.5775409836066	11.4440983606557	10.489262295082	11.9989344262295	10.7341803278689	10.2427049180328	11.4885245901639	12.1219672131148	11.3784426229508	7.11745901639344	7.66483606557377	10.8852459016393	10.5303278688525	10.3908196721311	12.7200819672131	12.792131147541	10.5985245901639	7.66868852459016	10.476393442623	8.58311475409836	9.28983606557377	9.85540983606557	8.21344262295082	12.452131147541	11.6332786885246	11.4976229508197	10.1449180327869	11.3301639344262
CHCHD5	9.79147540983607	11.3545901639344	9.63983606557377	11.8045901639344	11.6614754098361	12.0522950819672	11.5150819672131	10.9129508196721	9.49770491803279	11.0890163934426	11.4493442622951	10.1865573770492	11.7204918032787	10.875737704918	11.6231967213115	10.0534426229508	11.2559836065574	11.5019672131148	11.5994262295082	11.384262295082	11.2372131147541	10.6752459016393	12.0133606557377	10.5499180327869	11.3304918032787	10.8487704918033	11.3613114754098	11.7788524590164	9.25819672131148	11.3877049180328	11.258606557377	11.7714754098361	11.7653278688525	11.6734426229508	11.6255737704918	10.7599180327869	11.4997540983607	11.78	11.0372131147541	10.8973770491803	10.7708196721311	10.8273770491803	9.12606557377049	10.9593442622951	11.075737704918	10.3848360655738	11.0666393442623	11.9024590163934	10.5972131147541
CLCA2	10.1331147540984	13.3865573770492	11.3325409836066	12.4127868852459	6.05065573770492	11.1535245901639	6.56647540983607	6.01655737704918	12.7009836065574	10.4120491803279	12.5062295081967	10.9534426229508	12.7011475409836	7.06491803278688	11.6429508196721	14.7253278688525	13.6050819672131	13.9403278688525	11.2691803278689	10.132131147541	12.0048360655738	6.35549180327869	14.17	6.90459016393443	11.3397540983607	5.33885245901639	14.4868852459016	11.1677049180328	12.6937704918033	7.44983606557377	11.431393442623	5.2127868852459	12.577868852459	14.4859016393443	14.8927049180328	14.1290163934426	11.9609016393443	6.82196721311475	9.77008196721311	12.7422950819672	11.5824590163934	13.5954098360656	10.8619672131148	14.0454098360656	14.2388524590164	7.35737704918033	10.4572131147541	13.8910655737705	14.6719672131148
COX7B2	6.07639344262295	5.34032786885246	5.41131147540984	5.94196721311475	5.42459016393443	5.13803278688525	11.9737704918033	5.30393442622951	5.11852459016393	5.73540983606557	12.7151639344262	4.84426229508197	4.99967213114754	9.50672131147541	9.55081967213115	4.83254098360656	4.60352459016393	5.09475409836066	5.23991803278689	5.40024590163934	10.7372131147541	5.27639344262295	5.26147540983607	4.78704918032787	5.24540983606557	8.31713114754098	5.1205737704918	6.99819672131148	9.29032786885246	10.5449180327869	7.77229508196721	5.52598360655738	5.1972131147541	5.23065573770492	5.4355737704918	5.07311475409836	4.91622950819672	4.58	5.33745901639344	5.06688524590164	5.31885245901639	5.17393442622951	5.31163934426229	4.94393442622951	5.54573770491803	5.14368852459016	10.3940983606557	5.1122131147541	5.01401639344262
CPM	9.61172131147541	8.85147540983607	9.09704918032787	7.54426229508197	6.76827868852459	8.83672131147541	8.66803278688525	9.09811475409836	8.19352459016393	6.74975409836066	8.06393442622951	7.78901639344262	8.14295081967213	6.20622950819672	8.89598360655738	7.89254098360656	7.72909836065574	9.35377049180328	9.20303278688525	8.57114754098361	9.26729508196721	7.10885245901639	7.99819672131148	7.72344262295082	8.13532786885246	9.40573770491803	9.71647540983606	8.08532786885246	8.47868852459016	8.43032786885246	9.6994262295082	7.83770491803279	8.80983606557377	9.91098360655738	9.75868852459016	7.84934426229508	7.78549180327869	9.81213114754098	8.34704918032787	7.64475409836066	9.80163934426229	9.61606557377049	8.56860655737705	6.90573770491803	8.01237704918033	8.5044262295082	6.49950819672131	8.18213114754098	8.56967213114754
CPNE8	12.1927868852459	12.2232786885246	11.6020491803279	9.47852459016393	12.1452459016393	11.1948360655738	9.32918032786885	11.2047540983607	11.8215573770492	9.61491803278689	11.8909016393443	11.8539344262295	12.5827868852459	12.4873770491803	9.84614754098361	10.6658196721311	12.6811475409836	11.7018032786885	8.89491803278688	10.9701639344262	11.5823770491803	9.63622950819672	13.6659016393443	9.94803278688525	9.775	10.7341803278689	12.7745901639344	9.2716393442623	11.2532786885246	10.3739344262295	12.2709836065574	11.8625409836066	9.68811475409836	10.297868852459	9.41622950819672	12.012131147541	11.0364754098361	9.17672131147541	11.9832786885246	12.4868032786885	12.3222131147541	12.8162295081967	11.4829508196721	11.370737704918	12.7322950819672	12.3313114754098	12.805	11.1799180327869	13.3652459016393
CRABP2	13.1186885245902	14.4645901639344	13.5618032786885	12.8686885245902	8.98549180327869	15.2977049180328	12.4549180327869	14.7945081967213	15.0433606557377	12.584262295082	13.6760655737705	14.0987704918033	14.7899180327869	14.8086885245902	14.5306557377049	13.1026229508197	14.8014754098361	14.5183606557377	12.6245901639344	13.2880327868852	14.8430327868852	14.7967213114754	14.0672950819672	13.6665573770492	14.9798360655738	14.57	14.8959016393443	14.91	14.9374590163934	15.0032786885246	14.4026229508197	13.8581967213115	14.1837704918033	14.3863114754098	14.3979508196721	14.7140983606557	14.6311475409836	12.4139344262295	12.2233606557377	13.4932786885246	12.9465573770492	14.5265573770492	14.6275409836066	14.0868852459016	14.5127868852459	13.8673770491803	15.0060655737705	13.7965573770492	14.904262295082
CREG1	14.0016393442623	13.8131967213115	14.5096721311475	12.6439344262295	13.4990163934426	13.9550819672131	14.0750819672131	14.0777049180328	14.5062295081967	14.4136885245902	13.424262295082	14.0529508196721	13.8598360655738	13.6960655737705	13.9863114754098	14.8659016393443	13.8523770491803	13.7155737704918	13.9898360655738	12.7118032786885	14.0018852459016	13.8583606557377	13.3381967213115	13.8222131147541	14.2881967213115	13.8175409836066	13.8567213114754	13.9359016393443	14.0680327868852	14.8154098360656	14.4347540983607	13.9531967213115	14.5127868852459	14.5059016393443	14.5781967213115	13.7925409836066	13.2260655737705	14.690737704918	14.3459016393443	14.254262295082	14.2485245901639	13.9459016393443	14.1908196721311	13.7777868852459	13.7941803278689	14.4777049180328	13.9426229508197	13.4980327868852	14.1227868852459
CRELD2	9.90032786885246	8.50590163934426	9.53844262295082	10.5027868852459	9.12459016393443	9.69245901639344	8.83196721311475	9.10885245901639	9.47786885245902	9.2877868852459	9.55983606557377	9.10622950819672	10.4936885245902	6.5055737704918	9.78459016393443	9.97844262295082	10.3240983606557	9.7383606557377	7.07573770491803	10.4975409836066	10.2152459016393	9.74672131147541	9.88770491803279	10.2095081967213	11.0529508196721	10.3604098360656	9.91237704918033	9.76573770491803	10.0959016393443	10.8396721311475	10.8554918032787	10.0619672131148	9.47213114754098	9.87098360655738	9.88081967213115	10.6135245901639	10.392131147541	9.955	10.2831967213115	8.64918032786885	8.85754098360656	10.2540163934426	8.87540983606557	9.83868852459016	9.93836065573771	10.0831147540984	10.6167213114754	9.92549180327869	8.96631147540984
CRIP1	13.3204918032787	12.4240983606557	12.1552459016393	12.2814754098361	12.9889344262295	12.9670491803279	11.3851639344262	12.7416393442623	12.9290163934426	12.4508196721311	11.9898360655738	13.2049180327869	12.3694262295082	10.9722950819672	12.6734426229508	11.9895901639344	12.9905737704918	13.0286885245902	13.051393442623	12.1452459016393	12.9775409836066	11.4783606557377	12.6372131147541	12.6018032786885	12.5555737704918	12.765737704918	12.8932786885246	13.1332786885246	12.3470491803279	12.7640983606557	13.1759836065574	12.5618852459016	12.1118032786885	12.3772131147541	12.7009016393443	12.6822950819672	13.066393442623	12.5917213114754	12.1596721311475	12.9218032786885	13.2213114754098	13.4244262295082	13.3101639344262	13.2686885245902	12.2848360655738	12.6513114754098	13.3659016393443	12.423606557377	13.4055737704918
CTAG2	6.71934426229508	6.05696721311475	8.41377049180328	7.30483606557377	8.10729508196721	6.19213114754098	5.9572131147541	6.17303278688525	6.12344262295082	6.1477868852459	8.87049180327869	5.72254098360656	5.65319672131148	10.5606557377049	6.21565573770492	6.04352459016393	5.53311475409836	6.82131147540984	6.06688524590164	5.56163934426229	5.70049180327869	6.33803278688525	12.0922950819672	6.12901639344262	6.61795081967213	5.90303278688525	6.59877049180328	6.61229508196721	5.86131147540984	6.00934426229508	9.11303278688525	7.39704918032787	6.24868852459016	6.81491803278688	6.48172131147541	6.44918032786885	6.08327868852459	6.3622131147541	7.64729508196721	5.90295081967213	5.82426229508197	5.9327868852459	6.12245901639344	6.97155737704918	6.9827868852459	5.68655737704918	5.69704918032787	6.02803278688525	6.08344262295082
CTSC	9.81065573770492	8.76114754098361	9.49926229508197	9.82008196721311	9.8827868852459	9.70262295081967	8.31713114754098	8.97901639344262	8.72893442622951	9.14729508196721	9.4005737704918	9.05704918032787	8.08196721311475	9.70549180327869	9.85655737704918	9.82844262295082	8.79967213114754	9.55327868852459	14.2493442622951	14.0093442622951	9.20918032786885	9.72655737704918	14.2350819672131	9.48704918032787	7.68229508196721	9.90434426229508	14.0238524590164	9.2516393442623	8.28770491803279	8.16590163934426	9.71	9.48311475409836	8.34229508196721	13.7236885245902	13.5349180327869	9.25606557377049	8.69139344262295	8.61622950819672	9.69950819672131	9.40385245901639	8.74106557377049	9.79696721311475	9.39877049180328	13.6186885245902	9.65180327868852	8.32614754098361	9.25688524590164	9.17729508196721	9.46196721311475
CXADR	9.13672131147541	12.0712295081967	12.2036065573771	9.93065573770492	9.10409836065574	12.6129508196721	9.68008196721311	11.7203278688525	11.8667213114754	11.5994262295082	10.8674590163934	12.3293442622951	11.9670491803279	12.2014754098361	10.0993442622951	13.1840983606557	11.6365573770492	11.3376229508197	10.3113114754098	7.97540983606557	11.5301639344262	12.5239344262295	10.6383606557377	12.1004918032787	12.992131147541	10.2759016393443	11.8452459016393	11.0329508196721	10.6608196721311	12.4783606557377	7.59360655737705	12.044262295082	13.2208196721311	12.5777049180328	12.6554098360656	11.7718032786885	11.0150819672131	11.5239344262295	12.1596721311475	11.2275409836066	12.1375409836066	10.6152459016393	11.3314754098361	11.3315573770492	12.3546721311475	12.6704918032787	11.2449180327869	12.0811475409836	12.1190163934426
CXCL17	13.824262295082	14.1868852459016	12.8784426229508	9.50893442622951	9.63377049180328	14.8384426229508	13.1016393442623	14.1758196721311	14.616393442623	14.4327868852459	13.7522131147541	13.0993442622951	14.7713114754098	10.8423770491803	14.5981967213115	14.1655737704918	14.3994262295082	14.8765573770492	13.8845081967213	10.687868852459	14.6867213114754	13.342131147541	11.0104918032787	12.435	14.646393442623	12.4311475409836	14.8575409836066	14.0983606557377	14.4582786885246	13.5140983606557	14.5667213114754	13.3529508196721	13.9606557377049	13.2103278688525	13.4336885245902	14.1995081967213	14.4247540983607	9.98524590163935	14.2303278688525	13.162868852459	13.881393442623	14.3437704918033	14.5288524590164	14.8091803278689	14.463606557377	11.5922131147541	14.0559836065574	12.7213114754098	14.904262295082
CYP27B1	9.48049180327869	9.11770491803279	12.4762295081967	12.3344262295082	9.70475409836066	10.2719672131148	9.86049180327869	9.37934426229508	9.89524590163935	9.2877868852459	10.7237704918033	12.5540983606557	9.8705737704918	11.6440163934426	10.8114754098361	10.033606557377	10.8522950819672	8.73795081967213	5.56491803278688	9.7344262295082	9.81754098360656	8.685	10.4108196721311	10.6839344262295	11.0995081967213	8.59540983606557	9.28803278688525	6.06516393442623	9.92827868852459	10.2810655737705	10.2459016393443	5.29311475409836	10.3077049180328	10.6070491803279	10.6149180327869	9.93459016393443	10.2669672131148	8.7072131147541	10.9062295081967	9.28819672131148	9.50491803278689	8.92737704918033	10.5218852459016	9.20918032786885	9.90827868852459	12.5070491803279	9.71	8.67803278688525	8.88344262295082
DCXR	15.2924590163934	15.5570491803279	15.6367213114754	15.1447540983607	15.1170491803279	15.5579508196721	15.5718032786885	15.4839344262295	15.52	15.6852459016393	15.335737704918	15.6279508196721	15.8090983606557	15.5472131147541	15.6922950819672	15.5829508196721	15.5054918032787	15.5711475409836	15.3335245901639	14.8866393442623	15.6555737704918	15.7204918032787	15.5736885245902	15.5962295081967	15.7281967213115	15.507131147541	15.6896721311475	15.735737704918	15.6233606557377	15.7281967213115	15.542868852459	15.694262295082	15.5898360655738	15.5518032786885	15.6213114754098	15.4856557377049	15.2986885245902	15.6439344262295	15.4318852459016	15.2867213114754	15.5222950819672	15.5395081967213	15.4464754098361	15.4613114754098	15.6462295081967	15.5993442622951	15.531393442623	15.437868852459	15.6822950819672
DEFB1	6.10688524590164	9.04590163934426	10.1426229508197	10.8902459016393	5.46418032786885	10.0920491803279	5.37959016393443	9.83991803278689	13.7452459016393	7.72540983606557	8.59795081967213	8.93688524590164	13.0906557377049	12.3969672131148	11.2090163934426	10.8604918032787	10.1901639344262	8.80860655737705	7.46893442622951	8.31622950819672	11.3522950819672	8.90573770491803	8.26131147540984	7.66483606557377	9.78516393442623	5.80385245901639	10.8001639344262	13.3379508196721	10.1198360655738	8.55622950819672	12.7065573770492	11.0077868852459	11.4251639344262	11.6132786885246	5.64827868852459	10.8681967213115	13.2929508196721	5.98409836065574	6.79016393442623	8.75622950819672	13.7324590163934	10.3177868852459	12.111393442623	7.20131147540984	11.2759016393443	10.0954098360656	10.1901639344262	10.9786065573771	12.9453278688525
DHCR24	8.49459016393443	9.0144262295082	9.01540983606557	12.3804918032787	10.7827049180328	8.13754098360656	9.9516393442623	7.28606557377049	8.94327868852459	7.99393442622951	11.5522950819672	9.45918032786885	9.54967213114754	9.82737704918033	10.8339344262295	7.9027868852459	8.97868852459016	7.83655737704918	10.055737704918	9.61606557377049	9.74680327868852	10.037868852459	9.56065573770492	9.74803278688525	10.8273770491803	10.2091803278689	10.2940983606557	11.1039344262295	10.4282786885246	10.0563934426229	10.2872131147541	9.57172131147541	9.42204918032787	9.29081967213115	8.82303278688525	10.1635245901639	10.8914754098361	8.54352459016393	11.0027868852459	9.18540983606557	9.12819672131148	9.72737704918033	9.29360655737705	9.1994262295082	11.5232786885246	9.50836065573771	9.21606557377049	9.47450819672131	10.9183606557377
DMKN	9.78196721311475	12.8108196721311	15.0824590163934	12.8044262295082	9.67409836065574	13.7884426229508	9.40950819672131	7.03418032786885	14.3097540983607	9.29803278688525	11.9104918032787	14.2155737704918	13.8093442622951	13.6751639344262	12.8662295081967	10.6345081967213	13.5577049180328	9.88770491803279	9.79672131147541	11.968606557377	9.32754098360656	14.5301639344262	14.1490163934426	8.5522131147541	13.8496721311475	9.42672131147541	12.915737704918	11.6249180327869	13.2083606557377	9.56983606557377	9.99475409836066	12.8827049180328	14.3044262295082	12.985	14.6504918032787	9.80336065573771	13.3734426229508	13.8967213114754	12.3815573770492	13.0575409836066	13.2300819672131	9.35098360655738	13.5548360655738	12.8170491803279	8.74008196721311	14.2760655737705	8.81377049180328	9.60475409836066	13.3755737704918
DNAJC3	14.0320491803279	13.9052459016393	13.5618032786885	13.8411475409836	13.667131147541	13.3752459016393	13.8354098360656	13.6523770491803	14.1495081967213	14.057868852459	14.1818032786885	14.0204918032787	13.3096721311475	13.4993442622951	14.3186885245902	13.0830327868852	13.4213114754098	13.7054098360656	14.4045901639344	14.1550819672131	13.8645081967213	13.9580327868852	13.7246721311475	13.9965573770492	13.8496721311475	13.9423770491803	14.127868852459	13.8566393442623	13.331393442623	13.8872131147541	14.0868852459016	14.1055737704918	13.4762295081967	13.3482786885246	13.2827868852459	13.6722950819672	13.492131147541	13.4577049180328	14.2303278688525	13.6232786885246	13.9518032786885	13.6967213114754	13.8811475409836	13.8406557377049	14.068606557377	13.7973770491803	13.6634426229508	13.7231147540984	13.6500819672131
DSC2	8.99909836065574	9.21639344262295	9.13909836065574	14.8947540983607	14.8170491803279	12.9152459016393	8.66803278688525	9.67098360655738	13.6613114754098	8.2755737704918	14.7508196721311	14.6079508196721	9.86040983606557	14.4582786885246	14.2709836065574	13.5451639344262	14.2503278688525	9.38344262295082	13.1168852459016	9.95065573770492	9.63786885245902	9.11213114754098	15.3190163934426	7.87098360655738	13.6735245901639	14.417131147541	14.6484426229508	14.6968032786885	13.8985245901639	13.5750819672131	14.2368032786885	13.6460655737705	9.48213114754098	14.3345901639344	9.78852459016393	14.9022950819672	14.3865573770492	13.5345901639344	9.88983606557377	10.0120491803279	13.1401639344262	11.5010655737705	12.8145901639344	9.60081967213115	14.9804918032787	14.3167213114754	13.0324590163934	13.6739344262295	14.7019672131148
DSG3	8.37	8.27877049180328	7.28975409836066	13.2943442622951	9.77327868852459	5.41114754098361	5.83180327868852	5.25532786885246	6.96639344262295	4.79737704918033	12.5062295081967	9.64918032786885	6.73393442622951	6.85598360655738	9.21606557377049	8.55606557377049	8.46524590163934	9.21786885245902	7.99139344262295	9.56508196721311	8.00098360655738	6.98491803278689	15.1267213114754	5.80926229508197	6.50975409836066	5.82491803278689	14.0238524590164	13.3654098360656	10.9809836065574	5.24631147540984	11.8943442622951	5.32770491803279	5.4555737704918	12.2188524590164	8.05737704918033	13.8740163934426	13.1868852459016	9.955	5.48016393442623	6.11131147540984	5.40885245901639	9.05352459016393	6.94598360655738	10.01	14.1881967213115	9.85098360655738	5.56393442622951	10.7924590163934	14.3345901639344
DSP	11.4485245901639	12.9981967213115	13.9483606557377	14.3259016393443	13.8301639344262	14.3670491803279	8.55688524590164	13.0537704918033	14.3691803278689	14.1162295081967	14.1618852459016	13.6904918032787	13.9254098360656	14.3273770491803	14.1058196721311	14.3437704918033	14.4098360655738	13.1868852459016	5.48934426229508	12.5860655737705	13.3437704918033	13.1740983606557	15.4016393442623	12.5229508196721	14.1523770491803	11.0666393442623	13.972131147541	14.8181147540984	14.3120491803279	13.5140983606557	12.3694262295082	13.5294262295082	13.8163114754098	14.3863114754098	13.5349180327869	14.7750819672131	14.3195901639344	11.857868852459	13.5460655737705	9.11524590163934	13.6668852459016	9.73704918032787	13.6898360655738	12.5476229508197	14.735737704918	13.7472131147541	12.9639344262295	13.6947540983607	14.8839344262295
DUOX2	6.55	8.83049180327869	10.8955737704918	5.47122950819672	5.295	7.63196721311475	5.91024590163934	6.10163934426229	8.10426229508197	10.0629508196721	7.7116393442623	9.65967213114754	8.94016393442623	8.10213114754098	6.87606557377049	8.12426229508197	6.08262295081967	10.2396721311475	10.3813114754098	6.3005737704918	9.90524590163935	7.75008196721311	5.68590163934426	5.08991803278689	8.60885245901639	6.98934426229508	10.4283606557377	10.5445081967213	7.7672131147541	6.17737704918033	5.71852459016393	7.78491803278689	9.40196721311476	10.4949180327869	10.5909836065574	9.30327868852459	7.3894262295082	7.92344262295082	11.2090983606557	6.93704918032787	8.45180327868852	8.25262295081967	5.06163934426229	11.4288524590164	9.82909836065574	8.26983606557377	8.14295081967213	8.89196721311475	12.0373770491803
EIF2S3	10.8059016393443	11.0200819672131	11.5222950819672	12.7062295081967	12.9567213114754	11.6045901639344	11.7704098360656	11.3932786885246	11.7214754098361	11.4638524590164	11.3109016393443	12.6560655737705	12.2859836065574	11.2708196721311	10.7204098360656	12.8364754098361	11.9067213114754	11.3106557377049	12.3483606557377	11.2131147540984	11.1509836065574	12.0048360655738	12.1927868852459	11.3209836065574	11.9435245901639	11.2934426229508	11.7708196721311	11.7977049180328	11.895737704918	11.2901639344262	12.3606557377049	12.0826229508197	12.1829508196721	12.7334426229508	12.6152459016393	12.1766393442623	12.2658196721311	12.0090163934426	12.4240983606557	12.3359016393443	12.1676229508197	12.1993442622951	12.4160655737705	12.2912295081967	12.9229508196721	13.3449180327869	12.0922950819672	11.8313114754098	12.465737704918
EIF5A	12.3276229508197	12.8531147540984	14.5200819672131	13.8218032786885	13.224262295082	13.7127868852459	13.3598360655738	12.9775409836066	13.1654098360656	13.2152459016393	12.8404918032787	12.8830327868852	12.0818032786885	12.8709836065574	12.2313114754098	12.9908196721311	12.4034426229508	11.5527049180328	11.7923770491803	11.5398360655738	11.4393442622951	12.4437704918033	13.4088524590164	13.0383606557377	12.0631147540984	12.1336885245902	11.7960655737705	12.6641803278689	12.7896721311475	12.667868852459	11.8626229508197	10.4236885245902	12.5885245901639	13.0662295081967	13.6370491803279	12.1577049180328	11.6860655737705	12.805	13.2793442622951	12.0433606557377	12.5027868852459	12.4669672131148	12.6098360655738	12.2912295081967	12.9020491803279	12.7283606557377	12.3624590163934	11.5573770491803	11.6155737704918
EIF6	9.2272131147541	8.1922131147541	9.97016393442623	14.5848360655738	7.50622950819672	7.75262295081967	8.54786885245902	8.17245901639344	6.79934426229508	8.745	7.84065573770492	7.07172131147541	7.41311475409836	8.33696721311475	7.96147540983607	7.72991803278689	7.23532786885246	7.78868852459016	9.26147540983606	8.26360655737705	7.58475409836066	8.685	8.36672131147541	7.96475409836066	8.4533606557377	8.16262295081967	8.13409836065574	9.35016393442623	8.39983606557377	7.36049180327869	8.32426229508197	8.76418032786885	9.18344262295082	9.30196721311475	8.39377049180328	9.16901639344262	9.32016393442623	8.78918032786885	13.8986885245902	9.60245901639344	8.39393442622951	7.76819672131148	8.30532786885246	7.54180327868852	9.20852459016393	7.29524590163934	7.86229508196721	8.59622950819672	8.15008196721312
ELOVL5	13.4768852459016	12.6406557377049	12.4306557377049	12.6552459016393	13.283606557377	12.0803278688525	13.393606557377	13.007868852459	13.1654098360656	12.387868852459	13.195	12.4904918032787	12.666393442623	13.1453278688525	12.9959016393443	12.2526229508197	13.4213114754098	12.9818032786885	13.0783606557377	13.3427868852459	13.2834426229508	13.0524590163934	13.1836885245902	12.6798360655738	12.882131147541	13.4652459016393	13.0606557377049	13.2244262295082	13.2380327868852	12.5919672131148	13.4877049180328	12.6181147540984	12.2470491803279	12.9114754098361	12.8401639344262	13.5803278688525	13.1386885245902	11.977868852459	14.1801639344262	13.9008196721311	13.1175409836066	13.4838524590164	13.6898360655738	13.5306557377049	14.1203278688525	12.9852459016393	13.385737704918	12.665737704918	13.0918852459016
FAM76A	11.6760655737705	10.9773770491803	10.424262295082	11.9132786885246	10.8968852459016	10.2513114754098	11.3127049180328	11.1506557377049	10.9117213114754	10.7362295081967	11.7695081967213	10.7830327868852	11.1345081967213	11.1437704918033	11.4609016393443	10.5765573770492	11.0770491803279	10.6611475409836	10.7516393442623	11.8155737704918	10.9072131147541	10.7817213114754	10.6498360655738	11.3691803278689	11.4418032786885	11.335737704918	11.0736885245902	11.8577049180328	10.3739344262295	11.0749180327869	10.9388524590164	11.2817213114754	11.1075409836066	10.7695081967213	11.2072950819672	12.1577049180328	11.8298360655738	11.372131147541	12.2336885245902	12.5359836065574	11.8484426229508	12.0711475409836	12.5444262295082	12.0600819672131	12.9020491803279	11.3656557377049	11.3760655737705	11.4959016393443	12.3311475409836
FAM83A	9.85081967213115	12.0600819672131	12.6706557377049	15.174262295082	7.06885245901639	12.9477049180328	9.49786885245902	12.6816393442623	12.7403278688525	6.68147540983607	13.685737704918	7.20475409836066	12.7405737704918	5.62016393442623	12.5488524590164	12.8031967213115	11.0967213114754	9.84795081967213	5.14819672131148	12.1452459016393	13.7955737704918	12.1840983606557	14.652131147541	9.44737704918033	13.0603278688525	8.40245901639344	14.337868852459	14.8068852459016	13.2270491803279	8.98885245901639	12.2316393442623	10.9601639344262	14.0562295081967	14.707868852459	9.48819672131147	13.9951639344262	14.5246721311475	9.27696721311475	13.8581967213115	9.4427868852459	13.4484426229508	7.68409836065574	12.5444262295082	9.80860655737705	13.9234426229508	7.57090163934426	9.63975409836066	14.4814754098361	14.3940163934426
FLCN	9.18885245901639	8.95016393442623	8.58803278688525	9.93065573770492	8.8355737704918	7.71573770491803	13.2398360655738	8.79885245901639	13.6419672131148	9.5155737704918	8.93032786885246	9.34819672131148	9.32885245901639	9.05147540983607	8.72795081967213	9.67401639344262	9.61491803278689	8.73795081967213	8.99770491803279	9.5955737704918	8.79467213114754	9.45565573770492	13.9433606557377	8.5416393442623	9.54934426229508	8.98803278688525	9.34950819672131	9.82459016393443	8.60622950819672	8.95918032786885	9.5016393442623	9.19245901639344	9.37270491803279	8.80114754098361	9.47786885245902	9.28475409836066	9.24893442622951	9.02393442622951	13.4486885245902	13.9101639344262	9.09967213114754	9.25909836065574	9.68688524590164	9.11229508196721	9.11114754098361	9.49770491803279	8.88303278688525	8.59622950819672	9.79786885245902
FRS2	9.13672131147541	13.6124590163934	15.3264754098361	8.37196721311475	9.82295081967213	9.39032786885246	8.85065573770492	8.95950819672131	9.47786885245902	9.5572131147541	8.65590163934426	13.8685245901639	9.51909836065574	13.1840983606557	8.90409836065574	9.43803278688525	9.71672131147541	8.04622950819672	9.7672131147541	8.61311475409836	9.21852459016393	13.1172131147541	12.6016393442623	9.005	9.02	7.6922131147541	9.67688524590164	7.84655737704918	9.02	9.91688524590164	7.83467213114754	8.99934426229508	13.6140163934426	9.94122950819672	15.2851639344262	9.10975409836066	7.33204918032787	9.63934426229508	8.48377049180328	13.454262295082	9.40385245901639	9.27975409836066	8.84483606557377	13.707131147541	8.29286885245902	14.0983606557377	8.91065573770492	9.48540983606557	9.19573770491803
FXYD5	7.1344262295082	9.10688524590164	14.2861475409836	14.7181967213115	9.13377049180328	6.81508196721311	6.94508196721311	14.622131147541	9.81696721311475	9.74754098360656	14.5613114754098	8.2727868852459	15.0500819672131	7.71032786885246	6.61393442622951	8.12426229508197	8.41639344262295	9.11573770491803	9.52860655737705	9.95065573770492	8.86295081967213	7.44147540983607	14.5155737704918	6.66614754098361	8.34524590163934	9.40573770491803	9.27729508196721	9.39131147540984	14.7572131147541	8.98885245901639	8.14254098360656	9.86098360655738	8.90352459016393	7.15262295081967	8.98204918032787	9.14885245901639	15.1055737704918	8.03016393442623	7.77475409836066	7.03196721311475	6.4544262295082	8.40114754098361	8.08770491803279	8.70655737704918	7.18639344262295	8.91918032786885	8.0472131147541	7.82836065573771	9.06688524590164
GCHFR	11.9244262295082	12.0712295081967	14.0088524590164	12.9440983606557	13.0201639344262	13.5049180327869	13.9886885245902	12.6017213114754	13.8140163934426	11.4945901639344	12.6577049180328	12.6031967213115	11.8126229508197	12.6280327868852	12.4360655737705	11.0732786885246	11.9754918032787	12.2254098360656	12.0927868852459	12.8572131147541	13.1193442622951	12.6393442622951	11.9754098360656	11.6827868852459	13.1827049180328	12.3031147540984	11.8740983606557	13.1044262295082	12.3196721311475	12.0516393442623	12.2908196721311	11.5268032786885	13.3962295081967	13.5085245901639	14.305737704918	13.3760655737705	12.9190163934426	13.8296721311475	13.1846721311475	9.9394262295082	12.6975409836066	11.3913114754098	12.8911475409836	11.9395081967213	13.3131147540984	12.2875409836066	11.3465573770492	11.717868852459	12.7355737704918
GDI2	14.0693442622951	13.8131967213115	12.9567213114754	13.6059836065574	14.2775409836066	14.107868852459	14.0959016393443	13.7831147540984	14.0890983606557	13.742131147541	13.5664754098361	13.8376229508197	13.5645901639344	14.0834426229508	14.068606557377	13.9794262295082	13.8618032786885	13.7054098360656	13.4618032786885	13.7084426229508	14.012131147541	13.7616393442623	14.0184426229508	13.8875409836066	13.9160655737705	13.7655737704918	14.045737704918	14.1585245901639	14.3419672131148	13.9859016393443	13.9898360655738	13.9531967213115	13.4959016393443	13.6773770491803	13.8445081967213	13.7705737704918	13.8003278688525	14.2381967213115	14.0979508196721	14.1024590163934	13.804262295082	13.8373770491803	14.072131147541	13.8998360655738	13.8026229508197	14.0795901639344	13.7964754098361	13.8569672131148	13.9580327868852
GGH	12.2222950819672	11.4136885245902	11.2468852459016	11.5568852459016	12.156393442623	12.7624590163934	13.3381967213115	11.7103278688525	11.5138524590164	10.8932786885246	12.0095081967213	12.8293442622951	12.6560655737705	13.0113114754098	14.472131147541	13.0114754098361	13.7552459016393	10.7922131147541	11.7231147540984	9.56508196721311	12.5731147540984	13.2634426229508	13.4583606557377	12.3493442622951	13.3239344262295	10.8860655737705	12.5110655737705	12.6532786885246	12.6244262295082	12.9763114754098	12.1106557377049	12.0619672131148	11.9615573770492	12.9446721311475	12.4780327868852	13.0929508196721	12.2963934426229	8.7183606557377	11.7006557377049	10.9606557377049	12.842131147541	12.2879508196721	12.0609836065574	12.2445901639344	13.157868852459	13.817868852459	13.2706557377049	12.0811475409836	13.2575409836066
GIGYF1	12.698606557377	12.4755737704918	13.1517213114754	11.6195081967213	12.0436885245902	12.906393442623	12.8999180327869	12.4951639344262	12.6245901639344	12.4005737704918	12.1312295081967	12.7870491803279	12.2968852459016	12.9227868852459	12.1218032786885	12.9493442622951	12.8895901639344	12.7827868852459	12.7413114754098	12.1070491803279	12.2424590163934	12.5860655737705	12.395737704918	12.1954098360656	12.1490163934426	11.94	12.4990163934426	12.2983606557377	12.8179508196721	12.0516393442623	12.3204098360656	12.6554918032787	13.2652459016393	13.1055737704918	13.2925409836066	12.5989344262295	12.7154918032787	13.4404098360656	13.0726229508197	12.8240163934426	13.0596721311475	12.5432786885246	12.8536885245902	12.7863114754098	12.0984426229508	13.6050819672131	12.805	12.8626229508197	12.635737704918
GMNN	9.90032786885246	11.6420491803279	12.0247540983607	13.1204918032787	12.3409836065574	13.7318032786885	12.976393442623	10.7895081967213	11.8555737704918	13.5275409836066	12.7588524590164	12.7506557377049	12.6159016393443	12.3230327868852	11.8160655737705	11.3139344262295	13.064262295082	12.043606557377	5.43819672131148	11.2924590163934	11.8944262295082	12.5434426229508	12.7413114754098	11.2275409836066	12.4539344262295	10.5668852459016	10.915	13.5495081967213	13.8883606557377	12.9763114754098	10.5272131147541	12.6554918032787	11.4815573770492	11.8095081967213	11.7922950819672	12.7306557377049	12.3765573770492	11.8881967213115	10.9904918032787	9.90918032786885	9.50491803278689	10.3813114754098	10.686393442623	11.4018032786885	12.7506557377049	13.1415573770492	12.0031967213115	12.5247540983607	10.7959016393443
GOLIM4	11.9140983606557	11.3754918032787	12.2462295081967	12.6552459016393	11.9920491803279	11.7776229508197	11.1314754098361	11.8626229508197	12.2353278688525	11.2001639344262	12.4011475409836	11.643606557377	11.0745901639344	12.0945081967213	11.6734426229508	10.6893442622951	11.1404918032787	11.3106557377049	12.0814754098361	12.2354098360656	10.8886885245902	11.5237704918033	11.737131147541	11.3865573770492	10.2680327868852	11.8090163934426	11.7338524590164	11.6980327868852	11.1222950819672	10.8509836065574	11.731393442623	11.5576229508197	11.3591803278689	11.258606557377	11.6952459016393	11.6977049180328	11.6622950819672	11.283606557377	11.3711475409836	11.8636065573771	11.8602459016393	11.2374590163934	12.0709016393443	11.2090983606557	12.1854098360656	11.5309016393443	11.2731147540984	11.3529508196721	11.3106557377049
GTF2H5	13.5105737704918	13.4385245901639	13.8777049180328	14.2747540983607	13.8386885245902	13.0411475409836	13.2947540983607	13.1501639344262	13.3318032786885	13.4852459016393	13.2768852459016	13.7319672131148	13.1647540983607	13.3131147540984	13.4625409836066	12.8031967213115	12.7344262295082	13.405737704918	13.5754098360656	13.827868852459	12.9567213114754	12.2555737704918	13.623606557377	13.5895081967213	13.092131147541	13.4460655737705	13.2114754098361	13.61	12.1838524590164	12.7103278688525	13.5849180327869	13.1886885245902	12.9668852459016	13.0282786885246	13.06	13.1624590163934	13.3650819672131	11.958606557377	13.9081967213115	13.5439344262295	13.5275409836066	13.1831147540984	13.6445901639344	13.2881967213115	13.9338524590164	13.3768032786885	12.9518852459016	13.1168852459016	13.1091803278689
HMGCS1	13.6338524590164	14.107868852459	13.6759836065574	12.5754098360656	13.9589344262295	14.3027868852459	14.5990163934426	13.6135245901639	13.5758196721311	14.3849180327869	13.8209836065574	14.2358196721311	14.066393442623	13.9145081967213	14.2624590163934	13.7416393442623	14.2609836065574	13.8990163934426	13.125737704918	12.906393442623	14.2793442622951	14.602131147541	14.0184426229508	14.047868852459	14.4839344262295	14.1326229508197	13.4856557377049	14.1172131147541	14.8659016393443	14.1375409836066	13.6441803278689	14.024262295082	13.9934426229508	14.0483606557377	13.6199180327869	14.168606557377	13.215	13.6645901639344	14.1685245901639	13.8224590163934	13.972131147541	14.3024590163934	13.8218032786885	13.8303278688525	14.4722950819672	14.5572131147541	14.3262295081967	13.9340983606557	13.8467213114754
HNRNPH1	14.4800819672131	14.0663114754098	14.0389344262295	14.4798360655738	14.638606557377	13.4827868852459	14.0750819672131	13.9922950819672	14.1601639344262	14.1659836065574	14.2664754098361	14.1159836065574	13.9362295081967	14.4013114754098	14.1470491803279	14.0631147540984	13.7364754098361	14.2583606557377	14.6314754098361	14.757868852459	14.1544262295082	13.8685245901639	14.3994262295082	14.137868852459	13.9052459016393	14.417131147541	14.3480327868852	14.3093442622951	14.1729508196721	14.0468852459016	14.4126229508197	14.2206557377049	14.0026229508197	13.9123770491803	13.6093442622951	14.2440983606557	14.3397540983607	13.6354918032787	14.9798360655738	14.3583606557377	14.4098360655738	14.1837704918033	14.2822950819672	14.5175409836066	14.4916393442623	14.305737704918	14.1368852459016	14.3848360655738	14.3640983606557
HNRNPL	14.7899180327869	14.5269672131148	15.005737704918	15.5673770491803	15.5163114754098	14.1924590163934	14.4559016393443	14.3259016393443	15.0273770491803	14.6883606557377	15.3818032786885	14.674262295082	14.2250819672131	15.2549180327869	15.1270491803279	14.42	14.32	14.6504918032787	15.1709836065574	15.5334426229508	14.3473770491803	14.7151639344262	14.9167213114754	15.0141803278688	14.5145081967213	15.0720491803279	14.9358196721311	15.1431967213115	14.9996721311475	14.8559016393443	15.312131147541	14.5654098360656	14.294262295082	14.3345901639344	14.2859016393443	14.6618852459016	15.0173770491803	13.95	14.7652459016393	14.4779508196721	14.4188524590164	14.1459016393443	14.6762295081967	14.6881147540984	15.0737704918033	14.3167213114754	14.2656557377049	14.7427868852459	14.5875409836066
IER3IP1	11.2730327868852	11.8838524590164	12.4762295081967	9.51885245901639	11.9806557377049	12.8052459016393	13.3162295081967	11.781393442623	12.1838524590164	12.3491803278689	10.6077868852459	11.347868852459	11.8911475409836	11.8626229508197	11.537868852459	12.9308196721311	12.2810655737705	11.1608196721311	10.0755737704918	9.56508196721311	11.1509836065574	12.793606557377	11.9645901639344	11.5311475409836	12.1196721311475	11.5804918032787	9.88360655737705	11.411393442623	11.6723770491803	12.9475409836066	12.3311475409836	12.4737704918033	12.8804918032787	13.007868852459	13.4336885245902	11.9434426229508	10.475737704918	12.6981967213115	11.6654918032787	11.687868852459	12.2751639344262	11.6604098360656	11.3440163934426	11.7909836065574	10.9302459016393	12.1704918032787	11.5727049180328	11.7513114754098	12.465737704918
INSR	7.77868852459016	7.24098360655738	9.23622950819672	8.93	8.45270491803279	8.00983606557377	8.17836065573771	7.60213114754098	7.99426229508197	7.84696721311475	7.82139344262295	7.09885245901639	7.47122950819672	7.63360655737705	7.19737704918033	8.06795081967213	7.12983606557377	7.21245901639344	9.90295081967213	7.63918032786885	7.44245901639344	8.67540983606557	8.11844262295082	7.42590163934426	8.30483606557377	7.16885245901639	7.41639344262295	8.75131147540984	8.17459016393443	7.67901639344262	7.71508196721311	8.23680327868852	8.67819672131148	8.86147540983607	8.70270491803279	7.67983606557377	7.91590163934426	8.02049180327869	8.21360655737705	8.23508196721311	8.0255737704918	7.96172131147541	7.59098360655738	7.43245901639344	8.09245901639344	7.33729508196721	7.08852459016393	8.50393442622951	7.05450819672131
IQGAP3	7.25311475409836	7.16065573770492	9.09704918032787	10.9072131147541	8.74590163934426	7.77229508196721	8.2972131147541	8.17245901639344	8.06516393442623	7.17950819672131	9.14065573770492	7.36909836065574	6.72377049180328	8.72139344262295	7.65549180327869	8.24622950819672	8.46524590163934	6.86327868852459	9.52860655737705	8.74844262295082	7.47081967213115	8.57393442622951	9.42065573770492	7.35532786885246	8.15483606557377	8.14254098360656	7.83737704918033	9.3027868852459	8.65672131147541	8.74688524590164	7.22155737704918	7.77573770491803	8.39295081967213	8.83114754098361	8.64245901639344	8.41549180327869	9.61483606557377	9.10688524590164	8.64385245901639	7.48008196721311	6.68098360655738	6.46409836065574	7.41639344262295	6.95286885245902	8.70868852459016	7.58918032786885	6.97991803278689	8.10213114754098	7.80885245901639
IRX3	14.6206557377049	15.7617213114754	14.9765573770492	15.4418852459016	15.1270491803279	15.4449180327869	15	15.3531147540984	14.8814754098361	11.5423770491803	14.987131147541	14.6079508196721	14.9247540983607	15.1674590163934	14.2527868852459	13.2036065573771	14.9026229508197	15.1624590163934	15.052131147541	13.0781967213115	15.6347540983607	15.040737704918	15.8818032786885	15.0847540983607	15.2183606557377	14.7474590163934	15.7872131147541	15.4085245901639	15.9103278688525	13.5467213114754	15.2801639344262	13.717868852459	14.1162295081967	15.8750819672131	15.1173770491803	15.8518032786885	16.0296721311475	14.7208196721311	14.0377049180328	15.2201639344262	15.2493442622951	15.0281147540984	14.1014754098361	15.1404918032787	15.7617213114754	14.824262295082	15.5077049180328	15.7679508196721	15.8950819672131
JAG1	12.396393442623	11.8565573770492	11.3955737704918	13.6455737704918	10.9386885245902	11.9849180327869	10.4726229508197	11.740737704918	12.4919672131148	12.625737704918	12.535737704918	11.9865573770492	12.3988524590164	10.7180327868852	10.5054918032787	12.9405737704918	13.0218852459016	12.9499180327869	12.1122950819672	12.8263114754098	12.4490163934426	12.4711475409836	13.1723770491803	11.6062295081967	10.8818032786885	11.8827049180328	12.8932786885246	12.3665573770492	11.9301639344262	11.6904918032787	11.2468852459016	12.8713114754098	12.6003278688525	12.4540983606557	11.4802459016393	12.9101639344262	13.2260655737705	12.5463934426229	11.4224590163934	11.6668852459016	12.0996721311475	12.4472131147541	11.1790163934426	11.7231147540984	13.2698360655738	12.5383606557377	12.3408196721311	13.0565573770492	12.475737704918
KCNK6	9.07803278688525	8.72016393442623	6.26672131147541	8.69352459016393	7.95491803278689	8.38409836065574	8.78196721311475	8.21385245901639	9.65754098360656	9.32704918032787	8.35188524590164	8.52606557377049	7.45229508196721	15.0475409836066	9.89704918032787	7.69622950819672	7.39360655737705	8.28639344262295	5.81163934426229	10.0295081967213	8.46655737704918	5.82754098360656	8.1827868852459	9.08786885245902	8.70229508196721	5.23008196721312	9.34950819672131	9.64409836065574	8.72770491803279	9.01836065573771	9.39213114754098	5.98147540983607	8.44352459016393	9.21016393442623	8.17016393442623	5.50475409836066	9.29131147540984	6.26344262295082	7.53786885245902	9.64311475409836	7.74729508196721	8.28229508196721	9.26590163934426	6.00918032786885	8.23032786885246	7.01393442622951	7.50688524590164	8.13180327868852	9.16590163934426
KCNK7	6.96491803278689	5.7344262295082	7.17385245901639	7.61	5.84918032786885	5.93311475409836	5.8605737704918	5.72286885245902	6.05663934426229	5.50893442622951	5.8083606557377	7.76950819672131	5.80090163934426	5.72655737704918	5.94303278688525	7.04885245901639	5.61983606557377	6.93393442622951	8.83114754098361	8.31622950819672	7.18180327868852	7.06286885245902	8.35606557377049	6.22360655737705	7.02040983606557	8.03237704918033	5.97540983606557	7.09590163934426	6.10286885245902	5.5877868852459	6.53196721311475	7.21524590163934	8.22196721311475	6.02131147540984	5.81016393442623	6.38860655737705	8.31295081967213	5.68819672131148	6.17737704918033	6.07762295081967	5.67688524590164	7.46975409836066	5.95868852459016	6.71393442622951	6.33409836065574	6.79409836065574	6.69344262295082	7.13901639344262	9.53639344262295
KDELR2	13.6741803278689	13.9947540983607	14.0389344262295	13.6350819672131	14.0098360655738	14.0588524590164	14.0230327868852	14.216393442623	14.2775409836066	14.367868852459	14.1019672131148	13.879262295082	13.9026229508197	14.1626229508197	14.3384426229508	13.7522950819672	13.5668852459016	13.8609016393443	14.2290163934426	14.3797540983607	13.9524590163934	14.4643442622951	14.3147540983607	14.3445081967213	14.7502459016393	14.3072131147541	13.9819672131148	14.7453278688525	14.3014754098361	13.7368852459016	14.1400819672131	14.3014754098361	14.4067213114754	14.1398360655738	15.0319672131148	14.2827049180328	14.05	14.8834426229508	13.9687704918033	13.553606557377	13.7324590163934	13.2444262295082	14.1198360655738	13.8504918032787	14.415737704918	14	13.4159016393443	13.3972131147541	13.8373770491803
KIAA1217	12.7304098360656	13.3275409836066	12.4209836065574	14.103606557377	13.3132786885246	13.2380327868852	12.9981967213115	12.7963934426229	13.3804918032787	12.3491803278689	13.5664754098361	13.5290163934426	13.1956557377049	12.6647540983607	13.0708196721311	13.2409016393443	13.6760655737705	13.176393442623	13.2954098360656	13.7995081967213	12.9468852459016	12.6819672131148	12.0922950819672	13.3318032786885	13.4191803278689	12.7155737704918	13.0932786885246	13.6291803278689	12.6937704918033	13.6255737704918	13.885737704918	13.2913114754098	13.3245901639344	13.3482786885246	12.0831967213115	13.5125409836066	13.842131147541	13.4404098360656	11.7225409836066	12.3101639344262	13.1067213114754	12.5202459016393	13.5062295081967	12.7277049180328	13.0369672131148	13.615	13.1916393442623	13.7231147540984	13.0365573770492
KRT13	13.4568852459016	15.8585245901639	15.7519672131148	9.38729508196721	9.8627868852459	14.4009836065574	10.7345901639344	13.0836885245902	9.71606557377049	13.8406557377049	12.3837704918033	15.6896721311475	12.5059016393443	8.61188524590164	14.2031967213115	15.096393442623	13.8922950819672	15.3947540983607	15.0022950819672	10.58	15.6755737704918	13.6783606557377	13.9327868852459	15.3067213114754	13.6523770491803	13.0918852459016	15.4704918032787	15.8331967213115	15.6450819672131	9.66131147540984	14.8477868852459	14.9088524590164	12.4544262295082	15.8448360655738	15.7693442622951	15.7617213114754	14.9443442622951	12.7410655737705	14.9003278688525	15.0968852459016	11.8484426229508	14.3753278688525	12.1668852459016	15.0865573770492	15.6673770491803	15.5872131147541	14.5575409836066	15.7841803278689	15.8950819672131
KRT14	11.162131147541	8.81934426229508	14.2160655737705	15.2445901639344	11.6219672131148	11.4427868852459	14.3138524590164	11.383606557377	15.5091803278689	12.4508196721311	15.5065573770492	9.39967213114754	11.9859836065574	12.7231967213115	15.2859016393443	13.4217213114754	13.5577049180328	7.36852459016393	11.1940163934426	13.391393442623	10.8260655737705	11.0806557377049	15.9362295081967	13.1231147540984	13.1931147540984	9.2144262295082	15.7014754098361	15.3703278688525	12.7351639344262	11.4381967213115	14.787131147541	11.1314754098361	10.4006557377049	13.3688524590164	13.3865573770492	15.0013114754098	13.4531147540984	9.46786885245902	13.3177049180328	13.5234426229508	10.6181967213115	12.7855737704918	15.2844262295082	14.4434426229508	14.8272131147541	8.85344262295082	10.4452459016393	10.9786065573771	15.7444262295082
KRT16	13.405737704918	14.7318032786885	15.4741803278689	16.0091803278689	13.812131147541	13.2181147540984	11.5451639344262	13.5954098360656	14.6445081967213	14.5003278688525	15.8724590163934	13.5516393442623	14.8350819672131	13.3981967213115	15.4656557377049	15.1431967213115	14.983606557377	12.8618032786885	13.0316393442623	15.1882786885246	14.2013114754098	14.9996721311475	15.9877049180328	15.5381967213115	15.1890163934426	12.9493442622951	15.2483606557377	14.8993442622951	14.7668852459016	13.6052459016393	15.0281147540984	14.8983606557377	15.0773770491803	15.1543442622951	15.7204918032787	15.6790983606557	15.3295081967213	12.4434426229508	15.712868852459	13.2909836065574	13.881393442623	13.667131147541	12.965737704918	14.8384426229508	15.5170491803279	12.6188524590164	13.8082786885246	15.2191803278689	14.904262295082
KRT4	8.73377049180328	13.1386885245902	11.8752459016393	6.4727868852459	5.98180327868852	7.32426229508197	7.21262295081967	5.47508196721311	11.8877049180328	6.76950819672131	13.2481967213115	8.58008196721311	8.1227868852459	5.81081967213115	8.5827868852459	7.06852459016393	10.2016393442623	8.66803278688525	6.99131147540984	11.1563114754098	10.6545081967213	8.0916393442623	9.38885245901639	7.49245901639344	7.40491803278689	8.62311475409836	9.26704918032787	14.3468852459016	14.0320491803279	7.94	13.5550819672131	9.12327868852459	8.30901639344262	11.7598360655738	13.2827868852459	12.3203278688525	13.8639344262295	7.26639344262295	6.18713114754098	12.3276229508197	5.77049180327869	10.1673770491803	7.03459016393443	13.1772131147541	11.9147540983607	6.14655737704918	8.44196721311475	9.76319672131148	14.2145901639344
KRT5	12.365737704918	13.2660655737705	13.8206557377049	14.873606557377	14.5727868852459	14.1411475409836	7.39327868852459	12.2117213114754	10.9716393442623	11.2231147540984	14.6077049180328	13.8489344262295	14.2055737704918	14.3373770491803	13.5966393442623	14.0747540983607	14.39	13.3953278688525	12.5239344262295	13.5759016393443	13.9029508196721	10.2229508196721	15.4496721311475	10.336393442623	11.1172131147541	10.990737704918	15.2970491803279	14.8498360655738	14.1729508196721	9.48844262295082	13.7577049180328	13.102131147541	11.3368852459016	15.0816393442623	13.8852459016393	14.9553278688525	14.7441803278689	10.1326229508197	13.1546721311475	14.0132786885246	10.818606557377	14.0868852459016	8.53065573770492	14.1375409836066	15.115737704918	13.8390163934426	14.1255737704918	14.6527049180328	15.2867213114754
KRTDAP	10.3681967213115	7.34524590163934	9.73762295081967	9.68049180327869	8.93803278688525	8.54016393442623	7.69762295081967	4.82122950819672	13.2985245901639	5.36909836065574	9.1327868852459	12.6149180327869	9.81967213114754	11.1538524590164	10.6589344262295	7.9027868852459	8.04073770491803	9.41393442622951	5.9294262295082	9.42672131147541	6.28967213114754	11.0806557377049	14.763606557377	9.4972131147541	8.48401639344262	5.19065573770492	10.0809836065574	12.1211475409836	11.5423770491803	9.01836065573771	12.7781967213115	9.55237704918033	10.4524590163934	8.06295081967213	10.2882786885246	8.03565573770492	12.5829508196721	5.1783606557377	5.53959016393443	9.38516393442623	7.97377049180328	9.3305737704918	11.7508196721311	9.18106557377049	5.51819672131148	11.2834426229508	6.76098360655738	7.77073770491803	13.9927868852459
LAMB2	13.885737704918	13.1708196721311	13.4918032786885	13.5775409836066	12.7306557377049	12.4790163934426	13.027868852459	13.2840983606557	13.5167213114754	12.4508196721311	13.6760655737705	13.0208196721311	12.8527868852459	12.8603278688525	13.606393442623	12.3475409836066	13.0744262295082	13.8091803278689	14.4677049180328	14.2845901639344	13.0091803278689	12.8220491803279	12.7911475409836	13.4479508196721	12.0216393442623	13.8062295081967	13.3360655737705	12.9468852459016	12.435	12.888606557377	14.0004918032787	13.7667213114754	12.7210655737705	12.344262295082	12.0289344262295	13.1893442622951	13.1386885245902	12.9354098360656	13.6117213114754	13.6354098360656	13.6455737704918	13.5758196721311	13.5548360655738	13.1772131147541	13.5105737704918	12.3090163934426	13.2809836065574	12.3593442622951	12.0752459016393
LDLR	14.0522950819672	13.575737704918	12.7704098360656	14.4209836065574	13.5475409836066	13.5747540983607	13.0927049180328	12.9775409836066	13.2985245901639	11.9645901639344	13.5476229508197	13.06	13.38	12.2901639344262	13.1780327868852	14.0631147540984	13.3877049180328	13.3164754098361	13.146393442623	12.3295081967213	13.2834426229508	10.7608196721311	14.1277049180328	13.58	13.4520491803279	13.6222950819672	13.4031147540984	13.0155737704918	14.3120491803279	13.719262295082	13.457868852459	13.0168032786885	11.5511475409836	13.7648360655738	12.9809016393443	14.3101639344262	14.2781147540984	11.665737704918	14.2201639344262	14.254262295082	13.079262295082	14.9204918032787	14.072131147541	13.9903278688525	14.4536065573771	13.0654098360656	14.4408196721311	13.6947540983607	14.4332786885246
LETM1	10.263606557377	10.7940983606557	11.6555737704918	12.1432786885246	11.6301639344262	10.4843442622951	10.9001639344262	10.4279508196721	10.8818032786885	10.4848360655738	11.3635245901639	10.2074590163934	10.9098360655738	10.4622950819672	10.7926229508197	10.2104098360656	10.4141803278689	10.0372131147541	11.764262295082	11.0977868852459	10.4534426229508	10.293606557377	11.2146721311475	10.9540163934426	11.0995081967213	10.4495081967213	9.66704918032787	11.5625409836066	11.3931147540984	10.8293442622951	9.99475409836066	10.3829508196721	10.6072950819672	10.3491803278689	10.2882786885246	12.3119672131148	11.8912295081967	10.8188524590164	11.5534426229508	10.3493442622951	10.39	10.5424590163934	10.9574590163934	10.6575409836066	12.5127868852459	10.374262295082	9.98360655737705	10.4345081967213	11.075737704918
LY6D	12.0965573770492	14.6504918032787	15.9455737704918	13.9968852459016	6.46426229508197	14.8659016393443	7.83696721311475	12.8068852459016	15.8023770491803	9.30754098360656	15.7570491803279	13.9318032786885	15.385737704918	5.39713114754098	14.5488524590164	13.3127868852459	12.9288524590164	15.3055737704918	12.3385245901639	15.2440983606557	11.3522950819672	13.5145081967213	15.8818032786885	10.0680327868852	12.3922131147541	9.76516393442623	15.8790163934426	15.7886885245902	13.8985245901639	7.70893442622951	9.1627868852459	14.6631147540984	14.2854918032787	13.4884426229508	15.8518032786885	15.7315573770492	15.7204918032787	9.69032786885246	11.5841803278689	14.6993442622951	14.6768852459016	13.7834426229508	14.9267213114754	14.9513114754098	15.7239344262295	9.23131147540984	11.2631967213115	14.181393442623	15.7014754098361
LYNX1	9.63131147540984	7.32614754098361	9.32672131147541	9.13213114754098	8.74590163934426	8.93811475409836	9.41901639344262	8.08475409836065	8.31713114754098	7.54704918032787	9.6727868852459	7.80770491803279	9.63770491803279	7.60590163934426	7.97163934426229	9.40827868852459	8.86737704918033	7.74918032786885	9.88377049180328	7.57754098360656	7.48122950819672	9.075	9.77770491803279	9.66811475409836	9.05852459016393	7.18934426229508	8.41770491803279	9.76573770491803	9.4627868852459	8.46688524590164	9.63032786885246	9.03901639344262	7.88975409836066	9.34475409836065	8.90229508196721	10.0045081967213	9.66426229508197	8.79967213114754	9.01262295081967	7.48008196721311	6.75459016393443	6.77885245901639	7.02426229508197	6.97155737704918	7.74918032786885	8.97893442622951	7.46573770491803	8.86016393442623	9.7377868852459
LYSMD1	8.53426229508197	9.18672131147541	10.3182786885246	9.83032786885246	9.94245901639344	9.92377049180328	10.3177868852459	9.15754098360656	9.0394262295082	8.33696721311475	9.14065573770492	9.49032786885246	10.2094262295082	9.39434426229508	8.70934426229508	9.80811475409836	10.0045081967213	5.80040983606557	7.85131147540984	9.14549180327869	8.48549180327869	10.0703278688525	9.06540983606557	9.59868852459016	9.53950819672131	9.08655737704918	8.99770491803279	9.49032786885246	8.57614754098361	9.39049180327869	9.58983606557377	9.04918032786885	9.74836065573771	10.8277868852459	10.2350819672131	8.80786885245902	9.78491803278689	9.72147540983607	6.48065573770492	10.5581967213115	8.26983606557377	9.17918032786885	9.39877049180328	8.77909836065574	9.38622950819672	9.99245901639344	9.69983606557377	9.96680327868853	9.71754098360656
MAFB	12.8516393442623	12.1875409836066	10.2891803278689	11.8922950819672	11.545737704918	11.5832786885246	11.447868852459	12.8701639344262	13.6334426229508	12.635737704918	12.8509836065574	12.8830327868852	13.1419672131148	12.7334426229508	12.4360655737705	10.549262295082	12.756393442623	11.4324590163934	12.4408196721311	13.3347540983607	12.5827868852459	12.2672131147541	11.175737704918	11.3865573770492	12.474262295082	12.2080327868852	13.5740983606557	12.7906557377049	13.5849180327869	12.0137704918033	14.0212295081967	11.9214754098361	10.2848360655738	9.50704918032787	10.6149180327869	13.066393442623	12.523606557377	10.3099180327869	12.5073770491803	11.7608196721311	12.5470491803279	11.8213114754098	12.252131147541	12.4545901639344	13.0269672131148	12.7863114754098	12.7034426229508	11.1326229508197	13.2480327868852
MAGEA3	4.6494262295082	6.83426229508197	8.53704918032787	4.79491803278689	4.87352459016394	5.44098360655738	7.98540983606557	5.00491803278689	4.33754098360656	6.35549180327869	6.43737704918033	5.73368852459016	5.35573770491803	7.74885245901639	6.93393442622951	4.96409836065574	3.52426229508197	5.16377049180328	5.61655737704918	5.07049180327869	6.58524590163934	5.47393442622951	8.4305737704918	5.07311475409836	8.71950819672131	5.14295081967213	5.34418032786885	7.39926229508197	4.81459016393443	7.41065573770492	6.53196721311475	5.39606557377049	5.4172131147541	4.92614754098361	5.55770491803279	5.64016393442623	5.46196721311475	5.41229508196721	5.63803278688525	7.62475409836066	5.03819672131148	5.00114754098361	5.20229508196721	6.60991803278689	7.87098360655738	7.45229508196721	5.36901639344262	5.08540983606557	5.10926229508197
MDM2	12.4720491803279	13.8441803278689	15.0614754098361	13.9870491803279	13.8214754098361	12.49	11.565737704918	9.82	13.7735245901639	13.0964754098361	13.6453278688525	13.0811475409836	9.69737704918033	13.4377049180328	9.9583606557377	13.9491803278689	12.7344262295082	13.0101639344262	13.6663114754098	13.6255737704918	12.6306557377049	12.7622950819672	14.2245901639344	12.9076229508197	12.5762295081967	13.0918852459016	13.2382786885246	12.8467213114754	12.7351639344262	12.9174590163934	13.5550819672131	13.2096721311475	14.3875409836066	13.3275409836066	15.2647540983607	13.623606557377	13.5145081967213	12.3445901639344	13.9255737704918	13.4932786885246	13.5472950819672	11.8705737704918	13.0440983606557	13.8783606557377	13.5209836065574	13.0158196721311	11.9849180327869	13.6327049180328	12.7550819672131
MDM4	13.3010655737705	13.7134426229508	14.0088524590164	11.6003278688525	13.3561475409836	13.5336885245902	13.7131147540984	13.7344262295082	13.2985245901639	13.5454098360656	13.2972131147541	13.3785245901639	13.1956557377049	14.7074590163934	12.6940983606557	13.6990163934426	13.2765573770492	13.4870491803279	13.7981967213115	13.4213114754098	13.5347540983607	13.2714754098361	13.290737704918	12.6980327868852	13.3239344262295	13.132131147541	13.5249180327869	13.3306557377049	13.5445901639344	13.3934426229508	13.1650819672131	13.8491803278689	13.7394262295082	13.9418032786885	13.9365573770492	13.3550819672131	12.8827049180328	13.6550819672131	14.157868852459	13.7687704918033	14.1339344262295	13.5445901639344	13.495737704918	13.8406557377049	13.4904098360656	13.6564754098361	13.5551639344262	13.684262295082	13.9083606557377
METTL1	4.96475409836066	5.74524590163934	5.39131147540984	5.27401639344262	7.42049180327869	5.09344262295082	6.01950819672131	6.24352459016393	5.05229508196721	5.4305737704918	6.23688524590164	15.4283606557377	5.42581967213115	5.53737704918033	5.39155737704918	5.75459016393443	6.27868852459016	5.02803278688525	8.24245901639344	5.66819672131148	5.13475409836066	6.50098360655738	7.50155737704918	5.35163934426229	4.37360655737705	5.63385245901639	5.73475409836066	5.66819672131148	5.69819672131148	5.37491803278689	8.1027868852459	6.25688524590164	6.7455737704918	5.41549180327869	5.57704918032787	6.27581967213115	6.65032786885246	5.51016393442623	5.32680327868852	5.28229508196721	5.43983606557377	5.44713114754098	5.57950819672131	5.38409836065574	5.52803278688525	15.4752459016393	6.22327868852459	5.3144262295082	5.40491803278689
MMP12	9.27786885245902	8.22163934426229	9.90745901639344	13.0514754098361	9.12459016393443	9.14229508196721	8.72983606557377	9.63008196721312	14.2088524590164	8.17409836065574	8.97352459016393	9.80934426229508	7.8155737704918	13.6286885245902	8.98647540983607	8.99983606557377	8.60122950819672	8.19491803278689	9.89344262295082	13.1927868852459	7.90131147540984	8.90573770491803	13.913606557377	9.38762295081967	8.86475409836066	14.3440983606557	9.24622950819672	9.56344262295082	8.8294262295082	8.57696721311475	8.69409836065574	8.86016393442623	14.6952459016393	8.80114754098361	9.21606557377049	8.77885245901639	8.59098360655738	9.55918032786885	9.6322131147541	8.72762295081967	8.94573770491803	8.33967213114754	8.85475409836066	8.78901639344262	9.77975409836066	8.26983606557377	7.96081967213115	9.33573770491803	8.34311475409836
MORF4L2	14.1839344262295	14.383606557377	14.7249180327869	14.5746721311475	14.7969672131148	14.3894262295082	14.2210655737705	14.3572950819672	14.6869672131148	14.6993442622951	14.3564754098361	14.4086885245902	14.2768032786885	14.5200819672131	14.4309836065574	14.745737704918	14.4209836065574	14.3369672131148	14.4473770491803	14.3509836065574	14.073606557377	14.7151639344262	14.792131147541	14.19	14.6268852459016	14.326393442623	14.1087704918033	14.6754098360656	14.5848360655738	14.5897540983607	14.4654918032787	14.4808196721311	14.674262295082	14.6068852459016	14.5304098360656	14.4661475409836	14.8332786885246	14.6809836065574	14.652131147541	14.5855737704918	14.4386885245902	14.3120491803279	14.347131147541	14.2559016393443	14.5127868852459	14.3263114754098	14.1368852459016	14.4416393442623	14.3544262295082
MT1X	14.3005737704918	13.9352459016393	13.42	15.884262295082	14.6604918032787	13.9355737704918	14.3539344262295	13.802868852459	14.6079508196721	12.9334426229508	15.4741803278689	14.1673770491803	13.8809836065574	15.4016393442623	14.7985245901639	13.3568852459016	14.2397540983607	13.9606557377049	14.8965573770492	15.2337704918033	14.1047540983607	13.0735245901639	15.492868852459	14.3254918032787	13.6322950819672	14.7175409836066	15.385	14.6175409836066	14.8862295081967	13.6052459016393	15.165737704918	13.9250819672131	12.0570491803279	13.8824590163934	11.6039344262295	14.8814754098361	15.2896721311475	12.3913114754098	14.9798360655738	14.7088524590164	15.3893442622951	14.7887704918033	14.45	14.5559016393443	15.4250819672131	14.65	14.7718032786885	13.7965573770492	14.4968852459016
MT2A	14.948606557377	14.563606557377	14.3808196721311	15.8626229508197	14.5216393442623	14.324262295082	14.4981967213115	14.5738524590164	15.4115573770492	13.3716393442623	15.3045901639344	13.3785245901639	13.7773770491803	14.2680327868852	14.4196721311475	12.4240983606557	14.5683606557377	14.091393442623	15.0639344262295	14.8475409836066	14.5273770491803	13.4409016393443	15.7315573770492	14.2198360655738	13.4409016393443	14.7750819672131	15.096393442623	14.3986065573771	14.9152459016393	13.9859016393443	14.8477868852459	14.7185245901639	12.2470491803279	14.4544262295082	11.9165573770492	14.6734426229508	15.0359016393443	13.5737704918033	15.8711475409836	15.0027868852459	15.2603278688525	15.192868852459	14.835	14.9931147540984	14.8061475409836	14.6079508196721	15.52	13.8569672131148	14.5180327868852
MTA2	13.6338524590164	13.9160655737705	14.8797540983607	13.9589344262295	13.4990163934426	14.2926229508197	14.3237704918033	13.7433606557377	13.457868852459	13.9123770491803	13.6760655737705	13.7319672131148	13.4314754098361	14.222131147541	13.4734426229508	13.7822950819672	13.324262295082	13.9403278688525	14.1034426229508	13.503606557377	13.6483606557377	13.8204918032787	13.6555737704918	13.6759836065574	13.8416393442623	13.2587704918033	13.713606557377	13.6375409836066	14.3322950819672	13.847868852459	13.1529508196721	13.5294262295082	13.5922950819672	14.2323770491803	13.9058196721311	13.4189344262295	13.0561475409836	13.6645901639344	13.7652459016393	13.3015573770492	13.1501639344262	13.5245901639344	13.5162295081967	13.707131147541	13.5508196721311	13.2263114754098	13.461393442623	13.3694262295082	13.5086885245902
MUC1	14.5773770491803	15.124262295082	14.7526229508197	8.90229508196721	9.29549180327869	14.9540983606557	14.9652459016393	14.7354098360656	15.3788524590164	14.1162295081967	15.3045901639344	13.9993442622951	14.3949180327869	9.62491803278689	15.3152459016393	9.45885245901639	14.7203278688525	14.9088524590164	14.9358196721311	15.0070491803279	15.174262295082	15.2699180327869	15.1372131147541	14.7081967213115	14.9689344262295	14.8977868852459	14.9931147540984	14.9535245901639	15.0790163934426	14.1988524590164	14.1400819672131	14.3014754098361	14.6537704918033	14.4752459016393	14.6931147540984	14.9832786885246	15.0863114754098	13.6645901639344	15.217868852459	14.6613114754098	15.494262295082	14.8401639344262	15.6801639344262	15.2462295081967	15.6967213114754	13.736393442623	15.4418852459016	15.1713114754098	15.4085245901639
MYC	12.9118032786885	13.6437704918033	14.8008196721311	14.0552459016393	14.1168032786885	13.1723770491803	13.054262295082	12.7701639344262	12.6809836065574	12.8547540983607	12.1580327868852	11.7169672131148	10.7381147540984	9.06180327868852	12.102131147541	13.5768852459016	12.3932786885246	12.2356557377049	12.7413114754098	13.5868032786885	12.8056557377049	11.9940983606557	14.604262295082	13.0472131147541	12.536393442623	9.79614754098361	13.5847540983607	14.0391803278689	12.6937704918033	10.173606557377	12.2513114754098	12.5137704918033	13.2947540983607	13.5419672131148	13.3865573770492	13.3760655737705	14.1634426229508	13.7265573770492	14.5601639344262	14.066393442623	13.5762295081967	14.5836885245902	13.7795081967213	13.8998360655738	13.89	13.1013114754098	13.7449180327869	12.6560655737705	13.827131147541
MYEOV	5.14409836065574	5.40409836065574	4.81418032786885	12.1595081967213	8.39360655737705	9.56065573770492	6.73147540983607	11.242131147541	8.59065573770492	6.41622950819672	10.3188524590164	7.43	6.82467213114754	8.1844262295082	10.4132786885246	12.6154098360656	12.5945901639344	5.80983606557377	5.46868852459016	7.69893442622951	9.77737704918033	5.55163934426229	5.0083606557377	8.79049180327869	11.1258196721311	7.45008196721311	12.1909016393443	12.8693442622951	13.0479508196721	6.46409836065574	11.2169672131148	6.1105737704918	15.4870491803279	13.1672131147541	8.44704918032787	12.2927868852459	13.8523770491803	12.9354098360656	5.74491803278689	5.46344262295082	14.4873770491803	7.92540983606557	9.89467213114754	7.73180327868852	12.4827049180328	7.04090163934426	12.1737704918033	12.742868852459	13.2373770491803
NCL	12.979262295082	12.768606557377	13.2796721311475	13.0514754098361	13.3234426229508	13.0191803278689	12.966393442623	12.545737704918	12.731393442623	12.584262295082	12.535737704918	12.839262295082	13.1220491803279	13.2254098360656	12.7789344262295	12.9803278688525	12.6924590163934	12.5573770491803	12.8111475409836	12.2245901639344	12.5386885245902	12.3626229508197	13.3975409836066	12.3711475409836	12.495737704918	12.5252459016393	12.7050819672131	12.7384426229508	12.9768032786885	12.9079508196721	12.8109836065574	12.6445901639344	12.5186885245902	13.075737704918	12.1605737704918	12.8911475409836	12.7351639344262	12.8431147540984	12.9367213114754	13.075737704918	12.8135245901639	13.2444262295082	12.7798360655738	12.7277049180328	13.26	13.2509836065574	13.0116393442623	12.9920491803279	13.2983606557377
NDUFA3	14.7203278688525	14.7531147540984	15.195737704918	15.8331967213115	15.5559836065574	14.324262295082	14.9443442622951	14.422131147541	14.9640163934426	14.646393442623	15.1075409836066	14.5803278688525	14.5568032786885	15.0256557377049	15.229262295082	14.3663114754098	14.5008196721311	14.6004918032787	15.1259836065574	15.4250819672131	14.7945081967213	15.1713114754098	14.6422950819672	15.206393442623	14.7604918032787	15.35	14.8181147540984	15.1640983606557	14.5499180327869	15.0340983606557	15.0768852459016	14.8390163934426	14.1726229508197	14.3013114754098	14.6504918032787	14.835737704918	14.9993442622951	14.2493442622951	14.837868852459	14.3854918032787	14.5964754098361	14.1168032786885	14.7345901639344	14.6881147540984	15.0102459016393	13.8875409836066	14.0559836065574	14.5962295081967	14.3250819672131
NFIA	12.1756557377049	12.443606557377	11.8540983606557	8.26360655737705	12.8582786885246	11.1755737704918	12.2440163934426	11.4501639344262	9.88524590163934	10.7893442622951	11.4395901639344	11.4754098360656	11.9295901639344	11.8972131147541	11.1793442622951	9.85844262295082	11.8033606557377	11.8425409836066	12.2424590163934	11.4037704918033	12.4670491803279	11.8224590163934	10.7088524590164	10.8799180327869	11.6604098360656	11.2009016393443	11.2550819672131	11.0224590163934	11.7975409836066	9.41918032786885	12.5027049180328	11.5986885245902	11.7	11.4959016393443	12.0612295081967	10.7393442622951	11.5234426229508	11.0834426229508	11.5534426229508	13.7054098360656	12.3131967213115	12.9837704918033	12.365737704918	12.3311475409836	11.330737704918	11.5703278688525	12.5518032786885	11.5823770491803	12.6159016393443
NSUN6	12.212131147541	11.8491803278689	12.0613114754098	11.6983606557377	11.7718032786885	11.523606557377	12.1414754098361	11.5808196721311	11.3459836065574	11.8616393442623	11.0829508196721	12.0129508196721	11.5079508196721	12.3880327868852	11.9931147540984	11.9895901639344	11.0573770491803	12.2670491803279	11.1838524590164	11.873606557377	11.0475409836066	11.4381967213115	11.175737704918	11.8968852459016	11.4418032786885	11.2009016393443	11.8649180327869	11.7668852459016	11.2648360655738	11.6424590163934	11.2366393442623	12.6743442622951	11.5698360655738	11.3927868852459	11.5127868852459	11.2366393442623	10.9967213114754	11.5970491803279	12.7200819672131	12.1708196721311	11.9556557377049	11.5522950819672	11.5270491803279	11.8277049180328	11.1036885245902	11.5814754098361	11.7559016393443	11.7513114754098	11.6626229508197
NUCKS1	15.2844262295082	15.2125409836066	15.2752459016393	14.9906557377049	15.3898360655738	15.2081147540984	15.3026229508197	15.097868852459	15.2577049180328	15.229262295082	15.1986885245902	15.255737704918	15.2035245901639	15.4647540983607	15.3868032786885	15.3414754098361	15.4175409836066	15.2029508196721	15.3505737704918	15.4148360655738	15.2253278688525	15.0714754098361	15.205737704918	15.155737704918	15.2659836065574	15.1444262295082	15.1465573770492	15.2959016393443	15.3627868852459	15.1653278688525	15.2459836065574	15.1086885245902	15.0647540983607	15.1037704918033	15.2125409836066	15.1526229508197	15.3186885245902	15.0647540983607	15.1918032786885	15.2752459016393	15.2813114754098	15.2362295081967	15.337868852459	15.2069672131148	15.2393442622951	15.347868852459	15.2086885245902	15.2	15.2310655737705
NUDT1	11.7326229508197	11.3013114754098	12.5404918032787	12.6332786885246	12.7634426229508	11.7956557377049	12.102131147541	11.6888524590164	12.1838524590164	11.7908196721311	12.5686885245902	12.292131147541	9.79926229508197	12.6939344262295	12.7410655737705	11.5836885245902	12.1383606557377	11.0113114754098	11.7832786885246	11.9385245901639	11.6529508196721	11.7724590163934	12.6574590163934	12.0254098360656	12.2732786885246	12.7155737704918	12.1588524590164	12.8693442622951	12.7145901639344	12.0047540983607	12.7554098360656	11.7922950819672	11.8425409836066	11.7813114754098	12.5467213114754	12.5673770491803	13.2754098360656	12.6877049180328	11.5534426229508	9.54295081967213	10.6474590163934	9.51934426229508	11.3559016393443	11.1527868852459	12.5426229508197	12.4234426229508	12.2676229508197	11.5472131147541	12.0373770491803
NUP107	12.1668852459016	12.2723770491803	10.7933606557377	11.8550819672131	12.39	12.3908196721311	12.524262295082	12.2445081967213	11.8667213114754	12.4309016393443	11.5429508196721	12.9227868852459	12.4832786885246	13.2254098360656	11.8968852459016	12.9693442622951	12.6811475409836	11.5214754098361	11.2054098360656	11.2814754098361	11.8944262295082	12.3098360655738	12.9973770491803	11.917868852459	12.4539344262295	11.0104918032787	12.302868852459	11.7887704918033	11.6954098360656	12.7947540983607	11.9288524590164	12.4229508196721	12.1004918032787	12.1547540983607	13.9555737704918	12.1766393442623	11.2019672131148	12.4740163934426	11.1235245901639	11.4380327868852	11.8177049180328	12.2506557377049	11.634262295082	13.1868852459016	11.2938524590164	12.5383606557377	12.372868852459	11.7816393442623	11.9737704918033
NUP155	13.4768852459016	13.9052459016393	5.04385245901639	15.174262295082	14.8277049180328	14.4527868852459	14.0634426229508	13.865	14.5654098360656	14.4136885245902	15.0968852459016	13.8376229508197	13.4498360655738	14.7074590163934	14.5765573770492	13.8494262295082	14.8639344262295	13.8314754098361	14.114262295082	9.17688524590164	14.7054098360656	15.2265573770492	14.8601639344262	14.0983606557377	14.4019672131148	14.2867213114754	13.5345901639344	14.8608196721311	14.9798360655738	13.7368852459016	14.0304918032787	13.717868852459	14.6952459016393	14.8096721311475	14.7474590163934	14.7035245901639	14.8839344262295	15.1460655737705	14.4638524590164	13.9008196721311	13.881393442623	13.3444262295082	14.2181967213115	13.8106557377049	14.6414754098361	14.140737704918	14.0941803278689	14.0265573770492	14.0101639344262
NUSAP1	7.77868852459016	8.89073770491803	12.4122950819672	11.4360655737705	14.2958196721311	8.97885245901639	14.7956557377049	8.77098360655738	9.63688524590164	8.84196721311475	14.0532786885246	9.10622950819672	9.08393442622951	14.6360655737705	13.7431147540984	9.86836065573771	9.53598360655738	6.90393442622951	12.2206557377049	9.50819672131148	8.9227868852459	14.0869672131148	14.3668852459016	8.91049180327869	14.2881967213115	9.53647540983606	9.56754098360656	14.3670491803279	14.2822950819672	9.95786885245902	7.96172131147541	8.15622950819672	9.60704918032787	14.5059016393443	14.4418032786885	14.6279508196721	14.1431147540984	9.85245901639344	9.71	8.34622950819672	8.3294262295082	7.58983606557377	8.73622950819672	7.9866393442623	14.6414754098361	9.34409836065574	8.66147540983606	8.48377049180328	14.6826229508197
OS9	9.66131147540984	9.14631147540984	11.0059016393443	11.5159836065574	9.81286885245902	9.55065573770492	9.40950819672131	9.16672131147541	9.58655737704918	9.44590163934426	9.92885245901639	10.5124590163934	8.87844262295082	9.18295081967213	9.72360655737705	9.10295081967213	8.62032786885246	9.97016393442623	11.1745901639344	10.6959836065574	9.44901639344262	9.65590163934426	9.90803278688525	10.009262295082	9.25795081967213	9.46860655737705	9.8055737704918	9.51098360655738	9.29032786885246	9.24590163934426	9.87885245901639	9.80114754098361	9.87098360655738	10.0864754098361	9.3972131147541	9.58459016393443	9.9144262295082	9.63934426229508	9.49131147540984	9.72172131147541	8.95508196721311	9.12024590163934	9.52032786885246	9.25688524590164	9.90827868852459	10.3627049180328	8.77237704918033	9.67393442622951	9.26540983606557
PARD6B	10.185737704918	10.39	11.624262295082	12.0137704918033	10.1995081967213	10.8123770491803	10.7559016393443	10.0644262295082	11.2777049180328	10.5445081967213	11.4740163934426	10.0619672131148	11.633606557377	9.29172131147541	11.5490163934426	11.7724590163934	10.6564754098361	9.97016393442623	9.59729508196721	9.16639344262295	10.1316393442623	11.6113114754098	8.67360655737705	10.1006557377049	12.1596721311475	10.127868852459	6.83508196721311	11.1255737704918	11.1434426229508	11.6026229508197	8.70549180327869	11.1209836065574	11.5698360655738	11.3290163934426	10.3908196721311	10.8541803278689	9.12016393442623	11.3620491803279	11.4024590163934	7.79950819672131	11.7411475409836	9.64606557377049	10.624262295082	8.78901639344262	9.90827868852459	10.73	10.1706557377049	11.2909836065574	9.09459016393443
PDS5B	9.68172131147541	13.5059016393443	9.23622950819672	9.13213114754098	9.78327868852459	9.69245901639344	13.5672950819672	9.34950819672131	13.2875409836066	9.77795081967213	9.63295081967213	9.93991803278688	12.7011475409836	12.7559016393443	9.9072131147541	12.2845901639344	13.2145081967213	9.61311475409836	5.24959016393443	9.75295081967213	9.28754098360656	12.7009016393443	12.8427868852459	9.43803278688525	12.820737704918	7.2344262295082	9.01663934426229	9.12360655737705	12.5532786885246	12.0047540983607	12.7554098360656	7.96852459016393	9.63688524590164	12.6924590163934	12.9704918032787	9.01950819672131	9.29131147540984	9.53868852459016	9.17573770491803	13.6019672131148	9.95065573770492	13.8045901639344	13.7687704918033	9.60081967213115	8.48573770491803	9.94122950819672	13.4245901639344	13.0365573770492	13.006393442623
PDZK1IP1	8.50475409836065	8.38532786885246	5.73409836065574	13.8718032786885	13.125737704918	10.7097540983607	10.3990163934426	9.20786885245902	7.68049180327869	6.37344262295082	13.6354098360656	7.22426229508197	9.00737704918033	6.98975409836066	12.7498360655738	10.3937704918033	10.2396721311475	5.50549180327869	6.77295081967213	10.802868852459	11.6235245901639	11.1750819672131	13.2237704918033	9.6377868852459	10.9760655737705	10.227868852459	12.6346721311475	11.8154098360656	9.60795081967213	9.86622950819672	11.8332786885246	9.19245901639344	8.61672131147541	11.4875409836066	9.94819672131148	10.1035245901639	13.3734426229508	8.28360655737705	5.61983606557377	8.62196721311475	14.2167213114754	10.3813114754098	8.23303278688525	11.8624590163934	11.6401639344262	7.27803278688525	10.6360655737705	11.2418032786885	13.4155737704918
PER2	4.76704918032787	4.47901639344262	6.3905737704918	8.90229508196721	4.96622950819672	4.52180327868852	5.39885245901639	4.81270491803279	4.92967213114754	5.10868852459016	5.33877049180328	5.10213114754098	4.85524590163934	4.82180327868852	5.25065573770492	5.03737704918033	5.32409836065574	4.68213114754098	5.12795081967213	5.2144262295082	5.03540983606557	5.31516393442623	5.60147540983607	5.06327868852459	5.07311475409836	5.19065573770492	4.95573770491803	5.27532786885246	4.985	5.00868852459016	5.32172131147541	4.97508196721312	4.84918032786885	4.94606557377049	5.37762295081967	5.60049180327869	5.10606557377049	4.40737704918033	4.77983606557377	5.21245901639344	5.07819672131148	6.90754098360656	4.94270491803279	5.07950819672131	4.93729508196721	5.24852459016393	4.91401639344262	5.27524590163934	4.7055737704918
PFDN4	11.6037704918033	12.4944262295082	12.8598360655738	10.094262295082	12.2530327868852	11.7155737704918	12.122131147541	11.7203278688525	11.8667213114754	12.3209836065574	11.4611475409836	12.3026229508197	12.426393442623	12.5849180327869	12.2527868852459	12.4240983606557	12.4735245901639	11.3008196721311	10.8554918032787	10.997868852459	12.1394262295082	12.3203278688525	11.8888524590164	12.2831147540984	12.5665573770492	12.0419672131148	11.2117213114754	11.6045901639344	11.7162295081967	12.0516393442623	12.0355737704918	12.5415573770492	13.0472131147541	12.278606557377	11.8435245901639	12.4659016393443	11.9609016393443	12.8890163934426	12.0619672131148	12.3004098360656	12.5027868852459	11.8705737704918	10.686393442623	11.2272131147541	12.5879508196721	11.7920491803279	11.9739344262295	11.537868852459	11.6038524590164
PMEPA1	8.09459016393443	9.0872131147541	9.62967213114754	13.1024590163934	5.00393442622951	9.82262295081967	9.71180327868852	6.86360655737705	4.95991803278689	9.50524590163934	8.92016393442623	9.39967213114754	8.56081967213115	9.25303278688525	8.22459016393443	9.45885245901639	8.38622950819672	5.31049180327869	8.4305737704918	9.71450819672131	8.85295081967213	9.43573770491803	5.71573770491803	9.82786885245902	8.80229508196721	9.41590163934426	9.94311475409836	8.36737704918033	9.7977868852459	9.19549180327869	9.7894262295082	6.43991803278689	9.37270491803279	5.76688524590164	9.83991803278689	5.30475409836066	5.47229508196721	9.15606557377049	5.175	5.62081967213115	9.83081967213115	5.30360655737705	5.19262295081967	9.82885245901639	8.59795081967213	8.51508196721312	9.99672131147541	5.37590163934426	9.74786885245902
POLR2I	13.2106557377049	12.8410655737705	13.7891803278689	13.8816393442623	13.2414754098361	12.9573770491803	13.0370491803279	12.5739344262295	13.1552459016393	12.8654098360656	13.4140983606557	12.6905737704918	12.4744262295082	14.0135245901639	13.1669672131148	12.8577049180328	12.7755737704918	12.8522950819672	13.4618032786885	13.1079508196721	12.7132786885246	13.5870491803279	12.8518032786885	13.2049180327869	12.749262295082	13.1575409836066	12.6654098360656	13.1155737704918	12.3681967213115	12.6201639344262	12.8004918032787	12.6272950819672	12.7311475409836	12.7719672131148	13.2112295081967	13.005737704918	12.9296721311475	12.7410655737705	13.6347540983607	13.2219672131148	12.5890163934426	12.6854098360656	13.4717213114754	12.6045901639344	13.2288524590164	12.5170491803279	12.6945081967213	12.6465573770492	12.6973770491803
PPP1CB	11.9244262295082	11.6523770491803	11.6673770491803	9.85016393442623	11.7119672131148	11.3846721311475	11.3127049180328	11.9645901639344	12.305737704918	11.747868852459	11.845	12.3815573770492	12.1309836065574	11.047868852459	11.5137704918033	13.2734426229508	12.1073770491803	11.3008196721311	11.3754918032787	10.8695081967213	12.0927868852459	11.5237704918033	12.2036065573771	11.5960655737705	12.4027868852459	11.3955737704918	10.9969672131148	11.8680327868852	11.6162295081967	12.1459836065574	12.2908196721311	11.5986885245902	12.6808196721311	12.4854918032787	12.0289344262295	12.2327868852459	12.1120491803279	11.1756557377049	13.3586885245902	13.4164754098361	12.773606557377	13.0646721311475	13.0323770491803	12.5476229508197	12.76	12.7573770491803	12.5609836065574	12.8403278688525	12.8437704918033
PPP1R16A	14.1952459016393	14.66	13.8577868852459	13.9968852459016	14.4909836065574	14.8472131147541	14.8306557377049	14.3572950819672	14.4293442622951	14.7722131147541	14.6169672131148	14.5088524590164	14.2768032786885	14.3797540983607	14.2898360655738	14.5453278688525	14.6373770491803	14.6004918032787	13.6760655737705	13.9003278688525	14.5688524590164	14.646393442623	14.1386885245902	14.6595081967213	14.562868852459	14.0244262295082	14.3581967213115	14.6968032786885	14.0680327868852	14.4529508196721	13.604262295082	14.0959016393443	14.2231967213115	14.5465573770492	14.4418032786885	14.3302459016393	14.257868852459	14.5909016393443	14.0377049180328	13.8713114754098	14.1859016393443	14.0868852459016	14.2388524590164	14.3104098360656	13.9008196721311	14.4777049180328	14.5480327868852	14.6438524590164	14.2839344262295
PPP3CA	11.162131147541	11.0584426229508	9.87770491803279	8.38377049180328	11.0372131147541	9.76295081967213	10.8795081967213	10.7895081967213	10.8918032786885	9.73754098360656	9.19131147540984	10.1288524590164	10.5304918032787	9.88745901639344	10.4698360655738	10.6893442622951	10.6434426229508	9.92770491803279	11.246393442623	9.21786885245902	9.52827868852459	11.350737704918	10.8988524590164	9.06795081967213	11.0718852459016	9.44803278688525	10.233606557377	10.8996721311475	10.4490983606557	9.91688524590164	10.7152459016393	11.0514754098361	9.78909836065574	10.3597540983607	10.9494262295082	11.1190163934426	9.40114754098361	10.8827049180328	11.2804918032787	11.5452459016393	9.40385245901639	11.2572131147541	11.0437704918033	10.9945081967213	11.3111475409836	10.9977049180328	10.8027049180328	10.5540983606557	11.725737704918
PRDM1	7.42327868852459	6.92811475409836	8.71901639344262	7.57819672131148	7.47754098360656	7.41262295081967	9.38918032786885	7.16581967213115	7.05745901639344	9.84860655737705	5.58377049180328	9.04795081967213	8.97885245901639	8.65	9.86672131147541	9.22360655737705	8.90877049180328	6.86327868852459	10.0360655737705	7.03950819672131	7.22295081967213	9.32491803278688	9.42065573770492	6.80459016393443	9.80737704918033	6.18311475409836	7.13360655737705	5.98262295081967	6.87786885245902	9.91688524590164	8.24245901639344	4.95475409836066	9.54573770491803	8.6516393442623	9.74836065573771	8.19352459016393	7.1827868852459	9.75049180327869	8.25475409836066	9.33754098360656	6.8433606557377	9.88762295081967	6.18704918032787	8.71655737704918	8.11360655737705	8.04377049180328	8.61426229508197	8.18213114754098	8.77786885245902
PTTG1	13.1409836065574	12.7490163934426	13.3427868852459	13.7732786885246	14.326393442623	13.2286885245902	13.9886885245902	12.254262295082	13.6724590163934	12.8137704918033	13.315737704918	13.3106557377049	13.0796721311475	14.0834426229508	13.385	13.7522950819672	13.7650819672131	11.996393442623	11.7354098360656	12.6734426229508	12.8840983606557	13.2317213114754	14.0080327868852	12.5802459016393	13.4096721311475	12.1819672131148	13.5062295081967	13.3852459016393	14.2822950819672	13.6577049180328	13.0088524590164	12.3037704918033	12.7311475409836	13.5959016393443	13.6487704918033	13.1893442622951	13.6655737704918	12.9450819672131	12.3914754098361	11.162131147541	12.1775409836066	11.5890983606557	12.8631147540984	13.0537704918033	13.1683606557377	13.4175409836066	13.543606557377	12.4126229508197	13.707868852459
PYGL	12.6368032786885	12.9034426229508	13.623606557377	12.7434426229508	11.3539344262295	11.8609836065574	13.3381967213115	11.8314754098361	13.0849180327869	12.7816393442623	12.5904098360656	12.9409836065574	11.8223770491803	11.9190163934426	13.4625409836066	12.2959016393443	12.9095081967213	12.7629508196721	12.3677868852459	12.5067213114754	11.7389344262295	13.0945901639344	13.4583606557377	12.7593442622951	12.2955737704918	12.23	13.3834426229508	13.3306557377049	12.3962295081967	13.0170491803279	12.3798360655738	13.8581967213115	13.0385245901639	13.3275409836066	12.7634426229508	13.0349180327869	12.7050819672131	13.4872131147541	13.4	12.9393442622951	12.7640983606557	12.5318852459016	12.6444262295082	12.6338524590164	12.8534426229508	13.2398360655738	12.3624590163934	12.9827868852459	13.4460655737705
RAB1A	13.1079508196721	13.3099180327869	13.5314754098361	13.1785245901639	13.3132786885246	13.4023770491803	12.8558196721311	13.4805737704918	13.5377049180328	13.5275409836066	13.2177049180328	13.4890983606557	13.5645901639344	13.2058196721311	13.1895081967213	13.8875409836066	13.3054098360656	12.8809836065574	13.051393442623	13.3347540983607	13.3834426229508	13.3132786885246	13.367868852459	13.066393442623	13.5903278688525	13.4545081967213	12.9573770491803	12.927868852459	13.6601639344262	13.424262295082	13.5750819672131	12.9036885245902	13.4245901639344	13.2445901639344	13.3672131147541	13.4189344262295	13.4124590163934	13.2562295081967	13.4	13.553606557377	13.4872131147541	13.5548360655738	13.2290983606557	13.1970491803279	13.5844262295082	13.7070491803279	13.3006557377049	13.5476229508197	13.4460655737705
RAB21	13.6434426229508	13.4385245901639	13.9695081967213	12.605	13.4884426229508	13.2475409836066	13.2947540983607	13.4595081967213	13.3213114754098	13.3314754098361	12.9350819672131	13.274262295082	12.666393442623	13.2449180327869	12.6734426229508	13.1641803278689	13.0218852459016	13.3740983606557	13.7151639344262	13.0301639344262	13.3934426229508	13.3324590163934	13.3568852459016	13.2318032786885	13.213606557377	13.2806557377049	13.3934426229508	12.899262295082	12.6665573770492	13.2254098360656	13.1970491803279	13.6460655737705	13.4440983606557	13.2854098360656	12.9085245901639	13.6131147540984	13.066393442623	12.9049180327869	14.1685245901639	14.0386885245902	13.972131147541	13.6480327868852	13.4838524590164	13.5216393442623	13.5734426229508	13.1199180327869	13.2405737704918	13.340737704918	13.547868852459
RAB38	8.58344262295082	11.5265573770492	11.4747540983607	13.0824590163934	11.2475409836066	10.1358196721311	9.27901639344262	9.86016393442623	9.16836065573771	10.456393442623	11.1864754098361	10.3644262295082	12.535737704918	11.8806557377049	11.7959836065574	12.7918032786885	12.3540983606557	11.1234426229508	8.88360655737705	10.802868852459	11.6822950819672	10.6752459016393	13.5197540983607	9.35713114754098	11.7932786885246	10.667868852459	12.1309836065574	12.807868852459	9.61811475409836	11.5527049180328	11.0124590163934	12.8935245901639	12.4977049180328	12.9446721311475	12.7331147540984	13.0249180327869	11.6306557377049	13.8572950819672	10.8529508196721	10.8290163934426	11.9467213114754	10.3490163934426	7.97540983606557	11.4108196721311	12.9881967213115	11.3656557377049	11.3006557377049	12.26	13.6081147540984
RBBP5	8.67032786885246	9.73508196721311	5.77950819672131	4.88090163934426	10.6560655737705	10.055737704918	10.0006557377049	10.1768852459016	9.9155737704918	9.97081967213115	9.73131147540984	9.80934426229508	10.0427049180328	12.6385245901639	9.9072131147541	10.2936885245902	10.1403278688525	9.33352459016393	11.674262295082	8.01827868852459	9.33803278688525	9.84737704918033	10.0911475409836	9.20819672131148	10.3806557377049	8.45196721311475	9.44803278688525	8.29934426229508	10.6795081967213	9.56983606557377	11.0232786885246	10.075737704918	10.3520491803279	10.3291803278689	10.6477049180328	9.9144262295082	9.60516393442623	10.7950819672131	4.72606557377049	10.3	8.97459016393443	9.93770491803279	5.73475409836066	9.74934426229508	10.6684426229508	9.86090163934426	8.38909836065574	10.6650819672131	9.84893442622951
RBM8A	11.0681967213115	10.4593442622951	11.1516393442623	11.2865573770492	11.0832786885246	10.2006557377049	10.0084426229508	10.1316393442623	10.1944262295082	10.2963934426229	10.8372131147541	10.695737704918	9.79926229508197	10.0993442622951	10.295737704918	10.4726229508197	9.73704918032787	10.4888524590164	11.4134426229508	10.9374590163934	10.2311475409836	10.5395901639344	10.9986885245902	10.6481967213115	10.2783606557377	11.1540983606557	10.8001639344262	10.694262295082	10.5282786885246	10.2531147540984	10.7152459016393	10.8445901639344	10.3727049180328	10.3703278688525	10.2350819672131	10.4955737704918	10.8631147540984	9.86295081967213	11.4393442622951	11.0937704918033	10.3796721311475	10.4864754098361	10.2304918032787	10.5103278688525	10.7891803278689	10.2229508196721	10.0880327868852	10.8027868852459	10.5872950819672
RHOV	9.37934426229508	10.8924590163934	11.7724590163934	11.8467213114754	9.13377049180328	11.673606557377	9.51836065573771	10.0298360655738	11.4504918032787	11.2562295081967	11.8145081967213	10.4339344262295	10.3950819672131	9.64475409836066	11.0146721311475	11.0624590163934	10.6672131147541	10.4065573770492	10.433606557377	10.2088524590164	11.3840983606557	11.2573770491803	11.737131147541	10.4767213114754	11.2354098360656	11.345737704918	11.9585245901639	12.1514754098361	11.7395081967213	11.4277049180328	10.5872950819672	10.1216393442623	11.4251639344262	11.5270491803279	12.1326229508197	12.1127868852459	11.8604918032787	10.96	12.0219672131148	9.82885245901639	10.3583606557377	10.7773770491803	10.5031147540984	11.142131147541	12.3064754098361	10.1793442622951	10.5956557377049	11.0655737704918	12.0752459016393
RIN2	12.9220491803279	12.5532786885246	12.0247540983607	11.6590163934426	11.1067213114754	12.3596721311475	12.1595081967213	12.465	13.0322950819672	10.9026229508197	12.1773770491803	13.2350819672131	14.1941803278689	12.7795081967213	12.8755737704918	13.1026229508197	13.6154098360656	12.6667213114754	11.692868852459	11.3519672131148	12.6538524590164	12.3098360655738	12.6467213114754	12.4168852459016	13.0798360655738	11.0449180327869	13.3834426229508	12.4253278688525	12.3470491803279	13.3101639344262	13.604262295082	13.3220491803279	13.4149180327869	12.6924590163934	11.8435245901639	13.0841803278689	12.3273770491803	12.8977049180328	10.971393442623	12.5583606557377	13.1932786885246	13.1551639344262	12.2995081967213	11.6062295081967	13.1227049180328	13.1954098360656	12.8588524590164	12.7725409836066	13.6280327868852
RIT1	12.9006557377049	12.954262295082	13.2698360655738	13.2106557377049	12.8972131147541	12.8338524590164	13.454262295082	12.9267213114754	13.3529508196721	13.1531967213115	13.2062295081967	12.7201639344262	13.0101639344262	13.1352459016393	12.9777868852459	13.0927868852459	12.9288524590164	13.4398360655738	13.2854098360656	13.3509836065574	13.0879508196721	13.3232786885246	12.8323770491803	12.3016393442623	13.1316393442623	13.1498360655738	13.495737704918	13.2332786885246	13.3214754098361	13.7962295081967	13.2350819672131	12.985737704918	12.9564754098361	13.3375409836066	12.9920491803279	13.1034426229508	13.0370491803279	13.1216393442623	13.1546721311475	12.8240163934426	13.1067213114754	12.0601639344262	12.6554098360656	12.6995901639344	13.3237704918033	12.5277868852459	12.7129508196721	13.2708196721311	12.9237704918033
RNF2	11.2950819672131	11.2077049180328	11.2572131147541	8.31245901639344	10.5780327868852	11.3032786885246	10.8367213114754	11.1868852459016	10.824262295082	10.7801639344262	10.4967213114754	11.1272950819672	10.7473770491803	11.1649180327869	10.3804918032787	11.2731147540984	11.1918032786885	11.0601639344262	11.225737704918	9.64524590163934	10.9196721311475	11.1290163934426	10.7817213114754	10.0452459016393	10.7809016393443	10.7086885245902	9.95418032786885	9.87516393442623	10.6898360655738	11.1718032786885	10.606393442623	10.6645901639344	11.7389344262295	11.7699180327869	10.4108196721311	11.2009016393443	10.6564754098361	11.5452459016393	11.7618852459016	11.3355737704918	10.667868852459	11.4716393442623	11.3883606557377	10.8026229508197	11.1764754098361	11.1408196721311	11.394262295082	10.4593442622951	11.0409836065574
RPA3	10.263606557377	10.4311475409836	11.8752459016393	12.052131147541	12.1875409836066	10.5943442622951	11.5059016393443	9.99868852459016	10.8818032786885	10.5031147540984	11.5169672131148	11.2830327868852	11.2593442622951	11.9073770491803	11.8968852459016	11.5735245901639	11.714262295082	9.84795081967213	6.46229508196721	10.1073770491803	10.3316393442623	11.0806557377049	12.2152459016393	10.7593442622951	12.075737704918	10.5881967213115	10.7895081967213	12.1831967213115	11.1104918032787	12.3431147540984	11.0232786885246	10.7759016393443	11.0141803278689	11.2386065573771	11.9737704918033	10.8541803278689	11.2231147540984	12.1940983606557	10.9368852459016	9.42360655737705	10.5780327868852	9.60647540983607	10.29	10.4790163934426	11.1330327868852	11.6854098360656	11.0877049180328	11.0655737704918	10.7959016393443
RREB1	13.5729508196721	13.525737704918	14.3640983606557	13.0198360655738	13.998606557377	13.2475409836066	13.5962295081967	13.7630327868852	13.6724590163934	13.6994262295082	13.315737704918	13.7127049180328	13.5922950819672	13.8026229508197	13.4625409836066	13.7416393442623	13.7650819672131	13.4870491803279	14.1254098360656	13.779262295082	13.8523770491803	13.6586885245902	14.4460655737705	13.457868852459	13.376393442623	13.5786885245902	13.9145081967213	13.8759016393443	13.4730327868852	13.3934426229508	13.0916393442623	14.1055737704918	13.2418032786885	14.2419672131148	13.2736885245902	14.2319672131148	14.0193442622951	13.7789344262295	14.635737704918	13.532868852459	14.1032786885246	13.2135245901639	13.7795081967213	13.8890163934426	14.5875409836066	13.8575409836066	13.2911475409836	14.3075409836066	14.774262295082
RRM2	11.2550819672131	11.9365573770492	12.6529508196721	14.7362295081967	14.6303278688525	11.3643442622951	12.9868852459016	12.6329508196721	13.2301639344262	11.415737704918	14.2865573770492	12.3401639344262	12.445737704918	14.0322131147541	14.4309836065574	13.1641803278689	13.5475409836066	10.9937704918033	5.41024590163934	12.6932786885246	12.7603278688525	13.1740983606557	14.4939344262295	11.4281967213115	13.935737704918	14.1143442622951	12.3901639344262	14.2498360655738	14.0680327868852	13.0609836065574	11.1134426229508	11.4465573770492	14.9334426229508	12.8618032786885	12.9188524590164	14.2319672131148	14.3397540983607	12.8890163934426	13.2432786885246	11.0343442622951	11.4381147540984	8.74213114754098	12.1852459016393	12.435	14.7552459016393	13.1641803278689	13.25	12.7988524590164	13.3459016393443
RRP15	12.7614754098361	12.5718032786885	5.50327868852459	9.24622950819672	11.7616393442623	13.4516393442623	13.249262295082	12.0488524590164	11.93	12.157868852459	11.1972131147541	13.0023770491803	13.2168852459016	13.1041803278689	12.625737704918	12.6868852459016	13.4103278688525	12.92	4.86770491803279	11.075737704918	13.5347540983607	12.462868852459	13.997131147541	12.454262295082	13.8496721311475	11.9305737704918	13.2475409836066	12.8693442622951	13.1985245901639	13.1933606557377	13.1213114754098	13.005737704918	13.3962295081967	13.5419672131148	13.4336885245902	13.2493442622951	12.4510655737705	13.4193442622951	13.0529508196721	12.9902459016393	12.606393442623	13.8373770491803	12.5349180327869	13.1308196721311	12.5426229508197	13.6846721311475	13.6634426229508	13.0240983606557	13.3560655737705
RSRC1	10.1545901639344	10.5668852459016	12.0970491803279	10.8695081967213	10.8560655737705	11.3338524590164	10.9817213114754	10.2680327868852	10.3901639344262	10.6083606557377	9.88901639344262	10.1198360655738	10.0775409836066	10.422131147541	11.0959016393443	11.1815573770492	10.5706557377049	9.03401639344262	10.2132786885246	8.75918032786885	9.84770491803279	10.4220491803279	11.1640983606557	9.91786885245902	11.0429508196721	9.38508196721311	10.2734426229508	10.9437704918033	11.000737704918	10.5912295081967	9.39213114754098	10.3086885245902	11.0460655737705	11.5055737704918	11.8667213114754	11.4349180327869	10.5691803278689	11.8782786885246	11.7310655737705	11.0343442622951	11.2804918032787	10.5731147540984	11.5049180327869	10.8140163934426	11.9754918032787	10.9577049180328	10.7431147540984	10.6227049180328	11.8472131147541
RWDD1	14.1520491803279	9.47590163934426	13.9586885245902	13.9589344262295	14.3468852459016	8.92770491803279	9.41901639344262	9.82	9.75737704918033	13.782131147541	13.5772131147541	14.0204918032787	9.85016393442623	8.61188524590164	9.50098360655738	9.33704918032787	14.4098360655738	14.05	8.76983606557377	13.9887704918033	9.16934426229508	9.71606557377049	14.0184426229508	9.54745901639344	9.91770491803279	14.0559836065574	9.59786885245902	9.60426229508197	9.39065573770492	9.57991803278689	9.2227868852459	6.24688524590164	9.91090163934426	9.82008196721311	8.3833606557377	14.0362295081967	9.94483606557377	8.15959016393443	13.7759836065574	14.3854918032787	14.0834426229508	14.4701639344262	9.78672131147541	9.51885245901639	8.8716393442623	14.0304918032787	9.24622950819672	9.27655737704918	9.07672131147541
S100A14	9.77204918032787	9.49459016393443	10.057868852459	11.8467213114754	9.80327868852459	9.89344262295082	8.84155737704918	8.92983606557377	8.77688524590164	9.12655737704918	10.246393442623	8.71327868852459	9.69737704918033	9.03188524590164	9.67213114754098	9.7872131147541	9.18131147540984	9.90754098360656	10.3724590163934	10.6537704918033	9.65786885245902	10.037868852459	10.9868852459016	9.71819672131148	9.90754098360656	9.06770491803279	10.4714754098361	10.7938524590164	9.49426229508197	10.5449180327869	9.44295081967213	10.5118852459016	10.1311475409836	9.89114754098361	9.92032786885246	9.72311475409836	10.5591803278689	8.41098360655738	11.0584426229508	9.26704918032787	9.72245901639344	9.36155737704918	9.06622950819672	9.82885245901639	10.4254098360656	8.70663934426229	9.36713114754098	9.25622950819672	10.3813114754098
S100A16	12.4618032786885	13.0083606557377	13.3015573770492	12.9633606557377	11.8913114754098	13.5238524590164	11.7401639344262	12.8806557377049	13.2019672131148	12.0627868852459	13.106393442623	10.8027868852459	12.9046721311475	11.7126229508197	13.0067213114754	13.6487704918033	12.766393442623	12.4050819672131	12.2018032786885	12.5649180327869	13.2513114754098	13.0735245901639	13.8922950819672	12.9170491803279	13.1129508196721	11.8534426229508	13.0818852459016	13.5317213114754	13.3724590163934	13.1933606557377	12.5027049180328	12.6181147540984	13.4852459016393	14.120737704918	13.0681147540984	13.6450819672131	13.1683606557377	11.2066393442623	13.8782786885246	12.4360655737705	12.4347540983607	12.4877049180328	12.5444262295082	12.0046721311475	13.6716393442623	11.3172131147541	12.5609836065574	13.1383606557377	13.7181147540984
S100A2	9.21672131147541	13.6639344262295	14.1862295081967	15.2445901639344	8.29450819672131	11.5945901639344	7.65327868852459	9.03967213114754	9.39639344262295	9.97081967213115	13.6958196721311	11.5261475409836	13.5275409836066	7.49098360655738	9.85655737704918	13.8875409836066	13.9906557377049	11.8868852459016	11.6196721311475	13.2985245901639	12.5827868852459	13.292131147541	14.622131147541	9.23811475409836	12.075737704918	11.8420491803279	14.1386885245902	12.8467213114754	13.4635245901639	10.9385245901639	13.1529508196721	12.1488524590164	13.5816393442623	14.765737704918	13.8945901639344	13.9563114754098	13.6760655737705	12.6660655737705	12.4904918032787	13.5037704918033	12.1110655737705	13.5758196721311	9.89467213114754	13.2181147540984	13.8500819672131	11.124262295082	13.5773770491803	14.7154098360656	13.7850819672131
S100A7	9.68172131147541	5.71262295081967	7.33311475409836	13.0824590163934	9.46754098360656	6.88114754098361	5.29311475409836	5.72286885245902	8.1233606557377	5.6622131147541	12.343606557377	5.20475409836066	5.65319672131148	5.25024590163934	14.1568852459016	6.45467213114754	10.4850819672131	5.28991803278689	5.70696721311475	11.702131147541	5.65	6.12639344262295	13.2540983606557	5.61336065573771	5.3527868852459	5.38180327868852	10.4201639344262	13.9452459016393	11.6162295081967	7.48950819672131	13.8432786885246	8.64918032786885	5.52524590163934	10.748606557377	5.83524590163934	9.33327868852459	13.5145081967213	6.52704918032787	5.96081967213115	8.88688524590164	7.20040983606557	5.17393442622951	6.30081967213115	11.9303278688525	10.0190163934426	5.3394262295082	5.96770491803279	9.5444262295082	13.7955737704918
S100A8	12.5652459016393	9.14631147540984	9.12901639344262	13.8918852459016	10.0009836065574	8.86549180327869	9.68008196721311	6.98516393442623	12.6245901639344	7.44934426229508	13.3267213114754	8.0327868852459	9.62770491803279	8.79106557377049	13.1183606557377	8.85983606557377	9.52491803278689	10.3652459016393	11.0954098360656	11.4415573770492	11.0475409836066	8.80565573770492	13.290737704918	9.005	8.96770491803279	10.2187704918033	13.9925409836066	13.674262295082	12.1725409836066	11.6904918032787	14.0658196721312	9.38516393442623	9.21295081967213	11.3290163934426	8.12688524590164	12.5149180327869	13.6536885245902	8.51139344262295	12.8432786885246	9.58327868852459	8.65639344262295	12.3227868852459	10.5867213114754	11.8827868852459	12.8534426229508	8.64770491803279	10.300737704918	9.50524590163934	14.5377868852459
S100A9	14.7629508196721	12.4652459016393	12.7493442622951	14.6604918032787	13.3793442622951	13.5747540983607	12.4865573770492	12.5060655737705	15.3200819672131	12.1447540983607	15.0468032786885	12.5309836065574	13.9877868852459	13.8134426229508	15.2970491803279	13.7729508196721	13.3773770491803	13.5362295081967	13.1752459016393	14.2744262295082	13.9702459016393	13.494262295082	15.1162295081967	13.4379508196721	13.4740983606557	14.0945901639344	15.3348360655738	15.1334426229508	14.8954918032787	13.9959016393443	15.1882786885246	13.112131147541	14.0245901639344	13.8281967213115	9.30540983606557	14.8068032786885	15.1270491803279	10.2862295081967	14.643606557377	12.2469672131148	13.9811475409836	13.814262295082	14.2498360655738	14.2664754098361	14.6991803278689	12.4762295081967	14.2427868852459	13.779262295082	15.2113934426229
SAR1A	11.1912295081967	10.0993442622951	8.58803278688525	9.77983606557377	9.55327868852459	11.1311475409836	10.3765573770492	10.6816393442623	10.3990163934426	10.5445081967213	9.05081967213115	11.2460655737705	12.1416393442623	10.340737704918	10.6183606557377	11.9195081967213	12.2713114754098	10.0084426229508	10.6155737704918	9.52803278688525	10.4422950819672	10.7817213114754	10.3110655737705	10.5595081967213	10.652131147541	9.26540983606557	10.7596721311475	9.20483606557377	10.2291803278689	10.9026229508197	12.0355737704918	9.7016393442623	10.7319672131148	10.8799180327869	10.7401639344262	9.9144262295082	9.64459016393443	10.8188524590164	9.86950819672131	10.9381967213115	10.6360655737705	12.4152459016393	10.9574590163934	10.9068852459016	10.1944262295082	11.8801639344262	12.1026229508197	11.0052459016393	10.4165573770492
SBSN	10.9701639344262	5.36131147540984	15.9032786885246	10.6488524590164	8.98549180327869	10.4029508196721	5.43934426229508	4.70213114754098	15.4603278688525	6.62901639344262	10.5645901639344	9.19639344262295	5.73508196721312	9.31344262295082	10.0037704918033	9.75655737704918	7.30344262295082	8.69622950819672	12.1926229508197	10.687868852459	5.24122950819672	9.83745901639344	15.1162295081967	8.0644262295082	8.17409836065574	7.01049180327869	10.2516393442623	12.2606557377049	11.2773770491803	8.67639344262295	13.3934426229508	5.43426229508197	11.446393442623	11.3927868852459	10.7519672131148	10.8795081967213	12.3672950819672	6.76606557377049	7.92622950819672	11.7786885245902	5.04967213114754	7.57049180327869	14.657131147541	8.35860655737705	5.91254098360656	7.37655737704918	7.75967213114754	6.27680327868852	15.0180327868852
SCCPDH	7.31836065573771	8.08065573770492	8.53704918032787	7.66426229508197	9.9116393442623	7.6933606557377	8.15983606557377	7.0927868852459	8.18360655737705	8.50844262295082	7.0227868852459	8.41639344262295	8.99852459016394	9.82737704918033	7.97163934426229	9.8983606557377	7.98106557377049	7.63893442622951	7.54065573770492	6.54344262295082	7.38016393442623	7.89360655737705	9.98245901639344	6.96893442622951	8.11426229508197	9.10622950819672	7.10303278688525	7.50073770491803	9.02983606557377	8.06934426229508	7.41885245901639	8.7005737704918	9.1627868852459	9.04016393442623	8.84360655737705	9.46885245901639	7.54467213114754	8.7072131147541	8.77983606557377	8.13450819672131	8.26983606557377	7.22590163934426	7.90508196721311	7.75008196721311	7.68426229508197	9.03901639344262	8.0472131147541	8.74885245901639	8.68622950819672
SCD	11.6980327868852	12.2117213114754	14.540737704918	13.0824590163934	14.1168032786885	13.2181147540984	13.997131147541	12.0488524590164	14.4850819672131	13.9123770491803	12.7988524590164	13.7760655737705	14.6155737704918	13.4904918032787	15.1270491803279	14.9051639344262	12.5219672131148	12.4364754098361	5.34983606557377	12.2622131147541	11.8237704918033	14.6762295081967	13.7344262295082	13.793606557377	13.8214754098361	14.0945901639344	12.9845081967213	13.885737704918	14.3322950819672	14.3109836065574	14.0110655737705	13.2409836065574	13.8672131147541	13.6667213114754	13.6199180327869	13.623606557377	13.782131147541	13.2891803278689	12.8137704918033	12.9114754098361	12.773606557377	12.4052459016393	13.8011475409836	12.0600819672131	13.7468032786885	14.2303278688525	12.7595081967213	13.0980327868852	12.4452459016393
SCP2	7.5722131147541	8.46704918032787	8.74032786885246	5.31172131147541	8.36368852459016	8.6105737704918	8.68852459016393	7.64967213114754	8.31713114754098	8.97893442622951	7.44286885245902	8.80590163934426	9.46918032786885	7.8383606557377	7.39622950819672	9.74614754098361	8.2855737704918	7.89622950819672	5.66754098360656	6.1144262295082	8.19295081967213	9.27204918032787	6.92475409836066	7.64803278688525	9.61081967213115	7.41204918032787	5.24868852459016	6.81426229508197	7.50393442622951	7.30967213114754	5.55147540983607	8.47147540983607	9.69811475409836	9.05016393442623	9.70819672131148	7.89254098360656	6.80516393442623	9.37811475409836	8.6044262295082	7.96786885245902	7.90672131147541	7.58983606557377	6.63803278688525	7.83172131147541	8.03172131147541	9.44622950819672	7.69934426229508	8.5766393442623	8.97639344262295
SDC4	6.74213114754098	10.5768852459016	11.4545901639344	13.4226229508197	10.1301639344262	9.91393442622951	10.6764754098361	10.3244262295082	11.7214754098361	11.0768852459016	12.5686885245902	10.3177868852459	10.264262295082	10.2768852459016	11.1498360655738	11.0831147540984	9.51393442622951	5.61196721311475	6.24614754098361	9.74344262295082	8.26065573770492	9.88770491803279	10.5096721311475	11.3381967213115	11.0529508196721	10.5390163934426	8.17459016393443	12.3469672131148	11.1534426229508	11.1844262295082	6.32655737704918	9.51270491803279	10.6701639344262	10.1531967213115	10.0803278688525	10.2229508196721	8.8716393442623	9.81213114754098	11.8962295081967	9.46131147540984	11.6868852459016	10.0680327868852	11.1603278688525	8.00688524590164	11.0153278688525	8.83516393442623	9.20639344262295	11.4275409836066	9.48270491803279
SDF2L1	15.5749180327869	15.4983606557377	15.3449180327869	15.7029508196721	15.6108196721311	15.5898360655738	15.4479508196721	15.5495081967213	15.5579508196721	15.3883606557377	15.6967213114754	15.3883606557377	15.7494262295082	15.6801639344262	15.7403278688525	15.384262295082	15.2532786885246	15.4536065573771	15.5724590163934	15.5818032786885	15.605737704918	15.3868032786885	15.6118032786885	15.6697540983607	15.4613114754098	15.592131147541	15.6137704918033	15.5993442622951	15.5954098360656	15.6709836065574	15.5139344262295	15.5518032786885	15.4032786885246	15.5237704918033	15.5549180327869	15.6279508196721	15.4760655737705	15.3703278688525	15.4318852459016	15.368606557377	15.5765573770492	15.4581967213115	15.4993442622951	15.6404098360656	15.7841803278689	15.6315573770492	15.531393442623	15.5898360655738	15.4411475409836
SEC22B	11.5432786885246	11.7100819672131	12.0137704918033	12.0622950819672	11.7	12.1003278688525	12.2112295081967	11.7513114754098	11.9577868852459	11.8718032786885	11.5644262295082	11.6103278688525	11.9477049180328	11.9190163934426	11.4705737704918	12.5827049180328	12.0663114754098	12.0725409836066	12.5422950819672	12.4790163934426	11.9552459016393	12.3318852459016	11.4747540983607	11.7497540983607	12.5665573770492	12.0524590163934	11.598606557377	11.9065573770492	12.5931147540984	12.5919672131148	12.2709836065574	12.2177049180328	11.5791803278689	11.6840983606557	12.3831147540984	11.7718032786885	11.4255737704918	12.2940983606557	12.0014754098361	12.2316393442623	12.3313114754098	11.832131147541	12.673606557377	12.233606557377	12.6750819672131	11.9090983606557	12.0724590163934	11.872131147541	12.3603278688525
SERINC5	12.5140983606557	13.3659836065574	14.0288524590164	12.6332786885246	8.94770491803279	12.863606557377	12.5731967213115	12.9484426229508	13.4374590163934	13.1635245901639	10.047131147541	13.2049180327869	12.8737704918033	12.2901639344262	13.3272950819672	12.8577049180328	9.63524590163934	12.7940983606557	13.0983606557377	13.2791803278689	12.3427049180328	13.1551639344262	9.34967213114754	12.9923770491803	12.4259016393443	12.915737704918	9.52696721311475	13.2840983606557	12.7896721311475	12.082868852459	12.5991803278689	12.2496721311475	13.1491803278689	12.6704918032787	12.9085245901639	12.435737704918	9.23909836065574	12.805	12.672131147541	12.095737704918	12.642131147541	9.2194262295082	12.8322131147541	12.6338524590164	12.863606557377	12.5277868852459	12.062131147541	12.9335245901639	12.6472131147541
SERPINB13	10.1749180327869	11.7718032786885	9.74745901639344	6.11606557377049	7.61754098360656	10.7744262295082	7.69762295081967	5.45393442622951	9.26573770491803	6.77844262295082	14.2559016393443	10.2265573770492	8.19049180327869	10.7504918032787	11.0146721311475	10.6345081967213	10.6970491803279	12.0725409836066	13.0218852459016	11.8345901639344	13.7436885245902	8.15008196721312	15.0083606557377	7.08565573770492	5.42065573770492	11.2009016393443	14.7670491803279	13.816393442623	12.1422950819672	6.26852459016393	10.6604918032787	11.1430327868852	8.9133606557377	12.8103278688525	6.57377049180328	14.7140983606557	14.2881967213115	10.6764754098361	12.5797540983607	7.31655737704918	5.79098360655738	13.1831147540984	8.22393442622951	10.9681967213115	14.7552459016393	8.57418032786885	13.3659016393443	11.6465573770492	14.9972131147541
SERPINB3	7.94803278688525	12.5629508196721	9.20713114754098	5.33188524590164	8.49295081967213	8.62032786885246	7.49098360655738	5.75401639344262	7.24573770491803	6.48549180327869	14.7103278688525	7.63311475409836	6.77491803278688	6.48475409836066	9.76467213114754	11.4108196721311	12.7344262295082	8.67655737704918	6.44032786885246	12.7977868852459	13.8050819672131	5.91573770491803	15.0968852459016	5.91991803278689	5.44024590163934	5.41081967213115	14.1662295081967	14.077868852459	13.4814754098361	5.39418032786885	12.9036885245902	5.16262295081967	9.48213114754098	12.2093442622951	6.44065573770492	14.2629508196721	14.2214754098361	8.45016393442623	11.2912295081967	11.4873770491803	7.55770491803279	13.1440983606557	6.11344262295082	11.8827868852459	14.4427049180328	5.47303278688525	11.2013114754098	13.5794262295082	14.0695081967213
SERPINB4	7.0944262295082	8.59155737704918	6.43770491803279	5.82803278688525	7.51729508196721	6.28196721311475	6.39147540983607	5.89163934426229	6.27147540983607	5.89967213114754	12.1312295081967	6.1177868852459	5.8855737704918	5.70434426229508	5.55573770491803	6.65065573770492	8.93844262295082	6.1	5.64704918032787	8.08877049180328	9.14803278688525	5.77049180327869	14.3468852459016	5.97811475409836	6.00729508196721	5.86147540983607	12.017131147541	10.9949180327869	10.7998360655738	6.32696721311475	9.91786885245902	7.41885245901639	7.39655737704918	7.02180327868852	6.35811475409836	12.816393442623	13.575737704918	7.08459016393443	6.40631147540984	6.02909836065574	5.94393442622951	9.52827868852459	5.93885245901639	7.86311475409836	13.4295081967213	5.9022131147541	8.27196721311475	9.00524590163934	11.7049180327869
SERTAD4	10.8173770491803	10.0862295081967	6.05606557377049	9.39786885245902	7.41065573770492	11.3440163934426	9.67008196721311	11.372131147541	11.2668852459016	8.44754098360656	10.5872950819672	10.4798360655738	11.4383606557377	11.7204918032787	11.557868852459	11.8985245901639	12.0760655737705	10.817868852459	10.7262295081967	9.19786885245902	11.3424590163934	9.33491803278689	7.30081967213115	9.60803278688525	11.4418032786885	10.3509016393443	11.5268032786885	11.5079508196721	11.9825409836066	9.2877868852459	10.9388524590164	9.4044262295082	11.446393442623	11.7046721311475	10.5265573770492	11.7187704918033	10.9967213114754	9.7916393442623	8.665	10.8290163934426	11.2293442622951	11.78	10.8747540983607	9.77975409836066	11.9448360655738	10.5153278688525	11.5832786885246	11.3314754098361	11.8031147540984
SET	12.606393442623	12.9034426229508	13.092131147541	13.0031147540984	13.1840983606557	12.6226229508197	13.0632786885246	12.7963934426229	13.0635245901639	13.3611475409836	12.9150819672131	13.3588524590164	13.0502459016393	13.083606557377	12.9673770491803	13.2835245901639	13.5139344262295	12.7827868852459	11.9822950819672	12.555	13.1604918032787	13.1380327868852	13.4088524590164	12.6466393442623	13.0798360655738	12.9377049180328	12.4183606557377	13.0824590163934	13.424262295082	13.3101639344262	13.1009836065574	12.5897540983607	13.1491803278689	13.7759016393443	13.7502459016393	12.9377868852459	13.6655737704918	13.244262295082	12.5797540983607	13.2406557377049	13.336393442623	13.324262295082	13.0440983606557	13.1498360655738	13.2911475409836	13.525737704918	13.2210655737705	13.7888524590164	13.707868852459
SLC35E3	12.4618032786885	12.2424590163934	10.4032786885246	10.9961475409836	11.9196721311475	13.0411475409836	12.4549180327869	12.4062295081967	12.5762295081967	11.8718032786885	12.3339344262295	13.2249180327869	13.4404098360656	13.6846721311475	12.4360655737705	12.56	12.9383606557377	11.5327049180328	5.68819672131148	11.702131147541	12.3546721311475	12.7622950819672	12.8924590163934	12.0498360655738	12.7047540983607	12.0524590163934	13.0112295081967	11.3275409836066	11.3347540983607	13.6796721311475	12.5449180327869	13.1209836065574	12.6003278688525	12.0068032786885	14.7989344262295	12.2927868852459	10.9011475409836	12.4337704918033	9.56040983606557	11.8004918032787	12.1676229508197	12.2995081967213	12.4662295081967	13.4498360655738	11.1764754098361	12.8996721311475	13.0218852459016	12.1217213114754	12.6973770491803
SLC39A4	5.81598360655738	6.90803278688525	6.02852459016393	9.18491803278689	5.97065573770492	7.32426229508197	8.86024590163934	7.42885245901639	5.90295081967213	5.90983606557377	8.45647540983606	6.33786885245902	9.71770491803279	9.7672131147541	5.17360655737705	5.74524590163934	9.72696721311475	9.43491803278689	5.60491803278688	6.44163934426229	7.8927868852459	6.95114754098361	7.9655737704918	9.41909836065574	6.47983606557377	5.67237704918033	5.68409836065574	6.81426229508197	5.35573770491803	9.37983606557377	9.80868852459016	6.53270491803279	5.47475409836066	6.56647540983607	5.89508196721312	7.68983606557377	5.38811475409836	5.37114754098361	6.0872131147541	9.43327868852459	9.91040983606557	9.58672131147541	9.65770491803279	5.58688524590164	7.19573770491803	5.9022131147541	5.40967213114754	7.45360655737705	9.41196721311475
SLPI	13.1809836065574	13.4677868852459	11.624262295082	13.597868852459	11.7225409836066	12.2990983606557	12.263606557377	12.5929508196721	13.5475409836066	10.8475409836066	14.6595081967213	10.7539344262295	11.6234426229508	6.06049180327869	13.1081967213115	13.292131147541	13.8329508196721	12.6362295081967	11.4829508196721	12.0524590163934	13.6996721311475	10.0703278688525	14.4661475409836	11.2883606557377	12.306393442623	11.7608196721311	14.3480327868852	14.3986065573771	13.4635245901639	11.9539344262295	14.4455737704918	10.401393442623	12.6096721311475	14.5859836065574	12.7634426229508	14.3726229508197	14.6529508196721	8.79967213114754	12.3329508196721	11.3963114754098	13.6934426229508	13.333606557377	13.0323770491803	13.5516393442623	14.5401639344262	9.94122950819672	13.9160655737705	14.3952459016393	14.3038524590164
SNAI2	14.6414754098361	14.3033606557377	13.2396721311475	13.7834426229508	12.3810655737705	13.650737704918	12.8999180327869	14.1458196721311	14.4565573770492	12.497868852459	13.8303278688525	14.2358196721311	13.7554918032787	13.8634426229508	13.782131147541	14.0104098360656	14.3793442622951	14.4601639344262	14.823606557377	14.3610655737705	14.2583606557377	13.707131147541	15.3490163934426	14.137868852459	13.3354098360656	14.0448360655738	14.5888524590164	13.674262295082	13.5260655737705	13.0504918032787	15.0580327868852	14.3449180327869	14.1626229508197	13.8395081967213	13.8945901639344	14.9252459016393	14.2680327868852	14.1155737704918	14.0765573770492	14.284262295082	13.9232786885246	14.3326229508197	14.2388524590164	13.6186885245902	14.735737704918	14.1603278688525	14.286393442623	13.9018852459016	14.5377868852459
SPRR1B	9.69147540983607	9.48483606557377	13.3015573770492	11.7077049180328	7.44967213114754	11.2934426229508	6.64327868852459	11.543606557377	11.9859836065574	10.0708196721311	12.2649180327869	7.57606557377049	10.709262295082	7.50155737704918	13.0395081967213	14.4401639344262	8.08877049180328	7.48434426229508	10.9477868852459	11.1367213114754	9.35885245901639	8.4516393442623	14.652131147541	9.58811475409836	10.3024590163934	9.6555737704918	12.4183606557377	13.5219672131148	13.1818032786885	10.6845901639344	10.0483606557377	11.0077868852459	9.02795081967213	13.1775409836066	10.4108196721311	14.1096721311475	11.8193442622951	9.10688524590164	11.7126229508197	7.28639344262295	8.97459016393443	7.95204918032787	9.77704918032787	10.7289344262295	14.0412295081967	7.30483606557377	11.0765573770492	9.07704918032787	13.4554098360656
SQLE	9.48049180327869	9.83262295081967	12.9365573770492	11.8922950819672	12.9060655737705	12.2198360655738	11.9090983606557	11.372131147541	12.2449180327869	9.88803278688525	12.1481967213115	12.4795901639344	12.5059016393443	12.136393442623	12.8368852459016	12.4156557377049	11.7527868852459	9.48483606557377	11.1838524590164	9.92016393442623	9.30688524590164	12.4883606557377	12.9564754098361	12.454262295082	13.1514754098361	12.23	12.3131967213115	12.5476229508197	12.7351639344262	12.7741803278689	9.55081967213115	11.6737704918033	11.992131147541	12.5677049180328	12.4554098360656	12.254262295082	11.3859016393443	12.7208196721311	13.1124590163934	9.54295081967213	11.6750819672131	11.2691803278689	11.4015573770492	11.092131147541	12.2498360655738	12.8487704918033	11.3253278688525	12.3593442622951	11.4990983606557
SRPRB	8.97803278688525	8.95016393442623	10.3096721311475	10.7673770491803	8.9172131147541	9.18106557377049	10.3389344262295	8.68901639344262	9.51745901639344	9.36737704918033	9.51008196721311	9.49032786885246	9.63770491803279	8.98098360655738	9.81508196721311	9.63295081967213	9.78737704918033	9.30540983606557	5.10852459016393	9.02704918032787	9.56754098360656	9.39459016393443	9.77770491803279	9.72844262295082	9.98393442622951	8.95688524590164	10.0170491803279	9.80491803278689	9.78770491803279	10.4254098360656	10.131393442623	7.81696721311475	9.11934426229508	9.71893442622951	9.96975409836066	9.12901639344262	9.55377049180328	9.71131147540984	8.8516393442623	8.1844262295082	8.48270491803279	9.9277868852459	9.61836065573771	9.28606557377049	9.89852459016393	9.95196721311475	9.8983606557377	9.83360655737705	9.88934426229508
STK17B	13.1516393442623	13.2173770491803	12.2663114754098	12.752131147541	14.0301639344262	13.4827868852459	13.3162295081967	13.3633606557377	13.3529508196721	12.9944262295082	12.7988524590164	12.2485245901639	12.7304098360656	12.9329508196721	13.0995081967213	11.845737704918	12.532868852459	13.0286885245902	13.8940983606557	13.9303278688525	13.0879508196721	12.5860655737705	12.9852459016393	12.9386885245902	12.3922131147541	13.5382786885246	13.7246721311475	12.8375409836066	13.2999180327869	13.102131147541	13.2462295081967	13.4308196721311	12.0781967213115	13.4601639344262	12.4780327868852	13.2074590163934	12.4977049180328	12.5144262295082	14.2010655737705	13.474262295082	13.3470491803279	13.1440983606557	12.3980327868852	14.2347540983607	13.4506557377049	12.6306557377049	13.0324590163934	12.8845081967213	13.5688524590164
SUMF2	15.8617213114754	15.8585245901639	15.7329508196721	15.7301639344262	15.884262295082	15.9175409836066	15.9175409836066	15.8365573770492	15.8724590163934	15.8243442622951	15.8090983606557	15.8011475409836	15.8724590163934	15.6324590163934	15.8545901639344	15.6347540983607	15.8647540983607	15.8529508196721	15.8243442622951	15.7403278688525	15.9572131147541	15.9184426229508	15.8711475409836	15.8617213114754	15.8416393442623	15.8585245901639	15.8393442622951	15.9799180327869	15.6922950819672	15.8830327868852	15.8416393442623	15.8467213114754	15.8724590163934	15.9244262295082	15.9877049180328	15.9543442622951	15.6988524590164	15.9175409836066	15.4613114754098	15.7932786885246	15.9032786885246	15.7191803278689	15.8347540983607	15.8770491803279	15.8737704918033	15.9362295081967	15.785737704918	15.8608196721311	15.8429508196721
SYT8	5.21803278688525	11.2819672131148	9.08754098360656	12.402131147541	5.34622950819672	10.6280327868852	7.14713114754098	11.9229508196721	10.4073770491803	13.8014754098361	9.44073770491803	12.2048360655738	8.60295081967213	5.15360655737705	13.0502459016393	11.0093442622951	10.9081967213115	12.043606557377	5.20967213114754	12.3770491803279	11.7389344262295	13.9205737704918	7.74295081967213	12.8780327868852	13.1618032786885	5.15311475409836	11.1516393442623	11.8680327868852	12.4255737704918	9.39049180327869	11.8730327868852	12.5720491803279	8.31877049180328	11.2475409836066	11.0906557377049	10.8096721311475	11.0059016393443	12.0399180327869	5.48016393442623	5.66114754098361	8.31918032786885	5.12631147540984	9.00696721311475	8.32852459016393	5.22565573770492	11.074262295082	8.71262295081967	11.6016393442623	11.2460655737705
TCN1	10.5300819672131	11.6420491803279	5.0533606557377	10.3536885245902	5.08524590163934	13.4946721311475	13.4979508196721	11.4219672131148	4.56491803278688	4.82852459016393	8.86016393442623	9.28565573770492	10.7473770491803	4.87213114754098	8.99770491803279	14.1047540983607	12.0663114754098	8.34704918032787	4.99950819672131	9.19786885245902	13.3029508196721	5.09016393442623	10.2237704918033	8.66803278688525	8.50590163934426	8.01229508196721	13.4152459016393	11.4697540983607	10.2487704918033	8.48704918032787	5.41147540983607	5.44377049180328	10.4748360655738	13.7452459016393	14.0493442622951	12.6924590163934	11.2019672131148	7.65213114754098	9.75991803278689	4.45491803278689	9.8905737704918	10.6877049180328	7.40786885245902	11.3490983606557	12.798606557377	6.30139344262295	11.6175409836066	14.0918032786885	12.6883606557377
TFAP2C	11.8606557377049	12.8291803278689	12.4122950819672	14.0052459016393	11.740737704918	12.3703278688525	7.44	11.9229508196721	13.5944262295082	13.3934426229508	13.879262295082	13.7486885245902	13.4001639344262	13.9230327868852	13.5049180327869	13.6990163934426	13.295737704918	12.586393442623	11.692868852459	11.5398360655738	12.0927868852459	13.2222950819672	12.5134426229508	12.0498360655738	13.4520491803279	12.5954098360656	12.9044262295082	13.7852459016393	13.8668852459016	13.3713114754098	12.0168032786885	12.7018032786885	13.837131147541	12.6704918032787	12.9477868852459	12.782131147541	13.7449180327869	11.8002459016393	13.2793442622951	11.2909836065574	13.0861475409836	13.2334426229508	12.8427868852459	12.445737704918	13.1868852459016	13.5352459016393	13.5317213114754	13.0780327868852	13.8568032786885
TLK1	14.0693442622951	14.0175409836066	13.2796721311475	12.7434426229508	13.283606557377	14.043606557377	14.2414754098361	14.0567213114754	13.3318032786885	13.496393442623	13.7224590163934	13.8685245901639	13.9145081967213	13.8240163934426	13.5388524590164	13.38	13.9804918032787	13.9706557377049	13.9690163934426	13.3819672131148	14.0319672131148	13.8109836065574	13.8222950819672	13.7844262295082	14.0791803278689	13.8395081967213	14.0983606557377	13.9554098360656	14.292131147541	14.2822950819672	13.8547540983607	14.3337704918033	13.8163114754098	14.1398360655738	13.3445901639344	14.2827049180328	13.9509836065574	13.7673770491803	13.9166393442623	14.6613114754098	14.4004098360656	14.6247540983607	14.5183606557377	14.3618032786885	14.5593442622951	13.8970491803279	14.473606557377	14.2468852459016	14.4749180327869
TM4SF1	15.2367213114754	15.2932786885246	13.9695081967213	12.8310655737705	14.5216393442623	15.1460655737705	14.8624590163934	15.3055737704918	14.8119672131148	13.9839344262295	14.415737704918	14.9063114754098	14.5459016393443	14.5310655737705	14.5488524590164	14.42	15.6718032786885	14.8068032786885	14.8765573770492	14.0496721311475	15.0340983606557	14.9896721311475	15.5027868852459	14.563606557377	15.0918032786885	14.6177049180328	15.0122950819672	15.2659836065574	14.2727868852459	15.0540983606557	14.7135245901639	14.7461475409836	14.2140983606557	15.422131147541	14.8312295081967	15.2100819672131	14.9882786885246	14.7424590163934	15.4914754098361	15.2752459016393	15.3531147540984	15.4793442622951	15.03	15.1091803278689	15.0860655737705	14.667868852459	15.4613114754098	15.0693442622951	14.6188524590164
TMEM144	11.7722131147541	12.9431147540984	11.5222950819672	8.24524590163935	11.1854918032787	13.2067213114754	13.2601639344262	13.0624590163934	12.3276229508197	12.6456557377049	11.6775409836066	12.5646721311475	13.3581967213115	12.2901639344262	12.7059016393443	12.9493442622951	13.3144262295082	13.3845901639344	10.7427049180328	11.4840983606557	13.038606557377	12.7829508196721	12.4777049180328	12.5059016393443	12.9609836065574	12.4191803278689	13.1213114754098	11.7887704918033	12.406393442623	12.7844262295082	13.4211475409836	12.4948360655738	12.5186885245902	13.5959016393443	12.1026229508197	12.6481147540984	10.2383606557377	12.1126229508197	11.2912295081967	12.7011475409836	12.7837704918033	12.5318852459016	12.8427868852459	12.2998360655738	12.8284426229508	12.5975409836066	13.395737704918	13.4283606557377	12.9880327868852
TMEM19	9.71180327868852	12.7490163934426	12.9845081967213	8.93983606557377	12.1232786885246	9.5316393442623	12.07	9.66098360655738	9.20565573770492	9.47516393442623	9.61196721311475	9.59803278688525	9.75877049180328	9.72565573770492	9.33032786885246	9.25540983606557	9.82737704918033	9.76877049180328	13.554262295082	9.39540983606557	9.52827868852459	13.0635245901639	12.9852459016393	9.32975409836066	9.775	8.90786885245902	13.6572131147541	9.53262295081967	9.22918032786885	9.43901639344262	8.98204918032787	13.3744262295082	13.1788524590164	12.8618032786885	9.83	12.4760655737705	11.8604918032787	12.1737704918033	12.2940983606557	12.7011475409836	13.1711475409836	9.67647540983607	12.6098360655738	9.99573770491803	12.798606557377	12.9090163934426	9.94959016393443	12.6560655737705	13.9083606557377
TMEM45A	9.87081967213115	8.6327868852459	6.5083606557377	8.96032786885246	8.06393442622951	6.89147540983607	7.18393442622951	7.66819672131148	12.2449180327869	8.25680327868852	8.02180327868852	8.43770491803279	9.92983606557377	8.78196721311475	12.465737704918	9.50098360655738	12.6706557377049	7.82696721311475	12.1426229508197	6.12385245901639	12.864262295082	9.06622950819672	13.5997540983607	5.77672131147541	7.13901639344262	7.67163934426229	13.4652459016393	13.7147540983607	8.56598360655738	9.90688524590164	13.535737704918	8.4416393442623	8.36327868852459	9.28049180327869	8.68155737704918	9.44909836065574	8.85295081967213	6.3083606557377	6.36704918032787	9.2055737704918	7.82360655737705	8.32147540983607	8.32090163934426	9.1227868852459	13.4011475409836	9.68959016393443	8.78204918032787	9.90581967213115	13.3459016393443
TMEM50A	10.2848360655738	11.4577049180328	11.485737704918	10.0244262295082	11.2290983606557	11.3747540983607	11.6139344262295	11.0416393442623	11.0555737704918	11.0768852459016	10.5645901639344	11.1368852459016	10.8637704918033	10.865	10.5994262295082	11.2817213114754	11.5981147540984	9.57385245901639	10.4	9.45885245901639	10.6159016393443	10.7608196721311	10.8886885245902	10.7019672131148	11.0429508196721	10.307131147541	10.1555737704918	10.2449180327869	10.05	10.8013114754098	11.3191803278689	10.7562295081967	11.3959016393443	11.3711475409836	11.932131147541	11.0796721311475	11.0150819672131	11.372131147541	9.83918032786885	11.281393442623	10.8575409836066	10.766393442623	11.0754918032787	10.6977049180328	11.1990163934426	10.8918032786885	10.3940983606557	10.8222950819672	10.5872950819672
TMEM50B	13.6139344262295	13.4175409836066	10.13	8.50286885245902	11.4219672131148	14.0344262295082	14.1390163934426	13.5003278688525	12.5858196721311	13.1443442622951	11.7196721311475	13.9418032786885	14.8944262295082	12.7675409836066	13.7627868852459	14.0631147540984	14.3688524590164	13.5262295081967	6.22696721311475	11.7431147540984	13.8523770491803	14.0244262295082	12.4662295081967	13.8445081967213	14.7829508196721	12.4856557377049	13.5062295081967	12.3293442622951	12.7480327868852	13.8872131147541	13.8752459016393	13.9250819672131	13.8990163934426	13.786393442623	13.597868852459	13.2074590163934	12.1890983606557	13.3069672131148	12.3224590163934	13.9298360655738	13.4872131147541	14.5727868852459	13.6673770491803	13.1970491803279	12.1183606557377	14.140737704918	14.2075409836066	13.7416393442623	13.0718852459016
TNNI2	11.5759836065574	14.5175409836066	10.6509836065574	12.1855737704918	9.11483606557377	13.9647540983607	10.6469672131148	14.7354098360656	13.5850819672131	15.1075409836066	12.4640983606557	15.076393442623	13.4115573770492	6.90754098360656	14.5683606557377	14.0849180327869	14.6990163934426	14.1422950819672	12.2706557377049	13.6155737704918	14.3005737704918	15.0205737704918	10.6701639344262	15.0340983606557	14.7280327868852	12.2818032786885	13.713606557377	13.846393442623	14.7939344262295	13.3713114754098	13.2160655737705	14.8170491803279	11.5413114754098	13.6558196721311	13.9459016393443	13.005737704918	13.6129508196721	14.3072131147541	11.0027868852459	11.6668852459016	11.3239344262295	10.7226229508197	13.2998360655738	13.4498360655738	9.94836065573771	14.8127868852459	13.7449180327869	14.2022131147541	13.9083606557377
TNNT3	9.09811475409836	11.9275409836066	5.85245901639344	9.66016393442623	7.57786885245902	7.96606557377049	7.71803278688525	9.28860655737705	9.44819672131148	14.9713114754098	8.88032786885246	14.7229508196721	9.78885245901639	7.40377049180328	14.0496721311475	6.39655737704918	9.2716393442623	11.681393442623	11.3075409836066	5.69770491803279	11.1738524590164	14.1486885245902	9.60852459016393	11.0960655737705	12.4368852459016	8.40245901639344	8.30573770491803	13.7654098360656	14.6683606557377	7.9505737704918	9.71	14.1922950819672	5.31934426229508	8.99795081967213	13.9775409836066	8.83877049180328	12.792131147541	10.7950819672131	9.60229508196721	8.65819672131147	7.71622950819672	10.4322950819672	9.24622950819672	13.9596721311475	5.34409836065574	13.9796721311475	8.98147540983607	9.79360655737705	5.19393442622951
TNRC6B	9.9727868852459	8.53434426229508	9.43901639344262	9.7494262295082	8.96622950819672	8.51114754098361	9.30926229508197	8.5744262295082	9.04918032786885	8.98934426229508	7.99327868852459	9.73016393442623	9.40065573770492	8.4355737704918	7.96147540983607	9.62213114754098	9.01803278688525	9.13655737704918	5.4994262295082	9.45885245901639	8.47598360655738	8.34885245901639	8.90672131147541	8.30450819672131	9.91770491803279	8.36918032786885	8.80360655737705	8.46065573770492	8.49459016393443	9.0683606557377	8.67262295081967	8.82	9.54573770491803	8.33655737704918	8.58803278688525	9.56639344262295	9.88401639344262	9.76024590163934	8.91016393442623	9.17508196721312	8.20639344262295	9.16934426229508	8.41836065573771	8.63786885245902	9.37590163934426	9.48770491803279	9.08696721311475	9.16745901639344	8.56967213114754
TPP2	9.42008196721311	9.9655737704918	10.0867213114754	9.03114754098361	9.72360655737705	9.82262295081967	9.28934426229508	9.80991803278689	9.32475409836066	9.58655737704918	10.0104918032787	8.65	9.86040983606557	9.6844262295082	9.85655737704918	9.34803278688525	8.64032786885246	9.66073770491803	10.697868852459	9.83081967213115	9.01926229508197	9.06622950819672	9.97065573770492	8.37377049180328	9.11918032786885	9.33401639344262	9.26704918032787	8.88196721311475	9.19901639344262	9.95786885245902	9.33237704918033	9.87081967213115	9.29131147540984	9.45622950819672	9.31508196721311	9.85344262295082	9.3022131147541	9.86295081967213	7.84459016393443	6.63795081967213	7.81213114754098	8.43852459016393	9.11655737704918	8.22286885245902	9.02122950819672	9.02967213114754	7.68934426229508	9.36540983606557	8.86229508196721
TRA2A	12.396393442623	12.8631147540984	13.26	10.6797540983607	13.333606557377	12.634262295082	12.5922950819672	12.8175409836066	12.6149180327869	12.9334426229508	13.0151639344262	12.7595081967213	13.0101639344262	12.9329508196721	13.3752459016393	13.5232786885246	13.0847540983607	12.457868852459	12.9335245901639	12.9148360655738	12.8056557377049	13.2811475409836	12.8818852459016	13.2818032786885	12.6397540983607	13.2806557377049	13.1213114754098	12.7490163934426	13.1626229508197	13.5562295081967	12.9147540983607	13.7876229508197	13.5053278688525	13.4793442622951	13.3231147540984	13.4603278688525	13.3734426229508	13.7789344262295	12.5797540983607	12.5159016393443	13.2480327868852	12.9245901639344	12.3560655737705	13.1588524590164	12.522131147541	12.8996721311475	12.805	13.5085245901639	12.9133606557377
TSFM	11.3047540983607	10.5668852459016	11.9380327868852	12.7159016393443	11.8499180327869	10.9814754098361	10.8016393442623	10.9414754098361	10.7154098360656	10.9513114754098	11.3109016393443	11.4954098360656	10.7298360655738	11.0122950819672	11.2090163934426	10.5883606557377	10.6873770491803	9.50524590163934	9.14081967213115	10.7826229508197	10.7893442622951	10.9796721311475	11.943606557377	11.3097540983607	10.8074590163934	11.092131147541	10.8347540983607	10.7050819672131	11.1647540983607	10.8622950819672	10.6370491803279	10.0129508196721	11.0752459016393	10.5048360655738	10.548606557377	10.843606557377	11.8404098360656	10.9286885245902	11.0124590163934	10.9381967213115	10.9740983606557	11.0937704918033	10.8103278688525	10.6977049180328	10.2127868852459	11.2061475409836	10.8386885245902	10.6537704918033	10.8902459016393
TSPAN31	13.6529508196721	14.0269672131148	12.9845081967213	11.1238524590164	12.7201639344262	14.222131147541	13.5580327868852	13.9527868852459	13.2114754098361	13.9437704918033	13.034262295082	14.9427868852459	14.1172131147541	13.1147540983607	13.606393442623	13.9395081967213	14.0099180327869	14.05	13.2854098360656	12.3385245901639	14.0418032786885	13.7806557377049	13.4685245901639	14.0768852459016	13.6416393442623	13.1854918032787	13.7645901639344	13.1044262295082	13.2802459016393	13.3819672131148	13.6903278688525	13.8082786885246	14.1339344262295	14.1804918032787	13.4617213114754	13.5600819672131	12.9902459016393	13.5455737704918	12.5404918032787	13.8117213114754	13.9029508196721	14.3024590163934	13.6231147540984	13.6303278688525	13.2175409836066	15.1270491803279	14.2547540983607	14.1605737704918	14.0801639344262
TSPYL1	13.924262295082	13.9352459016393	13.9483606557377	14.4401639344262	14.0677868852459	13.650737704918	13.6937704918033	13.8547540983607	13.8140163934426	13.9839344262295	13.9480327868852	13.8376229508197	13.4404098360656	12.98	13.782131147541	13.7093442622951	13.3877049180328	13.8990163934426	14.0004918032787	14.2744262295082	13.8645081967213	13.6055737704918	13.7344262295082	13.8559016393443	13.7050819672131	14.0244262295082	13.8965573770492	13.8759016393443	13.6694262295082	13.9055737704918	13.8752459016393	13.727868852459	13.6773770491803	13.4884426229508	13.1304918032787	13.8036065573771	13.7275409836066	13.1632786885246	14.0250819672131	14.2224590163934	13.9418032786885	13.8259016393443	13.9888524590164	13.7777868852459	13.9111475409836	13.5963114754098	13.494262295082	14.036393442623	13.5688524590164
TYMP	13.3204918032787	12.0498360655738	11.624262295082	14.8455737704918	14.2239344262295	11.1648360655738	11.4877049180328	12.6431147540984	13.4182786885246	12.9009836065574	13.5972950819672	11.7845901639344	12.3694262295082	12.2309836065574	12.7175409836066	8.95180327868852	12.3101639344262	12.4473770491803	13.4011475409836	14.4903278688525	13.038606557377	11.4381967213115	14.0573770491803	13.1050819672131	12.4854918032787	13.8715573770492	14.2990163934426	13.8759016393443	13.4147540983607	11.5229508196721	14.076393442623	12.2835245901639	10.5196721311475	11.1255737704918	10.9081967213115	14.0896721311475	14.4829508196721	10.9286885245902	13.622868852459	11.8544262295082	12.4096721311475	12.563606557377	12.6813114754098	13.3340163934426	14.3568852459016	9.91131147540984	12.768606557377	11.8813114754098	14.0483606557377
UBE2C	9.17868852459016	8.0916393442623	9.35901639344262	8.93983606557377	8.94770491803279	7.84622950819672	9.04295081967213	7.78409836065574	9.1955737704918	8.13540983606557	8.65590163934426	8.33286885245902	9.71770491803279	9.62491803278689	9.36090163934426	8.84918032786885	9.68565573770492	7.03213114754098	9.13081967213115	7.58918032786885	8.15213114754098	9.51704918032787	9.01549180327869	8.43344262295082	9.02	8.57459016393443	7.58040983606557	9.78491803278689	9.01016393442623	9.37983606557377	9.76934426229508	8.01131147540984	8.99737704918033	9.15877049180328	9.48819672131147	9.68393442622951	9.70459016393443	13.93	8.6333606557377	9.48180327868852	7.71622950819672	8.54762295081967	7.72967213114754	7.13893442622951	9.85918032786885	8.73655737704918	9.75032786885246	9.69409836065574	8.68622950819672
UPF2	5.86377049180328	5.38229508196721	6.89770491803279	8.39377049180328	7.05803278688525	5.78122950819672	6.70852459016393	5.30393442622951	5.8105737704918	6.09852459016393	7.01450819672131	6.12819672131148	5.58926229508197	5.29147540983607	5.19254098360656	6.18016393442623	5.75868852459016	4.88286885245902	5.55590163934426	5.11983606557377	5.92040983606557	5.9744262295082	6.94237704918033	6.63639344262295	5.34311475409836	5.40114754098361	5.38098360655738	5.6216393442623	6.49786885245902	6.8305737704918	5.98770491803279	5.56418032786885	5.56065573770492	5.02893442622951	6.01655737704918	5.36360655737705	7.26352459016393	9.57918032786885	5.04311475409836	5.29229508196721	5.24606557377049	4.44590163934426	7.06459016393443	6.30491803278689	7.97754098360656	5.04409836065574	5.48237704918033	5.90426229508197	5.38622950819672
UXT	9.76147540983607	8.81934426229508	8.77139344262295	13.6059836065574	12.8481967213115	12.1529508196721	12.1803278688525	11.9984426229508	9.43754098360656	9.92827868852459	12.4526229508197	9.49032786885246	8.82737704918033	12.5332786885246	9.63106557377049	9.49032786885246	9.17	8.63852459016393	12.8916393442623	12.4303278688525	8.35459016393443	11.9832786885246	12.3404918032787	12.1647540983607	8.60885245901639	12.3691803278689	9.28803278688525	9.23409836065574	9.59803278688525	9.61049180327869	12.9666393442623	9.43573770491803	8.88180327868852	12.3880327868852	12.6781967213115	8.1322131147541	9.57475409836066	9.63934426229508	9.28901639344262	9.31811475409836	7.90672131147541	8.89688524590164	9.40893442622951	8.99204918032787	12.976393442623	8.3183606557377	8.62393442622951	8.52426229508197	9.16590163934426
VPS35	12.0850819672131	12.4240983606557	11.8636065573771	9.78991803278688	11.4004918032787	13.2181147540984	13.3486885245902	12.0706557377049	11.5462295081967	12.7711475409836	10.5355737704918	13.2639344262295	14.0244262295082	12.5216393442623	12.476393442623	13.7913114754098	13.0540163934426	12.032868852459	10.4593442622951	8.79065573770492	11.9849180327869	12.1924590163934	12.3751639344262	12.3603278688525	13.43	10.9452459016393	11.6740163934426	10.9845081967213	12.2244262295082	13.727868852459	12.2316393442623	12.5991803278689	12.8019672131148	12.9446721311475	12.752131147541	11.5381967213115	9.65426229508197	12.3913114754098	12.1309836065574	12.6214754098361	12.2947540983607	12.9739344262295	11.8122950819672	11.9395081967213	11.3204918032787	13.6050819672131	13.25	12.3691803278689	12.5349180327869
WNT5A	12.7413114754098	14.365737704918	13.7606557377049	10.7249180327869	13.2414754098361	13.3752459016393	11.9847540983607	14.1070491803279	14.0795081967213	14.8022950819672	13.0444262295082	13.4191803278689	13.1419672131148	13.6846721311475	12.8368852459016	12.8577049180328	13.4103278688525	14.2104918032787	14.3134426229508	12.933606557377	14.4098360655738	13.707131147541	13.3786885245902	12.4856557377049	12.7388524590164	13.312868852459	13.1318852459016	12.3390163934426	12.7896721311475	12.4359016393443	13.2987704918033	13.6460655737705	13.6663114754098	13.9808196721311	14.0734426229508	13.6131147540984	12.8183606557377	12.5797540983607	12.8806557377049	13.6354098360656	13.0706557377049	12.835737704918	12.3560655737705	14.1668852459016	13.6140163934426	13.9472131147541	13.8689344262295	13.7888524590164	12.6583606557377
WTAP	5.81598360655738	6.02606557377049	8.05163934426229	7.20081967213115	6.89131147540984	7.97754098360656	5.9194262295082	5.75401639344262	9.85655737704918	9.90852459016394	5.9655737704918	9.70016393442623	9.25745901639344	5.86401639344262	5.68934426229508	5.78573770491803	8.95885245901639	6.18352459016393	9.09967213114754	6.18713114754098	5.73295081967213	9.8172131147541	6.98704918032787	6.05622950819672	9.88745901639344	9.98918032786885	9.26704918032787	6.27860655737705	9.41188524590164	9.54967213114754	6.67704918032787	6.77762295081967	9.55573770491803	9.20032786885246	6.72975409836066	9.5755737704918	5.74688524590164	9.14573770491803	6.95639344262295	7.10459016393443	9.16934426229508	9.99426229508197	9.64786885245902	9.95983606557377	9.62286885245902	8.90819672131147	8.25229508196721	9.74483606557377	9.44262295081967
YEATS4	9.40950819672131	11.9847540983607	13.5118032786885	11.5249180327869	10.8770491803279	10.4843442622951	9.57918032786885	10.2933606557377	10.0049180327869	10.9513114754098	10.3096721311475	12.4295901639344	11.3037704918033	11.3051639344262	10.3147540983607	11.0732786885246	11.2362295081967	9.10573770491803	5.80131147540984	9.33639344262295	10.6883606557377	11.3688524590164	11.9206557377049	10.06	11.246393442623	9.6555737704918	9.64803278688525	10.576393442623	9.30114754098361	11.6516393442623	9.7894262295082	11.5381967213115	12.2901639344262	10.6167213114754	13.4424590163934	10.9986885245902	10.6043442622951	10.2862295081967	10.6226229508197	12.7826229508197	10.444262295082	9.8777868852459	9.06622950819672	12.0600819672131	11.5698360655738	12.7675409836066	10.0880327868852	11.0437704918033	10.7165573770492
YWHAE	11.1324590163934	11.8838524590164	12.5486885245902	13.1785245901639	12.1970491803279	11.4847540983607	11.7995081967213	11.6718852459016	11.9195081967213	12.0725409836066	12.1312295081967	12.0129508196721	11.2813114754098	11.6339344262295	11.1793442622951	11.8252459016393	11.2362295081967	11.2251639344262	10.5739344262295	11.8444262295082	11.5531967213115	11.350737704918	12.3751639344262	11.7816393442623	11.7403278688525	11.2708196721311	10.8118852459016	12.0118032786885	11.5013114754098	11.2059016393443	10.975737704918	11.1209836065574	11.7973770491803	11.7170491803279	11.8867213114754	11.8385245901639	11.8912295081967	11.495	12.6486065573771	11.8838524590164	11.8716393442623	11.4309836065574	11.662868852459	11.1213114754098	12.3546721311475	11.9615573770492	11.4045901639344	11.656393442623	11.7154098360656
ZFC3H1	12.0301639344262	12.5931147540984	12.5585245901639	12.3344262295082	12.9258196721311	12.8052459016393	12.9086065573771	12.415737704918	12.6149180327869	13.1181967213115	12.4108196721311	12.6368032786885	12.7405737704918	12.9329508196721	11.8749180327869	13.0726229508197	12.532868852459	12.3603278688525	9.82590163934426	12.167868852459	12.2317213114754	12.5650819672131	12.6467213114754	11.9073770491803	12.4027868852459	11.6986885245902	12.6060655737705	12.0118032786885	12.1219672131148	12.7103278688525	12.0635245901639	12.4127868852459	12.4034426229508	13.2219672131148	12.5467213114754	11.7611475409836	12.0093442622951	12.5352459016393	12.7573770491803	12.4465573770492	12.3403278688525	11.6367213114754	12.3470491803279	12.3311475409836	12.6338524590164	12.6188524590164	12.4138524590164	12.7622950819672	12.7809836065574
ZNF462	12.8230327868852	12.7161475409836	11.7824590163934	12.1136885245902	11.7	12.0712295081967	11.2479508196721	11.8730327868852	11.5563114754098	12.7711475409836	12.4229508196721	13.1300819672131	12.0818032786885	13.2932786885246	12.1218032786885	10.5186885245902	12.8596721311475	12.7827868852459	10.9477868852459	11.7918032786885	12.6538524590164	12.2983606557377	11.2059016393443	12.1219672131148	12.4259016393443	12.3031147540984	12.3624590163934	10.6360655737705	12.1118032786885	12.4893442622951	13.1009836065574	11.0810655737705	11.7753278688525	11.1743442622951	10.2768852459016	11.0160655737705	12.8382786885246	8.58401639344262	10.193606557377	12.5913114754098	11.6750819672131	13.0851639344262	12.7208196721311	10.8770491803279	11.6222950819672	13.0559016393443	13.0540163934426	12.5722950819672	12.6159016393443
[truncated: 12 more columns]
