# Supplementary material for: Advancing bladder cancer management: development of a prognostic model and personalized therapy
Source: Front Immunol. 2024 Jul 22;15:1430792. doi: 10.3389/fimmu.2024.1430792 (PMC11298345; doi:10.3389/fimmu.2024.1430792)
Supplement: Supplementary file 3 [file DataSheet_2.zip › bioinformation- supplementary file/diffgene/diffgene.geoGSE48075.txt]

ID	GSM1167333	GSM1167334	GSM1167335	GSM1167336	GSM1167337	GSM1167338	GSM1167339	GSM1167340	GSM1167341	GSM1167342	GSM1167343	GSM1167344	GSM1167345	GSM1167346	GSM1167347	GSM1167348	GSM1167349	GSM1167350	GSM1167351	GSM1167352	GSM1167353	GSM1167354	GSM1167355	GSM1167356	GSM1167357	GSM1167358	GSM1167359	GSM1167360	GSM1167361	GSM1167362	GSM1167363	GSM1167364	GSM1167365	GSM1167366	GSM1167367	GSM1167368	GSM1167369	GSM1167370	GSM1167371	GSM1167372	GSM1167373	GSM1167374	GSM1167375	GSM1167376	GSM1167377	GSM1167378	GSM1167379	GSM1167380	GSM1167381
ADAM17	8.65973416901408	8.8707476056338	9.4520006971831	8.89884693661972	8.81183975352113	9.16049258450704	8.37888450704225	9.22615461971831	9.29299173239437	7.97819887323944	8.92402688732394	8.2664502887324	8.54834084507042	8.52680723239437	9.6105938943662	9.00086311267606	8.81270661267606	9.40145186619718	8.17705511267606	8.04942650704225	8.81582427464789	7.67210229577465	8.05885697183099	8.85405757746479	8.02942078169014	8.46399974647887	8.03747742957746	8.89750473943662	9.08500833802817	7.64966116901408	8.83803592957747	7.78608350704225	8.15157866197183	8.57241407746479	8.66189700704225	8.11284370422535	8.21543325352113	8.66960502112676	8.65296198591549	9.29647507042253	8.26608026760563	7.82965281690141	7.78645025352113	9.23788323239437	8.6503653028169	8.15426665492958	8.74567826760563	8.57969141549296	8.19406766901408
ADNP	8.95219797887324	8.57198874647887	9.47069392957746	8.52087338732394	9.2910365	9.72168704929577	8.99947255633803	8.78655685915493	8.82164461267606	9.41288676056338	9.59330319014085	9.75373455633803	9.87067341549296	8.3856015	8.48207583802817	9.10665978169014	8.54874863380282	8.7036949084507	9.62099106338028	7.94544599295775	9.70946612676056	9.5615435915493	8.61706180985916	9.69281461267606	8.90113954929577	9.35532135211268	9.28802433098592	9.02729502112676	8.5298044084507	8.92043754929577	8.89793993661972	8.88178823943662	9.54677790140845	9.81226236619718	8.76267292957746	8.68631501408451	9.14608258450704	9.28301353521127	8.62260856338028	8.48373944366197	9.30897023239437	9.06421556338028	8.53278714084507	8.44434880985916	9.6105938943662	8.31238661267606	8.63160428873239	9.26275052112676	9.07274669014084
AHNAK2	9.80137478169014	7.69133054929577	6.75270535211268	5.89952773591549	6.89911150704225	8.75574071830986	7.59802596478873	6.17986321830986	6.68302911971831	5.76483684859155	9.51589452816901	9.67569845070422	5.9849463028169	6.0189616971831	5.82901915492958	5.89211844366197	9.70834026760563	9.08028898591549	5.84117655633803	6.22605421478873	5.92388796478873	8.51033598591549	7.79104217605634	8.32646433098592	6.61328102816901	9.06282579577465	8.47674871830986	5.85615061971831	5.85160026760563	5.87951491549296	9.9658849084507	5.80542964788732	6.84775569014085	9.15283246478873	7.86402404929577	6.79531238732394	7.47074788732394	7.30370417605634	8.33339348591549	5.92349636971831	5.83383843661972	5.85999925	5.95183466197183	7.32822864788732	5.95432185211268	9.62939757746479	5.9951669084507	7.78116409859155	7.76189473239437
ALDH3B2	5.84638658450704	9.66938532394366	8.16918231690141	8.66277300704225	9.4520006971831	9.46855806338028	6.72906152112676	8.47960877464789	9.57243998591549	9.77894352112676	8.21896078169014	8.99947255633803	6.18723637676056	9.33361252816901	9.34365367605634	8.71626696478873	8.64780699295775	9.05581842957747	7.95070379577465	8.66575467605634	8.24087729577465	8.44231504225352	9.33609433098592	8.18969549295775	8.5234378943662	6.910697	9.41447191549296	7.92261393661972	9.32246661971831	8.57450376760563	9.67051595070422	6.73391256338028	9.594885	9.9309473028169	8.57450376760563	9.05065679577465	8.76222601408451	8.4969169084507	7.91580141549296	7.9648391056338	9.99566252816901	6.77679521830986	5.97389010211268	9.56749547183099	8.88579556338028	8.80208423943662	8.95313256338028	9.67110619014085	9.22321159859155
AMFR	8.78084452112676	9.0567583943662	9.14081794366197	9.48078874647887	8.42155633098591	8.94948426760563	8.42805627464789	9.68308828169014	9.68308828169014	8.96821066901408	8.36413245774648	8.68587058450704	7.87854524647887	8.66189700704225	8.03438733098591	9.25230790140845	9.37398744366197	7.33823355633803	8.78388990140845	8.91330752816901	9.01849454929577	7.79916558450704	7.94466421830986	9.92098471126761	8.19732892253521	8.66015857042254	9.59924378873239	8.67262021126761	9.12642327464789	8.15936503521127	8.86461766197183	9.35736247887324	8.54240573239437	8.59199276760563	9.2920286971831	9.21246242957747	8.83498624647887	9.90216544366197	8.20355882394366	8.59376116901409	8.52852426056338	8.17665223943662	9.01759515492958	9.57080497183099	8.74963792253521	8.44191525352113	9.11937133802817	9.01120117605634	8.51622966197183
AP1G1	8.57578819014084	9.42324678169014	8.20552401408451	8.12718249295775	7.97512064788732	8.47054112676056	7.96445395774648	7.93276316197183	8.06774153521127	8.04712919014085	8.62773950704225	8.84871574647887	8.57839256338028	8.92225820422535	8.03212055633803	9.00314580985916	8.53447688732394	7.99905649295775	8.17350688028169	8.89884693661972	9.1019466056338	7.73302307746479	8.94535549295775	9.2403695915493	8.81270661267606	9.15426529577465	9.4118508943662	8.57067055633803	9.20070178873239	8.87997373943662	8.64262733802817	8.8362958943662	8.78129450704225	8.51666985915493	8.844221	8.93572894366197	8.96315908450704	9.09492126760563	7.7656158028169	7.56064465492958	8.15271232394366	7.79395554929577	7.65258332394366	7.78494928873239	7.80580442957746	8.12373442957746	8.18768857042254	7.80247361971831	8.18768857042254
APOC1	8.99854950704225	7.78116409859155	6.94586497887324	6.46692483098592	7.95224593661972	8.24928920422535	10.1922141197183	8.21228986619718	7.09994163380282	8.52766311267606	10.9260654577465	9.75951971126761	10.5638690985915	7.5819208943662	8.34942711267606	8.04170690140845	8.60850035915493	9.65217598591549	7.32020746478873	8.93939446478873	6.36465108450704	7.88383979577465	8.14532721126761	8.20594070422535	10.1041158309859	7.56390623239437	6.89365916901408	9.06754227464789	6.50122097183099	10.5822634225352	6.36701252816901	8.14267222535211	6.93467948591549	6.74872371126761	6.98390281690141	7.49919952816901	7.49958805633803	7.11541452112676	8.61577761267606	9.75607476056338	10.9220893732394	9.57790941549296	10.8158900985915	9.43204416197183	7.06276319014084	8.23568961267606	9.4669501971831	11.158821084507	9.38162552112676
APOE	6.40219641549296	9.20311435211268	7.51020841549296	8.25808335915493	8.41075293661972	9.09068192957746	9.52131831690141	8.80161609859155	7.45696920422535	9.79831274647887	11.2150191056338	9.80923863380282	6.8518175	8.43127968309859	10.0826615774648	8.03862723239437	9.48403273943662	10.6357117957746	7.16778216901408	10.370880056338	6.95467368309859	8.35891933098592	10.4782236478873	7.64562890140845	10.0100443521127	7.22709143661972	7.7644928943662	9.91534824647887	7.63815892253521	11.8493473732394	7.62686505633803	10.0338672746479	7.79468592253521	7.61011921830986	8.29788918309859	8.62260856338028	9.09820912676056	7.33513138732394	7.88829017605634	12.7010237816901	14.1879661901408	10.9619128169014	14.1879661901408	12.3290757464789	8.82789563380282	10.9641162112676	11.8881389295775	13.3200441267606	11.5126563661972
ARL4A	9.1947903028169	7.75268823943662	7.50276332394366	8.46155997887324	7.76002458450704	8.36805885915493	8.93301987323944	6.92972944366197	7.19006823943662	8.69758493661972	6.6281361056338	6.91266992957746	7.02782597887324	8.13647443661972	6.98979604225352	7.15220654929577	8.03747742957746	7.66033671830986	7.87041120422535	8.63884729577465	7.06509932394366	6.43890185915493	7.75008065492958	8.48624207746479	7.60461535915493	7.54659919014084	8.03018565492958	7.99655016197183	7.0819139084507	7.65331491549296	8.55634249295775	8.25011985211268	8.68763873239437	6.7965589084507	6.95822865492958	8.61277481690141	6.94268016901408	8.98058061971831	7.20478726056338	7.16945447183099	9.41704986619718	8.38968464788732	7.57047663380282	8.24004441549296	9.61936800704225	9.28003526056338	9.20213797183099	9.25230790140845	7.74305614788732
ARPC1B	8.96544067605634	8.98193775352113	8.05808778169014	9.30745750704225	9.47177852112676	9.19285073943662	9.26622133802817	8.63462138732394	9.13838473943662	8.80116935915493	9.67624978169014	8.75180314084507	8.07279557746479	8.72914621126761	8.24769078169014	8.50107751408451	9.72401248591549	8.75962533098592	9.0991518943662	8.42318583802817	8.77442075352113	9.84770862676056	8.57198874647887	9.13886186619718	9.04734561971831	9.29448975352113	9.8566155915493	8.56983492253521	9.4273801056338	9.05018313380282	9.58237942957746	8.53109038028169	9.29053434507042	8.79530684507042	8.97966226056338	9.74395367605634	9.24931311971831	8.58314923943662	9.88377707042254	9.97579786619718	9.22371797887324	8.28263191549296	9.33410245070423	8.68587058450704	9.43726629577465	9.393297	9.0157441056338	9.31097884507042	9.37030327464789
B4GALT1	9.09254806338028	9.17775598591549	8.70195052112676	8.72699038732394	9.15234673943662	9.47440301408451	8.4953106056338	10.3631973380282	8.94807776056338	9.13743	9.1118826971831	8.98516457746479	9.07040479577465	8.94078742957747	8.44604938732394	8.41157783098592	8.98793208450704	8.96772553521127	8.82254509859155	7.9431113028169	8.54917759859155	9.22854770422535	9.15184488028169	8.44231504225352	9.50728923943662	8.5576241056338	8.46198042253521	9.34164694366197	8.64096438028169	8.42968014788732	8.94306511267606	8.24928920422535	8.49818817605634	8.61960373239437	9.43675340140845	8.16522753521127	7.92183613380282	7.30783953521127	8.34350453521127	9.79043169014085	8.32326173943662	9.23788323239437	9.59057726056338	8.87997373943662	8.00861326056338	8.87733033802817	8.90738981690141	9.0722840915493	9.48938659859155
BCL10	7.13949314788732	6.83064723239437	6.77945995070423	7.85803900704225	7.18194481690141	6.88020690140845	7.12212811971831	6.78130398591549	6.24922886619718	6.72817820422535	6.59003007746479	6.44538314084507	6.75685888028169	7.51742174647887	6.55956238732394	6.25151059507042	6.52124700704225	6.49351795070423	7.91239881690141	7.63557542957746	6.60408717605634	6.93203335915493	6.81218698591549	7.22435107746479	6.71303876760563	7.6426581056338	7.05477465492958	6.47327814788732	7.03182750704225	7.62612123943662	7.05717880985916	6.45872427464789	7.95259152816901	7.6038508943662	7.35116112676056	7.18836971830986	7.00400711971831	7.31099354225352	6.86224871126761	7.22291906338028	7.81473735211268	6.95822865492958	7.10260876056338	6.63925919014085	7.69786450704225	7.72262957042254	7.42685624647887	6.47797992253521	7.21127879577465
BCL11A	9.09068192957746	9.61006567605634	8.37806565492958	8.25689848591549	9.78379534507042	9.0259083028169	8.63926691549296	6.15244761971831	9.87006056338028	8.0305874084507	8.5298044084507	6.75773177464789	9.76831404929577	8.75400216901408	6.65923514788732	7.9648391056338	9.11750366197183	8.25011985211268	8.82831431690141	8.43945772535211	8.99854950704225	7.59728117605634	9.58782523239437	8.25609116197183	8.86195286619718	9.58458868309859	8.98516457746479	8.95219797887324	8.86016795070423	8.87776906338028	7.46619652112676	9.18064216901409	8.90966523943662	9.5560731971831	6.45647667253521	8.4288851971831	7.82888177464789	6.55736992253521	9.38672090140845	6.50350864084507	8.32605426760563	6.40113169014085	7.29895666901408	9.12220857746479	9.74914356338028	9.38162552112676	8.39328582394366	8.85628935915493	6.75867143661972
C19orf33	12.011229528169	10.4732492394366	10.6304163380282	12.0022043873239	11.8114661056338	11.0604623591549	10.6254210422535	10.7817791760563	12.4261631971831	11.1417337464789	12.0070214014085	11.4368725422535	8.81670511971831	11.2514770070423	11.2987926901408	10.8426218028169	11.180382584507	9.15283246478873	11.7546794295775	10.6446017605634	11.9245814859155	12.1539728802817	11.4759113450704	11.9286237042254	8.90071612676056	11.2726363873239	10.5385533943662	11.190280971831	10.6956196056338	11.1068461338028	10.6427847112676	6.84872376056338	10.688279943662	10.1205871197183	11.3252992816901	9.94844486619718	8.83888263380282	8.81052114788732	11.3119024788732	10.912011443662	8.96588801408451	11.8000013309859	10.2605413661972	12.6359824577465	10.0537550915493	9.39126733802817	10.6846985140845	12.7010237816901	11.254168056338
C1orf56	6.96764682394366	6.72668733802817	7.5786988943662	6.75296992253521	6.95369976056338	6.67135966901408	6.31222012323944	6.29913022887324	6.45151709859155	6.29414512323944	7.7574120915493	6.92522778873239	6.89649826760563	6.3205971584507	6.04249397183099	7.34132437323944	6.56060158450704	6.67754503521127	6.90328636619718	7.58342354929577	7.36246134507042	6.92010936619718	6.82062978873239	7.48847757042254	6.67303107746479	7.43173974647887	7.15696111971831	6.23306215492958	6.9362734084507	7.1411485	6.81630217605634	6.95692298591549	7.49250048591549	6.90266626760563	7.44737818309859	6.49014953521127	7.93088664084507	7.47720616901408	6.50713457746479	6.57534919014085	6.67558226760563	5.99096265492958	6.1926696056338	6.29510672887324	6.63125504929577	6.53240438028169	6.73714092253521	6.41853722535211	6.80117758450704
C6orf62	6.28040696830986	6.17557590140845	6.15741805633803	9.60785481690141	6.01077298591549	5.97429799295775	6.24332762676056	6.58626948591549	6.63668245070423	9.7298996056338	9.90278828169014	5.94769360211268	6.5851565	9.92595623943662	6.33446432394366	6.53214882394366	6.38762554225352	9.81407563380282	6.62619812676056	10.0287569225352	6.08125684507042	5.91060988028169	5.7755535915493	6.01489748591549	6.09073050704225	6.02973102464789	6.0785131971831	6.08125684507042	9.91348171830986	5.93337508450704	6.09534330985915	6.0106830915493	6.35664238732394	5.92645351408451	6.11006814788732	6.05156596126761	5.87483525	6.08944291901408	9.48403273943662	5.90105840492958	5.8932516056338	5.87555429577465	5.97341775352113	9.83749235211268	5.81292911267606	5.9226363028169	5.89099623239437	9.82770147887324	6.11167543309859
CALML3	6.29852863028169	9.14608258450704	11.4368725422535	12.0156633028169	6.5149315915493	6.52124700704225	7.19854435915493	5.97873073239437	9.22566428169014	6.4896283028169	10.4090707183099	10.6410359929577	5.97034228169014	6.2929261443662	10.4265318169014	9.97912084507042	5.8101950915493	6.10787728169014	5.99157596830986	6.50287810915493	7.68529149295775	9.36770452816901	5.65445461267606	6.25178678873239	5.76443877816901	5.85624698239437	6.29414512323944	12.0022043873239	10.9381962042254	5.8332718943662	8.13144014084507	5.92125871830986	6.28373329225352	9.11419906338028	6.3789141443662	10.5048218661972	8.27825809859155	7.79433278873239	6.13782967605634	7.12478458450704	11.7885363169014	6.14420175352113	5.62107049295775	5.91883615492958	5.90574211971831	8.63673578169014	11.1321588169014	5.91414248591549	6.16992404929577
CALR	9.09539912676056	9.31546547887324	9.37807540140845	10.0027982253521	9.36668164084507	9.71063456338028	9.83259794366197	9.71294997183099	9.87501287323944	9.85543057746479	9.71351788732394	9.82521757746479	10.1274236267606	9.46589513380282	9.71351788732394	10.3676403239437	9.82583376760563	10.4502705633803	9.60083082394366	9.80923863380282	9.74220730985916	9.82274982394366	9.86569913380282	9.82150427464789	9.72869388028169	9.55877592253521	9.52994059859155	9.71121178169014	9.62369902816901	9.09254806338028	9.9777890915493	9.4076398028169	9.12314586619718	9.80317446478873	9.41395238732394	9.81717636619718	9.38722265492958	9.18162737323944	9.46265878169014	10.2460596901408	9.5658939084507	9.58948335915493	9.84049950704225	9.28600925352113	9.78740245774648	9.93158382394366	9.68422631690141	9.60243526760563	9.50073764788732
CAPZA1	8.9325918028169	7.93125373943662	7.69316797887324	8.54199471830986	8.19284597887324	8.5660913028169	8.29988057746479	8.76570506338028	8.70327195774648	8.0156828943662	8.26006676056338	8.32524552816901	8.19612273239437	9.22171545070423	8.28106916901408	8.61831476056338	9.06328091549296	8.50448042957746	9.30449629577465	9.71003701408451	9.31097884507042	8.12794547887324	8.20594070422535	8.34108490140845	8.17508721830986	8.47589126760563	8.27298616901408	8.0202021056338	7.88306858450704	8.925362	7.69571173239437	7.39117794366197	8.47137414788732	8.41743706338028	8.56438614788732	8.38520974647887	8.09403359859155	8.38968464788732	7.73226834507042	8.54325836619718	8.68631501408451	8.01330266197183	8.14078854225352	7.87968908450704	8.7222925915493	8.06082725352113	9.0259083028169	7.61333009859155	7.77226797183099
CAV2	8.98702947183099	9.71236104225352	7.93656138028169	7.56531001408451	8.09403359859155	8.41529553521127	9.53155035211268	8.53319978873239	7.72822308450704	8.60850035915493	8.67262021126761	8.91911359859155	7.27966295774648	7.47791428873239	8.24887927464789	6.92554991549296	9.57790941549296	7.43664085915493	8.11756132394366	8.81534165492958	7.53515208450704	7.5055605915493	7.77861872535211	7.46761028873239	6.64447211971831	9.1977465	8.19567271830986	9.02308614084507	9.76888338028169	8.99854950704225	8.98423047183099	9.54622230985916	7.81665236619718	8.01139970422535	8.20317626760563	6.82370570422535	7.5055605915493	9.12642327464789	8.0620055	6.94873142253521	6.380043	8.24971285211268	9.87314191549296	8.82076533802817	9.80619426056338	9.56319102816901	9.75144454929577	8.10547776056338	9.1099943028169
CCT2	10.6271039295775	12.2393727957746	10.9260654577465	10.9960937816901	10.6519285352113	11.1276716690141	11.2857284647887	9.91348171830986	10.2817040352113	9.75666031690141	10.087871	10.0447424366197	11.0934392394366	10.4632275985915	10.3739421338028	9.71465923943662	9.21830943661972	10.3924850985915	10.7912927323944	10.5116171267606	9.92595623943662	11.0419318028169	10.6758501338028	11.1208428521127	11.3928851408451	10.3954498380282	10.6974956478873	10.545278528169	10.5790406267606	10.3445708591549	10.8871228732394	9.94587876760563	11.3584534084507	10.677491084507	10.8700228309859	10.7088755985915	10.983024443662	10.9530735492958	10.198033556338	10.7610821971831	11.3442812112676	10.793155471831	10.9573778239437	10.5928661901408	10.8026379084507	10.7143285140845	11.1487227605634	10.7495210422535	10.9016526830986
CD164	8.29424925352113	7.50734274647887	7.22471030985916	7.84758923943662	7.90633183098592	7.77335892253521	8.40050713380282	8.29988057746479	7.55773643661972	7.28035959859155	7.13390842957747	8.16878980985915	7.5123946971831	7.56643071126761	7.16268323239437	7.8170396971831	8.37449923943662	7.53726755633803	9.01165233802817	9.0135136056338	8.53319978873239	7.58448220422535	7.70478783802817	8.23648787323944	7.14382973239437	8.18692276760563	7.64671607746479	7.01455754225352	7.34802864788732	8.1260545	7.2116451971831	7.0271749084507	8.09134193661972	7.68941713380282	7.38765563380282	7.68981896478873	7.3268434084507	7.44021982394366	7.4849945915493	7.4487930915493	7.03940976760563	7.11063847887324	6.71626723943662	6.71124228169014	6.93531411971831	6.94106661971831	6.71185061267606	8.42485028873239	7.70662351408451
CD36	6.51833776056338	6.1847741584507	8.32444340140845	6.31624848239437	6.20123269014084	7.17315838732394	6.70177803521127	6.14651495774648	6.20490280985915	7.84983391549296	6.46692483098592	6.82062978873239	5.78095786971831	6.40829801056338	8.44108421830986	5.88614656338028	7.47616171126761	6.15238557042253	5.99918612323944	6.16924081338028	6.32394776056338	7.86860494366197	8.62599691549296	6.89428059859155	7.07547459859155	5.94425750352113	7.27935484507042	5.74181402816901	5.81952367605634	7.12679343661972	7.59145341549296	7.22605497183099	6.13643780633803	6.65746943661972	7.12986563380282	8.96639001408451	7.74972105633803	5.68449498591549	6.61076366901408	6.83384061267606	7.12784801408451	6.14949745070423	9.42896011267606	6.48542798591549	6.50505862676056	8.31475582394366	7.5870403943662	7.31445094366197	6.38069620422535
CD44	9.28003526056338	7.18229845070423	8.34984692253521	9.38922928169014	8.70106472535211	9.40245945070422	7.66398561971831	7.14285537323944	9.81407563380282	8.12794547887324	7.37856341549296	8.02058698591549	8.32205985915493	9.67680304225352	9.10545420774648	8.42525869014085	7.43489377464789	6.3648730915493	7.61586545774648	8.61960373239437	9.81534105633803	9.17099977464789	8.72099302816901	7.86591021126761	8.82030129577465	8.0259926056338	9.04499317605634	9.05903633098591	8.56480165492958	8.13026747887324	9.30796180985915	9.00539900704225	9.76653388028169	8.42443486619718	8.75008571830986	8.99531013380282	9.35685035211268	7.84309527464789	7.90035571126761	9.36924163380282	9.29350259859155	9.02030049295775	9.93158382394366	7.6031201056338	9.90278828169014	9.79163293661972	8.72054624647887	7.89664869014084	9.50835514084507
CDC42	9.0530190915493	8.90783974647887	8.77268416901408	9.04270078169014	8.68542222535211	9.20849882394366	8.97690229577465	9.13214485211268	9.26226544366197	9.43466942957746	9.60403906338028	9.74452335211268	9.74858437323944	8.2213256971831	8.94217035211268	8.97324886619718	9.0135136056338	8.61706180985916	7.97244159859155	8.82386615492958	7.40461071830986	9.10615938028169	7.51777573239437	8.36252686619718	8.18054785915493	7.77080619014084	7.92410923239437	7.59949173943662	9.79588978873239	8.72914621126761	9.51375575352113	9.42685508450704	10.0564317887324	9.90591534507042	9.62882611971831	8.32605426760563	9.3821176971831	7.67375995774648	8.89703867605634	7.94233019014085	8.60675870422535	8.46888795774648	9.08641377464789	8.46115333802817	9.01258745774648	8.53447688732394	9.0722840915493	9.64872754225352	8.78565428873239
CDC42SE1	9.50511395070423	8.41700257042254	8.22651009859155	8.99994562676056	9.30350597183099	9.89068787323944	9.64188069014084	8.93844954225352	9.3697823028169	9.35276576760563	9.39432409859155	9.37450779577465	8.90157428169014	9.63735792957747	9.43572202112676	8.78789121126761	9.77064566901409	9.02213580985915	9.78197595070423	9.22663300704225	8.36766793661972	8.86810438732394	9.87440090140845	9.54184514788732	8.99531013380282	8.75442890140845	9.93589517605634	9.40556011267606	8.21819635915493	8.24848613380282	9.2099931056338	8.59496615492958	9.81226236619718	9.53100030985916	9.66712735211268	9.9191158943662	9.77833552112676	9.23342126056338	8.45824507042254	9.18210853521127	9.71645071830986	8.43821859859155	8.57241407746479	7.8707673028169	8.91014492253521	9.38060088028169	9.04454846478873	9.18309878169014	8.04092707746479
CDC42SE2	9.5142795915493	9.32958940140845	9.63511366901408	8.56942735211268	9.58068430985915	9.19923150704225	9.95935635915493	8.90113954929577	9.42482395070422	9.42324678169014	8.63587116901408	9.20262697183099	9.07552982394366	9.33009517605634	8.83888263380282	9.2368799084507	9.90965961971831	9.75373455633803	6.50200595774648	9.40819308450704	9.38468697887324	8.23964392957746	9.9364908943662	9.68252264788732	9.45461428169014	9.54895045070423	9.61167702112676	9.48782063380282	9.74628452112676	7.77821361267606	9.61221663380282	9.80438801408451	7.42721192957746	9.92034273239437	9.60083082394366	9.01077966197183	7.27795697887324	9.72929231690141	8.91460761267606	9.21488732394366	9.80682025352113	8.93890814084507	7.19041112676056	8.8176025915493	8.97232435211268	9.54403557746479	8.97643873239437	9.64243907042253	9.55718415492958
CDK4	9.46213338732394	10.3816512676056	10.4948828309859	10.1232522816901	9.62208838732394	11.7326084647887	10.8328457957746	9.38468697887324	10.5588345915493	10.9280109014085	10.3294060633803	10.9681671830986	11.2884620070423	10.6357117957746	10.8176452464789	10.9425023732394	9.79891881690141	11.1136638943662	10.9508225352113	10.1922141197183	10.3005801619718	11.2753497394366	10.0433796760563	10.250271	10.159450915493	9.80498195774648	9.54128754929578	10.1608633309859	10.0250476408451	9.16144350704225	9.87440090140845	9.44674793661972	9.86633308450704	9.42170178873239	9.84231145070422	10.0366001971831	10.0089466971831	9.9777890915493	10.2180402464789	10.1027943309859	10.6320900070423	10.4186446478873	10.7013499788732	9.85543057746479	9.80137478169014	9.98656252112676	10.4232886197183	10.6065907746479	10.2947457042254
CDKN2A	7.92567088028169	6.47373009859155	8.17032958450704	9.51860754929577	6.1664966056338	7.89587671830986	6.13843716549296	6.00049625352113	5.96835973943662	5.86621679225352	8.16364298591549	8.48870477464789	6.3807989084507	9.70720245070422	9.40709497887324	6.04975477464789	6.09292962676056	9.70604730985916	7.66840245070423	9.03571054225352	7.04754404225352	6.63639855633803	7.07956768309859	5.71386040492958	5.88859301408451	6.41062288380282	5.96735158450704	5.93765232394366	5.97371507746479	6.18670508450704	6.02830518661972	5.89334459859155	6.49182371830986	7.18973738028169	5.89802053169014	6.0917279471831	8.41200393661972	5.86690978169014	6.08415017957747	9.51049520422535	5.91666693661972	8.14649925352113	6.03978901408451	7.2889046971831	5.87913627112676	6.1601575528169	9.10811726056338	7.83152675352113	8.34824698591549
CENPF	7.32436883802817	8.87251411267606	9.8737826971831	8.55634249295775	7.15187322535211	9.43466942957746	8.39847159859155	8.66364092957746	9.33361252816901	7.4130261971831	8.28909548591549	8.2676788028169	9.97645761971831	9.03430538732394	7.72048498591549	10.1027943309859	6.89524547183099	9.71873804225352	7.00960242957746	6.59946442957746	6.59561542957746	9.69910376760563	7.67759968309859	8.24329820422535	9.04408790140845	7.38306302112676	8.59625142253521	8.32326173943662	8.30954108450704	6.30260252112676	8.6936753028169	6.19316992957746	7.8468071056338	6.98746630985915	7.78153302112676	8.12336030985916	7.14382973239437	8.27465403521127	6.75359177464789	8.42929250704225	8.0760076971831	8.70621381690141	9.41963097887324	8.64866397887324	7.80803150704225	7.83300416197183	10.0312811408451	9.41704986619718	7.35676461971831
CHCHD5	9.66370505633803	7.97631745070422	8.32043023239437	8.22210099295775	9.73453347183099	9.1977465	9.42482395070422	9.3024895915493	8.51622966197183	8.80965322535211	8.51540698591549	8.58861800704225	8.19048257042254	9.00225062676056	8.50192436619718	8.81270661267606	8.89388548591549	8.9590153943662	9.95740953521127	8.94127521830986	8.8358601056338	9.73511704225352	9.00899902112676	9.26226544366197	9.28453653521127	8.75486673239437	8.50065456338028	8.94217035211268	8.34663085211268	8.74300941549296	8.75095566197183	8.29825499295775	8.99668261971831	8.70582140140845	9.34621382394366	8.87599416197183	9.07274669014084	9.4118508943662	10.309679584507	9.47599571830986	8.97826315492958	9.35430802112676	9.07650221830986	9.38367283802817	9.07552982394366	8.70195052112676	9.15283246478873	9.28955392957747	9.35532135211268
CLCA2	6.38170837323944	5.90649579929577	6.45357157746479	12.9498310985915	6.65407197887324	7.53764595070423	7.03245546478873	10.2340905352113	7.2205643028169	11.3611589788732	6.74514264084507	6.93467948591549	5.45457188732394	11.5832139647887	11.7739633309859	7.79916558450704	9.38111482394366	6.98842578169014	11.7326084647887	7.55845452816901	9.9383353943662	6.22384905985915	10.6993442746479	10.2050940704225	6.35341717957746	10.8805499647887	8.73349005633803	12.195695584507	12.1737743521127	10.0472577253521	11.8529695633803	7.9293798943662	9.30796180985915	6.20880794014085	12.8768315352113	8.16484332394366	9.83931401408451	12.288120415493	8.0332364084507	7.08695469014085	12.0990930985915	6.00006317605634	5.9040791056338	8.72482792253521	6.42634488732394	11.9039962464789	13.7695565633803	7.16605263380282	5.77743301408451
COX7B2	5.77600041197183	5.73024157042254	8.74386480985915	5.73635942253521	5.7468265915493	5.69923357042254	5.80614488732394	5.63976019014085	5.61418947887324	8.95219797887324	5.69154213380282	5.70788347887324	5.64049259507042	5.75989550704225	5.50364766901408	5.68796183802817	7.3951078028169	5.77621546830986	5.75167218309859	5.82347440492958	5.45866195070423	5.64304718309859	5.53070976408451	5.69043874647887	5.71621314084507	5.77331920422535	5.59480936267606	5.96103733098592	5.6132111056338	5.68817872535211	7.49465938028169	5.50705677464789	5.70411574647887	5.57704035211268	5.62435095774648	5.88040836619718	5.69634065492958	5.55787675704225	6.00625606338028	8.36292316901408	5.76165849647887	8.76048274647887	5.81922610211268	8.42318583802817	5.82800632394366	5.46163814788732	5.6785920528169	11.1778528591549	6.0429761971831
CPM	6.8468199084507	6.57943312676056	6.57372788732394	6.70407288732394	6.88111844366197	7.73115212676056	6.76959080985915	6.91389711267606	6.90688712676056	6.45898072535211	6.6531570915493	6.68931823239437	6.88020690140845	6.48709865492958	7.04315348591549	6.76838924647887	6.59362451408451	6.79560984507042	7.30065646478873	6.41389914084507	6.56032964788732	6.98000525352113	6.74813521830986	6.74073858450704	6.24192658450704	6.70920188028169	6.31973952112676	7.20372433802817	6.70236845070422	6.48048814084507	6.46263164788732	6.40242804225352	6.71154944366197	6.67050403521127	6.71213299295775	6.62984951408451	6.54440283098592	6.67587895774648	6.91486857042254	7.20685678169014	6.40056720422535	6.66207285211268	6.62619812676056	7.35426097183099	7.0501795	6.45275678169014	6.96731291549296	8.43169248591549	6.89557006338028
CPNE8	7.8277793943662	7.06611719014085	7.22780014788732	9.25678282394366	6.15715911971831	8.02369935915493	7.74343650704225	6.46049666901408	7.80323344366197	9.42220461267606	7.23734187323944	7.11030511971831	8.37687942957746	9.54511491549296	8.31199768309859	6.47150299295775	6.96671181690141	8.70795868309859	9.69910376760563	6.73186258450704	8.88981150704225	6.69481069014085	8.15116864788732	6.20107257746479	6.43275554225352	8.26370181690141	7.84161462676056	7.04886114084507	9.93710202112676	7.20987695774648	8.43293473239437	7.87968908450704	6.47138871478873	6.61891196478873	7.59987547183099	6.20630959859155	7.27691256338028	8.7830427112676	6.6632186971831	7.45945767605634	8.23964392957746	6.18265665492958	8.48249449295775	7.25571954929577	6.0429245528169	7.8718284084507	6.57313757042253	7.39333909859155	7.00797092957747
CRABP2	8.03519775352113	9.993998	9.20020544366197	9.95482343661972	8.15271232394366	11.0067409295775	10.8063737746479	8.10818014084507	9.09820912676056	11.8640900704225	11.9409601056338	10.0686751760563	10.1122695492958	10.7988111690141	11.7326084647887	10.6202396408451	10.5385533943662	11.9327975985915	10.2488571056338	10.4029483309859	8.07831276760563	10.3324703873239	9.40819308450704	10.0826615774648	6.61891196478873	9.28600925352113	8.6217258028169	10.7107404647887	7.99752490140845	10.4732492394366	9.58948335915493	8.72054624647887	10.2633892253521	8.09897953521127	10.0564317887324	9.10856398591549	9.48992364084507	10.2817040352113	9.33361252816901	10.7419931549296	9.42170178873239	8.44604938732394	6.53907620422535	9.63108731690141	7.39757890140845	10.7050253098592	10.6081453802817	6.51967683802817	11.1068461338028
CREG1	10.2546362746479	9.98792248591549	9.93772780985915	10.1510920140845	10.2284225352113	9.51265235915493	10.4090707183099	10.0287569225352	10.0189496760563	10.1388303169014	10.5739237605634	9.26176491549296	10.1836681338028	9.9632655915493	9.59596047887324	10.2050940704225	9.51918232394366	9.5040228943662	10.4486540422535	10.4294540633803	9.60730095774648	9.8737826971831	10.5217213873239	10.7161467535211	10.8120413732394	10.213619	10.5437692605634	9.15329800704225	9.96786518309859	10.8426218028169	9.73688754225352	9.93341535211268	10.3476151126761	9.96987669014085	9.1188991056338	10.8700228309859	9.61277445070423	9.87690659859155	10.004735	9.54895045070423	11.2306954366197	10.1553457816901	10.2888259295775	9.9777890915493	10.1668744929577	10.0459605211268	9.27755062676056	10.8849560211268	10.4045343169014
CRELD2	10.4599974084507	9.58893302112676	9.25429933098592	9.3204784084507	10.0300419225352	10.1274236267606	9.87878328873239	9.81470108450704	9.73220157042254	10.0394005211268	11.0175119577465	9.61553931690141	8.83673046478873	10.3155693450704	9.40922679577465	10.4932315492958	9.63735792957747	10.2094363661972	9.63568805633803	9.50240721830986	9.62599902816901	10.3262671830986	10.4000257042254	9.34112857042254	9.63735792957747	9.33609433098592	9.87939142253521	10.6271039295775	9.73279537323944	9.15042275352113	10.4423343661972	9.86023102816901	8.40455838732394	9.17199693661972	10.3142571056338	10.1150536126761	9.86694072535211	9.81778049295775	9.87067341549296	10.3848015	10.5200234929577	9.68768796478873	10.6536947253521	10.4000257042254	9.3024895915493	10.3127212183099	10.2916005704225	10.1360752746479	8.72655028169014
CRIP1	8.35061397887324	9.54294307746479	7.97858921126761	8.41241102112676	9.31999434507042	10.1415635422535	8.58357604225352	8.5613741056338	8.41782922535211	10.0645455070423	11.0695675915493	11.5255493169014	7.20060178169014	11.7255235352113	9.55167182394366	8.5890235	9.35480898591549	12.7816913732394	7.79251541549296	7.55773643661972	7.19376644366197	9.08975164084507	10.2354606056338	8.7674698028169	8.16014361971831	9.28403613380282	9.28955392957747	9.51481257746479	9.33361252816901	9.08929030985916	9.83687840140845	8.47094321830986	9.22997430985916	7.83411618309859	8.53654702816901	8.81270661267606	9.30046133098592	8.37488351408451	9.13071614788732	13.8408798802817	10.7013499788732	9.26767671830986	11.9327975985915	9.44778652816901	8.24769078169014	9.36720053521127	9.47495225352113	8.76482813380282	11.0555783873239
CTAG2	6.05939607042253	8.06541069014085	5.84629218309859	5.97527022887324	5.83345725352113	7.45057015492958	9.37450779577465	6.04943416901408	6.06019977464789	5.87984273591549	5.90731488732394	5.86960410211268	6.07545731690141	5.98921113380282	6.28730269014085	6.17115499647887	5.96185608450704	8.64907180985916	5.94702079929577	5.87707469014085	5.92009802816901	6.28700092605634	6.06921846478873	6.0896964084507	5.90940741901408	5.90125042253521	5.9796365915493	6.11203872535211	5.86060161267606	6.02855178169014	6.04367717957746	5.85428365492958	5.93904741549296	6.0295416971831	5.91565907394366	8.25214135211268	6.07179291197183	5.97360438380282	6.07632167253521	6.20145404929577	9.13595674647887	8.76222601408451	6.04044287323944	8.39650216197183	6.21588983802817	5.97917494366197	5.95699571126761	9.38264051408451	8.37727473239437
CTSC	9.13166677464789	9.78618121126761	8.86594305633803	9.6095054084507	9.84770862676056	9.37704435915493	8.63630283802817	8.32326173943662	9.63568805633803	9.52830006338028	8.74041037323944	9.68768796478873	8.79222326760563	9.09398203521127	7.11945215492958	8.5762348028169	9.76298993661972	8.92314759859155	9.91221269014084	9.88879659859155	9.0530190915493	8.72655028169014	9.00494928169014	9.98180636619718	9.86569913380282	9.08737996478873	9.80557535211268	9.29893981690141	9.17534371830986	9.55111742253521	10.0300419225352	8.7786928028169	7.71170855633803	5.86721262323944	9.95804064788732	9.65793453521127	8.52808311971831	9.31898588732394	9.7946886056338	9.91849119014084	6.1448845	8.93756754929577	6.40874559859155	9.91029053521127	9.83687840140845	9.76537544366197	9.86388906338028	9.81101708450704	9.99098436619718
CXADR	12.0663771901408	8.94351666901408	9.58183154929577	9.91971490140845	9.20070178873239	9.36148806338028	9.90403325352113	9.12737819014085	8.95131142957747	9.4305105915493	9.4076398028169	7.86252359859155	8.58273006338028	8.08601423943662	9.47810519014084	8.30587577464789	8.40010740140845	7.84082883802817	9.61989804929577	9.58347345774648	8.35691273943662	9.32753155633803	8.39008715492958	12.2442662605634	8.66364092957746	9.01713523943662	8.57493673943662	9.52131831690141	9.42377895070423	9.51754238732394	9.02684982394366	9.88188133098592	9.62369902816901	9.43519035915493	9.95675364788732	9.84532883098592	9.44724465492958	9.13262604225352	8.2798573943662	7.32056591549296	9.61006567605634	9.61553931690141	6.14270844366197	9.74628452112676	9.25381664788732	8.77354218309859	9.77894352112676	12.1040340070423	9.77005932394366
CXCL17	5.92871516549296	7.33130176760563	6.77048638732394	6.27611051408451	7.03312708450704	7.77783778873239	5.87452621830986	8.00557046478873	9.31848268309859	9.57680622535211	6.60713602112676	8.92894116197183	6.34933313028169	6.10101327464789	6.84113542957746	8.90071612676056	9.17873988732394	6.51940180985916	6.1762518028169	5.98474437676056	6.82094856338028	5.79113077816901	6.85848618309859	7.10364655633803	5.95288621830986	6.69656290140845	6.12215768309859	6.30481222535211	5.92738383450704	9.96922902816901	8.85975161971831	6.08861841549296	8.03979816901408	6.0550870915493	7.79360342253521	7.17453846478873	8.06392409859155	6.94327635211268	7.77296741549296	6.02328786619718	5.88792593661972	9.13986619014084	6.14848790140845	6.77801666197183	6.01710545070422	7.56212144366197	6.41901552112676	7.47998814788732	7.53941231690141
CYP27B1	7.32615008450704	7.41654440140845	6.91486857042254	7.85957797887324	6.73096483098592	7.0073188028169	6.37857295070423	6.28383416197183	7.11977685211268	5.98917681690141	6.20030519014085	6.66149737323944	6.55331091549296	7.51993884507042	7.88606290140845	7.13915857042254	6.6583356056338	7.0244600915493	7.11333883802817	6.67587895774648	6.73744425352113	6.56959754929577	6.15608775352113	6.31873585915493	6.81692812676056	6.92522778873239	6.44135857746479	7.37330052816901	7.35498864788732	6.90005683098592	6.24384740140845	5.89682871830986	6.56959754929577	6.380043	6.67500169014084	6.57559614084507	7.1143265	6.68529497887324	6.98485616901408	7.05411690140845	6.58163259859155	6.30724325352113	6.78192708450704	6.09638907746479	5.69961281690141	6.95723478169014	7.65741762676056	6.72154373239437	6.70146211971831
DCXR	8.89436325352113	9.40506684507042	9.87501287323944	8.79620615492958	9.43311754225352	10.7382476549296	9.73749677464789	10.290159471831	10.0153536056338	9.90715633098591	10.4835621760563	9.81534105633803	9.02077100704225	9.03618578873239	9.18260416901408	10.609853	9.36821900704225	9.80014949295775	9.75780313380282	8.90247207042253	9.43987515492958	9.55221479577465	9.80860752112676	10.3739421338028	10.1777832605634	9.07790154929577	9.18406415492958	10.9138023732394	8.73871254929577	9.22371797887324	9.39788270422535	10.0605326690141	9.71645071830986	9.1188991056338	9.22221123943662	9.60513814084507	9.42324678169014	9.41077402112676	9.93772780985915	9.94021816901408	10.3816512676056	10.4156156197183	8.82701501408451	10.0959438169014	10.2488571056338	9.0436318028169	9.64188069014084	9.66881816901408	9.57135728169014
DEFB1	6.56279221126761	9.99823695774648	9.56261514788732	9.80014949295775	6.86721852112676	9.18599597887324	8.16991161971831	7.94385876056338	7.8128781971831	8.84916447887324	10.1178688380282	9.16000313380282	6.00752129929577	8.1306686056338	9.46265878169014	8.99210395070422	8.6307380915493	6.30837263732394	6.31715501408451	6.02817529577465	6.58890992253521	6.33004385211268	8.52430192253521	9.15042275352113	6.19954950704225	7.57653014084507	6.68613583098592	8.76832324647887	10.4997492957746	8.18256996478873	10.2771453521127	8.57111991549296	6.36191057746479	7.60602821126761	7.08123708450704	9.59869728873239	6.77076529577465	10.2209860633803	8.79888220422535	7.6187435	7.51125835915493	7.78645025352113	6.15342227464789	7.53050077464789	7.60204769014084	12.0566856126761	8.08066696478873	8.13879080985915	6.58193501408451
DHCR24	7.57010042957747	7.34132437323944	8.88359773943662	8.23648787323944	6.20192076056338	8.82342746478873	7.88497004929577	8.30229457042254	8.7566138028169	9.93280365492958	8.78041857746479	9.04270078169014	8.48331652112676	9.39482362676056	8.67389963380282	8.21783001408451	9.50511395070423	9.18064216901409	6.58028683098592	5.87963911971831	5.6811781971831	8.9271571056338	6.62619812676056	7.74673074647887	7.85652157042253	6.90753896478873	7.02951600704225	8.02979894366197	7.68126717605634	7.77672127464789	8.61320155633803	7.89626858450704	8.01411145774648	6.37268263028169	8.21896078169014	8.88086815492958	6.66502395774648	8.2604551971831	7.79104217605634	8.7036949084507	8.1306686056338	8.94671826056338	7.31952919014085	8.5027489084507	7.89328906338028	7.78533147887324	9.22757688732394	7.82222221126761	7.67687498591549
DMKN	9.28852880985916	9.48510966197183	11.5796633873239	12.6715997112676	8.36374147183099	9.32958940140845	12.7238307676056	9.67907346478873	8.54834084507042	6.17667095774648	8.54457773239437	9.17824388732394	7.34802864788732	9.33213873239437	11.766369	7.49919952816901	8.54582130985916	8.90470041549296	8.45579145070423	6.84018957746479	7.6787171056338	9.02543752816901	8.13762045774648	8.47878680985916	9.31646433802817	7.96863546478873	8.3046461056338	7.88228861267606	6.9832359084507	8.393687	6.96199513028169	7.94507421830986	8.58778940140845	8.21267953521127	6.38514711267606	8.09403359859155	8.03519775352113	7.13223790140845	9.50073764788732	7.61549733098592	9.53426069014085	8.85496509859155	6.43913611971831	9.66655823943662	7.31099354225352	8.26450588028169	7.1768888028169	11.5728535422535	8.91190597183099
DNAJC3	6.95956628873239	6.78680203521127	7.28788926056338	8.28710561267606	6.94490627464789	7.25571954929577	6.84775569014085	7.59987547183099	7.38697286619718	6.66176811971831	6.99113128169014	7.1187591056338	7.71098888732394	6.76289865492958	7.06575457746479	6.78011022535211	7.04483244366197	6.42800224647887	6.14722185915493	6.48604337323944	6.50505862676056	7.17453846478873	6.8786553028169	6.98453124647887	7.64414516901408	6.77225459859155	6.26669438028169	6.78283872535211	7.65959857042253	6.97937372535211	7.15290070422535	6.48454421126761	6.77649038028169	7.0758348943662	7.42154469014084	8.6648998943662	6.69600797183099	6.36647975352113	6.41878155633803	7.63557542957746	6.96476709859155	7.91695675352113	6.81878102816901	6.83734761971831	7.16778216901408	6.84177659859155	6.76410501408451	7.65518735211268	7.63523605633803
DSC2	7.01025262676056	6.25044225	6.64977032394366	11.678205443662	5.87592602816901	7.00234135915493	7.99557406338028	6.03483665492958	6.03050437676056	8.48456717605634	8.10894335211268	6.76749599295775	9.44406438028169	7.52356497887324	9.12786226056338	5.89211844366197	7.09427927464789	9.53533059859155	6.29757866901408	6.05251888028169	6.81530902816901	6.00334341549296	7.48244308450704	7.97470014788732	7.47616171126761	7.61261309859155	6.51226476760563	9.57080497183099	9.77412094366197	6.7002885915493	8.47589126760563	9.04454846478873	6.38124423239437	6.44929294366197	6.18117498591549	7.41654440140845	6.37769997887324	7.21512318309859	5.7894658028169	8.59922942253521	8.80161609859155	6.2149491584507	7.47826040140845	6.3911924084507	6.96020183098592	8.95537882394366	9.83749235211268	6.99962094366197	8.42485028873239
DSG3	5.97696115492958	5.86546244014085	5.74167167605634	12.1905730774648	5.87844333802817	5.70485979577465	6.11870836619718	6.05170683802817	6.19206460211268	9.23840154929577	6.10089492957747	6.29233925704225	5.90580905985915	10.6271039295775	10.4916129225352	5.90076614788732	6.04187446478873	5.84810065492958	5.91641492253521	5.86381623591549	5.69467516197183	5.78063902112676	6.08469995070423	6.5851565	5.72357797887324	5.98549766197183	5.95183466197183	7.96256957042254	10.059264915493	5.80660972183099	6.22882652464789	5.77363122887324	5.74315004225352	5.72808828169014	5.85807772535211	6.05227882394366	6.36814833802817	5.51301038732394	5.90541754929578	6.92586222535211	11.5960174577465	5.57082264084507	5.94961842957746	6.21754213380282	8.39650216197183	10.2694327605634	11.3810357816901	5.85885685211268	5.76663221478873
DSP	6.95338693661972	8.75876178873239	9.71817254929577	9.47652100704225	8.92271332394366	8.67045155633803	8.75138464084507	8.18610830985915	8.93076542253521	6.34239720422535	9.63453723239437	6.84050794366197	9.14465316901408	7.25883778169014	9.66881816901408	6.64510371126761	8.44931398591549	7.36667418309859	7.8266328943662	9.04828933802817	8.68498645774648	7.90525230985916	7.80396880985916	9.35685035211268	6.96378843661972	8.53614042957746	8.75920271830986	9.31848268309859	6.73950422535211	8.5247249084507	8.92670035915493	8.54539215492958	8.4853848028169	8.77312692253521	7.8740638943662	8.45660657042253	7.23842545070423	7.9116428943662	8.19692626056338	9.51209404929577	7.40286419014085	8.04519307746479	6.77801666197183	7.5462123028169	8.30268547183099	9.84532883098592	7.37400271830986	9.29745719014084	8.6110539084507
DUOX2	5.69986391549296	5.93021632746479	5.79059871126761	5.64179627816901	6.05400427464789	5.51358544366197	5.55335524295775	6.37433119014085	5.98727011971831	5.92728285211268	6.29072577816901	5.96891426760563	5.86497625704225	6.62984951408451	5.71176737323944	7.29170411971831	5.94133291549296	5.67111883098592	7.28342925352113	6.67866133098592	6.16550651056338	5.89040233802817	8.62987782394366	5.65097706690141	5.6870511443662	5.85535529225352	5.89845569014085	6.79963506338028	6.51305466197183	7.48812947887324	5.72414688732394	5.58760673239437	6.15315093661972	5.53504656338028	6.95211673239437	5.58380131690141	7.07956768309859	6.00313674647887	5.72654152112676	5.58639978521127	5.86991583098592	5.96068679577465	5.82218602112676	5.88165629577465	5.60860203169014	6.1218450915493	5.6531241056338	5.83657637676056	5.9882589084507
EIF2S3	11.404307415493	9.55662167605634	10.4583972605634	10.8063737746479	10.7143285140845	10.688279943662	11.4245602042254	10.6081453802817	10.4407344577465	11.3089684295775	9.74686503521127	10.4714857042254	11.0175119577465	10.4599974084507	10.3863843873239	10.5167673873239	10.2933143521127	9.87815729577465	11.3307652464789	11.4397532535211	11.0846259577465	10.5285223943662	10.4765508169014	10.6132883309859	10.8063737746479	11.6429615211268	10.8426218028169	10.2546362746479	10.3231340211268	10.5654768380282	10.8308962112676	10.8405794366197	11.1953158098592	10.6219008591549	10.6373761267606	11.6262062394366	11.4602933380282	11.1561938380282	10.6864110704225	10.8909926549296	10.819580443662	10.5774151126761	11.0067409295775	10.4202757394366	10.4486540422535	10.9079730633803	11.338892415493	11.4974922394366	10.7254638802817
EIF5A	10.787501	10.5807079647887	10.9765714859155	11.3039232816901	10.7836608169014	10.0743952676056	11.2726363873239	11.1853821619718	10.8102442464789	10.148429084507	10.0009725422535	10.912011443662	10.8805499647887	10.6165813732394	11.9165135352113	11.0823834788732	10.0771982112676	10.4090707183099	10.8290020140845	9.66541874647887	11.1045808943662	10.8744280140845	10.6304163380282	10.4732492394366	10.6974956478873	10.3021124014085	9.63961579577465	10.0987681971831	9.90903162676056	10.0906130140845	11.0626533239437	9.83565404225352	10.5672182957746	10.5079903661972	9.56099042253521	10.4232886197183	11.0934392394366	9.69452522535211	10.8600501478873	10.4835621760563	10.7912927323944	10.3617156549296	11.1752593591549	9.27902647183099	10.8639876338028	10.764808471831	11.5382770985915	11.4788676901408	10.396991971831
EIF6	5.62359702112676	5.97973809859155	5.67496175352113	5.61158685915493	5.62588657746479	5.66573365492958	5.73621091549296	5.87289311619718	5.49332754929577	5.90655078873239	5.7834508943662	5.7872	5.9069266056338	5.80451842957746	5.99752091197183	5.71198257042253	5.88165629577465	5.7447499084507	5.96746526408451	5.96739134859155	5.6811781971831	5.72898778169014	5.6973571056338	5.70244063380282	5.80092440140845	5.87627532394366	5.67849590492958	5.78149446478873	5.76675431690141	5.93557138028169	5.60211124647887	9.3821176971831	5.70899096478873	5.80712077464789	5.64589647887324	5.60701037323944	5.72126518309859	5.81299683098591	5.70430094366197	5.7706363556338	5.68295517253521	5.64699378169014	9.94651742253521	5.52090877464789	5.6767938943662	6.00205396478873	9.85125854929577	5.83397378873239	5.81382685211268
ELOVL5	7.0174529084507	8.01368911267606	8.46804490140845	8.77134454929577	7.60828812676056	10.1638176267606	9.46375688732394	6.51226476760563	7.88007020422535	9.16097665492958	7.97551676056338	8.2986566056338	8.54325836619718	9.44565927464789	7.78765419014085	7.1474504084507	8.51286334507042	8.47054112676056	9.32551134507042	7.38664355633803	8.09519725352113	8.95857065492958	9.06658831690141	8.14267222535211	8.23327683802817	8.39045409859155	8.76353192957746	8.43253561267606	8.79046997887324	8.06119766197183	9.40660545070422	9.89006643661972	9.10951095774648	8.13959407746479	8.32169467605634	8.48207583802817	8.1024187112676	8.39487478873239	7.1961396056338	9.83198186619718	9.36458614084507	7.90670602112676	10.2737825352113	8.97966226056338	8.52000999295775	9.48185234507042	9.84532883098592	8.43253561267606	8.15271232394366
FAM76A	6.78742657042253	6.37057126056338	6.98356351408451	6.59391383802817	6.38503279577465	7.06179631690141	6.60052325352113	6.80732592253521	6.6577568943662	6.39063963380282	6.78834564084507	6.55577675352113	6.94682866197183	6.8575044084507	7.06914550704225	6.27533854225352	7.20512034507042	6.43135143661972	7.13881964788732	6.31393103521127	6.71717973943662	6.25272257746479	6.61412518309859	6.24260747183099	6.57423638028169	6.69481069014085	6.42122757042254	6.7895569084507	6.74458207042253	6.31530479577465	6.45635438028169	6.60690596478873	6.93007818309859	6.60690596478873	6.87516396478873	7.27156635915493	6.80760341549296	6.96544844366197	6.36353376056338	6.50225259859155	6.4855408028169	6.60247573943662	6.66709025352113	6.98291659859155	7.35959267605634	6.53907620422535	6.8137701971831	6.81630217605634	6.89459171126761
FAM83A	8.19087711971831	7.5870403943662	7.13753045774648	7.06645771126761	8.84022068309859	5.99763543661972	5.98381895422535	7.60350255633803	8.63204173943662	8.43169248591549	8.41824697887324	7.4487930915493	5.87598823239437	9.83811045774648	5.94639176760563	7.59323557746479	7.96598594366197	6.22468425704225	5.8350336443662	9.78258095070423	9.93959247183099	9.10856398591549	7.2649651971831	8.58986202112676	5.82931119014084	6.37091729929577	6.27620335211268	9.93772780985915	7.37400271830986	8.14610761267606	8.16131783802817	5.86586840492958	6.00411983098592	8.29788918309859	7.15595811971831	9.8737826971831	7.17180601408451	8.72311216197183	5.9161383028169	10.0057761901408	7.99021329577465	5.86724567605634	6.2229786971831	6.44685819014085	6.28750152816901	8.99531013380282	9.95163638028169	6.8474353943662	6.09917384859155
FLCN	6.71600095774648	6.29162792957746	6.02750026408451	7.27427545070423	6.23201961267606	6.50820347183099	6.61777137323944	6.28237137676056	6.21993646478873	6.60713602112676	5.9914171971831	6.27244365492958	7.0234901056338	6.2378999471831	6.46770735211268	6.18178025352113	6.99243523943662	6.31312290140845	6.95628692957747	6.09399861267606	6.12572419014085	6.06246762676056	5.9634128556338	6.26576294014085	6.17528570774648	6.54440283098592	6.4256295915493	6.44981452816901	6.30664423239437	6.30411864084507	6.11605445774648	6.17192607746479	6.39481004225352	6.31362821830986	6.22695606338028	6.60468062676056	6.21812567957747	6.31254166197183	6.32915616549296	6.24904194366197	6.54010287323944	6.4349938943662	6.52808735211268	6.3444814084507	6.06948327464789	6.13077625704225	6.46000520422535	6.15708947183099	6.62034843661972
FRS2	8.79753982394366	6.1762518028169	9.30497840140845	8.36012276760563	8.53192927464789	8.81270661267606	8.67173992253521	8.84781009859155	9.05857776056338	8.24769078169014	8.68676736619718	8.43336742253521	7.53477945774648	7.75081757746479	8.33502464084507	8.63673578169014	8.77223445774648	8.62987782394366	8.48417433098592	7.74191747887324	8.37091351408451	7.8811889084507	8.13608996478873	8.58139959859155	8.15310193661972	8.62857823239437	8.4484846971831	8.92894116197183	8.53236164788732	8.36172257042253	7.73526268309859	8.12449096478873	9.16627014788732	8.62469430985916	8.67511828169014	8.36131427464789	8.17389803521127	8.76048274647887	7.95372027464789	8.34984692253521	7.74157497887324	7.88007020422535	8.08295243661972	8.01796294366197	7.84795675352113	7.65996376760563	8.29666778169014	7.84494684507042	7.97280801408451
FXYD5	9.42896011267606	9.65967797183099	9.43726629577465	6.80790532394366	9.50728923943662	9.21975107746479	7.26152991549296	9.98312728873239	8.35971552112676	9.46589513380282	6.29301871830986	9.55388645774648	8.71669051408451	6.07153801408451	6.39345985915493	9.94021816901408	10.0275009014084	6.36016770422535	9.66139414084507	5.98296827464789	7.99100111267606	6.00803920422535	9.95740953521127	6.13980033802817	9.25381664788732	9.79831274647887	8.54582130985916	9.73453347183099	7.09427927464789	9.14273407042253	9.24880841549296	8.54118511267606	6.92201633802817	8.49197231690141	9.81226236619718	9.25281321830986	8.78084452112676	8.58523856338028	9.76537544366197	6.53726361267606	9.64188069014084	8.07125316901408	6.62062236619718	9.75548429577465	8.09285209859155	6.40636807746479	9.5034875915493	9.59114127464789	9.00131874647887
GCHFR	7.93924071830986	7.78042803521127	7.92072451408451	7.06474073943662	7.68941713380282	7.84345816197183	9.56644076056338	8.06274514788732	8.37371777464789	8.93844954225352	8.32368571126761	7.89438616197183	7.82480359859155	8.76353192957746	7.09264733802817	7.90189671126761	7.27626313380282	8.31800366197183	10.0189496760563	7.02951600704225	7.46054036619718	7.52141049295775	8.33419723239437	8.5040688943662	7.78533147887324	8.18891174647887	8.76656897183099	7.83599383802817	8.21306631690141	8.44149376056338	7.62357172535211	7.72558361971831	8.81852600704225	7.65812843661972	8.41612424647887	8.07007676760563	7.5786988943662	8.29947412676056	8.30068500704225	8.39568563380282	9.32856999295775	9.85720378169014	7.61404206338028	9.06514673239437	8.63332073943662	8.21187791549296	8.81404949295775	11.256753	8.35891933098592
GDI2	11.384003	11.6567895492958	11.541661415493	10.9342079014085	11.3281558450704	11.5126563661972	11.9245814859155	11.4397532535211	11.5451145140845	11.3015638380282	12.2991104295775	11.4974922394366	11.5927908450704	10.6864110704225	11.7438792253521	11.0672483380282	11.0045875	11.7032740774648	11.6025666408451	11.5513798591549	11.678205443662	12.2178401408451	11.5158229859155	11.5927908450704	11.3984380774648	11.7589453591549	10.9765714859155	11.8881389295775	11.7365402042254	11.0934392394366	11.3984380774648	10.8952523169014	11.158821084507	10.213619	10.8890682605634	10.9661425492958	10.6373761267606	10.474916415493	10.793155471831	10.8214638732394	11.2053187394366	11.5223211126761	11.2126054788732	11.338892415493	12.9123066197183	11.190280971831	10.6463438098592	11.5545161126761	11.180382584507
GGH	7.86252359859155	8.58652976056338	9.28852880985916	9.58512875352113	8.04753770422535	8.94582547887324	9.31496112676056	7.86252359859155	8.45950768309859	9.56099042253521	9.07695788732394	9.63511366901408	8.5040688943662	9.73628593661972	10.5774151126761	8.93844954225352	7.78231123239437	8.62469430985916	8.73089445070423	8.69193101408451	7.68757202816901	8.46198042253521	8.67045155633803	8.93394602816901	9.69393768309859	7.39333909859155	8.45992316197183	8.66875373943662	9.65617901408451	7.32197811267606	9.31245962676056	7.34802864788732	8.37525121126761	7.94884894366197	9.14941948591549	13.804560056338	8.46035929577465	8.85180449295775	7.28924262676056	9.76653388028169	9.16144350704225	9.46054024647887	9.20020544366197	9.4520006971831	7.12887686619718	8.93165484507042	8.9168656971831	11.7032740774648	8.45297204929578
GIGYF1	6.14596588028169	6.06554576056338	6.39506276760563	6.37548075352113	6.32118522535211	6.22231768661972	6.45583801408451	6.47101820422535	6.80213407746479	6.08754976760563	6.78588726056338	6.03730902112676	6.59999456338028	6.10960292253521	6.3382909084507	7.06676409859155	6.4831423556338	6.5857213028169	5.9047006056338	5.99070810211268	6.0015255915493	6.85365369014085	5.99632948239437	6.32127552816901	6.58460049295775	6.77018618309859	6.09005581690141	6.57722707746479	6.30461059859155	6.53089247887324	6.39655224295775	6.19235526056338	6.62281562676056	6.37367580985916	6.38762554225352	6.47276603521127	6.24413085915493	6.61834093661972	6.26743797887324	5.95503945774648	5.98330783450704	6.51452942253521	6.32884795070423	6.46926676760563	6.34753621830986	6.04103983098592	6.15079512676056	6.33426516197183	6.74842788732394
GMNN	10.243056084507	8.89388548591549	8.1932593028169	8.62469430985916	8.45334802816901	7.97206616197183	10.4732492394366	7.92754250704225	9.17629897183099	10.1892574225352	8.83673046478873	9.67963333098592	11.7215712253521	9.17440338732394	10.0100443521127	8.29064485211268	9.14512664084507	8.66144740140845	10.0419052112676	8.90513513380282	7.19786147183099	9.11372116901408	8.79711218309859	9.24931311971831	10.764808471831	9.01211927464789	8.58442997887324	9.15184488028169	8.52514054929578	9.1590330915493	9.48672098591549	9.02258771126761	9.87067341549296	9.35480898591549	7.89814414084507	9.08975164084507	8.58861800704225	8.37047807042254	8.57155784507042	8.85317524647887	8.69280513380282	8.99531013380282	8.61491417605634	9.1014773943662	9.36359371830986	9.12220857746479	9.87878328873239	8.46318091549296	9.07182754225352
GOLIM4	8.01025647887324	7.70774182394366	8.45092088732394	8.04365557746479	8.32769088028169	7.47964444366197	7.77821361267606	8.81534165492958	9.20020544366197	7.84494684507042	7.04683005633803	7.38097300704225	7.26567992253521	7.44271773943662	7.80136900704225	8.21347407042254	8.37927907042254	8.0971096056338	7.00400711971831	6.63611057042254	7.40005175352113	8.5449955	7.97052302112676	8.82212004929577	9.21584669014084	8.39487478873239	8.0565219084507	8.72396962676056	7.92790638028169	7.39228711971831	8.8606168943662	8.19169626760563	7.57435556338028	7.72409370422535	7.54404799295775	8.8527396056338	8.29988057746479	7.55991413380282	8.69972496478873	8.82386615492958	7.8412073028169	8.25253522535211	10.1027943309859	9.2212398028169	8.55677903521127	8.74701707746479	9.82646638028169	8.09785640140845	8.38283675352113
GTF2H5	10.5267211830986	9.66769943661972	9.80742612676056	10.2415275774648	10.4948828309859	10.4015748380282	11.0238258028169	9.87129653521127	9.34822304929578	9.44195566197183	9.31196850704225	9.52670723239437	10.2400395352113	10.0605326690141	9.5337272887324	9.79770607746479	9.9824618943662	9.43987515492958	11.4788676901408	10.7629654929577	10.158065971831	9.77005932394366	10.3924850985915	10.9508225352113	10.3692613309859	10.7593838521127	10.244636056338	10.1205871197183	9.71294997183099	10.203545	10.0433796760563	10.5892557887324	10.4916129225352	10.5979967042254	10.445570056338	10.4782236478873	10.318651084507	11.0648436901408	9.84171373239437	10.213619	9.97645761971831	9.67281795070422	9.05721217605634	9.51481257746479	9.6836635915493	9.78258095070423	9.12126161971831	9.81962755633803	10.2990631619718
HMGCS1	10.2947457042254	10.4294540633803	11.0823834788732	10.4075431338028	9.00629655633803	10.3939935352113	10.5928661901408	10.9596978239437	10.2933143521127	9.90154484507042	10.2194293450704	12.1637725633803	12.4855847042254	10.275414084507	11.4729238169014	10.1245910352113	9.68768796478873	11.2306954366197	9.72635893661972	8.42193614084507	9.27902647183099	10.7764196760563	9.66311507746479	9.889452	12.1087901549296	9.70372505633803	9.84110345774648	10.6219008591549	10.0700209859155	9.85781761267606	10.4439562183099	9.90466000704225	9.83626998591549	9.36046154929577	10.0153536056338	12.7983534295775	9.51265235915493	10.3555591971831	9.59706478873239	9.0259083028169	8.46074532394366	11.5960174577465	9.64581722535211	10.4680568028169	9.33309138028169	8.92043754929577	9.82397288732394	10.0226226830986	10.0366001971831
HNRNPH1	6.36265699295775	9.17440338732394	6.13857648239437	9.10905247183099	9.43101647183099	9.03384462676056	9.64930891549296	8.93617671126761	8.65423876760563	9.5598859084507	10.0057761901408	9.86145516197183	6.33256780985915	9.5040228943662	8.67764713380282	9.39178888732394	9.84231145070422	9.45728615492958	8.7261270915493	6.57086332394366	7.21056576056338	9.37704435915493	6.33015366197183	9.16000313380282	6.26855566549296	6.03675686619718	5.91750629577465	6.13454560211268	5.79980531690141	6.08633084507042	6.19999716197183	9.90840137323944	6.03279175	6.06818666197183	5.86897164084507	6.23612368661972	5.82604519014084	5.910896	8.35496830985915	9.52776471126761	5.94358622535211	9.68708620422535	9.98656252112676	9.14608258450704	9.58405904225352	9.80377377464789	6.10600528873239	6.12078089084507	9.71990507042254
HNRNPL	9.69738881690141	10.3080706690141	10.4714857042254	9.80923863380282	9.5696975915493	10.4551465422535	10.1192067676056	10.0524461126761	10.4801433661972	9.82274982394366	10.872176556338	10.5689400070423	11.1706036478873	10.6304163380282	10.2560597394366	10.9079730633803	9.99730397183099	10.5420557112676	9.38520071830986	8.9983113028169	10.1608633309859	10.5097024295775	10.4535319788732	10.7912927323944	10.8582520633803	10.2473997183099	10.4294540633803	10.1654879507042	10.545278528169	9.63108731690141	10.4948828309859	10.2460596901408	10.3383343380282	9.58347345774648	10.4423343661972	10.5672182957746	9.66655823943662	10.0551891478873	10.2224587887324	9.63053199295775	10.0189496760563	10.7988111690141	9.57405551408451	10.0089466971831	9.86206373239437	10.2977193661972	10.213619	10.7610821971831	10.0906130140845
IER3IP1	9.44142479577465	8.55253700704225	9.22757688732394	8.69280513380282	8.79753982394366	9.61442314084507	9.70025968309859	8.03710814084507	8.78214871830986	9.22024419014084	7.98677714084507	9.56099042253521	9.45675325352113	8.77354218309859	8.8358601056338	8.80208423943662	8.88491797887324	8.56652271830986	9.95935635915493	9.58948335915493	9.21440609859155	7.57435556338028	8.46237297887324	8.85628935915493	9.09724557746479	8.37174023239437	8.77006811267606	8.37131562676056	8.94261491549296	8.91730735211268	8.60718353521127	8.37806565492958	8.99807309859155	8.64952595774648	8.5941535	7.85578551408451	8.48373944366197	8.88178823943662	8.22288148591549	8.94078742957747	7.97470014788732	9.07320531690141	8.32769088028169	8.28467166197183	8.02293209859155	8.37488351408451	8.60718353521127	8.31238661267606	9.32909081690141
INSR	6.10409409507042	5.94919776760563	5.7436516971831	5.80251884859155	5.86269697887324	5.8424223943662	5.87232447887324	6.08355788028169	5.699736	5.88323671830986	5.69154213380282	5.94026996126761	6.10309665492958	6.00564890140845	6.14151764788732	6.02754857042254	6.12438118309859	5.792853	5.8586563943662	5.92621701408451	5.45530878873239	6.14528864788732	5.67824503521127	5.9901689084507	6.02336402112676	6.19105774647887	5.82077229929577	5.82861428169014	5.93006133098592	5.74757731690141	5.89018155633803	5.65451214788732	5.77113881338028	6.01614784507042	5.78057523239437	5.90934831338028	5.7023498415493	5.87371002816901	6.3648730915493	5.60500788380282	5.69135141549296	5.92233657394366	5.71632914084507	5.77020643661972	6.17822314788732	5.65874560915493	5.77551739084507	5.83760322183099	5.88608471126761
IQGAP3	6.28846066197183	6.25776847887324	6.21164494366197	6.41050914788732	6.20548342253521	6.26097343661972	6.12011426056338	6.16071536971831	6.2731786056338	6.13587545422535	6.38482049295775	6.06430720422535	6.31746995422535	6.64114135211268	6.18864208802817	6.57100513380282	6.22943795070423	6.76929592253521	6.20301052112676	6.12221966901408	6.27130526760563	5.87996427816901	6.25482844366197	6.3108525915493	6.17140427464789	5.9928369084507	6.24459904577465	6.29810154577465	6.1465873415493	6.24126001408451	6.3037935915493	6.12407257394366	6.49795893661972	6.31964284507042	6.42285978169014	6.27524548239437	6.24107487323944	6.31292400704225	6.39301911267606	6.06958375	5.85589810915493	6.90753896478873	6.32244395774648	5.82875185211268	6.28570784507042	6.14688329577465	6.43443933802817	6.1668605915493	5.95682307746479
IRX3	9.69795676760563	6.7077754084507	10.1567483380282	10.4232886197183	8.93122855633803	9.0157441056338	8.17154577464789	6.82490928169014	11.2701992253521	11.5223211126761	9.38822419014084	8.10509977464789	7.48140749295775	10.609853	12.288120415493	8.59456254929577	12.1687301267606	12.2718908591549	10.587573	9.35276576760563	13.3084215492958	10.1848956971831	9.06514673239437	8.7566138028169	8.77825773239437	11.2884620070423	11.1068461338028	9.7008360915493	7.99021329577465	9.15283246478873	11.2514770070423	11.0488159225352	9.35076333098591	11.4368725422535	12.536643443662	8.88981150704225	8.65207447183099	13.4525521619718	10.4732492394366	8.79355320422535	12.7238307676056	6.20911134507042	9.8536504084507	10.2079172464789	10.9703113239437	11.4759113450704	12.2991104295775	10.5485095774648	6.77018618309859
JAG1	10.4782236478873	9.4953296971831	8.2047531056338	9.06328091549296	9.11093892253521	7.58594749295775	10.1150536126761	8.87688922535211	9.03523064788732	10.048559471831	10.3555591971831	9.21878178169014	9.81656164084507	10.4326120070423	10.0645455070423	9.84415332394366	10.3816512676056	7.95640196478873	9.53426069014085	9.84709177464789	9.76356797183099	8.20552401408451	9.54735516197183	10.0089466971831	7.71796186619718	9.26767671830986	9.52239365492958	10.3509406619718	10.2473997183099	9.0259083028169	9.76537544366197	9.48672098591549	9.24635555633803	9.59924378873239	8.87908766901409	8.03174407746479	9.59869728873239	9.40195640140845	9.20608551408451	7.9905876056338	10.2473997183099	7.88228861267606	7.55955288732394	8.60509469014085	9.18112709859155	9.86268636619718	10.7836608169014	7.14947675352113	8.38847347183099
KCNK6	8.16991161971831	8.31678931690141	7.87255723239437	8.99715130985915	7.89740584507042	8.31800366197183	7.71242997183099	8.34350453521127	7.5429705	7.93697216901408	8.27825809859155	8.47797398591549	6.74133884507042	8.76963406338028	9.59652108450704	7.80396880985916	8.01796294366197	7.36561609859155	7.3588910915493	8.34783663380282	7.93924071830986	7.72409370422535	8.45011015492958	8.85975161971831	8.31800366197183	7.75521575352113	7.78572130985915	8.86723945070423	8.1058719084507	8.2240673943662	8.11988666197183	7.426507	7.8693384084507	7.21476054929577	8.63332073943662	7.64744007042253	7.43804556338028	7.60461535915493	8.24928920422535	7.85315676056338	7.66546767605634	8.75486673239437	7.55588737323944	7.85204015492958	7.13786454929577	8.29545859154929	7.82222221126761	9.9408316971831	8.27505627464789
KCNK7	6.03680552112676	5.88608471126761	6.19497892957746	6.9631238028169	6.1736928943662	5.90996126760563	6.00867449647887	6.06937896830986	6.12221966901408	5.86038655985915	6.28750152816901	6.24651576408451	5.94046602816901	6.15466863380282	7.85505004929577	6.07828947183099	6.20333271830986	5.81121032394366	6.29610519366197	5.82639243661972	5.9694263943662	6.05329448943662	6.01252422535211	6.72248968309859	6.11592440140845	6.0742245	5.94339796478873	7.1411485	6.03565542253521	5.85757416549296	6.26439892957746	5.78110099295775	5.93314823943662	5.99388632394366	6.19849236971831	6.18138900704225	5.97497701408451	6.04459773591549	6.68041763380282	6.22081051408451	7.36174266901408	6.01705925	6.07584935915493	6.19832101056338	6.34995380633803	6.03078066901409	6.40499801408451	6.16772757042254	6.4355995915493
KDELR2	9.67680304225352	10.3476151126761	9.9851895	10.396991971831	9.22221123943662	11.6159201690141	10.6286728873239	10.3832720422535	9.41807887323944	10.6048802394366	9.68768796478873	10.2122363098592	10.5014391901408	11.1927693028169	11.442915528169	9.5615435915493	9.55498717605634	9.92160368309859	9.4975238028169	9.87006056338028	8.51960041549296	10.4423343661972	10.2737825352113	9.85184944366197	10.1150536126761	9.88628752112676	9.77354273239437	9.93466207746479	9.52563134507042	10.4186446478873	10.7031915633803	9.62262007042253	9.7946886056338	9.62043594366197	10.5437692605634	10.8785471901408	9.91029053521127	9.44511766197183	9.47971840140845	11.3869120985915	10.4249103943662	11.8493473732394	11.3956198239437	10.3217078239437	12.3821087746479	10.7856331971831	10.1806104084507	11.1417337464789	11.6365177957746
KIAA1217	7.81437946478873	8.62599691549296	7.57189886619718	7.46266485915493	8.38847347183099	7.51092146478873	7.38765563380282	8.30189513380282	8.10165122535211	9.10522195070422	8.3908671056338	8.19048257042254	7.41408956338028	7.57689408450704	7.80360068309859	8.62260856338028	7.93656138028169	8.02139799295775	7.95297752112676	7.68902973943662	8.6872076056338	8.29749536619718	8.00321526760563	8.48002821126761	7.70989988028169	7.94155968309859	7.96747643661972	8.91822105633803	7.99328914084507	8.77051563380282	8.05102506338028	8.08332100704225	8.27904368309859	8.3256490915493	8.53488804225352	7.77044714788732	8.04213076760563	8.63926691549296	7.80618132394366	6.88945238732394	7.68381873239437	8.04170690140845	7.72895902112676	8.29545859154929	8.12873111971831	7.64191861971831	7.18973738028169	7.25571954929577	7.93163214084507
KRT13	13.9833738521127	11.9452130915493	8.31841949295775	10.8214638732394	12.2609799295775	8.91594938028169	13.9202928028169	7.60102249295775	14.2695454225352	11.7032740774648	11.2229684295775	14.0912886971831	9.52079688028169	13.6329490774648	9.15136166197183	12.5505457676056	15.2202636197183	9.81717636619718	13.615572971831	14.5094394084507	15.2202636197183	14.7473108380282	13.8227102183099	11.7141103450704	8.63502001408451	13.1691424225352	13.8610182957746	12.4788802183099	11.3584534084507	10.4616225915493	8.86723945070423	8.76570506338028	7.74935290140845	14.1141830422535	15.1101204577465	5.94823302112676	10.4648845774648	14.3561897394366	13.2499879225352	12.4855847042254	5.77411008450704	5.89880981690141	6.9445761971831	12.9703408169014	10.1892574225352	11.7179205	11.9579000704225	14.7473108380282	11.1298964859155
KRT14	5.94933587323944	5.60533765492958	5.84078932394366	6.19553409859155	5.88471201760563	6.04669776056338	5.7961263028169	6.14283496478873	6.46897994366197	7.82293896478873	8.35496830985915	6.02477896478873	6.09399861267606	8.15775890140845	6.03305760211268	6.1518547112676	5.70359632394366	5.84104278873239	5.77933782394366	5.71528118309859	5.83317928873239	5.90649579929577	5.7575783028169	6.91642729577465	5.8122674471831	5.76879868309859	5.78169127816901	8.85931592957746	5.65289966197183	5.94682251408451	6.77164105633803	8.36131427464789	6.24651576408451	6.13857648239437	6.40219641549296	6.16358472887324	5.70835361971831	5.78326650704225	6.16585103521127	7.33479049295775	8.4288851971831	5.83358014788732	5.76453874647887	7.34665248591549	6.1012498028169	5.76179523239437	5.90837486619718	6.0482320915493	7.04790633098592
KRT16	7.38447677464789	9.61386233802817	8.17586693661972	14.0277546971831	9.31196850704225	7.98242406338028	9.3532863028169	8.26083506338028	8.58399414788732	9.24233421126761	9.20118837323944	12.2497995633803	7.23983933098592	8.07793684507042	13.7349681267606	9.96987669014085	8.68975678873239	6.70059738732394	9.72226166901408	9.52403385211268	7.37256535915493	7.28686281690141	8.63332073943662	9.70834026760563	6.98099354929577	7.92111411267606	6.76687771830986	12.1637725633803	11.1136638943662	7.78494928873239	7.60461535915493	6.46499252816901	8.31396118309859	8.60340455633803	9.1982296056338	7.76525564084507	6.99177243661972	6.33703348591549	8.54582130985916	8.23327683802817	11.9579000704225	7.38974643661972	8.6936753028169	6.08771934859155	7.8277793943662	10.290159471831	13.1268604366197	8.94582547887324	10.0131468169014
KRT4	5.83950694366197	6.22360964084507	5.85125367605634	8.69459341549296	5.83634079929577	5.8645351971831	6.14969914788732	5.82907806338028	5.76419598239437	8.88579556338028	7.91805747887324	11.8920187535211	6.07046036619718	8.89209495774648	8.85094526760563	5.87032735915493	7.9411554084507	5.78089129225352	5.60955754929577	5.70709003521127	5.93908303169014	5.87485690140845	5.8901284084507	7.51814185915493	5.55475776056338	5.95712474647887	5.75070573943662	5.9117995915493	6.52096596478873	5.57787418309859	6.89911150704225	6.45029249295775	5.72113806690141	5.75803631690141	6.25813511267606	5.74966107746479	5.72638030985916	6.14963191901408	5.98589882394366	9.61006567605634	5.69496636619718	5.62911903169014	5.75983928169014	7.5358641056338	6.91940616197183	7.28071333802817	7.60204769014084	8.49818817605634	7.08624712676056
KRT5	9.65793453521127	5.58827720774648	6.09848342957747	13.4808713661972	7.17248898591549	5.6476625915493	7.60062244366197	5.77906103169014	6.05188557042254	10.2354606056338	6.55469467605634	8.76877057746479	5.67786102816901	11.9409601056338	12.0469428380282	6.6093373943662	7.37540916901408	5.7577490915493	8.63030790845071	7.45057015492958	9.35944588732394	5.7687008415493	8.40950825352113	8.1268008943662	6.12197625352113	7.35253682394366	8.25253522535211	9.86633308450704	12.3413117816901	5.69526242253521	7.49641342253521	8.11091720422535	5.71059040492958	7.18493115492958	8.71538737323944	6.98679274647887	8.34388202112676	9.53693853521127	8.16208640140845	7.56101349295775	12.8163429507042	5.77740146830986	5.99478491549296	7.2649651971831	6.48709865492958	11.3089684295775	13.7001423169014	5.91161398591549	6.81157795070423
KRTDAP	6.83446121126761	6.64392559859155	13.4808713661972	15.2202636197183	6.20750415492958	9.05629329577465	8.07432497183099	6.13182792957747	7.54659919014084	5.90068197535211	12.4659409577465	12.8163429507042	6.11630902112676	6.42446476056338	15.0284958943662	6.20161015492958	6.02145166901408	6.23986966197183	6.00221554929577	5.86673114788732	5.90983970774648	5.87668833802817	6.61045888732394	10.6254210422535	7.92900947183099	6.23470283098592	6.09263294366197	6.93852033802817	6.44163085915493	6.83920721830986	6.21603176056338	6.20605707746479	6.23245552464789	6.34796366901408	6.1144788943662	6.1118633943662	6.15309176056338	6.01692377464789	6.35213575352113	10.2947457042254	6.59780855633803	6.16672494366197	6.15411296478873	6.25659414084507	5.96700339788732	6.28304114788732	10.5485095774648	7.66471368309859	6.48924006690141
LAMB2	7.39722932394366	7.89476169014084	7.48917636619718	7.54114857746479	6.98099354929577	7.71761904929577	6.84993516197183	7.98167224647887	8.51454958450704	9.93466207746479	7.95335622535211	8.69019174647887	7.80580442957746	8.12373442957746	8.64520698591549	8.07517328169014	9.24482947183099	8.59159157746479	7.05915207746479	6.2378999471831	8.20755097887324	9.08123588732394	8.62686242253521	8.04479655633803	7.76152772535211	8.00480641549296	8.17975750704225	9.80377377464789	9.21779316901408	7.46869868309859	9.49045	9.61386233802817	6.41379475352113	7.6169208028169	7.93430104929578	7.32788792957746	7.67432733098592	7.83076616197183	8.77177623239437	8.60509469014085	6.61296949295775	8.55463515492958	9.16000313380282	9.40454774647887	8.07239737323944	8.79267753521127	8.11988666197183	6.54569111971831	7.56860886619718
LDLR	10.5437692605634	8.43863264084507	9.60083082394366	11.541661415493	6.84807142957747	10.2633892253521	10.7419931549296	10.0987681971831	10.2947457042254	10.1318079084507	9.55111742253521	9.45514702816901	9.22949252816901	10.6682034929577	10.8233683028169	10.2990631619718	10.3924850985915	9.6996801056338	8.8751206056338	7.38237624647887	7.03875020422535	10.0250476408451	9.01619957746479	7.13454876056338	9.2393821056338	9.52455657746479	10.2831859295775	9.27755062676056	10.7799273098592	8.43863264084507	10.4980772816901	9.67624978169014	7.29864230985916	7.92527635211268	10.4407344577465	9.4653576056338	8.88799421126761	11.0045875	8.68413402816901	9.83322588028169	10.4632275985915	9.73628593661972	10.3155693450704	9.22467061267606	8.40293648591549	10.2050940704225	11.2126054788732	8.55843407746479	8.79355320422535
LETM1	8.73481452112676	8.78432132394366	9.21345263380282	9.11047166901408	9.49370092957746	8.5136828943662	8.05768043661972	7.51993884507042	7.05684616901408	8.02139799295775	9.48349833098592	8.36092405633803	9.08313637323944	8.26006676056338	7.14811647887324	9.86943224647887	9.44830179577465	8.97324886619718	8.48456717605634	7.29035378169014	9.54511491549296	7.6407723028169	8.91417934507042	8.83977155633803	8.94671826056338	8.75180314084507	8.84465554929577	9.61827642253521	9.87752078169014	7.91846246478873	8.92271332394366	8.10933402112676	8.84159387323944	9.92409333802817	9.2016561971831	8.43459035211268	8.97549095774648	9.01619957746479	9.04408790140845	9.31947531690141	9.06000653521127	9.39989163380282	8.19284597887324	8.57067055633803	8.22013082394366	8.5040688943662	8.89344331690141	8.41656155633803	8.76005328873239
LY6D	6.0588381971831	6.53933690140845	6.77497647183099	8.17938187323944	7.21787985211268	6.63125504929577	5.96261219014085	8.55504219014085	8.15857142957747	7.87931621830986	6.3723626971831	8.31841949295775	7.56249544366197	10.7553164577465	12.0383893943662	6.28467675704225	6.05114033098592	5.72335883802817	8.55923680985915	6.11804680985916	9.86569913380282	7.48953536619718	9.94208951408451	7.60062244366197	6.06323437676056	8.58565300704225	6.16009585915493	10.3367852112676	9.46265878169014	6.76596637323944	7.64340986619718	6.00970793661972	6.97805190140845	9.15426529577465	10.2845717323944	8.14810426056338	5.83725765492958	6.29042243661972	8.07793684507042	6.62175934507042	8.29146513380282	5.699736	5.80119227464789	5.83654622535211	6.00132847887324	8.24848613380282	10.8464922323944	5.99648283450704	5.96711142957747
LYNX1	5.83072019014084	5.71292438732394	5.61425479577465	6.07498372535211	5.77433564788732	5.83592192957746	5.83788292957746	5.89367869014085	6.07073580633803	7.69425302112676	5.66277452816901	7.45945767605634	5.73856053521127	6.9634358943662	5.66262427464789	5.73726802464789	5.79831921830986	5.80099731690141	5.81592565492958	6.0826729084507	5.82139951408451	6.11907795070423	5.78542618309859	6.05709305985916	5.75789925352113	5.70867813380282	5.73775154225352	8.38322366197183	5.66947611619718	5.82250998591549	7.06047651408451	5.82657321830986	5.70706189084507	5.92917854225352	5.82702605633803	5.90413752112676	5.60853130985916	5.70830892253521	5.71961849647887	5.86179851408451	6.03656674647887	5.8282101971831	5.64184916197183	5.71689891549296	6.0281309471831	9.33410245070423	6.59222876056338	5.74533053169014	5.97494075352113
LYSMD1	7.27156635915493	6.53726361267606	7.57653014084507	6.78834564084507	6.62507318309859	6.98161887323944	7.45664646478873	6.54357417605634	6.94075473239437	6.90297682394366	7.17180601408451	6.76321692957746	7.05340638732394	6.39368822535211	7.01714637323944	7.08123708450704	6.94906379577465	7.07956768309859	7.53050077464789	6.79813771830986	6.48430682394366	7.11977685211268	6.26039602112676	6.64005622535211	6.62478604225352	6.93109411971831	6.66651583098592	6.58599656338028	6.38616423239437	6.85365369014085	6.58246611267606	6.31393103521127	7.03843965492958	6.83635121126761	6.57208907746479	6.44929294366197	6.36366223943662	6.98946626056338	5.96199207394366	7.18632520422535	6.50608881690141	6.93336576760563	6.36235025704225	6.19213600704225	7.22090317605634	6.22045108098592	6.72519461971831	7.11642529577465	6.45872427464789
MAFB	8.943979	7.81963176760563	8.34388202112676	10.3939935352113	7.89702402112676	8.85539726056338	8.84375457042253	6.96216164084507	6.63464672535211	9.52670723239437	8.36730070422535	10.8328457957746	7.04580050704225	8.19692626056338	8.60979713380282	7.07618807746479	7.45804396478873	8.45334802816901	7.85616961971831	9.18551395070422	8.41075293661972	7.12986563380282	9.03895363380282	7.58048636619718	7.02818137323944	8.58817799295775	8.58565300704225	9.94844486619718	9.33961677464789	9.71236104225352	8.52000999295775	9.40506684507042	8.14340104929578	7.28207981690141	7.22258454929577	7.35460387323944	8.5449955	9.35736247887324	8.26969757746479	9.15568232394366	10.7836608169014	9.33459636619718	11.5382770985915	8.11638024647887	6.6295766971831	9.64411029577465	9.71990507042254	9.60190573239437	8.92490657746479
MAGEA3	5.80505629577465	5.90096307746479	6.04879816197183	8.35219744366197	6.40681965492958	5.92185897183099	6.23925695070423	6.08803501408451	6.52228575352113	6.91875864788732	5.70557152816901	6.95990190140845	6.06206633802817	5.84584902112676	7.6611035915493	5.81561901408451	5.72325302464789	7.47720616901408	5.91941855633803	5.86933745070423	5.84954767605634	5.76033036619718	6.32692336619718	5.83040240492958	6.04721961267606	5.87607804929577	5.90425367605634	5.85615061971831	6.72548584507042	5.94845991549296	6.21603176056338	6.01826335915493	6.12596972535211	5.87334971126761	5.8570249084507	7.82112675352113	6.00476797183099	5.95369454577465	6.09691283802817	7.51926585211268	5.82430375352113	8.33015854929577	5.85999925	6.97186981690141	6.14277170422535	5.9522443028169	7.74825763380282	7.36031216901408	8.1206573943662
MDM2	5.9746871971831	6.90784088732394	6.07264761619718	5.94120080985916	5.79190112676056	6.13083829577465	6.28561801408451	7.14848051408451	6.09329992957746	6.18154406338028	6.13630501760563	5.9153124084507	6.60105922535211	6.84432873943662	6.10540467605634	6.13735076408451	5.94007149295775	6.15694702112676	6.00441380985916	6.50713457746479	5.92279862676056	6.33446432394366	5.94110914788732	6.92140054929577	6.18864208802817	6.92554991549296	6.11914515140845	6.56689494366197	6.23201961267606	6.75414668309859	6.27291765140845	6.37046403521127	7.77783778873239	7.25677128169014	6.50274987323944	8.36212183802817	6.27565127464789	6.25287963380282	6.00287419366197	5.86551907394366	6.82490928169014	6.03212204225352	6.32565356338028	6.07051989788732	6.16809734507042	5.90934831338028	6.17026666549296	6.20284509859155	6.21246405633803
MDM4	6.98485616901408	6.36224347887324	6.39018997887324	6.34879438028169	6.30827898591549	5.99372467957746	6.42229421126761	6.31768908802817	6.54519002816901	6.73744425352113	6.380043	6.49611769014084	7.20478726056338	6.79813771830986	5.99168870422535	6.65980152816901	6.66939779577465	6.09210252816901	5.9401433943662	6.88945238732394	7.27086922535211	6.97705087323944	6.65119654929577	6.91296399295775	6.73980293661972	7.45525758450704	6.89940364788732	6.42331251408451	7.09199868309859	8.1496498943662	6.30635475	6.83765195774648	7.53975517605634	6.61242535915493	6.35783021830986	6.77285316901408	6.26122104225352	7.03606722535211	5.93282080633803	6.10414492957746	7.57908466197183	6.79593863380282	6.52926152816901	6.87328773239437	7.31376216197183	6.5109735	7.31921157746479	6.08491072183099	7.0046941971831
METTL1	7.20025887323944	7.46583284507042	6.97252621830986	7.24566500704225	7.24637423943662	7.87111283098592	7.84161462676056	7.33960779577465	8.09323808450704	7.51277588028169	7.40529705633803	8.04788854225352	8.36649172535211	7.78572130985915	8.36333285915493	8.65763795070423	7.40075161267606	7.9499735	7.80096916901408	7.27257263380282	8.02099485915493	8.58695678873239	7.7548693943662	7.87931621830986	8.28145079577465	7.83564257746479	7.71357042957746	8.28263191549296	7.71761904929577	7.5962138028169	7.92567088028169	6.89681996478873	8.08332100704225	7.21614602816901	7.68308015492958	8.4276446056338	7.90971728169014	8.14926613380282	8.05102506338028	7.10529633802817	7.27829884507042	7.36667418309859	7.34167805633803	6.77618761267606	6.38273594366197	6.59999456338028	7.27626313380282	7.13719871830986	7.6409654471831
MMP12	6.87545807746479	8.02751692957746	8.39526569014084	9.4975238028169	9.44354100704225	6.5655041971831	9.59436540140845	7.36315781690141	5.88905564788732	9.00672808450704	7.17486156338028	8.86195286619718	6.00441380985916	7.46369552112676	7.67797245070423	7.29616519014084	6.41608242957746	7.92754250704225	6.22908873943662	9.84171373239437	6.17184204929577	9.56914242957746	8.57450376760563	8.43903892253521	8.29424925352113	8.37888450704225	6.89878101408451	9.88251469014084	9.65217598591549	9.52185819014085	9.04641430985916	6.1810195915493	6.75928465492958	7.56355853521127	9.10476673943662	9.38111482394366	13.0335067253521	6.58002597887324	6.2704651584507	12.0707461619718	9.20704671830986	7.66802609859155	8.59376116901409	7.76303692957746	8.77571451408451	9.89644905633803	9.35788021830986	9.11234935211268	6.72399624647887
MORF4L2	11.0217322112676	10.3021124014085	10.7988111690141	11.1116588450704	9.85483628169014	11.256753	11.4541798521127	10.1402091338028	9.8098333943662	10.3602602957746	9.43572202112676	10.3367852112676	10.7419931549296	9.9991563028169	10.6846985140845	9.34822304929578	8.86195286619718	9.47599571830986	10.4310031760563	11.3529395915493	9.91597921830986	10.7667200915493	10.2831859295775	10.591118556338	10.3021124014085	10.7274357816901	10.9939842042254	10.0176927676056	10.3984334225352	10.7553164577465	10.9875010422535	10.9036650633803	11.2961568591549	11.2256681478873	10.7764196760563	10.6202396408451	10.5150103521127	10.5116171267606	9.65967797183099	10.2094363661972	10.8975079014085	11.4729238169014	11.1001055211268	10.5552858169014	10.7013499788732	10.7817791760563	10.7196936760563	11.4882227042254	10.6993442746479
MT1X	7.82626617605634	8.40744785211268	9.00764668309859	10.3617156549296	7.96673646478873	9.94460611267606	8.90336502112676	6.41716033802817	7.84603964084507	11.2857284647887	9.80014949295775	11.3502224225352	8.5390939084507	12.0341456549296	9.71410523239437	8.0592382112676	8.23051326056338	10.0189496760563	8.40744785211268	6.74162852112676	8.60936599295775	8.59199276760563	9.79406897183099	8.68200718309859	8.13302107746479	8.67983747887324	8.37449923943662	10.6720228943662	10.7856331971831	8.13838632394366	9.14419935211268	11.6296238661972	6.96797638028169	9.52940877464789	8.69972496478873	7.79950947887324	9.35480898591549	10.7553164577465	8.19406766901408	13.0522861338028	11.7365402042254	6.69772778873239	11.2150191056338	9.72694961971831	9.14559321830986	11.9286237042254	13.1691424225352	8.15039206338028	8.95177047183099
MT2A	7.47144052816901	6.34753621830986	9.18500411971831	8.03479512676056	8.09557927464789	8.12989591549296	8.44108421830986	7.0415366056338	7.15460104225352	6.34122909859155	6.22146726760563	9.84830049295775	8.13144014084507	8.11443566197183	6.59617280985915	8.02099485915493	8.41324053521127	6.28256003169014	7.13488503521127	7.27902483802817	7.73043527464789	9.75780313380282	6.41191572535211	7.91239881690141	7.98477771830986	8.10010287323944	8.87251411267606	6.56413619014084	6.84080378873239	8.96315908450704	6.74370681690141	6.08213026760563	6.81594326760563	9.36458614084507	8.67347231690141	8.39206327464789	6.1012498028169	9.28003526056338	8.46804490140845	14.0061927746479	13.2974974366197	8.21783001408451	14.0061927746479	6.84584904929577	9.09961199295775	13.880921415493	13.7168516971831	9.53262525352113	9.70720245070422
MTA2	9.19041820422535	8.73305347887324	9.63053199295775	8.8358601056338	9.00764668309859	9.09867637323944	8.86636357042254	9.77894352112676	10.2961865352113	8.89299844366197	9.889452	9.71817254929577	10.5672182957746	9.57025416901408	9.38672090140845	9.69795676760563	9.27657132394366	8.99071518309859	9.0436318028169	8.44108421830986	9.47971840140845	10.1402091338028	9.17151223239437	9.44406438028169	9.6446693028169	8.91417934507042	9.2920286971831	9.34112857042254	9.22024419014084	8.61789596478873	8.93572894366197	8.43006628873239	8.03286673239437	8.85180449295775	8.73655371126761	8.88757354929577	8.73349005633803	8.70151681690141	9.06236201408451	9.18699031690141	9.47862346478873	9.6095054084507	8.89436325352113	9.15184488028169	8.99807309859155	8.82701501408451	9.28204592253521	8.96271837323944	10.2209860633803
MUC1	7.35851194366197	8.78388990140845	6.91329152816901	8.14850762676056	7.6187435	8.83803592957747	8.64178575352113	9.28453653521127	9.79406897183099	8.36333285915493	6.96731291549296	7.36421736619718	7.65371181690141	8.78476466901408	7.0819139084507	7.3475333028169	8.20203313380282	7.47005316901408	8.12294876760563	9.92906795774648	9.94779865492958	8.86854747887324	8.07641465492958	9.57960082394366	9.9191158943662	9.61277445070423	8.50612585211268	9.89197406338028	7.5786988943662	13.9833738521127	9.72694961971831	7.95259152816901	9.23491338732394	7.59513612676056	8.75748429577465	9.68422631690141	9.84709177464789	9.57405551408451	9.77182209859155	13.7525890774648	8.50905398591549	8.47756826760563	9.36561701408451	9.70834026760563	7.65258332394366	7.7559734084507	9.31342742957746	9.89580651408451	9.40819308450704
MYC	9.13357115492958	8.73481452112676	7.5055605915493	10.7143285140845	8.9235914084507	6.55197161267606	9.46054024647887	7.18456283802817	8.79133723943662	8.10857040140845	8.06392409859155	8.91417934507042	10.9079730633803	9.73807455633803	10.4616225915493	7.82406316197183	7.55845452816901	9.15474955633803	8.9235914084507	9.42170178873239	8.95767014788732	9.31097884507042	8.92850392957746	9.63622659859155	9.96721667605634	9.41077402112676	8.74920197887324	8.44231504225352	10.9596978239437	8.68498645774648	9.72460046478873	7.8102786056338	9.68017917605634	8.97369819014085	9.27560752816901	7.43804556338028	9.77590716901408	9.1982296056338	8.07165015492958	9.55221479577465	9.94587876760563	6.78834564084507	8.67511828169014	8.7357116971831	8.78919929577465	8.52214857746479	9.43519035915493	7.97206616197183	7.56249544366197
MYEOV	6.29649094366197	6.81846683098592	6.03108861971831	6.38328135211268	5.98360324647887	5.98518516197183	6.58193501408451	5.96548297183099	6.3849266443662	7.82112675352113	6.04618476056338	6.1747559084507	6.18125747183099	7.46301377464789	6.44163085915493	6.10473675352113	8.22366868309859	5.89556593661972	6.40416452816901	8.22013082394366	5.94866040140845	7.43489377464789	5.84034991549296	6.48150803521127	5.79725927464789	6.18670508450704	5.68566303521127	6.07139233450704	7.93769941549296	6.35580672535211	6.69803576056338	5.95070169366197	6.39018997887324	6.56333576056338	6.11192202112676	6.2687473028169	6.05617236619718	5.94388466901408	6.06787141901408	7.98049907042254	6.66621478873239	6.13656398239437	7.10998383802817	6.34029482042254	7.01128542253521	6.9455476971831	6.12350794366197	5.83515010915493	6.00644411267606
NCL	6.47327814788732	6.89845871830986	6.26234262676056	6.88405608450704	7.00434186619718	6.75054856338028	6.47720954225352	6.987793	6.69831426760563	7.43415409859155	6.91420950704225	6.83477179577465	8.08105195070423	8.20280512676056	7.26532866197183	7.47791428873239	6.82778584507042	7.75268823943662	7.92261393661972	7.55515370422535	8.19207103521127	7.93807043661972	8.14850762676056	7.55845452816901	8.03438733098591	7.47754756338028	8.05612634507042	6.96833185915493	7.34411087323944	7.46196306338028	7.43838363380282	7.05817233098592	7.09559611267606	7.93656138028169	7.34065538732394	7.74082998591549	7.2958289084507	7.79987227464789	7.65147308450704	7.10467468309859	7.3802756971831	6.8821119084507	6.14688329577465	6.16844048591549	6.46300023239437	7.57979112676056	6.83446121126761	6.27120944014085	6.55278304225352
NDUFA3	6.97088636619718	6.38526142957747	6.15411296478873	6.57072151408451	6.73628042253521	6.86439901408451	7.11744066901408	6.95338693661972	6.93661294366197	6.1084839084507	6.55547661267606	6.3859483028169	6.69860302816901	6.35117352816901	6.41306427464789	7.00828933802817	6.5454235915493	7.18909101408451	6.89713788028169	6.55029657746479	6.78253107042254	6.72845883098592	6.48163936267606	6.58460049295775	6.53347038732394	6.53102492253521	6.11699916901408	6.58678492253521	6.02839067605634	5.94362328169014	6.44013564788732	6.12445398943662	6.3989518943662	6.1861519084507	6.02231708450704	6.04795567605634	6.16150496478873	6.60134577464789	6.93467948591549	6.61106172535211	5.90473286971831	6.59391383802817	6.29610519366197	6.56279221126761	6.26049208098592	6.05208885915493	6.31812464084507	6.67164647183099	6.49064892253521
NFIA	7.52865845774648	6.84050794366197	6.73096483098592	7.53369877464789	7.35996711267606	7.2415716971831	7.48281366197183	6.6019313028169	8.48788013380282	9.27462078873239	6.92909757746479	7.39013607746479	6.22081051408451	8.79355320422535	8.35258176760563	8.20793765492958	8.69148262676056	8.44683040140845	7.89664869014084	7.86554486619718	9.47440301408451	8.03174407746479	8.17154577464789	7.7559734084507	7.07618807746479	7.89702402112676	7.96522297887324	7.70774182394366	7.6038508943662	8.63630283802817	9.51860754929577	9.50565486619718	7.05245863380282	7.2240116056338	7.58886566197183	7.08123708450704	7.01161086619718	8.3808601056338	7.93807043661972	7.14848051408451	8.51793154225352	6.13408295070422	7.03875020422535	8.33138209859155	8.2213256971831	8.56438614788732	8.82875493661972	6.33144732746479	7.37993349295775
NSUN6	6.83064723239437	7.11063847887324	6.13363484507042	6.11341684507042	7.33200028873239	5.96650417605634	6.8739273943662	6.44613555633803	6.20456412676056	6.47127443661972	6.90169667605634	6.66590182394366	7.08388021830986	6.20581151408451	6.74223338028169	6.63953826760563	6.46263164788732	6.64886735211268	7.19510095070423	7.37610469014084	7.70591566901408	6.73507832394366	6.69421974647887	7.4077633943662	6.81345533098592	7.47964444366197	6.9553245	7.06544525352113	6.36745061971831	7.45021495774648	6.30033351760563	6.17192607746479	7.3722249084507	6.75714568309859	7.0046941971831	6.35558173591549	6.59698347183099	7.38271432394366	6.98031608450704	5.50364766901408	6.207577	6.50350864084507	5.98141083098592	6.15544426408451	6.39872470422535	6.04889308450704	5.9185181443662	5.83084335915493	5.98700369014085
NUCKS1	8.23766630985915	7.75561618309859	7.56285276760563	7.39864745070423	7.53262726760563	7.76152772535211	8.10088102112676	8.26450588028169	9.06140766197183	8.69630947183099	8.83760944366197	7.89550361971831	8.75268472535211	7.88829017605634	9.00808227464789	9.39534824647887	8.47386884507042	9.22615461971831	8.53654702816901	7.13586726056338	8.33621824647887	8.58314923943662	8.48664888732394	9.26472592957746	8.25889059859155	8.07560192253521	7.65959857042253	8.63462138732394	8.09440497887324	8.30385714084507	7.8811889084507	7.6632670915493	7.90189671126761	7.21992342957746	7.76263490140845	7.68791895070423	7.31342672535211	7.99982328873239	7.83300416197183	8.23051326056338	7.19647957042254	7.37575566197183	7.37785104929577	7.73263805633803	7.6318796056338	6.49968871830986	8.61320155633803	6.98647457042254	7.52833086619718
NUDT1	8.19447745774648	9.51049520422535	6.78253107042254	9.10336959859155	8.59330971830986	9.31393618309859	9.88251469014084	9.73338151408451	9.33261833802817	8.84375457042253	9.66139414084507	9.31546547887324	6.97805190140845	7.64305034507042	9.43362155633803	7.16709605633803	8.5861046971831	9.57135728169014	9.17001291549296	7.74489304929577	8.45579145070423	9.48185234507042	9.36148806338028	8.97690229577465	7.1664048028169	8.47181135211268	8.51875719014084	6.66651583098592	8.64437209859155	7.71242997183099	9.32551134507042	8.42155633098591	8.62901602112676	8.23290243661972	8.84465554929577	8.51708665492958	8.53236164788732	8.70106472535211	9.1118826971831	9.22805876760563	8.9325918028169	9.48078874647887	9.01211927464789	9.25333487323944	9.45148455633803	8.43539071126761	6.45801587323944	6.26299502816901	8.73954107042253
NUP107	8.65250979577465	11.0695675915493	10.0433796760563	8.83498624647887	8.82431061267606	9.23292651408451	9.17580421830986	9.03755623239437	8.98885545070423	8.86107405633803	9.8681744084507	9.34516864788732	9.99246147183099	9.57737261971831	9.60568264788732	9.70604730985916	9.19285073943662	9.62043594366197	8.94900328169014	8.70106472535211	8.96129687323944	9.24383728873239	9.12456054225352	8.95313256338028	9.67851254225352	9.0609366056338	9.40402271830986	9.16954858450704	9.62882611971831	8.65932082394366	9.29647507042253	8.77825773239437	9.61331321126761	9.18406415492958	9.23145890140845	9.32246661971831	9.36668164084507	9.23538726760563	8.33419723239437	8.40744785211268	8.50025123239437	8.82212004929577	8.65514308450704	8.01139970422535	8.15936503521127	7.99100111267606	8.81625671126761	8.24449406338028	8.64178575352113
NUP155	8.60340455633803	8.66960502112676	9.97514227464789	9.43153354929578	8.17746111267606	9.01527514788732	9.37807540140845	8.37566968309859	8.57795630985916	8.43499148591549	9.20213797183099	9.50127593661972	8.82076533802817	9.38418375352113	9.62262007042253	8.23251766197183	7.96256957042254	5.58302333098592	8.36451235211268	8.55719684507042	7.88904492957746	9.6722510915493	8.20355882394366	9.13453587323944	8.86941534507042	8.66659196478873	8.44108421830986	8.54959914084507	8.51622966197183	8.48703963380282	8.63754235211268	8.10974294366197	8.71273640140845	8.71884194366197	8.66448035211268	9.18745991549296	8.33867326056338	8.4672423943662	7.88534485211268	9.90778178873239	8.34824698591549	6.34573878873239	9.59978335915493	8.83888263380282	6.82430357746479	8.13838632394366	9.41025076760563	8.67088359859155	8.74477573943662
NUSAP1	8.40584338028169	9.18551395070422	7.89550361971831	9.35893542253521	7.88643214788732	9.88879659859155	9.89324566901409	9.45305871830986	7.36209811267606	8.47094321830986	7.47791428873239	8.50822007746479	9.09208226056338	8.98011995070422	8.72396962676056	7.84795675352113	8.18214528873239	8.39206327464789	7.3054229084507	8.15348876056338	7.39117794366197	9.94272326056338	9.5002123943662	9.3538153943662	8.34311824647887	8.31678931690141	9.80619426056338	9.78618121126761	9.27413218309859	7.52467083802817	9.52131831690141	7.29895666901408	9.21680628873239	7.88044242253521	9.78015932394366	9.38264051408451	7.88984670422535	8.9847183028169	7.92183613380282	9.18648492957746	9.39989163380282	8.69413844366197	9.67281795070422	9.21488732394366	9.17824388732394	9.21925635915493	9.07457781690141	8.36374147183099	9.13166677464789
OS9	6.89202726760563	7.0418551971831	6.72276004929577	6.99730983098592	7.09164621830986	7.40112707746479	6.66855022535211	6.9170916971831	6.84775569014085	7.68757202816901	6.63437390140845	7.24779142253521	6.93270417605634	7.17044461267606	6.87077228169014	6.73449635915493	6.98260033098592	6.86866989084507	7.24326801408451	7.83939052112676	7.75232419014085	6.72999542253521	7.28478752816901	7.5519274084507	7.22961641549296	7.28478752816901	7.25811627464789	6.92397641549296	6.97805190140845	7.31273357042254	7.09061450704225	7.30338902112676	7.08388021830986	6.74934126760563	7.35185787323944	7.21369626056338	6.4784578943662	7.1012535915493	7.44632348591549	6.56387754225352	6.87044242957746	7.28752871830986	7.36209811267606	6.89302349295775	7.15966426056338	6.91201780985915	6.74572604225352	7.55955288732394	7.30235135211268
PARD6B	6.15747905633803	6.14204263380282	6.15149393661972	6.70722046478873	6.2552949084507	6.10973091549296	6.0574351971831	6.55842071126761	6.06471673943662	6.34239720422535	6.13872146478873	6.3600633028169	6.33881531338028	6.12491765492958	6.3002305915493	6.09369461267606	6.40615518309859	6.10253694366197	5.90361385915493	6.03871497887324	6.12958292253521	5.95636294366197	6.2467825	6.45872427464789	6.10635661971831	5.97607496478873	5.95619940140845	6.03155431690141	6.10437709859155	6.31582817605634	6.19606812676056	6.02152184507042	6.20267326056338	6.16946163380282	6.19466107042254	5.8435505915493	6.21452983802817	6.12932678873239	6.26338090140845	6.44867666197183	5.98300117957746	5.94397792253521	6.05929797535211	6.01674521126761	5.95459673943662	6.0700391056338	5.94682251408451	6.42122757042254	6.30724325352113
PDS5B	8.2986566056338	9.82336088732394	7.8277793943662	7.77861872535211	7.78383149295775	8.01719197887324	8.41116666901408	7.87818938732394	8.33057947887324	8.14572251408451	7.8020995	8.0440305915493	8.8109646056338	8.45950768309859	7.69388562676056	8.83233393661972	7.64154679577465	7.98204719014084	8.54626275352113	7.85915904225352	7.96370371830986	7.67099324647887	8.18256996478873	7.65331491549296	8.1210091971831	7.9594628943662	8.18413536619718	7.73226834507042	7.74673074647887	8.42193614084507	8.01411145774648	8.35417269014085	8.00321526760563	8.21385219014084	8.05022506338028	7.85315676056338	7.20955366197183	8.09861031690141	7.27557554929577	8.239235	7.94884894366197	8.56983492253521	7.86033101408451	7.82480359859155	7.87516385211268	7.69751357746479	8.3406751056338	7.69499707746479	7.39578746478873
PDZK1IP1	5.6791663028169	5.79644975704225	6.01439478169014	7.82406316197183	5.81881856690141	6.94940898591549	5.68078820422535	5.67820149295775	5.74808576760563	6.72154373239437	5.55575391549296	5.98959320774648	5.65026832394366	8.93301987323944	9.5598859084507	5.92477817957746	6.02839067605634	6.64059709859155	5.70587915140845	5.85221477816901	5.65381011267606	6.1355456056338	7.4591096971831	5.53722132394366	5.84954767605634	5.96870586619718	5.56386428521127	5.63836972535211	6.82277708450704	8.73262690140845	6.48934685211268	6.83920721830986	5.70182581690141	5.97045384507042	6.6557779084507	5.97172901760563	9.29946713380282	5.86089430633803	5.50123648239437	8.56438614788732	8.61577761267606	5.64007408450704	5.49451818661972	5.83782167253521	5.91139725	7.60062244366197	6.36212912323944	5.7671936584507	5.85918570070423
PER2	8.72914621126761	8.25214135211268	7.74489304929577	7.96902186619718	9.14798666197183	8.37449923943662	8.08295243661972	9.11750366197183	8.74085338732394	9.86388906338028	8.90513513380282	7.78877042957746	7.54187031690141	9.48078874647887	8.81489327464789	8.72355523943662	9.54947573239437	9.23095473239437	8.71186616901409	8.44067680985916	9.44934199295775	8.22927799295775	8.88757354929577	8.29385604225352	8.70582140140845	9.01258745774648	9.41756545070423	8.0444213943662	9.25978963380282	9.44511766197183	9.31596736619718	9.90528502112676	9.49640864084507	9.5658939084507	9.49315768309859	8.95537882394366	9.2910365	9.99730397183099	8.74746516901408	8.82297252112676	9.82025552112676	7.9267893943662	8.11793611971831	8.60135557746479	8.99393509859155	9.22371797887324	8.98840295070423	7.66916554929577	7.60062244366197
PFDN4	7.16778216901408	6.92074748591549	7.12613961267606	6.63464672535211	7.03673191549296	6.59810853521127	7.17453846478873	7.08695469014085	7.79177037323944	6.93467948591549	7.07412748591549	7.27867490140845	7.57979112676056	6.2381558943662	6.31995317957746	7.80323344366197	6.50477947183099	6.44443792957746	7.50276332394366	7.0241233028169	7.0418551971831	8.09897953521127	6.53589735915493	7.36209811267606	6.77164105633803	6.90169667605634	6.78372324647887	6.82001607042254	6.9871351971831	6.24314382746479	6.57505834507042	6.76439753521127	7.08488508450704	7.18736892957746	6.34008579577465	6.96216164084507	6.94523473943662	7.49746615492958	6.61437875352113	7.09296412676056	6.47448335211268	6.67614866197183	6.64713635915493	6.73628042253521	6.14446725352113	6.3803619084507	6.53456190140845	7.40359433802817	6.75987329577465
PMEPA1	7.16001629577465	9.22371797887324	7.60639859859155	9.3729338028169	7.56714920422535	8.02331314788732	7.79842383802817	8.2700876971831	7.56172942957746	9.86880469014084	9.23788323239437	9.84770862676056	6.35298475704225	9.24233421126761	9.89006643661972	7.48281366197183	8.15897678169014	9.88564583802817	7.03442383098592	6.37115290140845	7.32959695070423	8.54199471830986	7.21754362676056	7.41729598591549	6.34753621830986	7.21822969014084	7.91731999295775	9.83382271830986	9.81042517605634	6.63549826760563	9.84770862676056	5.95767187323944	7.55588737323944	9.1349846971831	8.09935752816901	6.85121540140845	7.5268563028169	8.13184111971831	7.46091509859155	7.46869868309859	8.58652976056338	6.36379071830986	9.20213797183099	7.8740638943662	7.57117307042254	6.22688031690141	9.55167182394366	7.95033733802817	8.22328491549296
POLR2I	9.39634104225352	9.98725126056338	9.43572202112676	9.61881130985915	9.94334917605634	10.5774151126761	10.5133582464789	9.61881130985915	9.76356797183099	9.47652100704225	10.2008415140845	10.0142005774648	9.8812546971831	9.6095054084507	10.2488571056338	10.5133582464789	9.33459636619718	10.5385533943662	9.85720378169014	9.13547576056338	9.52883135915493	10.7327647464789	10.0110020633803	10.1232522816901	9.94397324647887	9.48403273943662	9.44511766197183	10.5420557112676	9.64188069014084	9.46589513380282	9.55167182394366	9.63678186619718	9.66255048591549	9.6384811056338	9.73338151408451	9.46801738732394	9.57515062676056	10.3367852112676	10.4279311197183	10.1360752746479	9.45148455633803	10.396991971831	9.36046154929577	10.1096285070423	9.66995223943662	9.67281795070422	9.95935635915493	11.5832139647887	10.1274236267606
PPP1CB	6.5983750915493	9.45836497887324	6.41785202112676	9.40145186619718	9.29053434507042	6.76627292253521	6.5769508943662	6.79472274647887	9.69510615492958	6.62536495070422	6.45777078873239	6.6430768943662	6.82399715492958	9.94397324647887	9.64812818309859	9.64300328169014	9.39788270422535	9.65793453521127	7.15390188028169	9.84110345774648	7.02479196478873	8.94992388028169	9.82583376760563	6.75116707042254	9.57080497183099	6.15303258450704	6.12215768309859	9.71351788732394	9.78800000704225	6.64085737323944	9.66370505633803	6.21710061971831	6.51134841901408	6.16871304929577	9.88315366197183	9.99650114084507	9.89452090140845	6.02918708450704	9.46909666901408	9.47862346478873	9.3538153943662	8.97414332394366	8.78172520422535	9.1767808028169	8.7145067112676	5.88890990492958	9.55111742253521	9.83075695774648	9.86633308450704
PPP1R16A	9.0085486971831	7.25883778169014	7.71395408450704	7.7233973943662	8.50865709859155	7.34627015492958	7.93733595070423	8.33098512676056	8.44108421830986	8.26685926760563	8.6811383028169	7.6340936971831	8.53066622535211	8.21108679577465	9.38468697887324	8.87470442253521	8.63332073943662	9.17099977464789	8.03941702112676	8.34466606338028	8.35536385211268	9.61499146478873	7.97551676056338	8.98376212676056	8.41157783098592	8.76005328873239	9.17199693661972	9.38468697887324	9.08219213380282	8.78831263380282	8.46682655633803	8.13337802112676	9.08641377464789	9.20070178873239	8.59750790140845	9.0468826971831	8.50448042957746	9.08833045774648	9.00539900704225	8.30148363380282	7.96256957042254	7.39117794366197	6.84617227464789	7.65885372535211	8.20123669014085	7.07379367605634	7.00302229577465	7.52939638028169	8.40499998591549
PPP3CA	8.21783001408451	7.26813447887324	6.86472255633803	7.51199192957746	7.19242833098592	7.29688745774648	7.8404509084507	7.56212144366197	7.66361833802817	8.20008150704225	6.96610058450704	7.79916558450704	6.90232535211268	7.6407723028169	7.27591252112676	6.72789045070423	7.6724655915493	6.96610058450704	8.25093061971831	7.75232419014085	7.67906717605634	6.78223222535211	7.56788602816901	7.40005175352113	7.3722249084507	7.6994068943662	6.93367405633803	7.50590615492958	7.27427545070423	7.58048636619718	7.49286175352113	8.3192389084507	7.64598466901408	6.79017067605634	7.35010661267606	6.99211718309859	7.14516023943662	6.80732592253521	6.97870519014085	7.59802596478873	6.89397111267606	6.79077370422535	7.36977499295775	6.98161887323944	7.38938252112676	7.09960482394366	7.4487930915493	6.70120240140845	7.10060502816901
PRDM1	9.82025552112676	6.50687614084507	9.41077402112676	7.26778471830986	8.00170850704225	7.76936649295775	8.29146513380282	7.91695675352113	8.27341516197183	9.68422631690141	8.43459035211268	9.14990446478873	7.12579470422535	8.82076533802817	9.61006567605634	7.98477771830986	8.89436325352113	8.06312496478873	7.65002299295775	8.30268547183099	7.19719353521127	8.01642181690141	9.47810519014084	8.14192471830986	7.3185371056338	9.23145890140845	8.84204007042253	9.4118508943662	6.95072698591549	9.60350562676056	7.13786454929577	8.55213158450704	7.70918585915493	8.17863385211268	8.74300941549296	8.99947255633803	7.23626495774648	8.63796475352113	7.92486458450704	9.35076333098591	8.92271332394366	7.4077633943662	9.71873804225352	8.87643557042253	8.08831430985916	9.6510276971831	9.50294879577465	9.1330808028169	8.4969169084507
PTTG1	8.69716999295775	9.0539841056338	8.74128586619718	9.25478345774648	9.16769204225352	8.92088985211268	9.89006643661972	9.88503104929577	9.36148806338028	9.10007670422535	9.58291748591549	9.18895378169014	9.71873804225352	12.5304005140845	9.96391622535211	9.36458614084507	8.2676788028169	9.43311754225352	8.62086548591549	8.40540916197183	7.31616026056338	9.90027940140845	9.38264051408451	9.17392987323944	9.85601669014084	8.87643557042253	8.70839909859155	9.00225062676056	9.65793453521127	8.14572251408451	8.72482792253521	7.57083150704225	9.57297681690141	8.85317524647887	9.11657109859155	9.94587876760563	9.52024800704225	9.07366968309859	8.62813896478873	9.36306771126761	9.11234935211268	9.42220461267606	9.08975164084507	9.09159319014084	9.85842976056338	9.69281461267606	11.5796633873239	9.56644076056338	9.66712735211268
PYGL	11.5960174577465	11.3169954507042	6.87170576760563	10.7726611056338	10.7274357816901	8.45375965492958	10.244636056338	9.4909788943662	10.1388303169014	10.2021708802817	10.2354606056338	10.3429804366197	9.5533311056338	10.4407344577465	10.7327647464789	9.25627585211268	9.42948847887324	7.77898525352113	9.02213580985915	11.5927908450704	9.0157441056338	7.8371319084507	9.46855806338028	10.1443504084507	8.16131783802817	10.7107404647887	8.8358601056338	12.2718908591549	9.94208951408451	9.35125070422535	9.6996801056338	8.02639785915493	7.77745628873239	8.32406720422535	10.0700209859155	9.38570184507042	8.03862723239437	8.72482792253521	9.66139414084507	10.2209860633803	10.0537550915493	9.52776471126761	9.43776509154929	8.72270278169014	10.3617156549296	9.47756435211268	9.9497145915493	8.88086815492958	8.09557927464789
RAB1A	8.52214857746479	8.83673046478873	8.38644771126761	8.28751942957746	8.42929250704225	8.99620847183099	8.62260856338028	8.95313256338028	8.5537808943662	8.60675870422535	8.18692276760563	8.34350453521127	9.39685163380282	8.32729380985915	8.01488303521127	8.61451334507042	8.41157783098592	8.18969549295775	8.83760944366197	8.62599691549296	8.44887393661972	8.26006676056338	8.21621969014084	8.42115417605634	8.5136828943662	8.46441818309859	8.5053034084507	8.40254080985915	7.99519607042254	8.72054624647887	8.2043576971831	8.87340758450704	9.14941948591549	8.78129450704225	8.70151681690141	8.75400216901408	8.51708665492958	9.21246242957747	8.21581057042254	7.93733595070423	8.3406751056338	8.11560319014085	8.30346552112676	8.21621969014084	7.5095183028169	8.31596704225352	7.84530729577465	8.52387902816901	8.70537419014084
RAB21	9.75259500704225	11.1953158098592	9.22421153521127	9.29250361267606	8.86549646478873	8.98560479577465	9.22171545070423	9.38367283802817	9.38264051408451	9.35125070422535	8.64740605633803	8.87119464084507	8.87688922535211	9.22421153521127	8.89974673943662	9.41130907042253	8.76527718309859	8.57111991549296	9.56319102816901	9.33657849295775	9.56425583098592	9.38873205633803	8.93572894366197	9.33459636619718	8.79267753521127	9.68768796478873	9.2403695915493	9.36046154929577	9.27164838028169	8.82875493661972	9.2795206056338	9.03475007746479	9.25179187323944	9.06374497887324	9.32856999295775	8.67939915492958	9.36873368309859	9.62369902816901	8.38401179577465	9.29004561267606	9.28752201408451	9.41704986619718	9.42482395070422	8.83144321830986	8.47919785211268	9.08737996478873	9.5598859084507	8.50739914084507	9.16337642253521
RAB38	9.85303878169014	6.42216221126761	7.22126080985915	10.1654879507042	8.68455540140845	8.07046834507042	8.84736828169014	8.54157914084507	7.3701204084507	8.67088359859155	7.64191861971831	9.16627014788732	8.3370366971831	9.8681744084507	10.9445776760563	7.41161561971831	8.14810426056338	6.33195622535211	9.92471702112676	9.95291430985916	8.79311690140845	5.80779910211268	8.39246407746479	8.68933556338028	8.8176025915493	8.94807776056338	7.00701475352113	9.00361003521127	10.4916129225352	8.52766311267606	8.65889335915493	6.83604676056338	7.5870403943662	9.48510966197183	8.22170616901408	8.48331652112676	9.33510862676056	8.30307904929577	9.05581842957747	6.95467368309859	8.46318091549296	8.45784361267606	7.46266485915493	6.95007122535211	11.3956198239437	8.50362217605634	9.58948335915493	6.49945423943662	6.80790532394366
RBBP5	8.31320650704225	7.67282275352113	7.28618026056338	7.98518666901408	7.75008065492958	8.21661452112676	7.95640196478873	7.3879755915493	7.8371319084507	6.65523400704225	6.07149274295775	6.96117007042254	6.75896109859155	7.29688745774648	7.55444981690141	7.66840245070423	7.93163214084507	7.85541920422535	7.687174	8.01719197887324	7.52793979577465	8.2604551971831	7.001975	7.34030969014085	7.55552987323944	7.84641980985915	7.8382695	7.1332406056338	7.76599497183099	8.28067784507042	7.12212811971831	7.38271432394366	8.21783001408451	7.81816133098592	7.32788792957746	7.55845452816901	7.70442306338028	8.03098575352113	7.60602821126761	7.21266881690141	7.61404206338028	8.02751692957746	7.8490868943662	7.20265981690141	8.19169626760563	7.61190055633803	8.01680042957747	6.84902907746479	7.55008052112676
RBM8A	6.28188770422535	5.91114765492958	6.10787728169014	6.12543620422535	5.8874123943662	5.97812042253521	5.8469698943662	5.80371311971831	6.0521793028169	6.03974502464789	6.52562971830986	6.01568645070422	5.92873688732394	5.83788292957746	5.91177427816901	5.94579873239437	5.72686772887324	6.00576666901408	6.50820347183099	6.63327023943662	5.71941895070423	5.96984023943662	5.73438805633803	6.20072728521127	6.32007016197183	6.45029249295775	6.02894842957746	5.69154213380282	6.09167368309859	6.11630902112676	5.86436452816901	5.84037828521127	6.36366223943662	6.17659681690141	5.86299015492958	5.83883181690141	5.91093058450704	6.17854057746479	6.05276969014085	5.98058388028169	6.11581151408451	5.85906499647887	5.76756096478873	5.97749841549296	6.00209350704225	5.86085762676056	6.19512679929577	6.02354208450704	6.09892136619718
RHOV	6.02843332394366	6.11330690140845	5.75340289084507	6.10247711971831	5.91552270422535	6.18647964084507	6.23253983098592	6.01019035915493	6.04126038028169	7.10733540140845	6.25711503521127	7.12313152816901	6.73950422535211	6.79750081690141	6.70264890140845	6.28080180985915	6.6163918028169	6.13381668309859	6.67979299295775	7.79213451408451	6.07632167253521	5.94174220422535	6.50582395070423	6.12693157042253	6.5235586056338	6.1375640915493	6.18944359859155	6.03716684507042	7.20685678169014	6.95723478169014	6.05784695774648	5.74108678873239	6.4956000915493	5.6916679471831	6.54327351408451	5.86603399295775	5.98046804929577	5.6697874471831	6.50767785211268	5.74464192253521	6.46808724295775	6.68125645774648	5.54729607746479	5.60606787323944	5.96225209859155	5.84096035211268	6.12830488380282	5.9800099084507	6.66502395774648
RIN2	10.2460596901408	9.64524941549296	9.98792248591549	8.98283976760563	9.86694072535211	10.0838892887324	10.3662258309859	8.97094647183099	9.36359371830986	10.6410359929577	10.0165424295775	10.2473997183099	9.15426529577465	10.4714857042254	10.3111683873239	9.22371797887324	9.62599902816901	8.11911557746479	10.0338672746479	9.29794999295775	10.3525381971831	8.9594701056338	9.40402271830986	10.1791730070423	7.50520593661972	9.43830833098592	9.5620783028169	10.5892557887324	10.8445892605634	10.2021708802817	9.86880469014084	9.94021816901408	9.45461428169014	9.88503104929577	9.42220461267606	9.48025107746479	9.20118837323944	10.872176556338	8.77955477464789	8.89388548591549	9.15711191549296	8.92670035915493	10.9851711901408	9.76947524647887	10.3492206549296	10.2312346971831	10.4218637183099	9.63227181690141	9.96852455633803
RIT1	7.56101349295775	7.30750485211268	7.43451611267606	8.00321526760563	7.1254318943662	7.7186673943662	7.51706671126761	7.08291498591549	7.13553023239437	7.29274740140845	7.21856992957747	6.81033732394366	7.49320123943662	7.11744066901408	7.1123335915493	7.20198203521127	7.02544552816901	6.44091303521127	8.04365557746479	7.88343519014084	7.47861152112676	7.78723973943662	7.17486156338028	7.3368525	7.138494	7.41767500704225	7.40636819014084	7.25988323239437	7.97783833098592	7.48953536619718	7.59288536619718	6.93203335915493	7.93088664084507	7.34447536619718	7.45838878873239	7.93088664084507	7.02144740140845	7.04352585211268	6.6500436971831	6.93595019014085	7.34591145070423	7.01650916901408	7.19786147183099	7.72748588732394	7.5055605915493	7.47650773943662	7.38411882394366	7.8277793943662	6.66678190140845
RNF2	5.93745871478873	5.8505688943662	5.97573294366197	6.22943795070423	5.90273980985916	5.8063755	6.03871497887324	5.9141744471831	5.83900053521127	5.87455484859155	5.75133095070423	5.94461695774648	5.74943354577465	5.94555507394366	5.60937979577465	6.59999456338028	6.06736928169014	5.95476108450704	6.44981452816901	5.84334445070423	6.11300799295775	5.79698334507042	5.71689891549296	5.84087615492958	5.89029115492958	6.01422736267606	6.1178609471831	5.80337402464789	6.0209608415493	5.78803223239437	5.92940336619718	5.90657785211268	6.31943842957747	5.75032744366197	5.91815971126761	5.97078745774648	5.65759078169014	6.06752967253521	5.88040836619718	5.62141305633803	6.04908625352113	5.91275310915493	5.68497095070423	5.84878994366197	5.78595488732394	5.86977687323944	5.81276005985915	5.59986434859155	5.74556438028169
RPA3	10.0987681971831	11.3119024788732	11.0911981549296	10.5116171267606	10.2180402464789	11.6122411971831	11.5223211126761	10.5285223943662	9.54735516197183	10.2297914295775	9.70775692957747	11.0284032605634	10.7196936760563	12.4197599014085	11.0672483380282	10.3398973450704	9.95035841549296	11.1953158098592	10.3509406619718	10.1682400070423	9.61442314084507	10.8385897042254	10.8007860492958	10.7574128309859	11.5513798591549	9.87501287323944	10.5979967042254	11.0868352253521	10.4075431338028	10.1150536126761	10.7289954507042	9.74628452112676	10.545278528169	10.0743952676056	10.5790406267606	10.121893584507	10.2990631619718	10.8405794366197	9.78015932394366	11.4913110915493	10.4697497183099	11.8338549084507	10.5840099859155	11.0419318028169	11.920688915493	10.3602602957746	10.9319618732394	12.011229528169	11.2726363873239
RREB1	7.01521606338028	6.51914959859155	6.50477947183099	7.51277588028169	6.31432723943662	6.28496262676056	6.23798268309859	6.29883200704225	6.12836871126761	6.49027723943662	6.5876006971831	6.27973356338028	6.81692812676056	6.34835087323944	6.30280942957747	6.01214270070423	6.11877347887324	6.12407257394366	6.41515461971831	7.40180571126761	6.83826571830986	6.42920911267606	6.45302717605634	6.6180560915493	6.3805935	6.62062236619718	7.113655	6.28640004225352	6.88978668309859	7.17010707042254	6.74633941549296	6.53141370422535	6.92171299295775	6.92554991549296	6.82246853521127	6.62310904929577	6.43194978521127	6.75928465492958	6.41433880633803	6.390308	6.59723436619718	6.63071856338028	6.52330230985915	6.65233771126761	6.93883123943662	6.72306704929577	6.85557361971831	6.54597205633803	7.20265981690141
RRM2	6.19482790140845	6.6577568943662	6.65923514788732	6.67558226760563	5.90411213380282	7.51313221126761	7.49429646478873	5.98872299295775	6.23029632394366	6.00932606690141	6.22419286971831	5.99973144366197	6.97705087323944	7.55663585211268	7.03149429577465	5.69625436619718	5.82398459859155	6.35129782042254	5.94909031338028	6.56307257042254	5.7577490915493	6.5655041971831	6.1686451971831	6.79169712676056	6.79200761267606	5.80743092253521	6.82370570422535	6.15582277464789	6.30703423239437	6.14346947887324	7.00828933802817	5.95937621830986	7.04886114084507	6.26291363732394	6.48339211267606	6.25879470070423	6.24616860211268	6.46202786619718	5.92664386619718	7.28582646478873	7.55336868309859	6.68730167605634	6.50767785211268	6.57182690140845	7.1535634084507	6.58272114788732	8.19447745774648	7.03344891549296	6.58918800704225
RRP15	9.28752201408451	8.69716999295775	8.31678931690141	9.07886847183099	9.04596486619718	9.27413218309859	9.53533059859155	8.24887927464789	8.59199276760563	8.15699379577465	7.56390623239437	7.57979112676056	8.74169599295775	9.25230790140845	8.05573628873239	7.83676942253521	8.59115656338028	8.23804279577465	10.0619060633803	9.14704831690141	8.0110023028169	9.72401248591549	8.37806565492958	8.38602509859155	9.16049258450704	9.34722020422535	9.19578100704225	8.31678931690141	9.07742566197183	9.04876547183099	8.98193775352113	8.30628495774648	9.05487972535211	9.21536258450704	8.54917759859155	9.11419906338028	9.34671634507042	9.50886161267606	7.95145920422535	8.56396004225352	8.83716371126761	8.9168656971831	8.54582130985916	8.79355320422535	9.10951095774648	8.43988333802817	9.46909666901408	9.2403695915493	8.87733033802817
RSRC1	7.99369851408451	8.03174407746479	9.18895378169014	8.48624207746479	7.30783953521127	8.38360938028169	8.33543900704225	7.88458946478873	8.15936503521127	7.70118388732394	6.99303159859155	7.51891871830986	8.20832359154929	7.95297752112676	8.09134193661972	6.9527496971831	7.03875020422535	7.66584333098592	7.51350070422535	7.75670734507042	6.91875864788732	8.12718249295775	7.62394454929577	7.54511552112676	8.0286528028169	8.12449096478873	7.04855064788732	7.26291009859155	8.04253959859155	7.43838363380282	7.94544599295775	7.00503557042254	8.31964052816901	7.84345816197183	7.90780146478873	8.1306686056338	7.65556445070423	7.77710465492958	6.9615001971831	8.40584338028169	7.92410923239437	8.45334802816901	7.97470014788732	7.69976817605634	8.94628370422535	7.48068606338028	9.29599749295775	8.98423047183099	8.37687942957746
RWDD1	5.99269816197183	5.95275668661972	5.77890845774648	6.21877572183099	5.81554337676056	6.05306914788732	6.28012586619718	5.98571702112676	5.66031659859155	5.83238251760563	5.80436753521127	6.05879093661972	6.31645267605634	5.80381683802817	5.89446587323944	5.72329147887324	6.12402020422535	5.88381792253521	6.54062671830986	5.9654098028169	5.75810571830986	5.61396238732394	5.80012075	5.93514920070423	5.9586649612676	5.85557355633803	6.02703713732394	5.84121114084507	5.94323966197183	6.09245659859155	5.89340366549296	6.1629436056338	6.07890389788732	6.19182768309859	5.91307342605634	5.8150470915493	5.68700191549296	6.00687994014084	5.91024345774648	6.00287419366197	6.47276603521127	5.92946173943662	5.96261219014085	5.97509085915493	5.69000678169014	5.90773540140845	6.12191067253521	6.49968871830986	6.27822778873239
S100A14	5.55214845774648	7.20408681690141	6.42800224647887	9.29448975352113	5.86933745070423	8.56312949295775	9.47336168309859	5.6232571056338	6.84713076760563	8.74613279577465	8.13999227464789	8.74256292957747	6.80610969014085	8.70151681690141	9.08360826056338	7.58413988732394	8.43169248591549	9.37450779577465	6.10904214788732	6.90944454929577	6.7625906056338	8.84246249295775	6.38113591549296	8.91641230985915	7.09724617605634	8.23327683802817	6.61356956338028	7.1467835	9.29844638732394	6.47621818309859	7.00797092957747	6.01461073943662	6.31995317957746	6.45753164084507	6.0106830915493	9.27802374647887	7.49213197887324	6.57534919014085	6.71366194366197	8.25011985211268	8.94992388028169	5.91610805633803	5.6132111056338	6.72668733802817	5.71148620070423	6.54357417605634	8.24210055633803	8.8358601056338	5.78671892605634
S100A16	8.85228723943662	10.3602602957746	9.57905149295775	11.7626763169014	9.64987990140845	11.1369790070423	10.9486368098592	9.34214709859155	11.2674654225352	10.5706216197183	10.9198753943662	11.2778054647887	7.70050095774648	11.1977570774648	11.0217322112676	10.4109030140845	9.9777890915493	10.8700228309859	9.62043594366197	10.2888259295775	9.94145057042254	10.2268341760563	9.31798137323944	10.0686751760563	7.44409602112676	9.5615435915493	10.1539785070423	10.4980772816901	11.190280971831	9.65442652816901	10.4232886197183	8.40626143661972	8.95720623239437	9.66370505633803	10.0433796760563	10.764808471831	9.1643318943662	9.83991137323944	9.88879659859155	12.2773845915493	11.5158229859155	8.65423876760563	10.6410359929577	9.5762551056338	7.76489758450704	10.983024443662	12.1539728802817	12.061549	8.82254509859155
S100A2	8.37727473239437	6.42378164084507	6.47174231690141	11.2358641267606	8.8527396056338	6.23211024295775	9.63511366901408	6.73096483098592	6.90814727464789	7.83903763380282	7.60238792957747	7.4293218943662	6.62507318309859	10.2008415140845	9.88064038028169	7.98831683802817	8.02678746478873	7.28997973239437	9.09724557746479	10.9596978239437	8.94900328169014	10.9299891478873	10.0700209859155	8.26370181690141	7.11774480985915	8.65339799295775	7.8255238943662	9.55277054929577	11.0328773309859	6.83635121126761	9.39432409859155	6.34890417957747	6.93822207746479	10.3383343380282	10.0619060633803	7.59323557746479	8.71926788732394	7.74711375352113	7.86216985915493	6.73714092253521	8.22566795070423	6.73507832394366	6.16200229929578	6.19614233098592	7.36843448591549	8.97324886619718	10.3555591971831	6.46024603521127	6.53946038380282
S100A7	5.85370224647887	5.91301610915493	11.5097469929577	9.4118508943662	5.76434252816901	7.62027205633803	6.09465469366197	5.74766800704225	5.68300072535211	6.13135681690141	9.05160173943662	12.1737743521127	5.65907634507042	6.91518835915493	13.804560056338	6.17822314788732	6.14008866901408	6.05694418309859	5.45907951408451	5.48009683802817	5.68045354577465	5.53615751760563	6.64683079577465	8.46198042253521	5.45985801408451	5.69052236619718	5.53943677112676	6.91875864788732	7.23842545070423	9.97448784507042	6.2149491584507	5.46758485915493	5.56598987323944	5.46550927464789	5.72201028873239	6.63380213380282	5.85340459507042	5.59658349295775	5.5604803943662	9.9147349084507	9.23193721830986	5.55359103873239	5.92283134507042	5.62609435915493	6.17483470774648	7.12045457042254	8.94351666901408	5.76190751056338	6.43865482394366
S100A8	6.88563920422535	10.7196936760563	14.8921874295775	14.5809982394366	8.2252660915493	12.1441018450704	11.0868352253521	11.0025264647887	7.03214380985916	11.7069686971831	12.311009556338	14.1369490070423	7.72303612676056	11.8338549084507	15.2202636197183	13.6832411478873	9.25825864084507	11.541661415493	6.59643040140845	7.92448961971831	6.04590185915493	7.5017276971831	12.1342914507042	12.0070214014085	6.95141894366197	6.33353441549296	8.84961572535211	12.8768315352113	14.8418351126761	13.7525890774648	11.5158229859155	9.21779316901408	6.04767973239437	7.55588737323944	11.7885363169014	10.7533402042254	10.9851711901408	7.95145920422535	6.82246853521127	13.0022037394366	13.2264771760563	7.99752490140845	10.1443504084507	9.55221479577465	10.747715	13.1466989859155	13.9833738521127	11.4570065	9.02402626760563
S100A9	7.57189886619718	13.0624140492958	14.6608333661972	14.7473108380282	7.99557406338028	12.6578670774648	12.3707555985915	13.522275971831	7.15320168309859	12.2442662605634	12.9911909014085	14.5463631408451	7.60496145774648	12.5723307957746	14.7473108380282	14.2160936056338	9.73982877464789	10.5185202042254	8.35140776056338	13.4117166478873	8.65640421830986	8.0775611971831	12.3352501126761	11.8078372253521	7.28788926056338	6.55057524647887	11.375377443662	13.2155707323944	14.7029012676056	14.7923168802817	12.3472336619718	9.13071614788732	8.38283675352113	12.4659409577465	13.4244733169014	14.242213556338	12.2773845915493	8.67896269014084	9.32958940140845	14.2966146760563	13.8408798802817	11.9620931126761	11.2726363873239	10.2065076619718	11.4602933380282	14.0277546971831	13.7875746056338	13.1037473661972	10.4819201549296
SAR1A	9.67963333098592	9.13643826760563	9.27315354225352	9.24782801408451	9.33459636619718	9.23538726760563	9.64075502816901	9.66769943661972	9.62599902816901	9.75144454929577	9.41288676056338	9.59114127464789	9.52883135915493	10.4648845774648	9.8737826971831	8.76877057746479	9.78317569014085	9.00225062676056	9.61442314084507	8.60217255633803	9.52617299295775	9.72226166901408	9.4118508943662	9.7205038943662	9.13214485211268	9.20752895774648	9.71351788732394	9.72168704929577	9.70142420422535	9.51375575352113	9.03196067605634	10.1150536126761	9.49859190140845	9.49315768309859	9.04408790140845	8.99118828873239	8.80520835915493	8.77051563380282	8.85450293661972	8.82789563380282	8.54074591549296	8.09785640140845	9.36458614084507	8.07315853521127	8.38007052112676	8.61235157746479	8.48085112676056	8.39447711267606	8.38644771126761
SBSN	5.85387779577465	6.03607094366197	11.2280580915493	14.0685500492958	5.7847060915493	6.46275197887324	8.23131804225352	6.60796473943662	5.94323966197183	5.66148243661972	9.40298090140845	9.35175983802817	6.1337568415493	7.23734187323944	13.6329490774648	5.7546950915493	5.75008867253521	5.82636923239437	5.74324114788732	5.72189854577465	5.61376219366197	6.03248166901408	6.24505678873239	8.08565126760563	6.48838802816901	5.75736042253521	5.60795755633803	6.64742902816901	6.16506123591549	5.84300298591549	5.96133297887324	5.69601925352113	5.80754885915493	5.84400253521127	5.6429811443662	7.16778216901408	5.90458530985916	5.74017104225352	6.25333069366197	8.4525738028169	6.75116707042254	5.69837299295775	6.06913083098592	6.19970400704225	5.94129822887324	6.86224871126761	9.78800000704225	6.00470477464789	5.87749464084507
SCCPDH	9.07836794366197	8.80921756338028	7.67542474647887	6.01256040140845	9.6095054084507	8.17389803521127	9.7175974084507	9.97912084507042	8.91460761267606	8.63926691549296	9.41604241549296	8.34745099295775	8.90558357042254	7.58668484507042	6.97284748591549	9.2114608028169	9.30745750704225	8.17072123239437	9.78618121126761	9.59817038732394	9.19530328169014	8.94807776056338	9.07457781690141	9.78921831690141	8.76832324647887	9.24383728873239	8.69019174647887	9.48938659859155	6.8726631971831	8.59330971830986	8.76656897183099	7.32162033802817	9.54947573239437	9.21729386619718	8.92180183098592	8.57493673943662	8.61235157746479	9.94272326056338	9.66769943661972	8.16094661267606	6.38394051408451	9.1019466056338	8.63502001408451	8.95537882394366	8.13608996478873	7.20717656338028	6.38526142957747	6.91778422535211	8.30028476056338
SCD	11.4697919647887	9.5735083028169	10.5352377535211	8.96129687323944	10.1567483380282	11.3442812112676	12.0990930985915	13.6832411478873	11.9579000704225	9.16862851408451	11.1229180070423	12.4135101408451	12.4012515140845	11.6330375140845	11.7401746901408	12.4197599014085	11.6296238661972	10.8996304014085	9.24931311971831	8.46237297887324	6.9757811971831	10.3692613309859	8.79530684507042	11.8493473732394	11.9245814859155	11.1612460422535	9.65329628873239	11.6429615211268	10.9100137746479	10.0551891478873	8.57155784507042	9.97645761971831	11.770489443662	9.94145057042254	10.587573	13.3084215492958	10.5517602112676	10.3309069014085	11.8078372253521	11.384003	10.9875010422535	12.1539728802817	10.7107404647887	11.3089684295775	9.71583653521127	9.87129653521127	10.688279943662	10.6015164225352	11.0045875
SCP2	7.71686085915493	6.79874050704225	6.35117352816901	6.54811004929577	7.2712103028169	6.8268290915493	6.89911150704225	7.10633036619718	7.15763941549296	6.76656134507042	6.60300638028169	6.36989402816901	6.64886735211268	6.24573882394366	5.89346347183099	6.94490627464789	6.87926221830986	6.46550016901408	7.50378403521127	7.5486741971831	6.91551083802817	6.32831194014084	6.96216164084507	7.62503122535211	7.12613961267606	7.82888177464789	7.44091371830986	6.71275007042254	6.71600095774648	8.3192389084507	6.88338046478873	6.97643077464789	8.50571557746479	7.63859104225352	6.92876824647887	7.34907333098592	6.92681278169014	7.27156635915493	7.113655	7.55515370422535	7.00766683802817	7.5812138943662	7.27019170422535	7.38271432394366	7.76599497183099	6.83826571830986	6.58863386619718	7.68197466197183	7.64893706338028
SDC4	9.74973043661972	9.96654380985916	9.93341535211268	9.0609366056338	10.2065076619718	9.4953296971831	8.58652976056338	11.3307652464789	11.1728604859155	10.6236827887324	10.5892557887324	10.0176927676056	9.68937683802817	11.1208428521127	8.48497408450704	10.0079000704225	8.74613279577465	10.7125156901408	9.73688754225352	7.9832005915493	10.213619	11.6091213661972	8.92581340140845	11.0305507816901	10.396991971831	8.97232435211268	8.95492385211268	10.1081893028169	9.83259794366197	9.20020544366197	8.78129450704225	8.51708665492958	10.0165424295775	9.85781761267606	10.2151251126761	9.94334917605634	8.68890602112676	10.244636056338	10.2845717323944	10.0250476408451	9.57905149295775	11.8261971056338	8.72828155633803	9.86206373239437	9.6510276971831	9.14273407042253	8.36730070422535	9.87562745774648	10.3217078239437
SDF2L1	10.0524461126761	10.4932315492958	10.6645233591549	10.004735	10.5116171267606	10.1750604014085	10.7495210422535	9.98940992253521	10.8952523169014	9.90653923943662	11.4515169577465	10.5588345915493	11.4634388239437	10.7308629929577	10.2649396338028	11.3900469788732	10.5979967042254	11.2753497394366	10.9465021760563	9.49370092957746	9.98656252112676	11.7961905140845	11.2805599929577	10.9465021760563	11.4368725422535	10.4502705633803	11.0397683802817	11.2332653380282	10.8785471901408	10.4916129225352	11.7809736760563	10.3080706690141	9.79891881690141	10.8996304014085	10.5858368732394	11.3089684295775	11.3442812112676	10.4423343661972	11.1681981760563	11.0153259788732	9.93528071830986	10.2008415140845	10.4997492957746	11.151147415493	10.4343378661972	10.4090707183099	10.8805499647887	11.3360955985915	9.59869728873239
SEC22B	9.26423000704225	8.94535549295775	9.2637354084507	8.45297204929578	8.97232435211268	10.0472577253521	8.90690779577465	9.6836635915493	9.4325739084507	9.20511252112676	8.89614000704225	8.60425392253521	9.25381664788732	9.18260416901408	8.46074532394366	8.83368424647887	9.11798414084507	9.10615938028169	9.57243998591549	8.80831976056338	9.24583941549296	9.89580651408451	9.40145186619718	9.19923150704225	9.1184429084507	9.2212398028169	9.21925635915493	9.09633088028169	8.87296697887324	9.27608552112676	9.54022078169014	9.36199841549296	9.47971840140845	9.23242072535211	9.40351701408451	9.52940877464789	9.21195406338028	9.05950076056338	8.27904368309859	8.88799421126761	9.12833280985915	9.01759515492958	10.059264915493	9.04408790140845	9.9917416056338	9.23888714788732	9.12033368309859	9.9886381971831	9.40092342957746
SERINC5	6.18976698943662	5.80542964788732	6.590307	6.46573123239437	5.77802190140845	6.1348881971831	6.07606430985915	6.03726270774648	6.48454421126761	5.83909807394366	6.8474353943662	6.36583115140845	5.93942472183099	6.20548342253521	5.49157514788732	6.63410583098592	7.39827876760563	5.80849702816901	5.75026511971831	6.00461485211268	6.96731291549296	5.76961252816901	6.41132033802817	6.67952857746479	6.17814880985916	6.36421521830986	6.06533199295775	6.58544511267606	6.0054380915493	6.39748234507042	5.85757416549296	6.17588735211268	6.42275499647887	6.04735694014085	6.62873338028169	7.22891145774648	6.14969914788732	6.3842781584507	6.00625606338028	5.72734149295775	6.43747606338028	6.00899270774648	6.0462738028169	5.99863200352113	6.36265699295775	6.35547266197183	5.92583362323944	6.68413763380282	6.40149981690141
SERPINB13	7.2996244084507	5.84841094366197	6.82094856338028	8.78172520422535	5.62177426760563	5.88571566901408	6.55842071126761	5.52050171126761	5.39351061267606	8.7317614084507	5.8883693028169	8.27298616901408	5.8547005915493	12.3472336619718	9.28955392957747	5.84726276056338	5.67791757746479	6.02672164084507	5.53266134859155	7.79177037323944	5.71748605633803	5.42669502816901	7.13719871830986	7.80360068309859	5.76506019014085	6.14413704929578	6.79593863380282	10.1848956971831	10.6048802394366	5.69850405633803	8.01905247183099	5.8074028028169	5.48967763732394	5.59766754929577	5.90058242253521	6.36224347887324	6.23832676760563	5.82980245070422	5.69175545774648	6.62899635211268	6.81814192253521	5.61588838028169	5.54250088028169	5.59108195422535	6.83572934507042	8.8588826971831	9.91662187323944	5.84866666901408	5.789923
SERPINB3	9.3713536056338	5.70961611971831	8.51540698591549	7.44986042253521	5.7890836584507	5.79071599295775	9.78982966901408	5.74956101408451	7.07684861267606	7.95372027464789	6.67474504225352	7.21650507042254	5.73316467957746	8.53528799295775	8.23804279577465	7.00333837323944	5.83358014788732	7.07379367605634	6.69335638732394	8.35455238028169	6.80854306338028	5.70670498591549	7.20853683802817	9.28301353521127	5.90782683098592	6.90328636619718	8.18811299295775	7.21369626056338	9.10522195070422	6.4645048943662	9.60403906338028	6.69421974647887	5.90134719366197	5.84998263380282	8.16444985915493	6.68302911971831	7.23769473943662	6.97252621830986	5.69471920422535	8.5890235	9.40245945070422	6.03129495774648	5.82602282394366	6.07584935915493	7.03442383098592	9.45892435211268	7.72122014788732	6.28983588732394	6.08911783450704
SERPINB4	7.15836430985915	5.48992401408451	6.06927374647887	7.15527072535211	5.55561774647887	5.60883527464789	7.9594628943662	5.60055852112676	5.5594748028169	8.79667914788732	5.8483606443662	5.89121182746479	5.48703162323944	9.59596047887324	9.1918826056338	5.91318370422535	5.5978974084507	5.70306877464789	5.94769360211268	8.40254080985915	5.88647962676056	5.69548202816901	9.30046133098592	7.33479049295775	5.56059446126761	5.91610805633803	6.79560984507042	8.84736828169014	10.5251236478873	6.3015321584507	10.991867915493	5.65721933450704	5.76958182746479	5.67300776760563	5.99012592957746	5.67332740140845	7.35322821830986	6.12452679577465	5.87372998591549	7.01161086619718	8.56900552816901	5.76341823943662	5.81922610211268	5.84157691549296	5.64456705633803	11.5960174577465	10.8308962112676	5.68744258802817	5.78962289084507
SERTAD4	6.50608881690141	7.95409912676056	7.52976959859155	6.32331277464789	6.82062978873239	7.00093204225352	6.90623124647887	7.15119095774648	8.46561933098592	8.72099302816901	8.35891933098592	8.72099302816901	5.96801364084507	8.0217923028169	8.32169467605634	6.89940364788732	8.00707795070423	8.01982461971831	6.81530902816901	5.94543316901408	7.12919527464789	6.42096238732394	6.89236907746479	6.78464453521127	6.09843163380282	6.77679521830986	7.65147308450704	8.4484846971831	8.88359773943662	6.83477179577465	8.26245094366197	8.27091346478873	6.31232369014085	6.97609007746479	7.6411585915493	9.40506684507042	8.494052	8.86461766197183	6.92140054929577	9.30745750704225	6.39301911267606	6.12157988028169	8.80609402112676	7.03409484507042	6.24063566197183	7.63337094366197	7.01584923943662	6.45610735915493	5.95534887323944
SET	9.66881816901408	9.85720378169014	7.17349064788732	9.68422631690141	9.49153597183099	9.79103521830986	9.51209404929577	9.26767671830986	8.40910969014084	7.18666237323944	9.64524941549296	6.85848618309859	7.66292305633803	7.90302953521127	9.96786518309859	9.62654866901408	9.38772638028169	7.12784801408451	8.28067784507042	8.43459035211268	6.89911150704225	8.13959407746479	7.71242997183099	9.55443795774648	8.27622240845071	9.64524941549296	9.83749235211268	9.89711064788732	9.6105938943662	8.29385604225352	7.31203145070423	9.66427738732394	10.0578121056338	9.25978963380282	9.15951666197183	9.16815857042254	7.40844226056338	9.13886186619718	8.81489327464789	9.02495952816901	9.92409333802817	9.72343362676056	9.39482362676056	8.82431061267606	8.98655654225352	8.67173992253521	9.26423000704225	9.02402626760563	9.5034875915493
SLC35E3	9.09820912676056	11.1612460422535	9.37654357042254	8.64907180985916	9.67963333098592	9.07742566197183	9.64987990140845	8.58097288732394	8.89974673943662	9.10100273943662	9.21779316901408	8.47137414788732	8.97324886619718	9.01077966197183	8.64262733802817	9.13407004225352	9.15522109859155	8.82478749295775	9.2212398028169	9.09633088028169	8.90874638028169	8.29947412676056	8.16680040140845	9.21975107746479	8.93528214788732	9.38418375352113	9.13166677464789	9.10241318309859	8.7357116971831	9.57515062676056	8.72526657042254	9.0539841056338	9.33609433098592	9.27462078873239	8.72871529577465	9.5337272887324	9.14465316901408	9.65217598591549	9.14323782394366	8.75008571830986	9.20608551408451	9.68937683802817	9.03430538732394	8.9700408943662	9.91597921830986	9.07935216197183	8.67347231690141	8.43780893661972	9.21345263380282
SLC39A4	6.94490627464789	6.78464453521127	6.53006152112676	7.93509047183099	7.72085973943662	6.82713341549296	8.04712919014085	8.25569665492958	8.59028678169014	7.32504575352113	8.09519725352113	7.2958289084507	8.62686242253521	7.52102003521127	8.15897678169014	8.04253959859155	7.04754404225352	8.26527322535211	7.76599497183099	7.1975466971831	7.26220022535211	8.10702237323944	6.58974877464789	8.15465146478873	7.88756221830986	7.38447677464789	6.75116707042254	7.24779142253521	8.15003406338028	6.71452845070423	6.69972877464789	6.41583530985915	7.72673078873239	6.5220138943662	7.24812786619718	7.8468071056338	7.26741933802817	7.58156638028169	8.66916040140845	7.89587671830986	7.56212144366197	8.5656326056338	6.45329475352113	8.42031882394366	8.35417269014085	6.70001013380282	7.90707903521127	6.70920188028169	9.02167611971831
SLPI	6.04449863380282	5.84663278873239	8.99576814084507	13.880921415493	8.80698711971831	8.31320650704225	8.1554715	7.16001629577465	7.41094304929577	13.2047188239437	7.97090077464789	8.94446386619718	5.82969545774648	12.0520897605634	10.2771453521127	7.36528726056338	10.5822634225352	7.28788926056338	8.17626180985915	5.95315442253521	8.07315853521127	8.71011214788732	9.12126161971831	9.4076398028169	6.37192280985915	8.09935752816901	7.1089711056338	8.02407841549296	11.7809736760563	9.80860752112676	9.65161736619718	8.16208640140845	7.18297035915493	8.61491417605634	10.318651084507	7.79545976056338	7.41232485915493	8.62386440140845	8.38481599295775	8.75617723943662	9.54403557746479	9.26126073239437	5.8729511443662	7.79067578873239	6.7194985915493	12.0022043873239	7.87367751408451	9.54294307746479	7.02315514084507
SNAI2	9.18260416901408	9.75723688028169	7.8524166971831	11.1612460422535	8.3346021056338	6.92298219014085	9.85720378169014	7.78345738732394	7.4105691056338	9.27413218309859	8.58652976056338	8.18852774647887	7.24018356338028	9.76356797183099	9.64987990140845	8.94900328169014	8.25412150704225	6.28975032746479	8.94446386619718	9.21729386619718	9.51860754929577	7.31819862676056	9.11750366197183	9.21246242957747	6.28022070070423	9.08074461267606	9.64697868309859	9.52563134507042	9.23440404225352	7.75414192957746	8.91057144366197	9.70430671830986	8.83803592957747	7.15220654929577	9.25179187323944	7.06276319014084	9.04454846478873	9.52994059859155	7.7341364084507	9.89580651408451	9.60676305633803	6.74633941549296	9.27802374647887	8.73995679577465	9.22321159859155	9.97912084507042	11.6122411971831	7.78765419014085	8.02256917605634
SPRR1B	6.30360081690141	7.34447536619718	9.48782063380282	13.6832411478873	6.0842624084507	6.45672760915493	6.68815312676056	8.52087338732394	6.32777451408451	8.85048776056338	8.95219797887324	8.97459019014084	7.30646997183099	8.36530502112676	12.6578670774648	6.56032964788732	6.19206460211268	6.37793341549296	6.29032186971831	6.13043624647887	5.98197557042254	6.60557003521127	6.04376557746479	7.37187228873239	6.1316956056338	6.14145011267606	6.04551745774648	7.16673402816901	9.66769943661972	6.68358237323944	6.84526873239437	6.05323399295775	5.92223435211268	5.96218178873239	6.10855311619718	8.23171722535211	6.0944165	6.05670173239437	6.35653381690141	7.9411554084507	6.03812921126761	6.85278642957747	6.2579463028169	6.05409576056338	6.64772041549296	7.24362497183099	9.85303878169014	6.13843716549296	6.387501
SQLE	9.9408316971831	8.10165122535211	8.5537808943662	9.46641541549296	8.16878980985915	9.48456683098592	9.9147349084507	8.2349143028169	9.98792248591549	9.2920286971831	9.66881816901408	8.55843407746479	9.21830943661972	8.61407828873239	9.21925635915493	9.41288676056338	8.53278714084507	9.75723688028169	7.97669783802817	8.51832450704225	8.39847159859155	9.48025107746479	8.17746111267606	9.62483238028169	9.5598859084507	8.53571454929578	9.8134720915493	8.24488607042253	9.83382271830986	8.38928074647887	9.32145135211268	7.78153302112676	9.69108666901409	8.69630947183099	8.95356702816901	9.83687840140845	8.57241407746479	9.5696975915493	8.77742542957746	9.05065679577465	9.18500411971831	9.86508778169014	9.34011326760563	9.32297265492958	9.12737819014085	8.67850785915493	9.65045318309859	9.038039	9.0468826971831
SRPRB	10.1935860070423	10.9016526830986	10.8369156408451	10.3770664295775	10.6758501338028	11.4013068661972	11.0305507816901	10.7629654929577	10.8871228732394	10.0564317887324	10.8007860492958	11.0045875	10.2284225352113	11.2202213521127	10.5079903661972	11.2647945140845	9.96786518309859	10.4407344577465	10.7707459014084	9.65273279577465	10.3924850985915	10.7782209788732	11.0465930704225	10.3555591971831	11.0109137816901	10.3617156549296	10.6116588098592	11.2830537816901	10.4782236478873	10.5706216197183	11.1728604859155	10.4075431338028	10.1682400070423	10.4648845774648	10.8805499647887	10.7667200915493	10.7143285140845	10.6463438098592	10.2326362746479	10.4732492394366	10.6536947253521	10.5352377535211	10.8176452464789	11.3669121126761	10.7308629929577	10.6165813732394	10.6829605070423	11.5991192253521	10.618506028169
STK17B	6.18460870422535	7.16336838028169	6.37648610211268	6.87107415492958	6.71154944366197	6.79262084507042	7.13520194366197	7.12045457042254	5.95373630985915	7.8868030915493	6.34326390140845	7.00434186619718	6.87605788028169	7.4576759084507	6.94748583802817	6.32256357746479	6.21283225352113	7.0135895915493	6.74223338028169	6.34091167605634	5.89279454577465	6.86034945774648	7.10028221830986	6.9615001971831	6.72459447183099	6.57287162676056	6.42493114084507	6.54679311267606	7.21717429577465	7.69169873943662	7.30507714084507	6.85783751408451	6.17491350704225	7.12229369366197	6.46300023239437	6.94682866197183	7.14416702112676	6.39150672183099	6.39929307746479	7.99176286619718	7.47616171126761	6.83795787323944	7.85279187323944	7.36528726056338	8.8341078028169	7.62321073943662	7.6038508943662	7.89438616197183	6.25962570422535
SUMF2	9.03196067605634	9.37859004225352	8.0440305915493	9.22421153521127	8.70327195774648	8.91954454225352	9.71410523239437	7.94585121126761	8.99576814084507	8.66102601408451	7.82444773239437	8.03941702112676	7.92754250704225	9.38873205633803	5.68245472535211	8.37257028873239	9.6836635915493	8.66875373943662	9.53748384507042	9.2920286971831	8.97966226056338	8.49321621830986	7.96673646478873	7.77117345774648	8.4341536056338	8.16797757746479	7.99715302112676	7.86143967605634	7.8091775	8.07279557746479	7.81780077464789	7.80472657746479	8.13493604225352	7.27660357746479	8.1260545	7.36387820422535	6.9362734084507	7.7596418028169	8.82164461267606	9.04224464084507	8.98607178169014	9.66881816901408	8.64740605633803	8.91641230985915	8.92581340140845	8.19928438732394	8.32081325352113	7.30338902112676	8.95630450704225
SYT8	7.24705745774648	8.11911557746479	6.53266462676056	5.7918726971831	8.61022080985916	6.05480296478873	5.81905320774648	5.83948652816901	7.87782074647887	5.77661963380282	6.37570616197183	7.85691647887324	6.00495145070423	8.25569665492958	6.19669975	7.85279187323944	8.8822591056338	5.88634392605634	9.5062076056338	7.91731999295775	10.0472577253521	7.02113770422535	7.69388562676056	5.93042695422535	5.84801067605634	8.74567826760563	6.63041227464789	6.06222736267606	6.09594140140845	8.40089933802817	5.9390168028169	5.75923176056338	6.26395046478873	8.45701285915493	8.74963792253521	7.56495056338028	7.31583123943662	7.82258231690141	9.35736247887324	6.50844791549296	7.53908165492958	6.07503121126761	5.96161020422535	7.29827771126761	8.13377713380282	6.00617395774648	6.27148657042254	6.04312287323944	8.18930862676056
TCN1	6.90056353169014	5.79476566901408	6.25730166901409	7.18358552816901	8.39968036619718	9.49640864084507	10.2860144859155	7.27660357746479	7.11505584507042	8.84204007042253	5.74659863380282	6.06258297183099	6.74993402816901	9.64930891549296	10.8405794366197	7.88343519014084	11.2621485211268	5.90590735915493	6.23115521126761	8.10204021830986	5.71238393661972	5.98058388028169	12.4522071760563	14.7923168802817	10.3127212183099	9.84231145070422	9.13022782394366	7.62102579577465	8.06967885915493	9.75951971126761	12.0291869295775	6.15079512676056	12.8340280352113	15.2202636197183	10.5892557887324	8.15699379577465	9.91849119014084	9.34671634507042	7.09525383098592	7.16541648591549	11.0067409295775	5.90111608450704	5.63512509859155	7.7879989084507	6.61187638732394	12.1851696126761	10.198033556338	7.47144052816901	5.77686987323944
TFAP2C	8.01870282394366	9.18994313380282	8.89614000704225	9.4325739084507	8.70710950704225	8.99118828873239	8.44604938732394	9.18895378169014	8.54626275352113	9.28403613380282	8.45175467605634	9.56319102816901	8.67983747887324	8.47054112676056	8.74789176056338	9.3532863028169	8.26327901408451	8.46278150704225	7.83042778873239	8.52214857746479	9.89452090140845	7.12579470422535	7.81963176760563	8.79530684507042	8.26245094366197	8.03596772535211	8.28871630985915	9.61167702112676	9.22371797887324	9.25727838028169	8.4145019084507	8.06082725352113	9.51589452816901	8.8822591056338	8.08410555633803	8.4227805915493	8.25093061971831	9.97977697887324	7.95640196478873	9.52563134507042	8.51411645070423	8.58399414788732	6.61437875352113	6.44613555633803	6.60770864788732	8.35140776056338	9.43311754225352	9.70488507042253	8.13531862676056
TLK1	8.72655028169014	8.11091720422535	8.1152353943662	7.99715302112676	7.78458627464789	8.44312732394366	8.66534709154929	8.16288474647887	7.84459373239437	8.92894116197183	8.41157783098592	8.52852426056338	8.3326076971831	7.92527635211268	7.6724655915493	7.86069528169014	8.5740803943662	7.93998598591549	8.62642887323944	8.1252843943662	8.32605426760563	8.00207644366197	7.65885372535211	7.88717088732394	7.87443757042254	8.55677903521127	7.84603964084507	8.20911242253521	8.11988666197183	8.44522754929577	7.74599925352113	8.11638024647887	7.51993884507042	7.94771132394366	8.03479512676056	7.71939297183099	8.05808778169014	8.86897272535211	7.49138671830986	8.30229457042254	7.63374024647887	8.02678746478873	7.84161462676056	8.11484030985915	8.0305874084507	7.90670602112676	8.07949028873239	7.86821362676056	7.96673646478873
TM4SF1	9.66082353521127	10.1736245985915	9.54075347183099	12.4012515140845	9.66655823943662	9.77239715492958	9.31342742957746	9.63735792957747	10.6810565	12.2393727957746	11.8563671126761	10.6829605070423	11.0465930704225	13.2617328028169	9.9777890915493	9.64697868309859	12.9911909014085	13.0827917183099	9.59596047887324	9.21294435915493	10.5014391901408	10.6720228943662	11.2726363873239	10.3367852112676	12.394914556338	11.5991192253521	10.5485095774648	10.3111683873239	12.3170610422535	9.57405551408451	13.7001423169014	12.0070214014085	9.73453347183099	9.14846993661972	11.4634388239437	9.66938532394366	11.6262062394366	12.9498310985915	9.55054757746479	12.2667916901408	11.4013068661972	9.99016638732394	11.404307415493	12.8076462605634	11.5451145140845	12.4453518521127	11.8996741267606	10.9381962042254	9.36720053521127
TMEM144	9.11234935211268	7.35923966197183	6.44063790140845	8.47137414788732	8.62130951408451	8.19048257042254	8.62513998591549	9.07040479577465	8.17938187323944	7.86894228169014	7.43276806338028	7.83339084507042	7.05880247887324	7.49429646478873	6.03629905633803	7.90226407746479	9.09678764788732	8.34426492253521	8.6993015	8.23845412676056	8.20162758450704	7.91352013380282	8.20714549295775	8.89614000704225	8.33945768309859	8.95356702816901	8.43741866197183	7.23029535915493	7.80990376760563	8.84159387323944	7.03606722535211	8.10509977464789	8.67430478169014	8.54415297183099	9.03336859859155	7.77710465492958	8.85317524647887	9.15329800704225	8.09247825352113	6.97284748591549	7.20198203521127	7.68791895070423	7.40989607746479	8.02827654225352	7.25013914788732	7.23699221830986	7.08589785915493	8.06392409859155	8.76790250704225
TMEM19	6.83477179577465	7.55263862676056	6.13031873943662	5.93681321478873	6.59561542957746	6.05208885915493	6.35602292957747	5.96276504225352	6.03576543661972	6.67332033802817	6.51226476760563	6.22401212676056	5.86417093661972	7.04082892253521	6.41808667605634	6.28245809859155	6.81095528873239	6.25429379577465	7.55118984507042	6.92298219014085	7.08660952112676	6.33091683098592	6.31552654929577	7.07888952112676	6.10017480985915	6.48277245070423	6.63492724647887	6.52900008450704	6.00714987323944	6.62200933802817	6.19756630985916	6.21676004929577	6.15747905633803	6.17169033802817	6.6957145915493	6.09539681690141	6.29384814788732	6.82937629577465	6.49168996478873	5.71234221478873	5.71176737323944	5.8408159084507	5.69824101760563	6.03707859507042	6.3989518943662	5.94135848943662	5.96551943309859	5.8166493556338	5.99024390492958
TMEM45A	6.06078480633803	7.0438480915493	9.993998	9.19429366901409	6.09756903521127	7.41513502816901	7.85915904225352	8.85628935915493	6.5522545	8.99439600704225	8.01488303521127	8.90966523943662	5.9379008415493	9.66026225352113	12.4855847042254	6.3689934084507	7.25743804929577	7.45593528169014	6.22214438028169	6.57423638028169	9.18994313380282	6.71275007042254	7.9663834084507	9.83259794366197	6.10283522183099	6.66651583098592	7.05411690140845	11.2280580915493	9.82274982394366	6.10640652112676	9.87752078169014	8.7256858943662	5.82918077464789	6.34835087323944	9.20070178873239	7.89476169014084	8.95630450704225	11.8920187535211	7.27054252816901	9.81594476056338	11.4217231830986	6.47773928169014	9.85903866197183	7.75081757746479	8.16602236619718	9.89324566901409	9.92906795774648	7.8811889084507	7.46231966197183
TMEM50A	7.70989988028169	7.24566500704225	7.36528726056338	8.03941702112676	7.61912807042254	6.66093116197183	6.85278642957747	7.8404509084507	7.8494616056338	6.77437053521127	7.22471030985916	6.84333484507042	7.41232485915493	7.27360446478873	7.11300007042253	7.44409602112676	7.79104217605634	7.34378465492958	7.13786454929577	7.71025747183099	7.63447047183099	7.16605263380282	6.71600095774648	7.52064690140845	7.2958289084507	7.20750720422535	7.08291498591549	6.85396945070423	6.65149716197183	6.50477947183099	7.06474073943662	6.72668733802817	7.40564580985915	7.32266668309859	7.06213288028169	6.74720238028169	7.12313152816901	7.45488630985915	7.36528726056338	7.1089711056338	7.24949912676056	7.10293787323944	7.3285891056338	7.43036335915493	7.39081713380282	7.0197900915493	7.3285891056338	7.91392288028169	7.68052111267606
TMEM50B	7.30819191549296	6.68844149295775	6.63979662676056	9.56804838732394	7.73864671830986	6.61296949295775	6.21392610915493	7.2033625	7.52757605633803	9.96922902816901	6.95211673239437	9.94334917605634	6.57128254225352	9.64355318309859	9.08833045774648	7.63859104225352	7.53726755633803	6.99730983098592	6.25447457746479	6.65495130985915	7.49746615492958	7.89550361971831	7.53726755633803	6.56482578169014	7.56569396478873	6.91233422535211	7.52722540140845	7.33546742957746	7.33028961267606	6.96894196478873	9.95035841549296	7.10765505633803	7.36031216901408	7.07379367605634	7.34697684507042	7.21512318309859	6.89042447887324	7.23592485211268	7.28137571830986	7.01325322535211	6.63183088732394	6.83668970422535	6.83064723239437	7.13291685211268	7.40359433802817	7.13915857042254	9.91534824647887	7.28820007746479	6.79687201408451
TNNI2	8.34228422535211	9.43362155633803	8.73697519014084	5.71613577464789	9.35788021830986	6.39161154929577	5.61611738028169	5.79339428521127	9.30995915492958	5.95879971126761	7.44555247183099	8.73262690140845	5.91272197183099	9.5615435915493	6.7834118028169	10.0865973028169	11.2150191056338	6.63300052112676	10.1164993450704	9.94460611267606	10.5638690985915	7.94385876056338	8.7786928028169	5.81308983802817	6.66709025352113	9.85781761267606	9.42220461267606	6.3292566056338	7.31342672535211	10.2788164859155	6.10485347183099	5.82354897887324	6.98647457042254	10.3324703873239	10.7950250915493	8.21066292253521	9.87129653521127	9.83075695774648	9.05764749295775	6.39794404577465	6.94490627464789	5.31056284507042	5.74290249295775	6.80117758450704	8.59836396478873	5.85349147183099	6.39848854225352	5.97644545422535	7.68126717605634
TNNT3	9.35893542253521	6.02152184507042	10.2546362746479	6.2557680915493	5.94732354929578	5.94773146478873	11.0956622253521	5.83423373239437	5.83168883098592	6.09364479577465	8.66404997183099	9.91221269014084	6.14562038732394	5.91679219014084	9.04408790140845	5.99092438732394	8.5890235	5.96005237323944	6.47339412676056	11.180382584507	7.86591021126761	6.78039586619718	8.26245094366197	6.23063949295775	5.76477327464789	7.84530729577465	6.94327635211268	7.01684401408451	6.67416634507042	8.1058719084507	6.46375286619718	5.9271693028169	6.14794298591549	7.46196306338028	6.81594326760563	5.99340270422535	6.52980626760563	6.62873338028169	8.06238416901408	5.89446587323944	5.87012947183099	5.90750022887324	5.78366577816901	5.83909807394366	6.13742277464789	5.74817929577465	5.66587875704225	5.78806904577465	6.31322947887324
TNRC6B	9.4975238028169	9.61989804929577	9.64018542957746	8.36054685915493	9.48078874647887	8.90247207042253	8.06580088732394	9.10384261971831	9.59596047887324	9.17344104929577	9.3821176971831	8.91730735211268	8.79667914788732	9.05764749295775	8.99210395070422	9.84110345774648	9.62262007042253	8.9091999084507	8.04017636619718	8.52723721830986	9.85781761267606	9.16577886619718	9.64697868309859	9.84415332394366	9.39839090140845	5.97679602816901	9.62543454929578	9.33060043661972	9.6446693028169	5.97917494366197	9.92783921830986	5.76657065140845	9.87501287323944	5.81467448239437	9.3024895915493	8.58314923943662	5.83099850704225	5.97977992253521	8.65973416901408	8.08831430985916	8.61235157746479	8.37525121126761	8.7979948943662	9.06468104225352	9.14512664084507	9.08596485211268	8.77134454929577	8.19406766901408	8.45784361267606
TPP2	7.15320168309859	7.23592485211268	7.42545700704225	6.44561352112676	6.92522778873239	6.5350781971831	6.86191400704225	7.30960754929577	7.24671466901408	6.59588942253521	7.29707059507042	7.88192961971831	7.22090317605634	7.14516023943662	6.64169033098592	6.99928083098592	7.08897385915493	6.96863500704225	7.10225777464789	7.95070379577465	7.31481154929577	6.81218698591549	6.88111844366197	7.43140890140845	7.41801409859155	7.37400271830986	7.59659496478873	6.91940616197183	7.11945215492958	6.81033732394366	7.0122506971831	6.91357485211268	7.47861152112676	7.12919527464789	7.17180601408451	7.17105770422535	7.29995246478873	6.81911978169014	6.82875796478873	6.98228416901408	6.60741407746479	7.32126905633803	6.59362451408451	6.84492888732394	6.49831266901408	6.90976304929577	6.50505862676056	7.02916728873239	7.29895666901408
TRA2A	9.9497145915493	9.06658831690141	9.76947524647887	9.47069392957746	9.78921831690141	9.31496112676056	9.92098471126761	9.68479533802817	9.66825778169014	8.75705373239437	9.93341535211268	8.8109646056338	10.4249103943662	9.90653923943662	10.213619	9.91724164788732	10.796966943662	9.58458868309859	9.87939142253521	9.29647507042253	10.4520251901408	9.45357556338028	9.7008360915493	8.94807776056338	9.83626998591549	9.87562745774648	10.2340905352113	9.95419722535211	9.70372505633803	9.64075502816901	9.91662187323944	9.42430045774648	10.2180402464789	9.95935635915493	9.78800000704225	9.14893045774648	10.0513154788732	9.71990507042254	9.38367283802817	9.13791523943662	9.2557610915493	8.94031012676056	9.42170178873239	9.61277445070423	9.86448868309859	9.48078874647887	9.63227181690141	9.59276071830986	9.76537544366197
TSFM	7.62247311971831	7.29098740140845	7.06276319014084	7.32504575352113	7.48780809859155	7.20649857746479	7.89365169014085	7.38555776056338	7.25463573239437	6.75085361971831	6.77134891549296	7.05817233098592	7.35322821830986	7.13291685211268	8.01219420422535	7.76263490140845	7.12411333802817	7.38097300704225	8.41407995774648	7.40359433802817	7.55699382394366	7.65038661971831	7.41729598591549	7.53440106338028	7.96975145070423	7.26122001408451	7.34735764084507	6.76959080985915	7.35150716197183	7.34339354225352	7.49815884507042	6.69744321830986	7.53262726760563	7.61949170422535	7.90226407746479	7.5786988943662	7.79029776056338	7.4293218943662	7.76599497183099	7.48917636619718	7.22780014788732	7.48883442957746	6.71185061267606	7.45488630985915	7.49101845774648	6.68071999295775	7.00960242957746	7.28652056338028	7.87854524647887
TSPAN31	10.7707459014084	10.059264915493	9.75259500704225	9.88879659859155	10.6065907746479	9.68536733802817	10.9445776760563	10.6898864788732	10.9381962042254	10.0226226830986	8.80389079577465	8.73912184507042	8.9594701056338	9.25926135211268	9.69910376760563	10.2297914295775	10.9851711901408	9.10713516901408	10.6202396408451	10.0893347957746	10.5892557887324	9.48782063380282	10.0686751760563	10.3984334225352	10.059264915493	10.8785471901408	10.2297914295775	10.1041158309859	9.9658849084507	11.0374829014085	9.57297681690141	10.213619	10.7088755985915	10.983024443662	10.5552858169014	9.57737261971831	10.4423343661972	10.7817791760563	10.9260654577465	9.07274669014084	9.15522109859155	9.74160154929577	9.37450779577465	9.22566428169014	8.61534567605634	9.38973507746479	8.09596553521127	8.89570838732394	9.08975164084507
TSPYL1	10.0743952676056	9.12642327464789	9.70316204225352	9.52185819014085	10.0919641338028	8.84781009859155	9.59276071830986	9.46855806338028	8.80520835915493	8.83187364788732	7.90670602112676	8.88086815492958	9.58675953521127	9.07552982394366	9.23588688028169	8.50739914084507	9.54895045070423	9.16815857042254	10.0758262535211	9.45782240140845	10.0673644084507	9.1014773943662	9.94844486619718	9.96786518309859	10.0658749225352	10.5369035070423	10.4045343169014	8.38968464788732	9.42633898591549	10.2151251126761	9.94334917605634	10.3021124014085	10.1966401056338	10.4326120070423	10.1608633309859	9.41341987323944	10.486943	9.45948381690141	9.14081794366197	9.27064742957747	9.93896749295775	9.29448975352113	8.74963792253521	9.25926135211268	9.16769204225352	9.36148806338028	8.79004474647887	9.73628593661972	9.91597921830986
TYMP	6.98228416901408	7.17486156338028	9.62153961267606	8.83144321830986	9.56261514788732	9.722852	7.66471368309859	9.85125854929577	8.59330971830986	7.49815884507042	7.97512064788732	6.52175252816901	8.46682655633803	7.72374631690141	8.45908178169014	6.40795812676056	6.35889347183099	8.32245519014085	9.33009517605634	7.88606290140845	8.85802326760563	6.99536117605634	7.30681667605634	9.38772638028169	9.93280365492958	6.23322958450704	6.29580401408451	6.84902907746479	8.85405757746479	7.01650916901408	6.6200823028169	6.16079114788732	8.60509469014085	6.29832092957747	7.71135615492958	6.68211971830986	6.54249582394366	8.94628370422535	6.49040494366197	9.83687840140845	6.21401969014085	7.23699221830986	9.45409783802817	6.95467368309859	9.31898588732394	8.71144854929577	9.39788270422535	7.9629693028169	6.58325206338028
UBE2C	8.48870477464789	6.64222366901408	7.24671466901408	9.88251469014084	7.93621173239437	6.38394051408451	7.06509932394366	6.90393058450704	6.09998817253521	9.92160368309859	6.79531238732394	6.69251790140845	8.22170616901408	7.06544525352113	6.62698425352113	7.24671466901408	8.25214135211268	6.96764682394366	8.19567271830986	8.42073573239437	7.17248898591549	6.00617395774648	9.74914356338028	9.96852455633803	6.74106552816901	8.41365885915493	9.88753957746479	6.52513249295775	9.91154856338028	7.26291009859155	6.55029657746479	6.80052345774648	9.1330808028169	8.10165122535211	9.43935593661972	9.71351788732394	7.81510224647887	9.95419722535211	9.2114608028169	7.11909226056338	9.91786426056338	8.15736585915493	6.45685625352113	10.0201283732394	6.80700931690141	9.40195640140845	6.88501865492958	6.6500436971831	9.93219162676056
UPF2	9.28204592253521	9.74160154929577	8.9168656971831	9.37450779577465	9.80377377464789	8.57969141549296	8.91417934507042	9.51375575352113	9.83931401408451	9.79406897183099	8.4953106056338	9.85184944366197	8.77784459859155	8.91730735211268	8.43621831690141	7.70627832394366	9.73628593661972	8.08490223943662	7.78838653521127	9.63227181690141	8.30108738028169	8.1202855915493	9.62043594366197	7.91009983802817	9.19238247183099	9.40245945070422	9.58948335915493	8.26849179577465	9.76008288732394	9.23440404225352	9.12406752112676	9.14131145070423	9.35276576760563	8.92402688732394	9.73279537323944	8.77091753521127	8.99210395070422	9.57790941549296	9.66938532394366	9.68252264788732	9.83749235211268	9.97579786619718	10.0131468169014	8.38765600704225	7.45945767605634	9.70720245070422	9.71931650704225	9.43101647183099	9.57025416901408
UXT	6.03239031690141	9.70604730985916	6.19520320422535	6.27946114084507	6.13560977816901	6.53089247887324	6.39254054929577	5.75820705985916	5.9098716971831	6.03438124647887	9.71410523239437	6.00190819014085	6.00875412323944	9.97977697887324	6.4977004084507	5.77875943309859	5.91788937323944	6.36949193661972	6.18670508450704	5.88189572535211	5.99965195070423	6.54299223239437	6.15841833450704	6.06333921830986	6.09679188028169	5.77819303169014	5.98307097535211	5.91156171830986	6.11167543309859	5.9273461971831	6.25017766197183	5.81643044366197	5.98707328873239	6.00748735211268	6.28580229577465	6.22803776056338	6.10886807746479	5.93880990492958	6.33664061971831	7.05651502816901	6.14008866901408	6.55278304225352	6.28209251408451	6.16079114788732	6.32533590492958	6.41639845070423	6.89491272535211	6.66469704929577	6.12536450352113
VPS35	11.5189044929577	11.2150191056338	11.5865015985915	11.180382584507	11.9537208098592	11.8958595140845	11.4368725422535	11.5158229859155	11.0580346056338	11.0153259788732	10.819580443662	11.4515169577465	11.6330375140845	11.0979400352113	10.4186446478873	11.7326084647887	11.2647945140845	10.6390655	11.2726363873239	11.6928791197183	11.4309952957746	10.2340905352113	11.1023800985915	11.7589453591549	11.2830537816901	11.293575528169	11.7546794295775	10.8308962112676	10.9619128169014	11.5927908450704	10.9241851478873	10.991867915493	12.1441018450704	11.7438792253521	11.678205443662	11.4217231830986	11.2488425422535	12.4135101408451	11.7289000140845	9.96654380985916	10.9765714859155	11.5927908450704	10.6720228943662	10.5030559084507	11.2701992253521	10.6682034929577	10.7894026408451	11.1612460422535	11.5960174577465
WNT5A	11.7926521478873	10.9176332746479	7.91882195774648	7.32162033802817	7.52757605633803	7.51458585915493	10.6645233591549	7.04448027464789	10.1497332464789	7.65670725352113	7.35460387323944	8.60806212676056	8.17705511267606	7.17105770422535	7.35498864788732	8.63288518309859	11.9797343943662	8.13570379577465	10.1497332464789	11.6192401056338	9.40145186619718	7.05546904225352	8.76790250704225	8.15116864788732	6.44468187323944	10.0037949507042	9.14990446478873	8.84557364084507	9.15615755633803	9.91849119014084	9.32803968309859	8.37411840140845	6.62670702816901	8.18969549295775	8.82701501408451	7.28478752816901	7.43397376408451	10.4997492957746	8.03710814084507	8.27505627464789	6.83288598591549	5.88706672535211	7.33617134507042	8.4521598028169	7.86782421830986	8.92225820422535	7.33546742957746	6.19143602816901	8.33867326056338
WTAP	8.83845783098591	9.53262525352113	8.14040448591549	9.47495225352113	9.64930891549296	9.70488507042253	8.8751206056338	9.47599571830986	9.1918826056338	9.52403385211268	9.78379534507042	8.10357703521127	8.60718353521127	8.65557976056338	8.05495203521127	9.7175974084507	9.55770769014084	9.36510351408451	9.27212240140845	9.55770769014084	8.12449096478873	9.4791999084507	8.58652976056338	9.29299173239437	9.92160368309859	9.76183520422535	9.92595623943662	9.94145057042254	8.74041037323944	8.82297252112676	8.18731800704225	8.51750947183099	8.99439600704225	8.51875719014084	9.97977697887324	8.23964392957746	8.50822007746479	10.0176927676056	8.47919785211268	8.70621381690141	9.80137478169014	9.77412094366197	9.72401248591549	9.52994059859155	9.86694072535211	8.39008715492958	8.85931592957746	9.75316005633803	9.95353941549296
YEATS4	8.52514054929578	10.0865973028169	9.09587904929577	8.40499998591549	8.12565922535211	8.72655028169014	9.5604358943662	8.12873111971831	8.27701196478873	8.24290326056338	8.00437885211268	8.84159387323944	8.99807309859155	8.70582140140845	8.18610830985915	7.66219145070423	7.07751614788732	7.62212126760563	9.48938659859155	8.88403547183099	8.10661121126761	7.97669783802817	7.79506272535211	8.23766630985915	8.65722326056338	8.4264631056338	8.13302107746479	7.83411618309859	8.04597104225352	7.92373297183099	8.29026692957746	7.41094304929577	9.19872685211268	8.39927700704225	8.11560319014085	8.70966728169014	8.41570290140845	8.6648998943662	7.62903033802817	8.63587116901408	9.29250361267606	9.10615938028169	8.56183800704225	8.19770214788732	8.58861800704225	8.09634197887324	8.81447385211268	8.88535072535211	9.0027018028169
YWHAE	8.29223613380282	8.60259755633803	8.15426665492958	8.70106472535211	8.308738	8.05573628873239	8.98885545070423	9.45409783802817	8.44522754929577	8.77223445774648	9.43311754225352	9.89773935915493	7.42967729577465	8.96174208450704	9.77239715492958	9.24931311971831	9.62043594366197	9.52563134507042	9.86388906338028	7.34591145070423	6.67332033802817	8.60467730985916	8.69544608450704	8.71273640140845	8.68455540140845	8.63884729577465	7.89060973943662	8.13570379577465	8.45415772535211	8.3175956971831	8.1024187112676	7.98049907042254	8.14532721126761	7.92975913380282	8.80344414084507	8.24647475352113	8.03941702112676	8.07087342253521	9.42896011267606	7.8255238943662	9.63227181690141	9.37030327464789	9.23588688028169	8.11245275352113	8.5890235	8.7979948943662	9.16097665492958	8.6872076056338	9.43623880985916
ZFC3H1	7.98868611267606	8.7452353943662	7.47402457746479	6.57423638028169	6.83954366197183	6.80023593661972	7.04617774647887	7.41161561971831	7.43700278873239	7.12245926760563	7.64227350704225	7.2205643028169	7.83005899295775	7.89923418309859	6.90719670422535	7.23269206338028	7.2116451971831	6.44613555633803	6.48604337323944	8.40089933802817	8.18811299295775	6.99081162676056	7.66953721126761	7.38833327464789	7.42685624647887	8.25335290140845	8.15585517605634	7.63447047183099	7.33823355633803	7.92718284507042	7.18769859859155	7.60753852816901	7.91202836619718	7.46831933802817	7.89998835211268	7.57083150704225	7.47438621126761	7.7879989084507	6.54089059859155	6.43926121830986	6.91005694366197	7.32822864788732	7.25811627464789	6.49611769014084	6.9699018943662	7.17891883098592	7.45277238028169	6.71124228169014	7.37890838028169
ZNF462	9.52293614084507	9.98312728873239	10.0826615774648	8.90966523943662	9.78138201408451	9.36254391549296	8.2676788028169	8.65598815492958	9.55823694366197	9.12314586619718	9.53533059859155	9.47387868309859	9.11750366197183	9.01619957746479	9.27608552112676	9.13791523943662	9.08596485211268	9.62882611971831	8.65514308450704	8.83845783098591	10.3127212183099	7.11677871126761	9.2114608028169	8.84288985211268	8.37449923943662	8.78522181690141	9.36561701408451	9.04408790140845	7.65443156338028	8.50781755633803	9.05255843661972	10.3739421338028	8.57111991549296	8.9091999084507	9.35685035211268	7.19819651408451	9.81902734507042	9.41963097887324	9.33162022535211	9.40245945070422	10.6304163380282	8.98330833098592	8.53952949295775	9.59760531690141	6.42933686971831	9.40454774647887	7.02381403521127	6.4038090915493	9.99322588028169
[truncated: 93 more columns]
