# Supplementary material for: Advancing bladder cancer management: development of a prognostic model and personalized therapy
Source: Front Immunol. 2024 Jul 22;15:1430792. doi: 10.3389/fimmu.2024.1430792 (PMC11298345; doi:10.3389/fimmu.2024.1430792)
Supplement: Supplementary file 3 [file DataSheet_2.zip › bioinformation- supplementary file/diffgene/diffgene.geoGSE13507.txt]

ID	GSM340537	GSM340538	GSM340539	GSM340540	GSM340541	GSM340542	GSM340543	GSM340544	GSM340545	GSM340546	GSM340547	GSM340548	GSM340549	GSM340550	GSM340551	GSM340552	GSM340553	GSM340554	GSM340555	GSM340556	GSM340557	GSM340558	GSM340559	GSM340560	GSM340561	GSM340562	GSM340563	GSM340564	GSM340565	GSM340566	GSM340567	GSM340568	GSM340569	GSM340570	GSM340571	GSM340572	GSM340573	GSM340574	GSM340575	GSM340576	GSM340577	GSM340578	GSM340579	GSM340580	GSM340581	GSM340582	GSM340583	GSM340584	GSM340585
ADAM17	7.7801953125	7.719921875	7.43904296875	7.5903515625	7.56453125	7.739375	7.477421875	7.77681640625	7.53890625	7.49095703125	7.1809765625	7.474765625	7.6020703125	7.91640625	7.48904296875	7.3001171875	7.53849609375	7.41703125	7.55478515625	7.5458984375	7.7274609375	7.464453125	7.62203125	7.72087890625	7.97318359375	7.68876953125	7.8664453125	7.599921875	7.8087109375	8.0835546875	7.70443359375	7.85375	8.0751171875	8.06609375	8.141796875	7.7743359375	8.3015234375	7.64458984375	7.7166015625	7.659921875	7.7742578125	7.5674609375	7.445546875	7.434609375	8.018203125	7.59763671875	7.9418359375	7.82958984375	8.0634375
ADNP	10.05232421875	10.070546875	10.29263671875	9.85890625	10.202734375	8.87896484375	9.81546875	9.8673828125	9.5459765625	10.3216015625	8.860234375	9.50859375	9.838046875	10.3455859375	10.0625	9.10640625	9.73296875	10.094140625	10.395859375	10.1326953125	10.1203515625	9.8997265625	9.45388671875	10.0483984375	9.228125	9.5264453125	9.8490234375	10.1446484375	9.575859375	9.38552734375	9.14837890625	9.643203125	9.2544921875	9.3233203125	9.8296484375	9.6730859375	9.227734375	9.43330078125	9.74509765625	9.551015625	9.94365234375	10.0455859375	9.48578125	9.99982421875	9.29576171875	9.8623046875	10.0691015625	9.91181640625	10.1497265625
AHNAK2	7.2228125	7.39375	7.4011328125	7.3516796875	9.4519140625	7.2306640625	7.25435546875	7.36599609375	9.9637109375	8.13703125	7.2494921875	8.07681640625	7.330625	7.07189453125	7.4675390625	8.95775390625	7.307578125	7.4260546875	9.79490234375	8.8432421875	9.887890625	9.19783203125	7.308515625	7.2441796875	7.3715625	7.45080078125	8.1990234375	7.326328125	7.3444921875	7.5733203125	7.4653125	8.9282421875	8.49140625	9.37501953125	9.0994140625	9.80912109375	7.40638671875	8.434453125	7.481015625	7.36970703125	8.94046875	8.86921875	7.42763671875	7.37998046875	8.709765625	9.441875	9.212734375	7.57978515625	8.08390625
ALDH3B2	9.07796875	10.2446875	9.7570703125	9.73541015625	10.313984375	7.2399609375	7.41140625	7.1092578125	10.0535546875	9.836328125	10.748671875	9.32265625	9.01802734375	9.9005078125	7.5625390625	10.93044921875	12.02029296875	10.02302734375	9.431015625	9.73671875	9.17533203125	10.72806640625	9.70447265625	8.508671875	9.06125	10.5659375	11.35015625	10.3942578125	10.9815625	10.5722265625	8.62474609375	10.0483984375	9.27451171875	9.81337890625	9.8091796875	10.9406640625	7.53078125	10.990078125	7.7565234375	8.2067578125	10.3030078125	10.2069921875	7.46341796875	10.14328125	10.0036328125	10.209296875	11.238828125	11.5401171875	10.712109375
AMFR	9.16234375	8.0215625	8.806484375	9.3470703125	9.56888671875	9.1996484375	9.9072265625	9.55900390625	9.48578125	9.50595703125	8.1276953125	8.516015625	9.95814453125	9.3866796875	10.19087890625	8.765703125	8.62125	9.27203125	8.9521875	8.7376171875	8.90203125	9.7019921875	9.1292578125	9.5566015625	9.06125	8.798984375	9.7378125	9.34650390625	9.5566015625	9.4638671875	9.524375	9.021328125	9.4610546875	9.7518359375	10.7537109375	9.80912109375	9.20875	8.867265625	9.6633984375	9.6821875	8.97	8.930859375	8.9085546875	8.8083984375	9.63966796875	9.531875	9.160625	9.4886328125	9.401796875
AP1G1	10.3945703125	10.797265625	10.3733984375	10.5396484375	10.931875	10.566484375	9.9898828125	10.32986328125	10.6855078125	11.162421875	9.77794921875	10.42833984375	10.599921875	9.9316015625	10.2714453125	9.6184765625	10.7999609375	10.80138671875	10.395859375	10.605	10.4746875	10.506015625	10.13189453125	10.4986328125	10.61974609375	10.64693359375	11.9906640625	10.5486328125	10.7444140625	10.683671875	10.5598046875	10.8254296875	11.2259375	11.0267578125	10.8234765625	10.85068359375	10.5305078125	10.6094921875	10.556484375	10.2029296875	10.5798046875	10.4135546875	10.0205859375	10.3277734375	10.803515625	10.21953125	10.81609375	10.4377734375	10.503671875
APOC1	9.938203125	9.380703125	10.74671875	9.900625	9.3150390625	11.46875	8.0337890625	9.63228515625	9.6683984375	9.4041796875	10.32203125	8.50658203125	8.96779296875	12.005625	7.69763671875	10.8071875	11.815	8.792734375	8.849140625	9.343828125	9.92853515625	10.4244140625	9.5430859375	9.2496875	9.18083984375	10.359609375	10.773515625	8.564296875	9.71640625	9.66087890625	9.513984375	10.0080078125	9.5726953125	10.59015625	11.433203125	9.3646484375	8.90875	10.7766796875	8.0260546875	10.26765625	10.970625	10.2255859375	9.3332421875	9.3905078125	9.429453125	10.70453125	9.8754296875	8.400234375	9.7634375
APOE	11.5883984375	11.5355078125	12.42140625	12.3120703125	11.24453125	12.87859375	11.138359375	11.87171875	9.52517578125	10.79017578125	9.6956640625	8.5444140625	9.622734375	13.1281640625	7.867890625	11.32646484375	12.388203125	9.7491796875	9.743828125	11.0370703125	11.4054296875	11.5693359375	10.6841015625	8.68486328125	10.1071484375	12.19994140625	11.410859375	9.5999609375	9.9166796875	10.694296875	10.53	10.2200390625	10.8023046875	12.32611328125	13.418984375	11.52296875	12.485	12.5313671875	9.4342578125	11.9827734375	11.397421875	11.49876953125	10.56560546875	11.12703125	9.8305859375	12.14216796875	11.238828125	9.1711328125	11.259453125
ARL4A	9.5062890625	9.46482421875	9.8987890625	9.817265625	9.92828125	8.79390625	9.71296875	8.2976171875	8.85912109375	9.3529296875	7.7742578125	8.334296875	8.9171875	9.14837890625	9.4304296875	8.88779296875	8.763125	9.5641015625	9.370078125	9.06125	9.12185546875	8.58537109375	8.7760546875	9.185703125	8.77806640625	8.5221484375	8.18935546875	8.8633203125	8.2925	8.3485546875	9.6055859375	9.0003515625	8.60263671875	8.11796875	8.6437890625	8.862734375	8.7953515625	8.518671875	9.5159375	8.9512890625	7.88662109375	8.64177734375	9.55861328125	9.08572265625	8.35109375	8.4144921875	8.166796875	7.569609375	7.9246484375
ARPC1B	10.384609375	10.40185546875	9.35078125	10.01275390625	10.088515625	11.33921875	9.9792578125	11.53111328125	10.043984375	9.66189453125	9.3517578125	10.76150390625	9.0489453125	9.7051953125	8.41859375	9.96140625	9.549375	9.61546875	9.6961328125	10.4155078125	10.042890625	10.3221875	9.4836328125	10.0483984375	10.4256640625	10.61484375	10.97580078125	10.248125	10.8496875	10.0188671875	9.402421875	10.7341796875	9.5623828125	11.327421875	12.0586328125	10.0265234375	10.0568359375	11.2249609375	9.65375	10.44671875	10.99916015625	10.2459765625	9.6192578125	9.8494921875	9.609375	11.2128515625	10.470390625	11.362109375	9.9973046875
B4GALT1	9.9080859375	10.0805859375	10.0330859375	10.46115234375	10.2834765625	10.4455078125	9.30421875	9.0288671875	10.096015625	10.0201953125	10.3626953125	10.2745703125	10.040234375	10.9406640625	9.3690234375	10.05232421875	10.5404296875	9.79876953125	10.039609375	10.07287109375	10.2225	10.2921484375	10.6001953125	10.6109765625	10.4355859375	9.47626953125	10.244296875	9.63966796875	10.48748046875	10.02859375	9.3517578125	9.8401171875	9.79763671875	9.5120703125	8.95556640625	9.5926171875	9.20875	10.478515625	9.32669921875	9.6099609375	10.6822265625	9.9244140625	9.70890625	9.38005859375	9.429453125	10.1987109375	11.2876953125	10.9030078125	11.0206640625
BCL10	8.33125	9.1114453125	8.32220703125	8.257265625	8.643046875	8.22875	8.46837890625	8.4336328125	8.68890625	8.48953125	7.31703125	8.4576953125	8.55826171875	8.2639453125	8.1687890625	7.214140625	7.42798828125	8.370390625	8.76849609375	7.87078125	8.718359375	7.8348828125	8.194140625	9.78845703125	9.397734375	7.6974609375	9.02697265625	8.67576171875	8.56572265625	9.0359375	8.325625	9.42580078125	9.6741796875	9.08423828125	8.6136328125	8.2023046875	8.72369140625	8.6727734375	8.9253125	8.5197265625	8.9191796875	7.996171875	7.8630859375	8.250625	8.781796875	8.76328125	9.630546875	8.68265625	8.639765625
BCL11A	8.24140625	8.2515234375	8.7443359375	8.33701171875	8.48673828125	8.40703125	7.73125	7.2665234375	8.355546875	8.3747265625	9.278671875	9.1241796875	8.215390625	8.4033984375	8.6158203125	9.0956640625	9.78197265625	8.24689453125	8.525390625	8.05359375	8.5960546875	8.5741796875	8.78662109375	7.509375	7.84443359375	9.3059375	7.9506640625	8.4118359375	8.8831640625	8.7481640625	7.57802734375	7.9858203125	7.86966796875	9.35458984375	9.5476171875	8.34158203125	7.9418359375	8.62205078125	7.6880859375	7.65041015625	8.04228515625	9.019296875	7.48212890625	8.086796875	8.26857421875	9.643359375	8.3103125	8.59482421875	8.38875
C19orf33	11.9303515625	12.6691015625	12.1471875	12.61103515625	12.9802734375	7.9041796875	10.39921875	7.39296875	12.9281640625	12.630078125	14.2304296875	13.8280078125	11.595859375	12.95619140625	9.7987109375	13.2840625	12.790859375	11.5164453125	12.5194140625	12.755	12.5732421875	12.66234375	12.795234375	11.7108984375	12.96388671875	11.95755859375	12.394375	12.6541796875	13.55408203125	13.103125	11.33478515625	12.64587890625	12.913671875	11.956171875	11.267578125	13.678984375	9.089375	12.630078125	10.36109375	10.95205078125	12.3417578125	12.624765625	10.1240625	12.696171875	13.00453125	11.665703125	12.490859375	11.984140625	12.15130859375
C1orf56	7.2998046875	7.823671875	7.846015625	7.858359375	7.914921875	7.3785546875	7.681015625	7.7240234375	7.82125	8.0126953125	7.3549609375	7.4258203125	7.748828125	7.23015625	7.9540234375	7.1270703125	7.63935546875	8.16740234375	8.031171875	7.8596875	7.9186328125	8.0148828125	7.62203125	7.629375	7.52283203125	7.763046875	8.0653125	8.14515625	7.8833203125	8.4010546875	7.841171875	8.1119921875	7.8337109375	7.8409375	7.9106640625	8.01701171875	7.7650390625	7.5987109375	7.7166015625	7.63078125	8.40703125	7.59578125	7.67099609375	7.943515625	8.40484375	7.7338671875	7.6376171875	8.22287109375	7.6728515625
C6orf62	12.57796875	12.626640625	12.8354296875	12.528828125	12.6691015625	11.44095703125	11.9965625	12.4725	12.495703125	12.88427734375	11.8747265625	12.3513671875	12.65732421875	12.50388671875	11.3916796875	11.37798828125	12.366796875	12.8509765625	12.87482421875	12.87859375	12.550859375	12.6407421875	12.259296875	12.1598828125	11.6592578125	11.99904296875	12.795234375	12.48744140625	13.0294140625	12.624765625	11.845234375	12.3140234375	11.246328125	12.5184765625	12.65521484375	12.75896484375	11.599296875	12.50388671875	11.77451171875	11.70046875	12.30939453125	12.7399609375	11.4324609375	12.70814453125	11.0928125	12.5394921875	13.01275390625	12.29548828125	12.4324609375
CALML3	7.74443359375	7.33078125	7.51890625	7.4690625	7.7533203125	7.10814453125	7.51546875	7.45619140625	7.91640625	7.5709765625	12.1255859375	9.777421875	7.3876953125	8.165390625	7.633203125	7.9505859375	8.651171875	7.371484375	7.49859375	7.37623046875	7.67623046875	8.2512890625	7.846328125	7.878203125	7.66736328125	8.4517578125	8.0448046875	8.16548828125	7.5633203125	8.4338671875	7.57802734375	7.681875	7.6487109375	7.6213671875	7.57978515625	7.8638671875	7.4346875	7.64458984375	7.5380078125	7.6114453125	12.2871875	7.8383984375	7.4544140625	8.52642578125	8.4148046875	7.703203125	8.4933203125	8.4535546875	7.591953125
CALR	11.494921875	11.93810546875	11.5561328125	12.174765625	11.70376953125	12.450234375	11.4815625	11.500859375	11.6196484375	11.3608984375	12.0537109375	12.60537109375	11.39431640625	12.0466015625	11.1734765625	11.31744140625	11.9165625	11.5366796875	11.3819140625	12.4673828125	11.60798828125	12.12421875	12.151796875	11.5122265625	11.4609765625	11.99904296875	12.6923046875	11.44095703125	12.02853515625	11.765	11.0969921875	11.6196484375	11.378515625	11.599765625	12.11365234375	11.90578125	11.1005859375	12.2928125	11.0269921875	11.71138671875	12.01634765625	12.1340625	11.1199609375	11.713828125	11.92640625	12.1837109375	11.96921875	11.57267578125	12.00927734375
CAPZA1	11.475	10.87921875	11.9246484375	11.2093359375	11.26388671875	11.17056640625	11.2494921875	11.6395703125	10.67513671875	11.06796875	11.2756640625	12.0280859375	10.78349609375	11.7721484375	10.751328125	11.0790234375	11.3819140625	10.0618359375	11.8494921875	12.276796875	10.87	11.1872265625	11.754921875	11.65853515625	8.4527734375	7.3161328125	8.695	8.68580078125	8.9944921875	7.2758203125	7.67603515625	7.6327734375	7.42390625	7.5844921875	7.5895703125	7.4666796875	7.1970703125	9.7539453125	8.945	8.0358203125	9.82173828125	10.58767578125	9.5791015625	9.931171875	7.1233203125	11.4100390625	11.97923828125	10.68869140625	11.9334375
CAV2	9.67189453125	9.565703125	9.28208984375	9.15875	9.105859375	9.99154296875	10.83802734375	8.977265625	9.87111328125	9.58912109375	7.60177734375	8.1665234375	9.8684375	9.2304296875	10.1107421875	7.8628515625	8.170234375	9.8791796875	9.1633203125	8.7690234375	8.9326953125	8.26173828125	8.7381640625	11.11482421875	9.7340625	9.622734375	9.480859375	9.3059375	9.2706640625	9.07509765625	10.8855859375	10.7133984375	10.177890625	9.81337890625	9.06951171875	9.19310546875	11.63755859375	8.7361328125	11.438046875	10.5873828125	10.3769921875	8.79169921875	10.80744140625	10.1340625	9.04611328125	8.1314453125	8.33125	7.88025390625	9.23412109375
CCT2	11.94115234375	11.71958984375	11.72423828125	11.7025	12.04953125	12.7410546875	11.88224609375	11.70046875	12.13212890625	11.964765625	11.37373046875	12.160390625	11.964765625	11.9215234375	11.9053515625	11.79578125	14.0492578125	11.836953125	11.92916015625	12.15498046875	11.8889453125	12.12421875	11.97453125	12.6001171875	12.55740234375	12.6071875	12.36890625	12.5194140625	12.84763671875	12.5938671875	12.403828125	12.236875	12.194453125	12.55921875	12.87125	12.3425	12.2687890625	12.1614453125	12.385078125	14.13658203125	13.6246484375	12.174765625	12.28515625	12.0953125	12.9476171875	12.4746875	11.96921875	13.355234375	12.3268359375
CD164	11.7312109375	11.1445703125	12.19994140625	11.563046875	11.43767578125	10.2066796875	11.513203125	11.05015625	11.1923046875	11.844453125	10.8683984375	11.7530078125	11.5037109375	12.1390625	11.3030078125	11.7176953125	10.8101171875	11.0778515625	12.081484375	12.184765625	11.6484375	11.39779296875	11.73263671875	11.7971875	9.1413671875	7.78232421875	9.7471875	9.7714453125	9.5662109375	7.7371484375	8.2376171875	7.8337109375	7.6874609375	7.5575390625	7.617734375	7.664375	7.45384765625	9.773125	9.8322265625	8.90037109375	9.87396484375	10.58767578125	10.2853515625	10.7710546875	7.0948828125	11.22359375	11.7322265625	10.333828125	12.00927734375
CD36	8.8398828125	7.76078125	7.78615234375	7.64236328125	7.303828125	10.425859375	9.5784375	7.6625	7.54734375	8.0026953125	7.1051953125	7.2931640625	7.6795703125	8.23296875	7.87798828125	7.56453125	9.143125	8.12697265625	7.303046875	7.97376953125	7.65541015625	8.1594140625	7.483671875	8.22828125	7.1832421875	9.0114453125	7.75205078125	7.50251953125	11.06119140625	7.53046875	7.76078125	7.4465625	8.4141796875	9.023125	7.6805859375	7.548359375	9.6415234375	8.48453125	9.023828125	7.7779296875	9.1603125	7.6468359375	8.7166796875	7.79578125	7.4468359375	7.876796875	7.87521484375	7.2075	7.7934375
CD44	12.732265625	12.0023046875	12.612734375	12.1071875	12.212265625	12.24220703125	12.394375	13.31419921875	12.36890625	12.1939453125	11.4022265625	12.160390625	12.61826171875	12.565390625	12.9233203125	11.914453125	11.22326171875	12.50751953125	12.219921875	11.95859375	12.29548828125	11.6897265625	12.184765625	12.7493359375	11.830859375	12.0559765625	11.0279296875	12.122734375	11.2766796875	11.62583984375	12.42513671875	12.11216796875	11.52001953125	12.1390625	11.85130859375	11.9860546875	11.8953125	12.1303125	12.6766015625	12.2906640625	11.4079296875	12.461328125	12.486640625	12.5001953125	10.7837890625	12.3453515625	12.167421875	11.19484375	11.9515625
CDC42	9.92828125	9.8000390625	9.95001953125	9.9316015625	9.4819921875	9.3597265625	9.9162890625	8.731484375	8.27359375	8.7473046875	8.89994140625	9.9723828125	9.67388671875	9.5523828125	9.86908203125	9.8000390625	9.4507421875	9.75875	9.84578125	9.42486328125	8.61640625	9.009921875	9.49359375	9.87314453125	9.878515625	9.5264453125	9.767421875	9.62953125	7.7159765625	9.294296875	9.33072265625	9.48779296875	9.3036328125	9.3339453125	8.9457421875	9.12556640625	8.9484375	9.660703125	9.42453125	9.030390625	9.0698828125	9.6782421875	9.444921875	9.5419921875	9.6574609375	9.9547265625	8.727734375	9.8817578125	9.6901953125
CDC42SE1	9.17283203125	8.81701171875	8.70390625	8.5690234375	8.8831640625	8.87896484375	7.88306640625	8.77306640625	8.893046875	9.1157421875	8.355546875	8.516015625	9.430234375	8.83904296875	8.41859375	8.86921875	8.93921875	8.9125390625	8.757734375	8.40453125	9.5290625	9.3241796875	8.42720703125	9.87314453125	8.63548828125	8.73125	8.9238671875	9.16251953125	9.63796875	9.67037109375	9.1378515625	9.74005859375	9.654609375	9.459453125	9.019296875	9.04140625	8.650703125	9.14515625	8.7625390625	8.642578125	9.84375	8.9212109375	8.54728515625	8.786796875	9.494140625	8.68140625	9.5146875	9.81	9.14080078125
CDC42SE2	7.8382421875	8.04353515625	7.58	7.60951171875	8.0087109375	7.6880859375	7.6709375	7.44671875	7.7123046875	7.823359375	7.2198046875	7.415859375	7.4614453125	7.302890625	7.20103515625	7.3001171875	7.27828125	7.6541015625	7.686640625	7.9229296875	7.8486328125	7.35482421875	6.96953125	7.993984375	7.58193359375	7.68876953125	7.6144140625	7.581328125	7.3544140625	7.4474609375	7.38970703125	7.7908203125	7.6401953125	8.29177734375	8.4815625	7.5301953125	7.67447265625	7.92306640625	7.6776953125	7.4835546875	7.837734375	7.47263671875	7.3566796875	7.7008203125	7.34787109375	8.5404296875	8.07529296875	7.25015625	7.8386328125
CDK4	11.275390625	11.2740625	11.59744140625	11.563046875	11.4601953125	12.03578125	11.1601171875	11.266328125	11.32265625	11.0366796875	11.744609375	11.91607421875	11.08759765625	11.61888671875	11.22392578125	12.1196875	11.4243359375	11.09857421875	11.04984375	11.2459375	11.2983984375	11.5185546875	11.20125	11.3746875	11.149375	11.233125	11.59806640625	11.5106640625	11.728515625	10.8720703125	10.7294921875	11.0279296875	11.0127734375	10.998046875	11.5067578125	10.9923046875	10.9503125	11.02990234375	11.18796875	11.43044921875	11.55203125	11.23921875	11.16953125	11.39080078125	11.05431640625	11.42109375	10.938125	10.639453125	11.599296875
CDKN2A	7.5148828125	7.50423828125	7.11642578125	7.12796875	7.34232421875	7.1388671875	7.46724609375	7.876484375	7.2587890625	7.2112109375	7.66626953125	8.4670703125	7.179609375	7.32404296875	7.09748046875	7.17583984375	7.04923828125	7.27173828125	7.1251171875	7.4022265625	7.3155859375	7.365390625	7.1010546875	7.32421875	7.1414453125	7.45080078125	9.4069140625	7.171328125	7.77779296875	7.0334375	7.147265625	7.2665234375	7.201640625	7.1748828125	7.359609375	7.21462890625	7.21609375	7.3948046875	7.0584765625	7.378125	7.48337890625	7.2547265625	7.2685546875	7.1437890625	7.1865625	7.27173828125	7.277265625	9.3044140625	7.178359375
CENPF	7.2808203125	7.1683984375	7.429140625	7.51921875	7.1994140625	7.35724609375	7.384296875	7.756953125	7.0219921875	7.22978515625	9.34169921875	8.74373046875	7.26751953125	7.7196484375	7.1281640625	7.46564453125	9.414375	7.371484375	7.423046875	8.478671875	7.3646875	8.218984375	7.431640625	7.559453125	7.66736328125	8.9628125	9.71859375	7.83673828125	9.29046875	7.615078125	7.50234375	7.521640625	7.2212109375	8.34509765625	9.47392578125	7.096015625	7.3975	8.11744140625	7.17025390625	7.911015625	9.1807421875	8.496640625	7.7319921875	7.53953125	9.4393359375	9.4318359375	7.7483203125	7.38138671875	7.317890625
CHCHD5	9.67189453125	10.8188671875	10.44671875	10.3528515625	10.9623828125	9.7970703125	10.1046875	9.42580078125	10.715	10.6221484375	10.7666015625	11.23630859375	10.17318359375	10.40806640625	9.970390625	11.4769921875	9.724453125	10.47775390625	10.463125	10.6448828125	10.62875	10.69912109375	10.4193359375	9.9778515625	10.9812109375	10.380703125	10.720859375	11.12740234375	10.497734375	11.1097265625	10.201640625	11.2794921875	10.950625	10.639453125	10.631015625	11.2794921875	9.9776171875	10.4682421875	10.290078125	10.28826171875	10.09703125	10.0870703125	10.21650390625	10.9141796875	10.9123046875	10.1557421875	10.1798046875	9.9996875	10.09802734375
CLCA2	9.1195703125	7.521953125	9.7071875	10.6109765625	8.419921875	7.421796875	7.56109375	7.3282421875	8.53662109375	8.28109375	8.513671875	11.369296875	7.5729296875	8.253828125	7.739375	8.4809375	9.84400390625	8.68724609375	8.496640625	9.76671875	8.9847265625	9.8997265625	8.143125	7.90015625	8.15541015625	8.6595703125	7.510703125	7.6213671875	8.05580078125	7.5950390625	8.02046875	8.2035546875	8.33111328125	8.1878125	7.53921875	7.605390625	7.36197265625	9.293984375	7.8193359375	7.4111328125	7.6846484375	9.11185546875	7.472890625	7.943515625	9.5026953125	8.6286328125	10.273125	7.94171875	7.375234375
COX7B2	7.1778515625	6.95609375	7.134453125	7.1365625	7.1313671875	7.006640625	7.10931640625	6.9319140625	7.1313671875	7.15443359375	7.0485546875	7.00435546875	7.016171875	7.0321484375	6.96515625	7.10701171875	7.20880859375	7.04921875	7.1074609375	7.2452734375	6.93259765625	7.06587890625	6.8455078125	7.07388671875	6.9609375	7.0440625	9.8802734375	6.8750390625	7.06732421875	6.9686328125	6.983828125	6.903203125	7.14177734375	7.11580078125	9.62654296875	7.0066015625	6.9771484375	7.0974609375	7.1050390625	7.030546875	8.74048828125	8.9212109375	7.0244140625	7.04353515625	6.79748046875	6.9772265625	7.248359375	6.95880859375	7.317890625
CPM	7.74443359375	7.4496875	7.72392578125	7.54869140625	7.637578125	7.952890625	7.661015625	7.6009765625	7.5848828125	7.5319140625	7.8023828125	7.71984375	7.7687109375	7.22009765625	7.899453125	7.9505859375	8.09171875	7.55537109375	7.7614453125	7.5729296875	7.3923046875	7.5592578125	8.061796875	7.47935546875	8.035	8.0448828125	7.689140625	7.643828125	7.6631640625	7.8504296875	7.57802734375	7.55662109375	7.78361328125	7.6838671875	7.56984375	7.763828125	7.6442578125	7.881796875	7.7565234375	7.7172265625	7.74314453125	7.75556640625	7.64984375	7.55875	7.86373046875	7.7739453125	7.6830859375	7.99	7.535234375
CPNE8	9.3919140625	8.94763671875	9.23001953125	8.2253125	8.834765625	8.66484375	9.1891796875	9.07048828125	9.04720703125	9.2390234375	7.2494921875	8.865703125	8.763125	9.120859375	7.55109375	7.4949609375	7.9773828125	8.995234375	8.56466796875	9.186640625	8.5221484375	7.8653515625	8.17306640625	9.00583984375	9.161484375	8.0448828125	8.2203515625	9.00537109375	8.7544140625	8.3590234375	8.53140625	9.1505859375	9.451328125	8.88474609375	8.39255859375	9.07947265625	9.335234375	8.4626171875	8.812890625	8.36078125	8.249609375	8.3553515625	8.84703125	9.35830078125	9.36486328125	8.10283203125	9.3384375	9.20875	8.73361328125
CRABP2	11.32875	12.1045703125	11.80978515625	12.4309375	12.008828125	7.1388671875	9.609765625	7.62162109375	11.4666796875	11.2571484375	10.515234375	12.485	10.92533203125	12.20359375	8.0241015625	11.2557421875	10.8709765625	11.4533984375	11.249921875	12.5313671875	11.4968359375	11.7819140625	10.363046875	12.212265625	12.0877734375	12.0766796875	13.6415625	12.030234375	13.189375	11.11962890625	10.2326953125	11.672734375	11.623125	10.188359375	12.68515625	12.1875390625	9.4817578125	12.459453125	10.0858203125	9.33380859375	11.7025	9.864921875	8.8870703125	11.735078125	13.0857421875	11.829453125	13.0701953125	10.3541015625	11.8538671875
CREG1	11.5675	12.2385546875	11.78873046875	11.7536328125	11.82267578125	11.5584765625	12.2969921875	10.5396484375	12.1949609375	12.4917578125	10.3420703125	10.32556640625	12.1536328125	11.75146484375	11.59009765625	11.824140625	11.52001953125	11.93283203125	12.00107421875	11.9003515625	11.776015625	11.03740234375	11.22171875	11.09322265625	11.981328125	11.7346484375	12.29005859375	12.8375	11.5634375	12.68419921875	12.66140625	12.22615234375	12.620859375	12.26115234375	11.9165625	12.5813671875	12.30453125	11.9598046875	12.2488671875	11.9827734375	11.78505859375	10.94421875	11.8188671875	12.0741796875	12.02296875	10.910078125	11.46447265625	10.6080078125	11.6609765625
CRELD2	10.8124609375	11.11482421875	10.8084765625	11.4592578125	10.7001953125	12.31765625	10.964921875	11.2459375	10.8309765625	10.560078125	10.8071875	11.110078125	10.78349609375	10.9703125	10.7621484375	10.568828125	11.5972265625	10.65744140625	10.4735546875	11.620390625	10.806640625	10.92533203125	10.951640625	10.16216796875	11.2603125	11.7150390625	11.541328125	10.5087109375	11.61513671875	10.9324609375	10.89693359375	11.348359375	10.83171875	12.1390625	11.45470703125	11.2980078125	11.11794921875	11.9806640625	10.7460546875	11.124609375	11.75609375	11.48798828125	10.83486328125	11.0438671875	11.3746875	11.97021484375	11.069609375	10.8234765625	11.1331640625
CRIP1	11.35873046875	12.02408203125	11.683671875	11.7214453125	11.52390625	11.9875390625	12.732265625	10.32986328125	11.24150390625	10.39849609375	11.5745703125	10.2745703125	11.801328125	11.3358984375	11.59009765625	11.4769921875	11.76017578125	11.38056640625	11.4901953125	11.78021484375	11.567109375	11.920078125	11.6006640625	11.72046875	11.95080078125	13.405390625	11.79369140625	11.803984375	12.7241015625	12.06373046875	12.679609375	11.9590625	12.6784765625	13.3587890625	13.55408203125	11.795078125	13.4661328125	13.4547265625	12.5305859375	12.1536328125	12.45869140625	13.04767578125	12.16609375	11.47361328125	12.8245703125	13.4869140625	11.59888671875	10.417265625	11.77078125
CTAG2	7.20587890625	7.1777734375	7.10703125	7.1116015625	7.251015625	7.18087890625	7.040625	7.1183984375	7.1481640625	7.2012109375	7.30755859375	7.28326171875	7.1344921875	7.101875	7.0251171875	7.08640625	7.19861328125	7.235390625	7.16	7.1046875	7.189375	7.0384765625	7.1511328125	7.14765625	7.2309375	7.0339453125	7.1689453125	7.22966796875	7.2341015625	7.19978515625	7.2815625	7.2392578125	7.281953125	7.36796875	7.2157421875	7.29955078125	7.1970703125	7.2521875	7.261015625	7.403359375	9.06029296875	8.6107421875	7.2509375	7.2608984375	7.37841796875	7.2317578125	6.9540625	7.2809765625	7.10025390625
CTSC	9.70390625	9.31654296875	9.2506640625	9.36765625	9.2328125	10.57697265625	8.8232421875	10.6207421875	9.33072265625	9.45462890625	10.059296875	9.25861328125	8.886484375	9.13869140625	7.75041015625	9.32748046875	10.20369140625	8.8140234375	9.23669921875	9.487578125	9.2381640625	8.8232421875	8.98966796875	8.4422265625	8.80978515625	9.47626953125	9.0658984375	8.93515625	10.3509375	9.7596484375	7.9491015625	8.9480078125	8.98216796875	9.8534765625	9.6174609375	8.96263671875	8.866484375	10.060625	8.49501953125	8.931484375	9.8642578125	9.17451171875	8.4099609375	8.8484375	9.087734375	9.4104296875	9.5146875	9.62978515625	9.3694140625
CXADR	9.16234375	9.17123046875	9.7365625	8.96408203125	9.510625	7.4612890625	7.72130859375	8.2976171875	9.51498046875	13.3883984375	8.15736328125	9.83765625	8.87583984375	13.0767578125	7.3416015625	9.4747265625	8.8791015625	9.8296484375	13.144765625	9.6956640625	9.3533984375	13.72078125	8.9273046875	12.8275	9.7518359375	8.5221484375	13.6946484375	9.7714453125	9.9166796875	9.524921875	8.424375	9.9169140625	9.9555078125	9.2691796875	9.41419921875	9.24447265625	8.3429296875	9.5918359375	8.1826953125	7.996796875	12.9703125	9.4669921875	7.76369140625	9.666328125	8.46603515625	9.368515625	13.45654296875	9.9012890625	9.81453125
CXCL17	8.6012109375	9.02099609375	9.97078125	10.7133984375	9.4519140625	7.4808203125	7.3185546875	7.22203125	8.732578125	8.778359375	9.089765625	11.35873046875	7.80859375	8.76	7.6562890625	9.49572265625	8.7726171875	8.8249609375	8.849140625	10.1855078125	8.69833984375	9.5880078125	8.33947265625	9.4084765625	8.655703125	8.7791015625	9.3960546875	9.10208984375	7.954765625	8.2951953125	8.36421875	9.1920703125	9.17283203125	8.8146484375	8.141796875	8.90150390625	7.38083984375	11.0099609375	7.3621875	8.0575	10.61208984375	8.8200390625	7.4544140625	9.2443359375	10.25087890625	11.795078125	10.8769140625	7.569609375	10.461328125
CYP27B1	7.5494140625	7.4764453125	7.38259765625	7.4690625	7.41453125	7.893984375	7.262890625	7.17943359375	7.3151953125	7.63162109375	8.04724609375	8.9387890625	7.340390625	7.201875	7.37171875	7.9912890625	7.8758203125	7.50251953125	7.51662109375	7.81904296875	7.57458984375	7.906953125	7.6880859375	7.619296875	7.351328125	7.9035546875	8.0653125	7.73359375	8.73310546875	7.9484765625	7.685390625	7.71078125	7.7645703125	8.3949609375	8.5212109375	7.5301953125	7.60248046875	7.99419921875	7.390859375	7.83966796875	7.8062109375	7.8383984375	7.8312890625	7.53953125	8.18494140625	8.2040625	7.85025390625	8.798828125	7.4570703125
DCXR	9.9080859375	10.2941796875	10.4946875	10.5607421875	10.74015625	10.89693359375	9.9266796875	9.7665234375	10.58501953125	10.4384765625	10.98642578125	11.1490234375	10.192578125	10.66072265625	10.024140625	11.4278125	11.70046875	10.0618359375	10.771640625	10.23625	10.6680859375	11.3188671875	10.8454296875	10.038828125	10.4053125	10.63625	11.512734375	10.71	10.8601171875	10.96455078125	10.629140625	10.6419140625	10.248125	10.529375	10.7633984375	11.440703125	9.79544921875	10.95087890625	9.5540625	9.868203125	10.4998828125	10.65146484375	9.921953125	10.2994921875	11.03330078125	10.5455078125	10.40646484375	11.289765625	10.889296875
DEFB1	10.6321484375	12.0447265625	10.6832421875	11.73263671875	11.3646484375	7.893984375	9.609765625	7.062734375	11.28	10.6429296875	9.8673828125	9.7465234375	10.7940234375	10.81525390625	7.20103515625	11.02876953125	13.4908984375	11.2080078125	11.1461328125	9.487578125	10.35123046875	9.9296484375	8.7664453125	10.7633984375	11.01740234375	11.2125	9.8802734375	11.105234375	10.4371875	9.9216015625	9.09806640625	10.05990234375	11.690546875	9.04330078125	8.7758203125	12.57158203125	8.33232421875	10.990078125	10.0654296875	10.39875	10.232421875	9.8211328125	8.9764453125	11.18796875	10.4720703125	10.3673046875	10.4998828125	7.5987890625	8.3601171875
DHCR24	10.519609375	9.45462890625	10.60390625	10.86984375	9.93859375	10.7444140625	7.88306640625	10.10392578125	10.56501953125	10.341875	8.8794140625	10.6314453125	8.8971875	9.5523828125	7.4171875	10.0921484375	11.0275	10.01310546875	9.52244140625	9.446015625	9.7255078125	10.81921875	8.87583984375	9.12185546875	9.0220703125	8.97287109375	10.043671875	8.90509765625	9.0434765625	8.59787109375	8.226953125	9.4978515625	8.365078125	8.57703125	8.33986328125	9.3446484375	7.415859375	9.244609375	7.73671875	8.316953125	10.21017578125	10.0455859375	8.251640625	9.32794921875	9.63966796875	10.475859375	11.4533984375	7.9305859375	11.07134765625
DMKN	9.723203125	10.797265625	10.2328515625	10.17611328125	10.78283203125	8.141015625	8.80294921875	7.45619140625	10.8411328125	11.005078125	10.32203125	8.18763671875	10.69234375	10.6508203125	7.9222265625	11.39779296875	13.3180078125	10.2071484375	10.6455859375	10.2459765625	10.4640625	10.01759765625	10.70484375	9.6184765625	10.49640625	11.145390625	10.53900390625	10.829375	12.4964453125	11.150234375	9.44396484375	11.2182421875	11.11482421875	9.459453125	8.5212109375	11.5925390625	7.8888671875	9.244609375	9.3462109375	9.4803125	9.2111328125	11.0566015625	8.123046875	10.87359375	10.540703125	8.38396484375	9.493984375	8.0811328125	10.2001171875
DNAJC3	7.79943359375	7.4304296875	7.6010546875	7.54869140625	7.6705859375	8.271796875	7.199765625	7.3032421875	7.555546875	7.62130859375	8.3662109375	8.17759765625	7.70888671875	7.97353515625	7.6884765625	7.85193359375	7.0595703125	7.41703125	7.5251953125	7.7967578125	7.354921875	7.89580078125	7.5634765625	8.11125	7.66736328125	7.5190234375	8.675	7.4571484375	7.8409375	7.9484765625	7.492734375	7.7601953125	7.7478515625	7.575390625	7.53921875	7.6541015625	7.24255859375	7.57150390625	7.3621875	7.4743359375	7.896640625	7.6468359375	7.3928125	7.55875	7.6528125	8.163125	8.22875	7.7587109375	8.22171875
DSC2	8.31087890625	8.0827734375	8.3697265625	8.5212109375	8.7762890625	7.01625	7.807265625	7.713515625	8.5166015625	8.704609375	7.54677734375	8.63041015625	8.319765625	8.8682421875	6.9051953125	8.35919921875	9.9325390625	8.54216796875	8.1233984375	8.48779296875	8.26291015625	7.8451953125	7.74671875	9.69953125	8.12662109375	9.0211328125	9.15896484375	8.9253125	10.67046875	8.390390625	7.7907421875	8.80482421875	8.395078125	8.323984375	9.019296875	8.3719921875	7.54955078125	9.37375	7.4527734375	7.7990234375	8.6059375	8.5483984375	7.9840625	8.74416015625	8.144921875	9.204140625	8.4615625	7.4915625	7.76556640625
DSG3	7.310546875	7.87599609375	7.4100390625	7.4779296875	8.1423046875	6.9363671875	7.040625	6.811953125	7.4825390625	7.48115234375	7.0671484375	6.8326953125	7.17015625	6.9612890625	6.7959375	7.9505859375	9.74302734375	7.39923828125	7.4526171875	7.1135546875	7.69654296875	6.9687109375	6.8352734375	8.061796875	7.63177734375	8.9823046875	7.22962890625	7.512578125	11.8375	6.7775390625	7.068203125	7.55662109375	7.573125	9.0014453125	7.519609375	7.61369140625	7.38083984375	9.723203125	7.1882421875	6.6884765625	7.0553515625	7.78724609375	6.72572265625	7.08517578125	7.64265625	7.858203125	7.2673046875	6.869140625	6.83806640625
DSP	8.4144140625	9.1815234375	8.88984375	9.4207421875	9.4719921875	7.33685546875	7.8176953125	7.0530859375	8.88181640625	9.0737890625	8.0371484375	8.27787109375	8.35109375	8.1955078125	7.07671875	8.074375	10.28123046875	8.90111328125	8.725625	9.050078125	8.7476171875	8.58537109375	8.56720703125	9.0172265625	8.80978515625	8.5221484375	8.86185546875	8.975625	10.22763671875	8.4128125	7.5496875	8.8146484375	9.0725	8.60615234375	7.80412109375	8.8232421875	7.4638671875	8.9962109375	7.82958984375	7.7274609375	7.6945703125	8.26337890625	7.34701171875	9.0440625	9.54107421875	8.8870703125	9.034296875	7.73732421875	8.2117578125
DUOX2	7.5319140625	8.11279296875	8.806484375	9.00537109375	8.40123046875	6.9566015625	7.477421875	7.17943359375	8.1543359375	8.328046875	7.7535546875	8.001796875	7.659140625	7.655546875	6.994140625	7.8628515625	7.26822265625	8.14671875	9.0625390625	9.9602734375	8.88142578125	7.6413671875	7.806484375	7.58890625	8.7473046875	8.71115234375	7.6329296875	8.5435546875	12.2466796875	8.07375	8.3361328125	7.90640625	8.5735546875	9.62296875	7.45171875	8.29177734375	6.81935546875	12.1078125	7.7166015625	7.1924609375	7.4930078125	7.996171875	7.3662109375	7.8515625	10.0625	11.16208984375	11.15984375	11.3005078125	8.477265625
EIF2S3	11.8894921875	12.172265625	11.6731640625	11.3871484375	12.030859375	11.44095703125	12.0070703125	11.17314453125	11.8930859375	12.2375	10.9486328125	11.692421875	12.25689453125	11.880546875	12.43466796875	11.21451171875	11.05625	11.8736328125	11.6826953125	11.2563671875	12.027109375	11.61765625	11.4601953125	11.89998046875	11.90140625	11.9053515625	11.441953125	11.978828125	12.59091796875	12.4134765625	12.0525390625	12.32203125	12.0766796875	12.414296875	12.28439453125	11.967421875	12.11611328125	11.48373046875	12.455078125	12.0854296875	11.6016015625	11.3548828125	12.047734375	12.013671875	11.854765625	11.51138671875	11.54814453125	11.2441796875	11.59009765625
EIF5A	11.7777734375	11.304453125	11.4140625	11.158203125	11.5445703125	12.22357421875	10.9875	11.315625	11.5556640625	11.603046875	12.1255859375	11.936953125	11.0240234375	11.82072265625	11.619296875	11.5803515625	12.030234375	11.22890625	11.572109375	11.2150390625	11.2578515625	11.0165234375	10.99359375	12.5601171875	12.226640625	11.12671875	10.53900390625	10.8079296875	12.506953125	11.7734375	11.3871484375	11.8408203125	11.49951171875	11.9974609375	10.8335546875	11.0230859375	11.3801171875	11.72046875	10.8375	10.6344921875	11.24453125	11.19822265625	10.85341796875	10.7067578125	12.2375	11.1919921875	11.66986328125	12.28580078125	12.2969921875
EIF6	10.18154296875	11.08404296875	10.87236328125	11.06625	11.30224609375	11.17056640625	10.1046875	10.2001171875	11.10076171875	10.69005859375	12.1255859375	12.129609375	10.804296875	11.135078125	10.328671875	12.0996484375	11.886484375	10.7091796875	10.94482421875	11.35578125	11.15724609375	11.5185546875	11.1326953125	10.8858203125	11.6487109375	11.3769140625	11.410859375	10.901484375	11.43435546875	11.43875	10.8038671875	11.12287109375	11.4075390625	11.286953125	11.0113671875	11.3746875	10.3250390625	11.37298828125	10.556484375	10.5166015625	11.25275390625	11.0969921875	10.3353515625	10.54423828125	11.4446484375	10.427109375	11.0595703125	12.44916015625	11.039453125
ELOVL5	11.4100390625	9.504375	10.5344140625	9.900625	9.510625	11.4203125	10.29966796875	11.9823828125	9.69890625	9.55921875	8.4053125	9.817265625	10.121640625	10.2853515625	10.550234375	8.85134765625	9.8817578125	9.70890625	9.6225	10.255703125	9.6534765625	9.262109375	9.26044921875	11.162421875	9.477734375	9.346796875	8.8131640625	9.22412109375	9.4207421875	8.147265625	9.9248828125	8.99013671875	8.4525	9.57337890625	10.04052734375	8.4362890625	9.99806640625	9.283828125	10.32921875	9.93802734375	10.2745703125	10.13578125	10.56560546875	9.676875	7.3976171875	10.9401953125	9.815625	9.08646484375	10.12921875
FAM76A	8.2601171875	8.2515234375	8.2230859375	8.4455078125	8.300390625	8.59181640625	8.73931640625	8.8653125	8.57458984375	8.4687109375	8.99962890625	8.865703125	8.5369140625	8.36279296875	9.133359375	8.85134765625	8.88984375	8.42591796875	8.445390625	8.4247265625	8.3648828125	9.0511328125	8.7381640625	8.46025390625	9.21806640625	8.81029296875	8.9423828125	8.564296875	9.14837890625	9.2749609375	9.226875	8.742421875	8.939765625	8.55603515625	8.542421875	8.79169921875	9.1096875	8.6828125	8.74181640625	8.73310546875	9.31609375	8.6306640625	8.7066015625	8.4175	9.30625	8.5698828125	8.524765625	9.256953125	8.5296875
FAM83A	7.3206640625	7.03810546875	7.203125	7.63107421875	9.5307421875	7.11865234375	7.85318359375	7.062734375	9.120859375	7.19140625	8.56265625	12.308046875	7.0978515625	6.97158203125	7.2603515625	9.8211328125	9.8249609375	7.244453125	9.0947265625	7.0453125	7.218984375	7.2020703125	8.8369140625	8.159609375	7.083671875	9.39724609375	7.1334375	7.599921875	10.09720703125	9.4638671875	7.51181640625	9.1711328125	9.26501953125	7.22439453125	7.3184765625	7.3850390625	7.233515625	9.794296875	7.0119140625	7.5107421875	7.3849609375	7.38345703125	7.1750390625	9.2766015625	7.514140625	9.3479296875	7.51546875	7.6275390625	8.4670703125
FLCN	8.05400390625	8.4615625	7.94177734375	8.088203125	7.977265625	8.60330078125	8.792734375	8.0378125	8.4736328125	8.3468359375	8.0674609375	8.10564453125	8.24611328125	8.1091015625	8.528984375	8.13642578125	7.9147265625	7.9248828125	8.16568359375	8.07421875	8.50021484375	8.061796875	8.11390625	7.761953125	7.62185546875	7.606171875	8.3220703125	8.2652734375	8.3851953125	8.4338671875	8.8715625	7.823359375	7.91578125	7.5575390625	7.8356640625	8.33125	8.33232421875	8.39123046875	8.171640625	8.3377734375	7.855234375	7.67970703125	8.7664453125	8.0662890625	8.059296875	8.22482421875	7.6655859375	8.2536328125	7.5145703125
FRS2	7.90375	7.70984375	7.82720703125	7.72515625	7.816484375	8.12171875	7.87208984375	8.04853515625	7.76208984375	7.8834375	7.4673046875	7.80009765625	8.133515625	7.73533203125	7.96458984375	7.62162109375	8.999375	7.9467578125	7.7077734375	7.7181640625	7.83796875	7.8653515625	7.846328125	8.21861328125	7.4330078125	7.6974609375	7.771953125	7.943203125	7.954765625	7.6625	7.72291015625	7.81328125	7.860859375	7.8312890625	7.670625	7.9023046875	7.9929296875	7.634140625	8.16095703125	8.5080078125	7.7954296875	7.558359375	7.95265625	7.88275390625	8.03884765625	7.65541015625	7.525546875	8.443203125	7.85984375
FXYD5	9.9802734375	10.15380859375	9.58544921875	9.8903515625	9.99080078125	10.68640625	9.58818359375	10.2392578125	9.891875	9.56888671875	10.515234375	9.219375	9.512421875	10.5976171875	8.409765625	10.2971875	10.30169921875	9.4667578125	9.8249609375	10.16404296875	10.253046875	9.8997265625	9.817265625	9.6491015625	10.19087890625	10.52408203125	9.676875	9.860234375	11.03015625	10.531796875	9.15931640625	10.25087890625	9.984375	10.998046875	10.5798046875	10.1423828125	9.6827734375	10.7766796875	9.0677734375	9.7340625	11.00921875	10.29630859375	9.0730859375	9.62470703125	10.17111328125	10.3673046875	9.630546875	10.792578125	10.39251953125
GCHFR	7.55875	8.9784765625	9.2506640625	9.285078125	9.126875	8.46548828125	8.33451171875	7.49453125	8.3124609375	8.894921875	8.7034765625	10.109140625	8.4338671875	8.5608984375	7.8087109375	9.3559765625	9.1898046875	8.466171875	8.869609375	9.414375	9.332890625	8.77396484375	8.2554296875	7.98419921875	8.8415234375	9.7876953125	9.470703125	8.99501953125	9.74728515625	8.7091796875	8.0412890625	8.8879296875	9.2845703125	10.06365234375	10.99091796875	8.96263671875	8.08765625	9.8640234375	7.90296875	8.1099609375	8.888203125	8.5901171875	7.9738671875	8.5758984375	9.5026953125	10.276875	9.399140625	9.3611328125	8.64990234375
GDI2	13.10759765625	13.1521875	13.0087109375	13.295078125	13.221640625	13.396171875	13.033984375	13.35359375	13.16140625	13.0294140625	13.3301171875	13.5934765625	13.24126953125	13.34625	13.189375	13.5794140625	13.5516796875	13.0191015625	13.322890625	13.22818359375	13.3700390625	13.3921484375	13.0828125	13.266875	12.76671875	12.6155078125	13.221640625	13.295078125	13.4869140625	12.4244921875	12.11505859375	12.38578125	11.5098046875	11.9044921875	12.9828515625	12.461328125	12.0865625	13.06712890625	12.46515625	13.00189453125	13.3429296875	13.282421875	12.8625	13.34625	12.1530078125	13.651328125	13.1755078125	13.4811328125	13.2201953125
GGH	8.97287109375	7.99921875	9.1880859375	8.643359375	7.98806640625	7.8378515625	8.728046875	9.0913671875	8.20318359375	8.538984375	8.0176171875	9.06662109375	7.890703125	8.7491015625	7.9540234375	8.175	9.6758203125	8.32	8.18427734375	9.414375	8.183359375	9.04140625	7.7274609375	8.695390625	8.0243359375	8.481875	10.83421875	8.020078125	9.71640625	7.77837890625	7.76078125	8.2353125	8.3425	8.454765625	9.36328125	7.6325	7.846328125	8.7244921875	8.0358984375	8.25458984375	11.651328125	8.83904296875	8.61015625	8.4771484375	8.55935546875	9.30576171875	9.524375	7.675078125	9.07978515625
GIGYF1	8.1696875	8.0827734375	8.57529296875	8.0694140625	8.15345703125	8.294453125	7.64029296875	7.6009765625	8.5166015625	8.66318359375	8.4738671875	8.17759765625	8.23537109375	8.292890625	8.9937109375	8.81490234375	10.11171875	7.866015625	8.30767578125	7.83984375	8.2834375	8.6477734375	8.55623046875	7.8240625	7.9840625	7.763046875	7.651953125	7.79701171875	8.2925	8.04416015625	8.226953125	8.5504296875	8.4626171875	8.34509765625	8.04765625	8.0687109375	7.82671875	8.798359375	8.05798828125	8.0575	8.345390625	8.6603515625	8.3990234375	8.2715625	8.4342578125	8.81384765625	8.4933203125	9.161015625	8.1220703125
GMNN	11.2325390625	11.336640625	12.05451171875	11.1984375	12.1780078125	8.693828125	9.7946484375	8.52595703125	11.40578125	11.5710546875	10.4946875	9.95228515625	10.98375	11.6884375	8.5369140625	11.29693359375	10.3769921875	11.22890625	12.14091796875	11.49951171875	11.36171875	10.9855078125	11.17892578125	10.682578125	10.51876953125	9.43693359375	11.1728125	11.343125	11.4257421875	10.48939453125	9.30970703125	10.1987109375	9.3996875	8.8647265625	9.1591796875	9.9086328125	7.6852734375	10.7317578125	9.46408203125	8.931484375	10.0654296875	10.7710546875	8.866484375	11.38056640625	9.74212890625	11.7192578125	12.2076171875	8.192109375	12.236875
GOLIM4	9.5988671875	8.7448828125	9.12396484375	9.356796875	9.2437109375	9.7249609375	8.6236328125	8.7421875	9.2797265625	9.26013671875	9.56380859375	9.113203125	9.67388671875	10.0435546875	10.45564453125	9.55751953125	9.1793359375	8.29884765625	8.63400390625	8.2926171875	8.5428515625	9.4372265625	9.50341796875	9.16453125	8.7079296875	7.923203125	8.18935546875	8.6245703125	8.7544140625	8.46453125	9.267109375	9.1116015625	9.0416796875	8.7334375	8.453671875	8.30140625	8.96779296875	8.59181640625	8.90509765625	8.991328125	8.39623046875	8.496640625	9.4342578125	8.89869140625	7.919453125	8.83408203125	8.4099609375	8.62572265625	8.8555078125
GTF2H5	12.30103515625	12.2019140625	12.25291015625	11.9965625	12.3247265625	11.6985546875	11.830859375	12.22212890625	11.82365234375	12.32125	11.2348828125	12.160390625	11.953359375	12.005625	11.680703125	12.088125	11.3099609375	11.7536328125	11.9906640625	12.0934375	11.8288671875	11.79193359375	11.5896875	12.01240234375	11.95080078125	11.7530078125	12.4376171875	12.3773046875	11.748515625	11.885234375	11.7192578125	11.9985546875	11.701171875	11.599765625	11.9985546875	12.16798828125	11.92640625	11.63755859375	12.3644921875	12.0447265625	11.926875	11.80978515625	11.7230859375	12.47177734375	11.96642578125	11.829453125	12.04525390625	10.97255859375	12.04279296875
HMGCS1	11.639921875	10.78736328125	11.19484375	10.978359375	11.0906640625	10.7346875	10.6623828125	12.15240234375	11.44669921875	11.162421875	11.15923828125	11.6107421875	10.90548828125	11.1834765625	10.5696875	11.26580078125	11.27974609375	11.4248046875	11.37138671875	11.54900390625	10.444921875	11.85515625	11.53205078125	11.493515625	11.7415625	11.67359375	12.5394921875	11.11634765625	10.8883203125	11.6041796875	11.33478515625	11.4492578125	11.068203125	11.15923828125	11.19484375	11.6746875	11.22751953125	11.13076171875	10.6767578125	11.124609375	13.32671875	12.2155078125	11.441953125	11.45294921875	12.0865625	11.431953125	11.49794921875	11.6884375	13.0828125
HNRNPH1	12.2665234375	12.4480859375	12.15658203125	12.3228125	12.547734375	12.4725	11.9965625	12.23287109375	12.4754296875	12.72767578125	10.48544921875	11.4834765625	12.3924609375	11.6884375	11.1843359375	10.02271484375	13.1292578125	13.0294140625	12.60345703125	12.4059765625	12.4516015625	11.5880078125	12.43169921875	11.941875	12.10841796875	12.6449609375	12.52265625	12.8168359375	13.1537890625	12.81271484375	12.39603515625	12.7458203125	12.9327734375	13.221640625	13.19251953125	12.88427734375	13.3319140625	12.8554296875	12.5184765625	12.58044921875	12.65181640625	12.652578125	12.127265625	12.240078125	12.9221484375	13.04224609375	12.624765625	13.1908203125	11.9131640625
HNRNPL	10.904375	10.340390625	10.64384765625	10.6721875	10.566484375	11.1601171875	10.388125	10.5015234375	10.8101171875	10.42798828125	10.28189453125	10.7212109375	10.3802734375	11.74015625	11.0180078125	10.73947265625	11.29921875	9.5095703125	10.955625	10.5673828125	10.91166015625	11.06845703125	10.8748046875	10.86595703125	10.20958984375	10.0589453125	9.91181640625	9.92240234375	10.279296875	9.6805078125	9.0385546875	8.8249609375	8.49140625	8.4846875	9.310234375	9.5625	9.5903515625	10.22369140625	9.9886328125	9.70361328125	10.1995703125	10.46533203125	10.0736328125	9.9898828125	9.8305859375	10.595546875	11.7536328125	10.73009765625	11.1422265625
IER3IP1	10.44783203125	9.76953125	10.44671875	9.82734375	10.047109375	9.59056640625	9.9162890625	9.836875	9.770859375	10.10078125	9.3817578125	10.3979296875	9.89849609375	10.889296875	9.35865234375	9.7901171875	9.1251953125	9.67708984375	10.53556640625	10.73228515625	9.8980078125	10.050390625	9.49359375	10.6933203125	8.788515625	7.68876953125	9.3960546875	9.529921875	9.4408203125	8.10578125	8.325625	8.7028515625	7.90640625	7.7846484375	8.11900390625	7.933359375	7.6852734375	9.036484375	9.14568359375	8.971484375	9.47537109375	9.518359375	9.1128515625	9.7487109375	8.4148046875	10.0676953125	10.905859375	9.34169921875	11.07134765625
INSR	7.402109375	7.8653515625	8.32220703125	8.0076953125	8.09087890625	8.20896484375	8.04390625	7.90681640625	7.6737890625	7.48115234375	8.3235546875	7.89701171875	7.9655078125	7.410390625	8.3578125	8.3899609375	8.5919921875	7.6226953125	7.98921875	7.99322265625	7.5939453125	7.540078125	8.3963671875	7.660390625	8.573203125	8.6265234375	7.8241796875	7.8766796875	8.3258203125	8.04416015625	7.6073046875	7.5766015625	7.8337109375	7.6838671875	7.6912109375	8.05005859375	7.8055078125	8.2720703125	8.06916015625	8.0358203125	8.052109375	8.1515234375	7.96361328125	7.71078125	8.26857421875	8.152265625	7.88421875	8.3578125	7.98328125
IQGAP3	7.45982421875	7.41255859375	7.745859375	8.0289453125	7.55537109375	7.6114453125	7.5059375	8.625390625	7.35513671875	7.65251953125	10.40376953125	9.5192578125	7.4159375	8.8682421875	7.6562890625	7.71458984375	11.06591796875	7.44513671875	7.88431640625	9.293515625	7.6452734375	8.709765625	7.74671875	8.061796875	9.36921875	9.949375	11.512734375	8.5329296875	11.0508203125	8.848984375	8.78017578125	8.26474609375	8.15578125	8.7530859375	9.9602734375	7.475390625	7.6951953125	9.7539453125	7.4347265625	9.3919140625	10.4901171875	9.32005859375	8.83703125	7.99583984375	10.733515625	10.04642578125	8.44033203125	7.88025390625	8.30296875
IRX3	10.904375	9.76953125	12.48296875	12.59921875	12.7493359375	9.91916015625	9.71296875	9.11259765625	10.93390625	10.4384765625	12.4165234375	14.1405078125	9.714609375	10.7276953125	9.348203125	12.2025	14.17873046875	11.3319921875	11.91048828125	10.5480859375	11.9175390625	11.1373828125	10.478515625	9.4304296875	7.994921875	12.105703125	10.18677734375	12.15498046875	13.4326953125	11.07814453125	10.5896484375	9.6720703125	9.836875	10.345390625	11.95658203125	11.16837890625	8.3533203125	11.7614453125	7.94224609375	9.0014453125	9.12068359375	11.3444140625	8.642578125	10.790390625	11.55533203125	11.88224609375	10.9785546875	12.4324609375	10.1396875
JAG1	10.44783203125	10.73443359375	11.00171875	10.9587890625	10.60818359375	10.6277734375	10.29966796875	9.1529296875	10.38673828125	10.71060546875	11.906953125	10.0902734375	10.2605078125	10.804296875	9.4585546875	11.52984375	12.4983203125	10.65744140625	10.4935546875	10.340625	10.6384765625	10.59640625	10.49796875	10.20904296875	9.98587890625	10.3702734375	9.353671875	10.1763671875	11.1551953125	10.4577734375	9.2988671875	10.2200390625	10.7726953125	9.793203125	9.0895703125	10.363046875	10.4386328125	10.2029296875	9.9678125	10.192578125	10.4076953125	10.5274609375	10.1240625	10.60734375	10.8134765625	9.19390625	10.13765625	10.0553515625	9.5369140625
KCNK6	9.0158203125	10.26578125	10.0330859375	10.22712890625	9.8967578125	10.6375390625	10.05271484375	8.72046875	9.63783203125	9.51703125	9.524140625	10.478515625	10.240859375	9.4787890625	11.5093359375	10.0824609375	10.5071484375	9.7691015625	9.6225	9.78677734375	9.9389453125	9.63826171875	9.85787109375	9.69953125	10.3250390625	10.48294921875	10.37734375	10.488359375	10.4771875	10.1984375	11.6694921875	9.9760546875	9.3996875	10.51984375	10.3041796875	10.28291015625	10.6397265625	10.95087890625	10.8669921875	10.852265625	10.7346875	10.0349609375	10.8947265625	10.03986328125	10.1608203125	10.16587890625	9.421015625	9.5192578125	9.348828125
KCNK7	7.4953515625	7.4496875	7.23658203125	7.342890625	7.55537109375	7.4612890625	7.41953125	7.346953125	7.41626953125	7.2662890625	7.54677734375	7.2931640625	7.4614453125	7.74337890625	7.39375	7.48513671875	8.9694140625	7.31685546875	7.47078125	7.35890625	7.354921875	7.35482421875	7.29873046875	7.4333203125	7.36150390625	7.5098828125	7.15921875	7.50251953125	7.1529296875	7.54734375	7.24421875	7.3105859375	7.348984375	7.27435546875	7.2157421875	7.39443359375	7.3443359375	7.2319140625	7.30890625	7.2664453125	7.16578125	7.237578125	7.2953125	7.330390625	7.53994140625	7.1862890625	7.908828125	7.42234375	7.6545703125
KDELR2	10.519609375	11.0726953125	10.46677734375	10.1355859375	10.65015625	11.0058203125	10.2890234375	9.7131640625	10.8720703125	10.3216015625	9.2490234375	10.76150390625	10.2605078125	10.4780078125	9.64736328125	9.74828125	10.28123046875	10.7412109375	9.95623046875	10.790390625	10.2326953125	10.887109375	9.4649609375	10.9677734375	10.115234375	10.25734375	11.57015625	10.6297265625	10.14498046875	10.61234375	9.914453125	11.18689453125	10.5911328125	10.7296875	11.0726953125	10.87125	10.4495703125	10.31544921875	10.574765625	11.49296875	11.343984375	10.58767578125	10.19708984375	10.395234375	10.75513671875	11.4521484375	10.52828125	10.176875	11.04953125
KIAA1217	9.0054296875	9.81109375	10.4262109375	10.1962890625	10.32556640625	8.12171875	9.3234765625	9.487578125	10.0747265625	10.1324609375	10.56791015625	10.42833984375	9.7665234375	9.313984375	9.27033203125	10.638828125	10.44705078125	9.9727734375	10.21978515625	10.1054296875	9.98076171875	9.67078125	9.70447265625	8.96408203125	9.524609375	9.7115625	9.99302734375	10.3266015625	10.3305078125	10.02859375	8.98546875	9.6525	10.32703125	9.7622265625	9.050078125	10.18421875	9.2967578125	9.620078125	9.30771484375	10.0381640625	10.0244140625	9.964375	9.2426171875	10.1140234375	10.8225	9.5523828125	9.29640625	11.16771484375	8.743984375
KRT13	14.9315625	15.3346875	15.4109375	15.676015625	15.5401171875	7.510546875	14.01224609375	6.98828125	15.3163671875	15.3921484375	15.4721484375	15.167421875	14.6915234375	15.3921484375	12.71974609375	15.494453125	15.7077734375	14.9055859375	15.3734765625	15.2823046875	15.4721484375	13.98423828125	14.9447265625	15.2823046875	15.56609375	15.61609375	14.00859375	15.5173046875	15.676015625	15.1917578125	13.761796875	15.7484765625	15.7077734375	15.0682421875	13.73421875	15.5401171875	13.1270703125	15.3921484375	14.7201953125	13.89052734375	13.8280078125	15.3921484375	12.81271484375	15.6473828125	15.7077734375	13.4661328125	15.2000390625	13.0828125	14.4423046875
KRT14	7.0359765625	7.0899609375	7.32515625	6.96953125	7.42484375	7.035859375	6.9607421875	7.0815234375	6.950859375	7.0175390625	7.30755859375	7.6114453125	7.0352734375	6.9823046875	6.8936328125	7.08640625	7.0296484375	6.9802734375	6.9558984375	7.3930859375	7.07685546875	7.15306640625	7.1010546875	7.08203125	7.1137109375	7.75369140625	7.141875	6.90537109375	8.59482421875	7.1169140625	6.994140625	7.14765625	7.08193359375	6.8648046875	7.02052734375	7.12599609375	7.2867578125	7.10703125	7.0119140625	7.5815234375	7.66482421875	7.2199609375	7.6108203125	7.2005078125	7.1646484375	7.0042578125	7.2087890625	7.0612890625	7.0424609375
KRT16	7.330625	6.9923046875	7.1859375	7.2627734375	7.05796875	6.94642578125	7.11806640625	7.0815234375	6.950859375	6.99828125	7.2000390625	8.1975	7.00716796875	7.31294921875	6.96515625	7.214140625	8.88984375	7.058671875	7.09787109375	7.0453125	7.34486328125	7.2869921875	7.25015625	7.390234375	8.32595703125	7.4890625	7.1944140625	7.0466015625	8.89255859375	7.4092578125	7.334921875	7.1672265625	7.5642578125	7.22439453125	7.7013671875	7.096015625	7.233515625	7.28265625	7.143203125	7.4111328125	10.36673828125	7.65744140625	7.659921875	7.3119921875	8.4342578125	7.1293359375	7.01302734375	8.03056640625	6.8580078125
KRT4	7.289765625	7.27732421875	8.410390625	8.67095703125	7.369375	7.3785546875	7.199765625	7.062734375	7.2495703125	7.1639453125	8.0674609375	9.344375	7.179609375	7.18169921875	7.17943359375	7.3948828125	12.1922265625	7.4260546875	7.257421875	7.3930859375	7.66548828125	7.109375	7.3583203125	7.09841796875	8.05626953125	10.604453125	7.1775390625	7.0177734375	9.4408203125	7.747578125	7.29029296875	7.1848046875	7.601328125	7.213671875	7.431640625	7.07544921875	8.7550390625	8.5293359375	7.0119140625	7.0492578125	7.1746875	7.66859375	7.1237109375	7.15451171875	8.144921875	7.8676953125	8.0562109375	7.102265625	7.1391796875
KRT5	9.360859375	10.8391015625	10.456640625	11.0763671875	10.629140625	7.3179296875	9.12375	7.0267578125	10.17466796875	8.48953125	11.776015625	13.78109375	9.7878515625	9.756953125	7.17943359375	9.7589453125	11.7502734375	10.467578125	11.230234375	10.3305078125	10.586875	9.4269140625	9.64181640625	9.99806640625	11.5512109375	11.9053515625	9.8490234375	10.1344140625	13.1240625	10.97517578125	9.0583203125	11.04953125	9.7355859375	11.0880078125	10.29359375	9.24447265625	8.50744140625	10.7540625	8.22615234375	10.26765625	8.7295703125	11.086484375	9.1621484375	9.4610546875	11.47578125	9.5419921875	9.72517578125	7.818515625	10.28984375
KRTDAP	7.11296875	7.2435546875	7.19484375	7.1445703125	7.4341015625	7.10814453125	7.2890234375	6.942109375	7.1943359375	7.25728515625	7.08697265625	7.396796875	7.48673828125	7.11109375	6.95537109375	7.56453125	15.138984375	7.3255078125	7.31185546875	7.34849609375	7.171015625	7.315625	6.91859375	7.47935546875	7.62185546875	7.68876953125	7.364296875	7.3447265625	10.26798828125	7.5733203125	7.097890625	7.338203125	7.7169140625	7.213671875	7.10439453125	7.404296875	6.8814453125	7.193046875	7.0022265625	7.183046875	9.95423828125	7.5301171875	7.0244140625	7.398125	7.4176171875	7.04701171875	6.92421875	7.0915625	7.1484375
LAMB2	11.61947265625	11.71958984375	11.880546875	12.0377734375	10.9524609375	11.8800390625	12.45248046875	11.87171875	11.7577734375	11.2766796875	11.66623046875	10.8503125	12.0259765625	11.82072265625	12.15009765625	11.4079296875	10.49697265625	11.7440625	11.3301171875	10.8769140625	12.0766796875	11.3380078125	12.20619140625	10.9078125	11.79369140625	11.96826171875	11.308984375	11.519609375	11.175859375	11.71416015625	12.4710546875	11.6408984375	11.348359375	10.89693359375	11.031796875	11.8344921875	12.6784765625	11.9297265625	12.11453125	12.30103515625	11.58171875	11.55697265625	12.3909765625	11.645	10.27015625	11.4100390625	11.0275	9.8817578125	10.889296875
LDLR	10.5905078125	9.5237109375	9.35078125	10.334765625	9.4082421875	12.20359375	10.507421875	10.51984375	10.1646484375	9.6313671875	9.2387109375	11.1680078125	10.7016796875	9.6745703125	10.829921875	9.1798046875	10.66384765625	10.64646484375	9.29759765625	9.55138671875	9.5184765625	10.1129296875	10.6102734375	12.308046875	12.03458984375	10.149921875	11.0070703125	9.76193359375	10.712109375	9.9216015625	12.388203125	10.86650390625	10.8709765625	11.05787109375	10.1435546875	9.5625	12.857890625	9.4644921875	11.4592578125	12.0656640625	12.30939453125	10.0148828125	12.1071875	10.456640625	12.1414453125	9.5419921875	11.267578125	10.324765625	12.0537109375
LETM1	9.32873046875	9.7176171875	9.6689453125	7.888984375	9.9590234375	9.1891796875	9.4453125	8.091953125	7.91640625	9.51703125	8.647109375	8.8558984375	9.7878515625	9.6745703125	8.254375	8.2858984375	9.03953125	9.86921875	7.9563671875	8.1330078125	7.8486328125	7.855234375	8.28712890625	9.59787109375	8.9621875	8.38806640625	8.38173828125	9.6099609375	8.6838671875	8.44412109375	9.69001953125	9.572109375	9.633671875	9.6436328125	9.92140625	8.180546875	9.30625	8.3709375	9.4445703125	9.693203125	8.7906640625	8.0502734375	9.8410546875	9.5316796875	9.31671875	8.283359375	9.8853515625	8.9883203125	8.25296875
LY6D	9.8070703125	8.5428515625	10.6940234375	11.2889453125	9.30484375	6.94642578125	7.39375	7.008046875	12.420078125	8.9594140625	12.3558203125	13.271875	7.4614453125	12.4207421875	9.6376953125	9.13703125	10.6230859375	7.6813671875	9.9356640625	12.7424609375	9.71505859375	7.210625	12.1667578125	12.17109375	8.4212890625	11.08619140625	7.0781640625	12.17375	13.9359375	9.58296875	10.101484375	8.93810546875	8.02546875	10.136796875	10.23146484375	8.247578125	7.3363671875	11.7808203125	7.519453125	7.668515625	7.121875	11.0469921875	8.2412109375	12.7579296875	9.1568359375	7.51314453125	8.1991796875	12.35921875	7.87875
LYNX1	6.91646484375	6.9235546875	6.954921875	6.89521484375	6.8458984375	7.01625	7.014765625	6.9319140625	6.9912890625	7.0460546875	6.98	7.056171875	7.125390625	7.0033203125	7.57294921875	7.1176171875	6.99921875	7.0098046875	6.91640625	6.9509375	7.00625	6.942578125	6.989140625	7.05734375	6.971328125	6.941171875	6.9076953125	7.03703125	7.51521484375	7.0707421875	7.48384765625	7.0183203125	6.9609375	6.935625	6.96490234375	6.98623046875	7.3363671875	7.0051953125	7.42599609375	7.002421875	6.89322265625	6.868515625	7.1852734375	7.182890625	6.88865234375	7.0042578125	6.8651953125	6.999296875	6.93025390625
LYSMD1	7.47671875	7.7715234375	7.5390234375	7.64236328125	7.816484375	7.76078125	7.9638671875	7.9356640625	7.66380859375	7.81421875	7.6562890625	8.136015625	8.163671875	7.09259765625	8.74328125	7.6038671875	8.2608984375	7.8565234375	7.740078125	7.601640625	7.827890625	7.621171875	7.54234375	7.8240625	7.351328125	7.606171875	8.18935546875	8.020078125	7.81884765625	8.064296875	8.3361328125	7.7013671875	7.601328125	7.452890625	7.617734375	7.823671875	7.8996484375	7.8326171875	7.7981640625	8.0358203125	7.9678515625	7.6167578125	8.3148046875	7.9554296875	8.0799609375	7.8466015625	6.97384765625	7.73732421875	7.268203125
MAFB	10.201875	10.5705859375	10.071796875	9.715234375	10.03671875	9.66359375	10.4682421875	9.538203125	9.75001953125	10.5905078125	7.6953125	9.55935546875	9.512421875	10.4190234375	8.66349609375	9.49572265625	10.0234765625	10.0618359375	10.05017578125	9.3227734375	10.20314453125	10.251640625	9.423125	9.2496875	8.542421875	9.7576171875	10.0535546875	10.00080078125	9.34912109375	10.1685546875	9.781328125	10.4112890625	9.7873046875	9.98298828125	10.122265625	10.0166796875	9.56931640625	10.51859375	8.993984375	11.01484375	9.35458984375	9.4669921875	9.9898828125	10.3086328125	9.4844921875	10.29630859375	9.4834765625	9.7303515625	9.8651171875
MAGEA3	7.5232421875	7.22716796875	7.11642578125	7.1859375	7.1313671875	7.4011328125	7.13537109375	7.15390625	7.3262890625	7.3223828125	7.33515625	7.132734375	7.0978515625	6.9010546875	7.3212109375	7.2894140625	7.47359375	7.39923828125	7.09787109375	7.338125	7.34486328125	7.25828125	7.289765625	7.26140625	7.20109375	7.145703125	8.8923046875	7.3980859375	7.1966796875	7.315625	7.309921875	7.30080078125	7.3292578125	7.3492578125	7.638828125	7.251015625	7.2867578125	7.2026171875	7.1882421875	7.2844140625	8.687734375	7.97509765625	7.2953125	7.2005078125	7.35875	7.21296875	7.13890625	7.260234375	7.02234375
MDM2	7.1514453125	7.34796875	7.83595703125	7.3516796875	7.56453125	7.2495703125	7.1016015625	7.2665234375	7.42673828125	7.4097265625	7.574921875	7.5170703125	7.37841796875	7.250546875	7.7981640625	7.7687109375	8.6111328125	7.3610546875	7.1876953125	7.182890625	7.4119921875	7.5494140625	7.64921875	7.371796875	7.63177734375	7.1746875	7.069296875	7.2742578125	7.27130859375	7.3915625	7.3273828125	7.3730078125	7.5091015625	7.3784765625	7.206796875	7.28060546875	7.2508203125	7.29234375	7.1609375	7.4835546875	7.324609375	7.2645703125	7.13376953125	7.182890625	7.67970703125	7.33486328125	7.393984375	8.14216796875	7.3373046875
MDM4	7.2325	7.26853515625	7.59	7.7551171875	7.816484375	8.03056640625	7.2187109375	8.1537890625	7.84279296875	7.3927734375	7.2494921875	7.5170703125	8.0835546875	6.942578125	7.6884765625	7.2695703125	7.48486328125	7.27173828125	8.1032421875	7.338125	7.7172265625	7.71341796875	7.1010546875	7.85572265625	7.3311328125	6.755546875	6.9391015625	7.653671875	7.8833203125	7.809921875	7.627734375	7.53974609375	8.2700390625	8.773359375	7.4219921875	7.28060546875	7.6852734375	7.4413671875	7.7780859375	7.65041015625	7.4362890625	7.31759765625	7.338671875	7.23333984375	8.2076953125	7.7739453125	7.1992578125	8.2636328125	7.178359375
METTL1	8.200546875	8.05466796875	8.0378125	8.184765625	8.37947265625	9.7249609375	7.7106640625	7.83728515625	8.2133984375	8.20716796875	9.2083203125	9.156484375	8.0433984375	8.2739453125	8.00447265625	9.0551171875	8.911015625	8.226640625	8.19328125	8.3533203125	8.1642578125	8.69939453125	8.4169921875	8.87775390625	8.60416015625	8.67060546875	8.45546875	8.2353125	8.6727734375	8.62998046875	8.4340625	8.3873046875	8.511640625	8.36568359375	8.2657421875	8.6074609375	7.9929296875	8.23859375	8.1826953125	8.3492578125	8.52390625	8.43658203125	8.536328125	8.282265625	9.0061328125	8.24474609375	8.34158203125	8.7105078125	8.5096484375
MMP12	7.3206640625	7.0899609375	7.1514453125	7.3765234375	7.13990234375	8.16095703125	7.46724609375	7.135546875	7.23015625	7.2206640625	6.98	7.8475	7.258671875	7.664375	7.478125	7.8915625	7.54986328125	7.3430078125	7.6058203125	8.05359375	7.422265625	7.464453125	7.5318359375	9.86306640625	8.035	7.706796875	7.382109375	7.29861328125	11.1130078125	7.99943359375	10.172578125	7.436484375	7.1695703125	7.97677734375	8.129609375	7.1162890625	9.73359375	8.06265625	8.388515625	9.878125	8.83142578125	8.199609375	9.8308203125	7.35533203125	7.2072265625	8.468828125	7.47798828125	10.333828125	8.4670703125
MORF4L2	11.75984375	11.65953125	11.483984375	11.69125	11.70376953125	11.6272265625	11.96642578125	11.8415625	11.5776171875	11.8081640625	9.846875	11.4521484375	11.8116796875	10.979296875	11.59009765625	9.49572265625	10.7999609375	12.2030859375	11.62265625	11.890859375	11.5566015625	11.48921875	11.17892578125	12.5883984375	11.911171875	11.80349609375	12.5001953125	12.030234375	12.3030078125	12.0537109375	12.8441015625	12.2584765625	12.52970703125	12.06794921875	12.222734375	12.1176171875	12.795234375	11.2249609375	12.486640625	12.58044921875	12.388203125	11.416328125	12.308046875	11.91841796875	12.1309765625	11.2966015625	11.35873046875	11.5401171875	11.36171875
MT1X	12.4031640625	10.0212890625	10.613671875	10.89109375	10.40033203125	14.79419921875	11.69955078125	11.8415625	9.822578125	10.17224609375	9.3517578125	10.4175390625	10.269921875	9.715625	12.2629296875	9.365078125	11.739453125	10.21703125	10.702421875	9.9394140625	10.0228125	9.5976171875	9.49359375	10.5092578125	10.4355859375	10.493828125	10.33857421875	9.8498046875	11.16533203125	9.9896484375	11.32486328125	10.60255859375	10.64064453125	10.3778515625	10.69234375	9.858046875	11.555	10.7540625	11.5794921875	12.2466796875	10.09703125	10.0148828125	12.047734375	9.451484375	10.1404296875	10.03611328125	9.57732421875	9.43001953125	9.4428515625
MT2A	9.02564453125	7.4216796875	7.62125	7.858359375	7.359765625	15.5401171875	8.31640625	14.81328125	7.4445703125	7.62130859375	6.98	9.98298828125	7.70888671875	7.18169921875	9.1923046875	7.63177734375	7.36658203125	7.25359375	7.4615625	7.7080078125	7.7956640625	7.315625	7.308515625	8.87775390625	7.52283203125	7.26798828125	7.4633203125	7.3447265625	7.325703125	7.54734375	8.3148046875	7.67265625	8.6125390625	7.64935546875	7.5011328125	7.21462890625	8.68140625	7.624296875	8.27576171875	8.3492578125	8.0325	7.2645703125	8.81734375	7.3119921875	7.7363671875	7.3609375	7.591953125	7.706171875	7.4764453125
MTA2	10.53025390625	10.6118359375	10.7784765625	10.766328125	10.89171875	10.97390625	9.9584765625	10.737890625	11.037734375	10.8104296875	11.725	11.2466015625	10.6521875	11.224609375	10.8773046875	11.50896484375	11.6071875	10.486484375	10.8234765625	10.6139453125	11.12814453125	11.46875	11.0923046875	11.07134765625	11.1930859375	10.9016796875	10.75234375	10.73984375	11.5634375	11.17171875	10.84474609375	10.7240625	10.950625	10.9566015625	10.65251953125	11.1069921875	9.8161328125	11.13076171875	10.105859375	10.39875	11.10267578125	11.2293359375	10.422265625	10.533515625	11.8646484375	11.1820703125	10.88626953125	12.0787109375	11.0206640625
MUC1	12.1814453125	12.013671875	12.7033203125	13.360703125	11.88572265625	10.46580078125	10.05271484375	9.59056640625	11.9322265625	11.826796875	13.775546875	13.6712890625	11.137734375	12.4629296875	9.8079296875	12.565390625	11.64662109375	12.624765625	12.4434765625	13.96671875	12.136328125	12.1909765625	12.94626953125	12.61015625	13.3337109375	12.4451953125	13.4971484375	11.74294921875	12.3147265625	12.2414453125	12.6881640625	12.3528515625	12.61015625	12.717109375	12.717109375	11.8754296875	10.68869140625	14.0992578125	11.2179296875	11.8126171875	12.67078125	12.8137109375	10.8639453125	11.645	13.50359375	14.1826953125	14.892421875	13.3700390625	14.1532421875
MYC	10.6716796875	9.19193359375	8.9009375	8.40556640625	9.876796875	12.2136328125	11.357421875	10.63068359375	9.3411328125	10.20369140625	8.41494140625	11.2466015625	9.521640625	9.3552734375	9.7894921875	8.35919921875	10.9790234375	11.058671875	10.57318359375	10.09486328125	9.570078125	8.229140625	10.3420703125	12.4858203125	11.0803515625	9.74828125	8.76453125	10.1446484375	11.39779296875	10.82453125	11.7971875	11.07134765625	10.852265625	10.5685546875	10.0716015625	9.2553125	12.60345703125	9.90548828125	11.4700390625	11.451015625	12.67078125	10.105859375	12.3268359375	10.655	10.5203515625	9.715546875	9.8055859375	11.76791015625	10.02837890625
MYEOV	7.250859375	7.0644140625	7.03787109375	7.077890625	7.00455078125	10.38673828125	7.199765625	7.0446484375	7.1313671875	7.19140625	10.263515625	7.46419921875	7.30314453125	7.13251953125	7.33109375	7.62162109375	10.466015625	7.3255078125	6.87826171875	7.2100390625	7.23908203125	7.08408203125	7.1989453125	7.16318359375	7.341484375	10.0497265625	6.92888671875	7.427578125	13.3180078125	7.671875	7.3703125	7.3105859375	7.52837890625	7.510546875	8.33986328125	7.2325	7.856875	8.55056640625	7.42599609375	11.941875	8.31318359375	8.345390625	7.5115625	7.37146484375	8.823671875	9.421015625	7.2281640625	8.335546875	7.187265625
NCL	9.036484375	9.483984375	9.0921875	9.58353515625	9.57935546875	10.8373046875	9.048515625	9.2139453125	9.46580078125	9.3934375	8.754609375	9.3875	9.6847265625	9.00548828125	9.74146484375	8.87806640625	9.5682421875	9.5641015625	9.01220703125	9.6372265625	9.5184765625	9.273046875	8.8663671875	9.4519140625	9.51552734375	9.68197265625	9.116953125	9.2559765625	10.16587890625	10.108671875	9.6794140625	10.0709765625	9.79763671875	10.26328125	9.81984375	9.533125	9.66203125	9.50310546875	9.584296875	9.1278515625	9.2845703125	8.79169921875	8.8870703125	8.9303515625	9.41951171875	9.2854296875	9.08478515625	9.4397265625	8.4566015625
NDUFA3	8.15970703125	8.2817578125	8.59591796875	8.21515625	8.3584765625	8.92	8.593671875	8.3535546875	8.4059765625	7.981953125	9.593671875	9.777421875	8.319765625	9.33453125	8.8279296875	8.908359375	8.763125	7.74984375	8.5158203125	8.696640625	8.66662109375	8.6783203125	8.6987109375	8.21861328125	7.411328125	7.37484375	7.8869140625	7.59048828125	7.9869921875	7.05265625	7.2628125	7.399375	7.00171875	7.135	7.2483984375	7.3850390625	7.26798828125	7.881796875	7.9846875	7.60158203125	7.60515625	8.12375	7.77380859375	7.72064453125	7.196640625	7.8990234375	8.4933203125	8.7888671875	8.8042578125
NFIA	11.33962890625	9.1311328125	11.21451171875	10.95	9.8868359375	9.6210546875	12.33173828125	9.601015625	9.71794921875	9.33408203125	8.7641796875	10.7317578125	11.702890625	11.1445703125	12.668125	9.1474609375	9.617265625	10.9160546875	9.97669921875	9.293515625	9.7751171875	9.847265625	10.99359375	11.92080078125	10.72494140625	9.767578125	9.470703125	10.5486328125	9.5369140625	9.4937890625	11.68931640625	9.6919921875	9.74587890625	9.95375	9.7168359375	9.78876953125	11.63755859375	9.64140625	11.96642578125	11.44095703125	9.232265625	9.986171875	11.8288671875	10.8532421875	9.8491796875	9.6330078125	9.5880078125	9.1711328125	9.29806640625
NSUN6	10.4203515625	10.869296875	10.0115234375	10.17611328125	10.470703125	9.209921875	9.72298828125	9.66189453125	10.6139453125	11.0896875	10.3420703125	9.694140625	10.240859375	10.3054296875	8.7146484375	9.9723828125	10.5177734375	10.19708984375	10.86359375	10.00189453125	10.41486328125	10.1337109375	10.519375	9.94638671875	10.3148828125	9.632421875	10.26578125	10.33703125	10.02482421875	10.478515625	9.7519921875	10.0483984375	10.56046875	9.5120703125	9.36328125	10.20494140625	9.3456640625	9.313984375	9.4342578125	9.1984375	10.2745703125	10.476484375	9.5062890625	10.395234375	10.58216796875	9.441875	10.416953125	12.1585546875	10.514453125
NUCKS1	13.4269921875	13.21201171875	13.5816015625	13.5516796875	13.4408203125	12.98390625	13.5705078125	13.651328125	13.301953125	13.32841796875	13.135703125	12.889921875	13.495078125	13.1629296875	13.6669140625	12.61826171875	13.2448046875	13.3429296875	13.23802734375	13.3375390625	13.295078125	13.269765625	13.060078125	13.19595703125	13.090078125	13.266875	13.0739453125	13.21201171875	13.17685546875	9.5919921875	9.69001953125	9.50859375	8.96001953125	8.5969921875	9.18873046875	13.2345703125	9.5390625	12.70921875	13.42884765625	13.09296875	12.87970703125	13.10162109375	13.41724609375	13.46408203125	13.54734375	13.2201953125	12.7919140625	13.5275	12.6953515625
NUDT1	10.384609375	10.050625	10.3538671875	10.480234375	9.8049609375	11.026171875	10.6297265625	10.51984375	9.90234375	9.6313671875	11.4971875	11.0391015625	10.22177734375	10.2467578125	11.06671875	10.4686328125	12.1007421875	10.21703125	9.835546875	10.8207421875	10.193359375	11.235234375	10.332109375	9.5876953125	10.6516796875	11.43767578125	11.047265625	10.1763671875	10.9290234375	10.4383203125	10.491484375	10.1987109375	10.1878515625	11.54900390625	11.904921875	10.1049609375	10.59875	11.2448828125	10.4053125	10.8128515625	11.16048828125	11.0566015625	10.3626953125	9.8903515625	11.0119921875	11.431953125	10.16953125	10.19708984375	10.25916015625
NUP107	10.4986328125	10.2751953125	10.456640625	10.2066796875	10.55734375	10.58712890625	10.356171875	10.0212890625	10.36712890625	10.4589453125	9.846875	10.232421875	10.480234375	10.26630859375	10.19087890625	10.1131640625	10.6945703125	10.378125	10.40556640625	10.9745703125	9.98076171875	10.342265625	10.28068359375	10.5798046875	10.3148828125	10.82046875	10.8444921875	10.539375	11.16533203125	10.5722265625	10.3766796875	10.6605078125	10.72171875	11.0476171875	11.4659375	10.321328125	10.8490234375	10.1921875	10.4153125	12.3308984375	11.69279296875	10.49697265625	10.44359375	10.47443359375	10.6409765625	10.9203515625	10.470390625	12.411953125	10.45083984375
NUP155	8.1219140625	8.2817578125	8.5855078125	8.3072265625	8.3690625	8.6347265625	8.3658984375	8.50572265625	8.4846875	8.5197265625	8.3235546875	8.96765625	8.37212890625	8.7491015625	8.80794921875	9.0551171875	8.473984375	8.456796875	8.41859375	8.978046875	8.61640625	8.542421875	8.24513671875	8.7376171875	8.532578125	8.5425390625	9.26326171875	8.645625	8.723515625	8.4128125	8.1537890625	8.50064453125	8.85650390625	8.7023828125	8.66484375	8.3719921875	8.50744140625	8.3709375	8.22615234375	8.562421875	9.374453125	8.64177734375	8.55826171875	8.52642578125	8.985546875	8.87583984375	8.608984375	8.4741015625	8.33125
NUSAP1	7.818515625	7.58689453125	8.49181640625	8.67095703125	7.57580078125	7.510546875	7.93375	8.1328125	7.5950390625	7.93234375	10.599921875	10.346875	7.75880859375	8.99384765625	7.39375	8.254375	10.5071484375	7.7307421875	8.242265625	9.90765625	7.9186328125	9.3241796875	7.8366015625	8.5414453125	8.8415234375	10.71828125	11.0070703125	8.9253125	11.0104296875	8.4128125	8.466171875	8.4487890625	7.75615234375	10.85765625	11.77296875	7.52109375	7.9418359375	10.1326953125	7.6148828125	9.4011328125	10.438203125	9.80978515625	8.83703125	8.24201171875	10.3490234375	11.8494921875	8.6521484375	7.675078125	8.8748046875
OS9	10.18154296875	10.702421875	10.36357421875	10.8284765625	10.52828125	10.33689453125	10.5585546875	10.63068359375	10.48939453125	10.6109765625	10.71921875	11.02876953125	10.35123046875	10.4684375	10.2609765625	10.707421875	10.173359375	10.7617578125	10.270390625	10.2066796875	10.65765625	10.6683984375	10.73697265625	10.4473828125	9.9559375	10.21125	10.680390625	10.4366015625	10.507890625	10.12888671875	10.3436328125	10.39126953125	10.0036328125	9.842890625	10.4285546875	10.52673828125	10.169921875	10.6289453125	10.2143359375	10.0381640625	9.933203125	10.40376953125	10.2633984375	10.67578125	10.2284375	10.29630859375	10.30271484375	9.619453125	10.3092578125
PARD6B	7.1027734375	7.1245703125	7.6010546875	7.35982421875	7.6062109375	7.006640625	7.014765625	7.135546875	7.34505859375	7.4097265625	7.37544921875	7.311875	7.249296875	7.3876953125	7.17943359375	7.24228515625	7.178671875	7.4737890625	7.626796875	7.47150390625	7.460234375	7.405390625	7.5124609375	7.4426953125	7.62185546875	7.0050390625	7.4633203125	7.2129296875	7.1529296875	7.4474609375	7.3187890625	7.30080078125	7.2612890625	7.135	7.0576953125	7.4850390625	6.95685546875	7.339453125	6.9553125	7.155	7.4626953125	7.2199609375	7.0353125	7.4526171875	7.614765625	7.45830078125	7.61044921875	7.331796875	7.7381640625
PDS5B	8.6117578125	7.9044921875	9.0541015625	8.33701171875	8.21861328125	7.943984375	9.113359375	8.886171875	8.34451171875	8.39521484375	7.863203125	8.6659375	8.7151953125	8.726484375	9.2797265625	8.18427734375	7.792734375	8.75126953125	8.388203125	8.53763671875	8.3545703125	8.381640625	8.61923828125	9.2387109375	8.4212890625	8.0982421875	7.855859375	8.30740234375	8.3141796875	8.10578125	8.64546875	8.1604296875	8.3425	8.271953125	8.542421875	8.0687109375	8.96779296875	8.0827734375	8.692265625	8.6109375	8.23892578125	8.18068359375	8.866484375	8.3319140625	7.77076171875	8.6195703125	8.4193359375	8.284921875	8.31318359375
PDZK1IP1	6.9372265625	6.67068359375	8.0788671875	7.68234375	6.945	7.2918359375	7.040625	6.811953125	7.07703125	7.18208984375	7.45673828125	7.91728515625	7.05265625	7.837578125	6.835546875	7.1176171875	8.473984375	7.09765625	7.0339453125	7.0453125	7.25828125	7.7240234375	6.9289453125	6.9021875	7.0224609375	6.9759375	7.8241796875	6.9989453125	10.1256640625	6.919765625	7.1572265625	7.14765625	7.601328125	8.0066015625	7.97158203125	7.4850390625	7.1146875	10.7317578125	6.8881640625	7.10796875	8.6059375	7.6372265625	7.0758203125	7.04353515625	7.0550390625	11.441953125	9.0956640625	6.9385546875	7.8204296875
PER2	9.733359375	9.4228515625	9.8987890625	9.73541015625	9.66189453125	9.3792578125	10.41869140625	9.41544921875	9.5049609375	9.1676953125	9.401953125	9.88806640625	9.593984375	9.08853515625	10.21078125	9.0551171875	10.042890625	9.8090625	9.5626953125	9.38345703125	9.0903125	9.8997265625	9.92853515625	11.20091796875	11.2128515625	8.851171875	8.44609375	9.22412109375	9.260859375	9.1783203125	10.5106640625	9.224375	9.9745703125	9.41734375	9.02951171875	9.1519140625	10.550234375	9.16453125	9.978125	9.499921875	9.87396484375	9.4021875	10.3353515625	9.2120703125	10.44443359375	10.4562890625	10.72806640625	9.20875	9.58943359375
PFDN4	8.49943359375	7.54859375	8.048671875	7.765390625	7.82736328125	7.7220703125	8.196640625	9.2045703125	7.8633984375	7.93234375	8.21947265625	8.15609375	8.204921875	7.828671875	8.00447265625	7.778671875	8.0491796875	7.82859375	8.00890625	7.768046875	7.7172265625	7.8451953125	7.7675390625	8.4208203125	7.62185546875	7.145703125	7.4826171875	7.73359375	7.72728515625	7.296875	7.59734375	7.46564453125	7.24115234375	6.9632421875	7.37794921875	7.24185546875	7.38921875	7.27205078125	7.6971875	7.85984375	8.1034375	7.86921875	8.06767578125	7.88275390625	7.14279296875	7.6265234375	8.139453125	8.70126953125	7.6899609375
PMEPA1	9.1825390625	7.94544921875	8.42060546875	9.0156640625	7.92556640625	9.5801953125	9.0054296875	11.35466796875	8.1433203125	7.698515625	8.97203125	8.4576953125	8.0433984375	7.891171875	8.4694140625	7.6541015625	9.283828125	8.18798828125	7.7910546875	7.8909375	8.3545703125	8.0903125	7.806484375	8.921875	8.1361328125	8.5012890625	7.96076171875	8.1140234375	8.2817578125	7.809921875	9.33072265625	8.1604296875	7.964375	8.5662109375	8.7345703125	7.68283203125	9.8262109375	8.572578125	9.1775390625	10.6152734375	8.29228515625	8.038671875	8.8570703125	7.88275390625	7.8537890625	8.55015625	7.36234375	8.9683984375	7.6640234375
POLR2I	11.712421875	11.6694921875	11.71416015625	11.6803125	11.7440625	11.7808203125	11.63130859375	11.87171875	11.45732421875	11.351015625	11.84388671875	12.038203125	11.6059375	11.96359375	12.0586328125	12.1922265625	11.49984375	11.38994140625	11.45060546875	11.5269921875	11.7170703125	11.79193359375	11.5110546875	11.98345703125	11.5732421875	11.5426171875	11.908671875	11.5615625	11.89828125	11.40111328125	11.4533984375	11.7312109375	11.146796875	11.1490234375	12.077109375	11.38533203125	11.6667578125	11.20421875	11.96642578125	11.69013671875	11.4079296875	11.3137890625	11.5794921875	11.5037109375	11.13341796875	11.141796875	11.51720703125	11.5401171875	11.8736328125
PPP1CB	11.908671875	10.869296875	11.651328125	11.448828125	11.05203125	10.763828125	12.6320703125	11.1537109375	11.4278125	11.642734375	10.2053515625	11.0687109375	12.44587890625	11.3269140625	13.30380859375	10.4686328125	10.743203125	11.63130859375	11.6125390625	11.5269921875	11.4659375	10.9855078125	11.42109375	12.575625	11.911171875	11.3159375	10.6905078125	11.61203125	11.06119140625	11.5426171875	12.9175390625	11.156015625	11.6134765625	11.59009765625	11.031796875	11.1069921875	12.65521484375	11.37298828125	13.1270703125	12.236875	11.32234375	10.8115625	12.6969921875	11.567890625	10.43416015625	11.431953125	11.95859375	10.73009765625	11.54814453125
PPP1R16A	10.62203125	10.37078125	10.40556640625	10.2473046875	10.4396875	10.167109375	9.5990234375	10.7966796875	10.25701171875	10.2837109375	10.9387109375	10.779765625	10.06091796875	10.4684375	9.7608984375	10.7791015625	11.4243359375	10.21703125	10.63537109375	10.5480859375	10.393671875	10.46580078125	10.3894921875	10.0295703125	10.9307421875	10.70890625	11.1728125	10.677734375	11.236953125	10.7448828125	10.65916015625	10.7946875	10.98251953125	10.2098828125	10.5381640625	11.0029296875	10.119140625	10.61916015625	10.3723046875	10.3886328125	10.910625	10.6409765625	10.31544921875	10.54423828125	11.4243359375	10.5455078125	10.637890625	11.19484375	10.514453125
PPP3CA	8.3603515625	8.7241796875	8.72294921875	8.67095703125	8.7933984375	8.75591796875	9.1891796875	8.905703125	9.120859375	9.14703125	7.7159765625	8.2376953125	8.87583984375	8.1268359375	8.877578125	7.8323828125	8.1023828125	9.0053125	8.525390625	8.526640625	8.6468359375	8.41072265625	8.194140625	8.695390625	8.8304296875	8.84052734375	8.705078125	8.985390625	8.9543359375	8.7386328125	9.0478125	9.266640625	9.4915234375	9.3233203125	9.0596484375	8.84353515625	9.877421875	8.6828125	9.267109375	9.2416796875	8.7185546875	8.0913671875	8.9764453125	8.8682421875	9.226875	8.95876953125	8.287578125	8.692265625	7.91453125
PRDM1	9.4649609375	9.211796875	9.32265625	8.785625	9.46240234375	8.36546875	10.1682421875	9.31080078125	8.9754296875	9.70310546875	8.33396484375	8.81515625	8.8437109375	9.65375	7.57294921875	8.2858984375	8.35439453125	9.962265625	8.90072265625	8.5158203125	9.1640234375	9.2294921875	9.27078125	10.181953125	8.9621875	8.28392578125	8.6849609375	8.8530859375	8.9025	8.728203125	8.0412890625	9.44548828125	8.60263671875	10.043984375	8.97685546875	8.6580859375	9.2182421875	9.81509765625	8.536015625	8.91111328125	10.232421875	9.49875	9.921953125	9.7291015625	8.06953125	10.188359375	10.0801953125	10.07609375	9.9465625
PTTG1	8.45701171875	8.23962890625	8.0982421875	7.96482421875	7.79412109375	7.72984375	7.85318359375	9.2045703125	7.6441015625	8.064609375	8.666328125	9.14568359375	7.639140625	7.52681640625	7.30017578125	8.18427734375	9.218984375	7.8565234375	7.7614453125	8.6675	8.33529296875	8.229140625	7.806484375	8.2791015625	8.2948046875	10.03046875	9.51125	8.5329296875	9.86583984375	8.0835546875	7.732734375	8.34734375	8.2380859375	10.27365234375	11.19484375	8.2363671875	8.08765625	9.50310546875	7.73671875	8.5807421875	9.38359375	8.7811328125	7.7839453125	8.10986328125	10.0625	10.53556640625	8.18875	8.1220703125	8.2827734375
PYGL	12.67078125	12.7821875	10.9719140625	11.17841796875	12.3558203125	10.8170703125	10.8101171875	11.306015625	13.27919921875	12.7965234375	10.039609375	10.57171875	12.576796875	12.889921875	9.7608984375	11.9040625	10.789453125	12.30234375	12.9112109375	11.84119140625	12.8312890625	10.709453125	12.4629296875	12.8275	11.4324609375	9.9590234375	11.1309765625	12.3469140625	13.08154296875	11.5609765625	10.406328125	12.66498046875	11.05884765625	10.3240234375	9.5159375	12.6320703125	9.8875	10.6797265625	11.15671875	11.27185546875	10.09703125	11.43767578125	10.3626953125	12.60345703125	10.722734375	10.8038671875	12.1155859375	10.8128515625	12.247421875
RAB1A	10.8124609375	10.76580078125	11.082109375	11.01484375	11.1013671875	10.7346875	11.306796875	11.4083203125	11.290546875	11.3301171875	10.47556640625	10.9698828125	11.31078125	10.66072265625	10.9780078125	10.7978515625	11.27974609375	11.2185546875	11.059296875	11.1209765625	10.964921875	10.81921875	10.9033203125	11.1734765625	10.9203515625	10.9406640625	10.9868359375	11.1808984375	11.03015625	11.12939453125	11.2466015625	11.07134765625	11.10296875	10.9265234375	10.8124609375	10.9923046875	11.401484375	10.819375	11.540859375	11.26203125	11.723984375	10.536328125	11.2833984375	11.17779296875	11.4446484375	10.9203515625	10.7671484375	11.31078125	10.63515625
RAB21	11.17841796875	10.2941796875	10.395234375	10.37078125	10.629140625	10.57697265625	10.5585546875	10.94111328125	10.48939453125	10.4589453125	9.6758203125	10.5515234375	10.64208984375	11.0296484375	10.8673046875	10.4890234375	9.76265625	10.4265234375	10.4337890625	10.27748046875	10.183046875	10.2619921875	10.2503125	11.65853515625	10.25140625	9.8280859375	9.7288671875	10.3659765625	10.39080078125	9.7700390625	10.599921875	10.08171875	10.177890625	9.842890625	9.92140625	9.8980078125	10.4885546875	9.4841796875	10.48453125	10.28826171875	10.940859375	9.83265625	10.78703125	10.44705078125	9.761328125	10.2866796875	10.938125	12.3924609375	10.7240625
RAB38	10.57095703125	10.42009765625	10.515234375	9.92140625	11.1849609375	8.294453125	8.994921875	10.26853515625	10.74837890625	10.3216015625	10.68982421875	9.7465234375	10.101484375	10.99916015625	7.8193359375	11.487578125	10.18443359375	10.3103125	10.4735546875	10.0837109375	10.6680859375	10.31162109375	10.0898828125	10.6314453125	9.51552734375	8.6265234375	8.60693359375	10.217265625	10.31091796875	9.931171875	8.98546875	10.2905859375	9.9555078125	9.7216796875	8.0369921875	10.213984375	7.98306640625	9.660703125	8.72140625	8.632578125	9.6817578125	9.5875390625	8.4738671875	10.25357421875	9.5315234375	9.368515625	10.70890625	9.6091015625	9.988046875
RBBP5	8.930859375	9.336328125	8.32220703125	8.9738671875	8.979609375	9.38875	8.863515625	9.10177734375	8.955	9.1266015625	8.18921875	9.32265625	8.96779296875	8.737890625	9.35865234375	8.6040625	8.88984375	8.7615625	8.6948046875	8.4247265625	9.2279296875	8.7844140625	8.4491796875	9.21759765625	8.5026171875	8.84052734375	9.036171875	9.244921875	9.3203125	8.9080078125	8.924140625	9.1711328125	9.03220703125	9.23951171875	9.6955859375	8.73240234375	9.188515625	8.92796875	9.07734375	9.208828125	8.9191796875	8.6603515625	8.776640625	9.1374609375	8.518671875	9.16453125	9.074453125	9.2376171875	9.01955078125
RBM8A	7.5494140625	7.2348828125	7.334765625	7.393984375	7.45248046875	7.3269921875	7.262890625	7.2945703125	7.6055859375	7.54166015625	7.36599609375	7.3296484375	7.4342578125	6.9612890625	7.457421875	7.3001171875	7.4613671875	7.55537109375	7.50720703125	7.2828515625	7.4953125	7.5114453125	7.17033203125	7.47001953125	7.30259765625	7.26798828125	7.23970703125	7.1533984375	7.290078125	7.19978515625	7.4381640625	7.475390625	7.5091015625	7.5575390625	7.18162109375	7.24185546875	7.17900390625	7.3021484375	7.381015625	7.2123828125	7.4362890625	7.1825	7.28625	7.26908203125	7.23015625	7.395703125	7.4046484375	7.39103515625	7.187265625
RHOV	7.5671875	8.0215625	8.1936328125	8.04974609375	8.4766796875	6.9363671875	7.15083984375	6.9509375	7.8323828125	7.84189453125	7.6562890625	8.26796875	7.31255859375	7.4216796875	7.1387109375	7.8628515625	8.40515625	8.4144921875	8.31744140625	7.83015625	7.60359375	7.9953125	7.63890625	7.783203125	8.32595703125	7.913046875	8.35126953125	8.14515625	9.64806640625	8.80978515625	7.67603515625	8.4487890625	8.70390625	8.34509765625	7.90103515625	8.546328125	7.25921875	9.2547265625	7.47140625	7.46501953125	7.99943359375	8.21947265625	7.27732421875	8.3635546875	9.79107421875	9.4104296875	9.1504296875	8.1117578125	8.27306640625
RIN2	11.1206640625	10.40185546875	11.7577734375	10.7981640625	10.72015625	9.674375	11.18953125	10.32986328125	11.0176953125	10.92302734375	9.8365234375	11.089375	10.8254296875	11.81078125	10.25087890625	10.7791015625	11.5972265625	10.7303125	11.18796875	11.0790234375	10.92265625	10.35203125	10.74671875	10.4175390625	10.160234375	9.3059375	9.64763671875	10.7888671875	10.6409765625	10.50986328125	10.3544140625	10.2087890625	10.11478515625	9.7622265625	9.45359375	10.27234375	10.15935546875	10.2941796875	10.3394921875	10.93044921875	10.014296875	10.662109375	10.70640625	10.6445703125	9.4655078125	10.276875	10.856171875	8.93921875	10.69140625
RIT1	8.45701171875	8.532265625	8.511796875	8.6624609375	8.4975	9.2503125	8.3439453125	8.4846875	8.554921875	8.3747265625	8.572734375	9.1034765625	8.22583984375	8.4998046875	8.498828125	8.254375	8.1023828125	8.6656640625	8.42779296875	8.48779296875	8.6565234375	8.6063671875	8.2144921875	8.79169921875	8.922578125	8.5425390625	9.02697265625	8.76453125	8.4046875	8.76849609375	8.6990234375	8.9282421875	9.294140625	8.8751171875	8.987890625	8.94375	8.72369140625	9.273828125	8.5470703125	8.6828125	8.8216015625	8.52802734375	8.83703125	8.724765625	9.562265625	8.95876953125	9.1070703125	8.93921875	8.64990234375
RNF2	7.7715234375	7.3047265625	7.2787109375	7.08681640625	7.359765625	7.160625	7.428203125	7.37591796875	7.3151953125	7.44501953125	7.37544921875	7.3296484375	7.39705078125	7.2809765625	7.3416015625	7.545859375	7.41810546875	7.39091796875	7.3477734375	7.48046875	7.47828125	7.35482421875	7.3919921875	7.371796875	7.464140625	7.4314453125	7.1241015625	7.1116796875	7.2803515625	7.3530859375	7.3187890625	7.2835546875	7.37841796875	7.30189453125	7.206796875	7.27078125	7.36197265625	7.4133203125	7.33564453125	7.3110546875	7.2441796875	7.39359375	7.2325	7.398125	7.326796875	7.33486328125	7.591953125	7.40037109375	7.375234375
RPA3	10.8441796875	11.0123828125	11.21451171875	10.78736328125	11.0627734375	10.5258984375	10.6623828125	10.5696875	10.758984375	10.9421875	10.215703125	11.19822265625	10.7730078125	11.378515625	10.1808203125	10.6289453125	10.5177734375	10.861953125	10.9878125	11.650859375	10.92265625	10.85703125	10.2503125	11.38470703125	10.68291015625	11.10658203125	11.78505859375	11.11634765625	11.06119140625	10.86330078125	10.201640625	11.3380078125	10.5705859375	11.558125	12.1309765625	10.5784375	10.50015625	10.9307421875	10.655	10.7086328125	11.7133984375	11.2826953125	10.31544921875	10.83197265625	10.8134765625	12.0235546875	11.43435546875	10.19708984375	11.61888671875
RREB1	7.21447265625	7.366328125	7.2787109375	7.44041015625	7.3510546875	7.270625	7.199765625	7.16240234375	7.27814453125	7.19140625	7.52837890625	7.4258203125	7.368671875	7.18169921875	7.633203125	7.3114453125	7.35658203125	7.25359375	7.423046875	7.174921875	7.3727734375	7.210625	7.521953125	7.19328125	7.7370703125	7.22193359375	7.2199609375	7.2051953125	7.3444921875	7.49279296875	7.2251953125	7.45599609375	7.462421875	7.452890625	7.189921875	7.28060546875	7.36197265625	7.29234375	7.5094921875	7.2664453125	7.3152734375	7.0358203125	7.1237109375	7.09546875	7.368828125	7.1954296875	7.383125	7.071953125	7.384765625
RRM2	7.250859375	7.51345703125	7.51890625	7.342890625	7.44265625	7.2812109375	7.2988671875	7.5038671875	7.472578125	7.462890625	7.45673828125	7.53609375	7.48673828125	7.5917578125	7.5105859375	7.46564453125	8.16029296875	7.27173828125	7.55478515625	7.7868359375	7.503515625	7.268125	7.1413671875	7.36220703125	7.7770703125	7.923203125	8.00244140625	7.4383203125	7.7461328125	7.19078125	7.2160546875	7.4083203125	7.462421875	8.8445703125	9.5159375	7.27078125	7.45384765625	7.80033203125	7.4527734375	7.5269921875	8.3764453125	7.586015625	7.1237109375	7.23333984375	8.318203125	8.76328125	7.553203125	7.321875	7.5145703125
RRP15	9.5366796875	9.1815234375	9.67896484375	9.11865234375	9.6720703125	10.0009765625	9.47626953125	9.173125	9.0887890625	9.29072265625	8.49318359375	10.01265625	9.1178515625	9.3866796875	9.24177734375	9.9323046875	8.3439453125	9.5204296875	9.460859375	10.3715234375	8.78869140625	8.888203125	8.90537109375	10.62158203125	9.32794921875	8.64751953125	8.9630078125	9.11203125	9.0434765625	9.245546875	9.226875	9.266640625	9.33537109375	9.08423828125	9.3530859375	9.0698828125	9.19857421875	8.85689453125	9.336328125	9.48986328125	9.56716796875	9.4453125	9.72857421875	9.676875	8.771484375	9.5015625	9.71505859375	10.095625	9.9778515625
RSRC1	8.31087890625	7.792265625	8.048671875	7.7853125	7.94453125	8.3548046875	8.2164453125	8.091953125	8.0941015625	8.054375	7.5653515625	8.287265625	8.06326171875	8.081328125	8.3377734375	7.55478515625	7.8653515625	7.8950390625	8.133984375	8.30296875	7.565	7.5699609375	7.7859765625	8.6624609375	8.240078125	8.1099609375	8.1795703125	7.95458984375	8.2817578125	8.3159375	8.6884375	8.479296875	8.442578125	8.454765625	8.553046875	7.8839453125	8.566796875	7.963125	8.74181640625	8.48673828125	8.8109375	8.038671875	8.3148046875	8.026171875	8.18494140625	8.2928125	8.4828125	8.0414453125	8.31318359375
RWDD1	7.6416015625	7.4679296875	7.34435546875	7.44041015625	7.73125	8.03056640625	8.104921875	8.1328125	7.4825390625	7.5011328125	7.13376953125	7.5170703125	7.748828125	7.101875	8.216171875	7.24228515625	7.406484375	7.50251953125	7.4881640625	7.536640625	7.43265625	7.2020703125	7.6129296875	8.03201171875	7.422421875	7.4410546875	7.45498046875	7.59048828125	7.49544921875	7.7580859375	8.03078125	7.64265625	8.09421875	7.74515625	7.617734375	7.4850390625	8.2699609375	7.3948046875	8.3492578125	7.911015625	7.4930078125	7.31759765625	8.2292578125	7.68998046875	7.8537890625	7.3523046875	7.5442578125	7.53060546875	7.268203125
S100A14	9.2349609375	8.7345703125	8.81626953125	9.75564453125	10.181953125	7.62837890625	7.86271484375	7.474296875	10.54423828125	9.3934375	8.41494140625	9.736015625	9.19884765625	10.1446484375	7.88875	9.8416796875	12.42578125	9.69826171875	8.31744140625	10.4781640625	8.8304296875	10.944453125	9.29046875	9.11115234375	8.768828125	10.3075	10.2346484375	9.2130078125	8.2925	8.0329296875	8.03078125	8.49015625	8.43244140625	8.82412109375	9.039921875	8.781796875	7.45384765625	9.04720703125	7.6880859375	8.84646484375	10.04587890625	8.1704296875	7.6912109375	8.507578125	10.02228515625	9.6330078125	10.1201171875	7.9305859375	9.1096875
S100A16	10.2633984375	10.1334765625	10.30140625	10.7240625	10.8496875	11.576640625	9.733125	10.6207421875	10.47951171875	10.2133984375	11.18759765625	12.4964453125	9.9470703125	10.71736328125	9.5594921875	10.890859375	11.68890625	10.1678515625	10.0188671875	10.4042578125	10.41486328125	10.848125	9.95888671875	11.46212890625	10.51876953125	10.5862109375	10.96640625	10.248125	11.1551953125	10.2087890625	9.87357421875	10.5515234375	10.56046875	10.136796875	10.62099609375	10.4348046875	10.29263671875	11.0896875	9.822578125	10.86171875	10.67193359375	10.2162109375	9.8623046875	10.10392578125	11.1540625	10.3473046875	10.568828125	9.7303515625	10.340625
S100A2	7.65873046875	8.48142578125	7.76521484375	7.858359375	8.71453125	6.8860546875	7.23712890625	6.84998046875	8.9246484375	7.68951171875	10.50484375	11.988046875	8.24611328125	9.18873046875	7.17943359375	8.908359375	7.1189453125	8.42591796875	8.9521875	9.37322265625	8.850546875	7.8348828125	9.413671875	10.22859375	11.5110546875	8.5012890625	8.3220703125	8.10392578125	9.14837890625	10.367890625	8.355078125	10.0381640625	9.451328125	10.188359375	7.72064453125	8.3719921875	7.77537109375	10.1219921875	7.99552734375	9.6305078125	8.50390625	7.558359375	8.9764453125	8.4175	9.8208203125	8.49943359375	9.01494140625	10.0095703125	8.9983203125
S100A7	7.3918359375	7.159453125	7.2787109375	6.988984375	7.1142578125	7.2597265625	7.076796875	7.2309765625	7.2398046875	7.0822265625	7.33515625	7.66201171875	7.17015625	7.485234375	7.15896484375	7.136796875	14.2262109375	7.14244140625	7.0794140625	7.174921875	7.27857421875	7.109375	7.1989453125	7.22802734375	7.25142578125	7.0339453125	7.15921875	7.326328125	11.69666015625	7.16419921875	7.068203125	7.0975	7.11181640625	7.0201953125	7.5011328125	7.1162890625	7.17900390625	9.9462109375	7.0315234375	6.9832421875	9.733359375	7.4245703125	6.9265625	7.05435546875	7.11390625	11.0575390625	7.393984375	7.0394140625	7.6640234375
S100A8	11.33962890625	8.04353515625	8.32220703125	8.40556640625	9.0103515625	13.17392578125	11.82125	7.9268359375	8.11349609375	9.5280078125	8.713046875	10.7317578125	7.45171875	12.6281640625	7.6144140625	10.12322265625	15.041484375	9.27203125	9.47083984375	11.38833984375	9.280625	8.7844140625	12.7410546875	8.6624609375	8.8520703125	12.73794921875	8.6165625	9.1926953125	14.15734375	9.405546875	8.78017578125	8.5504296875	7.8126171875	10.93671875	11.94671875	8.64796875	10.51015625	14.61640625	8.5789453125	10.48748046875	14.50390625	12.03734375	11.7505859375	10.5230859375	10.83171875	13.2984375	11.8529296875	9.93138671875	9.58943359375
S100A9	9.21345703125	7.6584765625	7.9303125	7.868515625	7.8816015625	10.96359375	8.8737890625	7.5038671875	7.91640625	8.07421875	9.2183984375	8.9489453125	7.5729296875	10.36625	7.3622265625	8.58228515625	12.5583203125	7.9248828125	8.084140625	9.6372265625	8.0223046875	9.7127734375	10.2503125	7.56900390625	7.8917578125	11.61041015625	8.38173828125	7.9091015625	11.4068359375	8.21828125	8.415078125	7.8960546875	8.133984375	10.490859375	9.13869140625	7.96537109375	7.795546875	12.59283203125	7.6348828125	8.6526953125	11.58171875	10.1678515625	8.430859375	8.0662890625	8.74076171875	11.3075	12.565390625	8.9191796875	10.12921875
SAR1A	11.486015625	10.78736328125	11.52390625	11.13697265625	10.78283203125	11.34966796875	11.4091796875	11.4592578125	11.10076171875	11.0366796875	10.2928515625	11.0790234375	11.1483203125	11.76234375	11.76189453125	11.26580078125	10.22369140625	10.79056640625	10.955625	11.4191015625	11.15724609375	11.3188671875	11.031796875	11.43283203125	10.599140625	9.39724609375	10.043671875	10.425859375	10.4371875	9.453984375	10.27203125	9.5292578125	8.84591796875	9.09546875	9.3530859375	9.233984375	9.4523046875	10.34578125	10.8058984375	10.59640625	10.762578125	10.861953125	10.88509765625	10.61673828125	7.252421875	10.8887890625	10.905859375	10.116015625	11.5384765625
SBSN	6.88634765625	6.9235546875	6.9633203125	6.8452734375	6.8753125	7.1388671875	6.970390625	7.0267578125	6.769375	6.92568359375	6.8209765625	7.02595703125	6.8608203125	6.8398046875	7.10798828125	6.87880859375	12.388203125	6.96	6.9462890625	7.3088671875	7.068046875	7.13568359375	6.91859375	6.80953125	6.9412890625	7.145703125	7.115078125	6.971015625	9.86583984375	7.20935546875	7.0782421875	6.81205078125	6.85171875	6.89609375	6.857578125	6.83	7.0496484375	6.9750390625	6.814296875	6.92478515625	8.08146484375	8.750625	7.0849609375	6.846875	7.04484375	6.90783203125	7.01302734375	7.0915625	7.05224609375
SCCPDH	11.10076171875	11.26388671875	10.486171875	11.85623046875	11.97142578125	9.77736328125	10.1474609375	11.4383984375	11.90341796875	12.0537109375	11.15923828125	11.29763671875	11.586640625	10.608359375	9.33810546875	11.748515625	10.743203125	11.7536328125	11.34109375	11.3661328125	11.76689453125	11.875078125	11.3094140625	10.8148828125	10.7351953125	10.769140625	11.222578125	11.8930859375	12.0708984375	12.105703125	10.4819140625	12.14361328125	11.05884765625	11.2560546875	10.3353515625	12.461328125	9.5903515625	11.84119140625	10.383828125	10.24771484375	11.20759765625	11.49876953125	9.6372265625	11.8490234375	12.28580078125	10.67453125	11.84205078125	11.09548828125	11.03015625
SCD	13.2296875	11.80869140625	11.05126953125	11.05587890625	11.3646484375	13.83404296875	11.5759375	14.321171875	12.44203125	11.936953125	10.52619140625	11.553046875	11.6363671875	12.20359375	10.2609765625	11.4079296875	11.7882421875	11.88224609375	12.4710546875	11.56888671875	11.7170703125	12.795234375	11.20125	11.7008203125	11.03876953125	10.1301171875	12.2192578125	11.8336328125	12.08095703125	12.20359375	11.0294140625	12.48296875	11.4262109375	10.3673046875	9.989453125	12.4087109375	10.6987109375	10.5386328125	10.290078125	10.7599609375	12.85896484375	12.332578125	11.05884765625	11.7764453125	11.47578125	11.0790234375	10.96861328125	9.7575	13.071484375
SCP2	7.90375	8.2280078125	8.34158203125	8.24654296875	8.289296875	7.971953125	7.7634375	7.90681640625	8.19328125	7.8834375	8.88984375	8.50658203125	8.308984375	7.63765625	8.7243359375	8.7115625	8.692265625	7.8371484375	8.07375	7.7770703125	8.0910546875	8.0515625	8.61029296875	7.660390625	8.4927734375	7.678359375	7.9070703125	7.8873828125	8.017421875	8.3590234375	7.7804296875	8.295	8.259765625	8.29177734375	7.638828125	7.92265625	7.82671875	7.74927734375	8.2956640625	7.9555078125	7.91609375	7.59578125	7.6108203125	7.54919921875	8.1019140625	7.8990234375	7.69224609375	7.84041015625	8.00423828125
SDC4	12.5403515625	12.8312890625	12.5601171875	12.91244140625	12.99150390625	12.4207421875	12.1278125	12.4434765625	12.778359375	12.8625	13.97736328125	13.06712890625	12.5334375	12.82361328125	12.54486328125	13.2840625	12.87859375	13.0087109375	12.9112109375	12.6119140625	12.820625	13.1174609375	13.0376953125	13.20875	13.2683203125	12.8736328125	13.72603515625	12.98390625	13.603125	13.5404296875	13.11068359375	13.090078125	13.31419921875	12.45568359375	12.9101171875	13.29109375	13.04767578125	12.5813671875	12.66498046875	12.876015625	12.9927734375	12.67248046875	12.954765625	12.8399609375	13.572578125	11.91234375	12.6339453125	14.0270703125	12.9027734375
SDF2L1	11.577890625	11.567109375	11.326015625	11.52171875	11.22525390625	13.46408203125	10.905859375	11.0296484375	11.28	10.85	12.5732421875	12.038203125	10.845859375	11.5394140625	11.00763671875	11.52984375	11.958125	11.4439453125	10.97765625	12.382890625	11.2284765625	12.0934375	11.80556640625	10.83546875	11.7844140625	12.3953515625	12.16798828125	11.11634765625	12.02853515625	11.723984375	11.20607421875	11.7312109375	11.0216015625	12.4659375	11.9885546875	11.8171875	10.8883203125	12.3140234375	10.99509765625	11.7322265625	12.511796875	12.6832421875	11.16953125	11.240078125	11.78404296875	12.9423828125	11.680703125	11.5401171875	12.06373046875
SEC22B	9.77595703125	9.4121484375	10.24263671875	9.879609375	9.72419921875	9.8181640625	9.5167578125	9.6817578125	9.973359375	9.8163671875	9.4937890625	9.9201953125	9.7878515625	10.0341015625	10.241171875	10.337265625	9.4334765625	9.4034765625	9.70587890625	9.61623046875	9.8684375	9.9204296875	9.34134765625	9.495546875	9.63966796875	9.87796875	9.933203125	9.4393359375	9.9369140625	10.0801953125	9.6258203125	9.74005859375	9.71365234375	9.793203125	9.5050390625	9.5926171875	9.52953125	9.723203125	9.4749609375	9.18828125	9.733359375	9.4235546875	9.3597265625	9.106875	9.8683203125	9.8516796875	9.73541015625	9.7113671875	9.89525390625
SERINC5	7.3512109375	7.76078125	7.62125	7.7551171875	7.71119140625	6.8771875	7.338359375	7.5439453125	7.2958984375	7.6623828125	8.6571484375	8.516015625	7.630625	7.97353515625	7.1387109375	8.11390625	7.6199609375	7.50251953125	7.6058203125	7.51703125	7.4870703125	8.29228515625	7.5124609375	7.47935546875	6.981953125	7.296796875	7.741484375	7.8981640625	7.935078125	7.615078125	7.57802734375	7.3730078125	7.5377734375	7.53974609375	7.638828125	7.7340625	7.2067578125	7.881796875	7.30890625	7.3271875	7.36728515625	8.0178515625	7.1237109375	7.6290625	7.9491015625	7.7132421875	7.85955078125	9.43001953125	7.60078125
SERPINB13	7.449609375	7.34796875	8.1172265625	7.7445703125	7.26859375	6.9667578125	7.20935546875	7.3845703125	7.3262890625	7.12630859375	8.147109375	8.4473046875	7.00716796875	7.81033203125	7.23171875	7.68283203125	12.00927734375	7.546640625	7.53421875	7.901796875	7.460234375	7.268125	7.3292578125	8.22828125	9.6201953125	9.4969140625	6.9968359375	7.57224609375	9.301171875	7.0797265625	7.59734375	7.731171875	7.601328125	7.6838671875	7.1467578125	7.2607421875	8.1091015625	11.274453125	7.40916015625	8.0575	8.20875	8.83904296875	7.154609375	7.17330078125	7.985859375	9.31654296875	8.608984375	7.133125	7.0424609375
SERPINB3	6.88634765625	7.0815625	7.52890625	7.7751953125	7.0396484375	7.11865234375	7.10931640625	6.98828125	6.971015625	6.886875	7.27953125	11.0790234375	6.93033203125	6.736953125	6.97439453125	6.99857421875	12.4059765625	7.09765625	7.1165234375	7.1135546875	7.02462890625	7.06587890625	6.9396875	7.416796875	8.004921875	8.3258203125	6.848515625	6.961484375	12.2928125	7.456953125	8.2658984375	7.06783203125	7.58267578125	9.09546875	8.500859375	6.8935546875	8.403984375	13.4869140625	7.2071875	7.6114453125	7.445546875	7.51998046875	6.99416015625	6.933125	8.217265625	12.8651953125	8.36158203125	7.40037109375	7.081171875
SERPINB4	7.614609375	7.1162109375	6.99158203125	7.2198046875	7.13990234375	6.98701171875	7.09345703125	7.4651953125	7.1943359375	7.27564453125	7.38453125	8.8873046875	7.16060546875	7.250546875	7.05703125	7.0176953125	9.2089453125	7.31685546875	7.1696484375	7.079921875	7.1366015625	7.1625	7.121875	7.2957421875	7.1929296875	7.4410546875	7.0873828125	7.1116796875	10.22763671875	7.4750390625	7.55888671875	7.2835546875	7.591953125	7.9266796875	7.62818359375	7.2607421875	7.3443359375	10.69005859375	7.30890625	7.34486328125	7.21896484375	7.237578125	7.14431640625	7.15451171875	7.522578125	9.99578125	8.07529296875	7.3530078125	6.9807421875
SERTAD4	8.776953125	8.7965234375	8.5336328125	9.3994140625	8.439765625	8.1115234375	8.5839453125	7.62162109375	8.75421875	7.961640625	8.3662109375	9.09509765625	8.41296875	9.58140625	10.5696875	8.692265625	9.0296484375	8.7416796875	8.2652734375	9.01015625	8.66662109375	9.16728515625	7.8761328125	8.33908203125	7.94109375	8.03453125	8.3015234375	8.34875	9.219765625	7.881796875	8.11375	8.1909765625	7.7378125	8.1878125	8.4436328125	8.31087890625	8.22517578125	8.867265625	8.8636328125	9.2717578125	7.9269140625	8.45603515625	7.87275390625	8.74416015625	8.18494140625	8.80375	10.0801953125	7.665703125	8.9576171875
SET	7.65873046875	7.8550390625	7.55890625	7.71400390625	7.914921875	7.75001953125	7.25435546875	7.17943359375	7.9565234375	7.8526171875	7.478125	7.495625	7.6795703125	7.96625	7.37171875	7.37552734375	7.855234375	7.48375	7.8728515625	7.91263671875	7.7461328125	7.44451171875	7.6880859375	7.98419921875	7.92052734375	7.8026171875	7.76169921875	7.4571484375	7.86271484375	8.1167578125	7.3703125	8.25458984375	8.259765625	9.0532421875	8.6437890625	7.92265625	7.53994140625	8.322734375	7.6148828125	7.36197265625	8.5350390625	7.70109375	7.2953125	7.5209765625	8.4450390625	8.599296875	8.139453125	7.52189453125	8.6711328125
SLC35E3	10.642265625	10.070546875	10.33345703125	10.08541015625	10.470703125	9.42728515625	9.83669921875	10.81734375	10.56501953125	10.39849609375	9.0379296875	9.6749609375	10.1623828125	10.6995703125	10.140234375	11.006328125	12.74837890625	10.1865234375	10.5834375	9.78677734375	10.20314453125	10.3328125	10.161953125	10.4175390625	9.6675	9.457578125	9.92240234375	10.26703125	10.1256640625	10.108671875	9.513984375	10.09234375	10.1256640625	9.793203125	9.6084375	10.09537109375	9.5903515625	9.58171875	9.871796875	11.5776171875	10.7824609375	10.23607421875	9.8308203125	10.456640625	9.8491796875	10.29630859375	10.7470703125	11.9358984375	10.8056640625
SLC39A4	7.13373046875	7.823671875	7.569609375	7.60951171875	7.59591796875	7.554375	7.34830078125	7.2665234375	7.6164453125	7.56185546875	8.5331640625	8.50658203125	7.5328125	7.3663671875	7.48904296875	8.4333984375	8.6111328125	7.4260546875	7.8423046875	7.8078125	7.55515625	8.229140625	7.9912890625	7.54892578125	7.7678125	7.4890625	8.5965234375	7.6327734375	8.4046875	8.04416015625	7.59734375	8.0588671875	7.964375	7.6737890625	7.7728125	8.1293359375	7.26798828125	7.476015625	7.27091796875	7.7370703125	8.5350390625	7.65744140625	7.55083984375	7.6696875	8.2076953125	7.395703125	7.601640625	8.314609375	7.39375
SLPI	10.1719140625	10.14341796875	11.6405859375	12.0576171875	10.41958984375	7.519296875	11.4203125	7.39296875	11.6405859375	11.1326953125	10.9486328125	12.671484375	9.89849609375	10.00470703125	7.3821875	10.55830078125	11.05625	10.3591015625	9.227421875	10.50818359375	10.75771484375	9.40642578125	9.57181640625	10.1719140625	10.025234375	10.4498046875	10.0337109375	10.1131640625	11.81625	9.4638671875	10.0271484375	10.6605078125	10.4084375	11.5681640625	10.66265625	10.909765625	9.83669921875	12.7714453125	9.7340625	10.25734375	7.9896484375	9.528671875	9.7801171875	10.232421875	10.733515625	13.38275390625	12.15009765625	8.03056640625	10.2683203125
SNAI2	9.151171875	9.2420703125	8.6623046875	8.875546875	9.46240234375	9.229296875	10.032109375	7.356640625	9.036875	10.4790234375	7.1626953125	8.1975	8.85412109375	8.4600390625	8.7146484375	7.10701171875	8.41529296875	9.5841796875	8.991328125	8.240234375	8.61640625	8.2512890625	8.43828125	9.689296875	8.523515625	7.6974609375	8.29203125	8.893984375	9.338515625	8.0545703125	8.1438671875	9.63271484375	9.17283203125	9.44890625	8.38107421875	8.4257421875	9.1294140625	8.3514453125	9.376796875	8.8360546875	9.7127734375	8.39583984375	8.1976171875	9.08572265625	7.81703125	7.6463671875	8.63015625	7.5396484375	8.8142578125
SPRR1B	7.1027734375	7.53943359375	7.177265625	7.54869140625	7.478671875	6.9056640625	6.904140625	6.8776171875	7.69326171875	7.4097265625	7.946171875	7.4258203125	7.0978515625	6.9823046875	6.8936328125	7.778671875	12.15240234375	7.3516015625	7.32025390625	8.162421875	7.068046875	8.2512890625	7.208671875	8.5303125	8.208359375	7.87388671875	10.2978515625	8.16548828125	10.1071484375	7.3915625	7.3187890625	8.73205078125	8.02546875	8.36568359375	8.82623046875	8.07845703125	7.415859375	8.7469921875	7.0119140625	9.42859375	9.94365234375	8.0178515625	7.1852734375	7.7008203125	8.34044921875	7.3253125	8.83271484375	8.3578125	9.915703125
SQLE	7.894140625	7.7821875	7.4779296875	7.4127734375	7.65935546875	7.4612890625	7.25435546875	7.8967578125	7.9059765625	7.93234375	7.4673046875	7.7794140625	7.62146484375	8.20431640625	7.4056640625	7.4049609375	7.957421875	7.87599609375	7.637578125	7.8078125	7.58392578125	7.8348828125	7.3583203125	8.2791015625	7.79626953125	7.706796875	9.126328125	8.0093359375	8.27134765625	8.2515234375	7.57802734375	8.4590625	7.8126171875	7.9361328125	8.622578125	8.01701171875	7.5705078125	7.46703125	7.5094921875	7.9220703125	9.5876953125	7.92306640625	7.472890625	7.943515625	8.059296875	7.569765625	8.156875	7.2405859375	9.57876953125
SRPRB	11.3184375	11.11482421875	11.502421875	11.5525390625	11.44904296875	12.61826171875	10.87447265625	11.3351953125	11.5556640625	11.0469921875	11.78619140625	12.5732421875	11.40435546875	11.5176171875	10.94974609375	11.748515625	12.13212890625	11.108984375	10.8544140625	11.890859375	11.372578125	11.8140234375	11.211484375	11.1340625	11.3329296875	11.9353515625	12.1278125	11.1703125	12.04953125	11.42869140625	11.0969921875	11.3085546875	11.15671875	11.8408203125	11.72248046875	11.785703125	10.75234375	11.7614453125	10.9641796875	11.3625	11.7456640625	11.5966796875	11.05884765625	10.96455078125	11.6694921875	11.829453125	11.3269140625	12.23931640625	11.54814453125
STK17B	8.35015625	7.99921875	8.02681640625	7.570625	8.0588671875	7.5358203125	8.104921875	7.713515625	7.81033203125	7.9921484375	7.7056640625	8.09646484375	7.524140625	7.891171875	7.19	7.5153515625	7.2888671875	8.29884765625	7.9563671875	8.1037109375	7.65541015625	7.74375	8.64591796875	9.474140625	9.011953125	8.59564453125	7.9070703125	7.7751953125	7.5430859375	8.1167578125	7.841171875	8.2262890625	8.67576171875	9.7216796875	9.727578125	7.823671875	8.71359375	8.434453125	7.6348828125	8.1099609375	9.42333984375	8.6107421875	7.87275390625	7.966484375	8.46603515625	9.94453125	9.9663671875	7.71552734375	9.1205078125
SUMF2	7.15984375	7.366328125	9.58544921875	7.449609375	7.56453125	7.3785546875	9.6835546875	7.418515625	7.27814453125	7.58078125	9.0590234375	7.34849609375	7.31255859375	7.4946875	7.760859375	7.4453125	7.8342578125	7.235390625	7.50720703125	8.9683203125	7.503515625	7.2958984375	9.7340625	7.4609375	9.7799609375	9.11115234375	9.667734375	7.1533984375	7.133984375	9.51453125	7.29029296875	7.1848046875	7.14177734375	9.8534765625	9.3830078125	9.0228515625	9.58	7.078671875	9.822578125	9.64087890625	7.36728515625	7.14447265625	9.9119921875	9.6342578125	7.252421875	7.33486328125	7.393984375	9.8208203125	7.5458203125
SYT8	12.2041015625	13.0739453125	12.9066015625	12.461328125	13.53607421875	7.71400390625	10.2605078125	7.12708984375	13.138828125	12.22724609375	14.5448046875	13.9359375	12.19703125	12.918828125	9.6079296875	13.893828125	14.2525	12.40689453125	12.9352734375	13.02041015625	12.8736328125	11.875078125	13.3902734375	11.493515625	12.756015625	12.66705078125	11.308984375	13.4830859375	14.0992578125	13.0589453125	13.00728515625	13.1862890625	12.781171875	10.946875	10.852265625	14.01953125	8.96779296875	12.74837890625	10.82740234375	8.316953125	12.379296875	12.5217578125	8.7166796875	13.25359375	13.078515625	10.95087890625	12.127265625	10.771640625	12.0537109375
TCN1	7.24228515625	7.05515625	7.82720703125	8.6230859375	7.16375	7.2812109375	7.0501171875	7.197734375	7.18474609375	7.10771484375	13.622109375	12.2783984375	8.163671875	7.474609375	7.9332421875	10.6289453125	10.102265625	7.8371484375	10.2921484375	9.72625	7.30673828125	7.365390625	8.183046875	7.71119140625	7.280390625	9.2872265625	8.7251953125	8.3899609375	8.7544140625	9.9619140625	8.70931640625	7.4465625	8.24896484375	9.3339453125	11.13341796875	7.03728515625	7.7650390625	13.6103515625	7.44361328125	9.2416796875	9.1399609375	9.06125	9.3597265625	7.73140625	9.0061328125	12.7241015625	10.998046875	12.70814453125	11.039453125
TFAP2C	8.2803125	9.08244140625	9.260859375	9.37904296875	9.4519140625	7.270625	8.00423828125	7.6520703125	9.2173046875	9.2390234375	8.15736328125	8.675234375	8.724921875	7.9340625	7.2412109375	8.6437890625	11.3819140625	9.2083203125	9.327265625	9.219375	9.142109375	8.93865234375	8.85720703125	8.65189453125	8.8304296875	8.95138671875	9.32265625	8.9655078125	9.0434765625	9.4937890625	8.385390625	8.8879296875	9.4316796875	8.6914453125	8.47171875	9.6128515625	7.7650390625	9.3240625	8.30625	8.711953125	9.9950390625	9.05056640625	7.90103515625	8.89869140625	10.031875	9.08095703125	9.256640625	9.45970703125	8.4566015625
TLK1	9.650078125	8.47171875	9.777421875	8.894765625	8.979609375	8.693828125	9.37220703125	9.256328125	8.9246484375	8.7253125	8.84984375	9.32265625	9.451328125	9.98421875	10.052890625	9.4133203125	9.2374609375	9.02564453125	9.1228125	8.99916015625	8.88142578125	8.89869140625	9.4649609375	10.07927734375	9.2387109375	8.4195703125	8.6165625	8.564296875	8.862421875	8.49501953125	9.07888671875	8.40685546875	8.7931640625	8.72294921875	8.4216796875	8.6169921875	8.7953515625	8.8268359375	9.16640625	8.825859375	8.771015625	9.184765625	9.19310546875	8.96052734375	7.4468359375	9.491171875	9.73541015625	8.9291015625	9.160859375
TM4SF1	12.8530859375	11.3682421875	11.5873828125	12.0377734375	10.597265625	13.4547265625	12.2521484375	12.11505859375	11.705234375	11.351015625	10.976171875	12.65181640625	11.11634765625	12.9673828125	10.10078125	11.03986328125	12.5583203125	11.4762109375	10.2398046875	11.29763671875	11.48634765625	11.10873046875	10.5296875	13.775546875	12.547734375	11.4592578125	13.1553515625	11.1595703125	9.8251171875	10.88224609375	10.629140625	11.52171875	12.2657421875	10.9878125	11.173984375	10.93015625	13.360703125	11.4533984375	12.12490234375	11.72248046875	13.84603515625	12.059140625	13.38275390625	11.617265625	12.62912109375	11.50203125	11.20966796875	11.6592578125	11.2080078125
TMEM144	10.15380859375	9.84271484375	10.0525390625	9.8070703125	9.826484375	7.98203125	8.90421875	9.8169140625	10.03515625	10.223359375	9.7685546875	9.46845703125	9.6525	10.314609375	8.01376953125	10.26734375	9.06849609375	9.75875	10.0291015625	10.0837109375	9.5290625	9.86802734375	9.9394140625	9.8416796875	9.41642578125	8.3680078125	9.4599609375	9.62953125	9.5051171875	9.4235546875	8.7484765625	9.47740234375	9.4316796875	8.7023828125	8.141796875	9.582421875	8.1909765625	9.5320703125	8.3388671875	8.496640625	9.0103515625	9.77830078125	8.495234375	9.9898828125	9.38205078125	9.65271484375	10.31328125	9.6493359375	10.712109375
TMEM19	8.64466796875	8.1746875	8.9113671875	9.0354296875	9.273046875	8.7243359375	7.95328125	9.0504296875	9.1853515625	8.9480078125	8.4053125	9.376796875	9.0073828125	9.1114453125	8.4595703125	9.9427734375	9.0296484375	8.1781640625	9.07279296875	8.05359375	9.08021484375	8.84484375	8.5293359375	8.7696875	7.929140625	7.18484375	7.6615625	8.75353515625	8.6838671875	7.9484765625	7.770390625	8.26474609375	7.6973828125	7.73671875	7.5895703125	7.8344140625	7.5125	8.53953125	8.16095703125	7.996796875	8.66705078125	8.43658203125	7.94271484375	8.10986328125	8.17548828125	8.84421875	8.97287109375	10.2071484375	8.4566015625
TMEM45A	8.97287109375	9.3694140625	7.9854296875	8.35703125	8.3690625	8.802890625	9.78509765625	8.1233984375	8.74337890625	9.538359375	7.2494921875	10.06267578125	8.675234375	8.62125	7.623671875	7.48513671875	11.978828125	9.2083203125	7.5751171875	7.73806640625	9.10060546875	8.3012890625	7.8761328125	8.16951171875	8.0455078125	8.38806640625	8.5278125	8.75353515625	10.28984375	7.96828125	8.2478515625	8.8357421875	8.52080078125	8.463984375	10.1628125	8.03923828125	8.877421875	8.9075	8.3993359375	8.941796875	8.06296875	7.8591015625	7.9738671875	8.71478515625	7.9095703125	10.266796875	7.9178125	7.42234375	8.2827734375
TMEM50A	9.2033984375	9.22072265625	8.95349609375	9.327265625	9.052734375	9.2728515625	9.3826953125	9.51703125	9.301328125	9.42390625	9.7158984375	9.621796875	9.2195703125	9.26109375	9.12359375	8.987890625	9.695390625	9.15359375	9.1965234375	9.50859375	9.05853515625	9.55861328125	9.29046875	9.53587890625	9.1028515625	8.78869140625	9.71859375	9.8190625	9.70765625	9.07509765625	9.28755859375	8.9480078125	8.867890625	8.894140625	9.06951171875	8.9228125	8.96779296875	9.23447265625	9.155859375	9.281875	9.98462890625	8.86921875	9.23150390625	9.2555078125	9.195703125	9.31654296875	9.3678515625	10.07609375	9.4428515625
TMEM50B	8.72189453125	9.26326171875	8.94314453125	9.09787109375	9.105859375	9.136484375	9.0054296875	9.27796875	9.04720703125	9.05224609375	9.411796875	8.7636328125	8.83369140625	8.23296875	9.04373046875	9.5162890625	10.529375	9.0053125	9.4110546875	9.414375	9.0280859375	8.9191796875	9.7140625	7.9512109375	8.98306640625	9.36693359375	9.480859375	9.1222265625	8.7144140625	9.38552734375	9.14837890625	8.877265625	9.3036328125	8.6689453125	8.9984765625	9.72255859375	9.51984375	8.8779296875	9.0862890625	8.888984375	9.02982421875	10.0765234375	9.23150390625	9.1809375	8.9959375	9.1022265625	9.004375	9.2866015625	8.73361328125
TNNI2	9.057890625	10.50103515625	9.4121484375	10.27390625	10.80138671875	7.2399609375	7.84251953125	7.346953125	10.469609375	9.2809765625	13.2430078125	12.129609375	9.89849609375	9.8498046875	8.1687890625	11.16388671875	13.6738671875	9.29375	11.290859375	10.4042578125	9.84869140625	8.89869140625	12.720703125	9.1426171875	12.1390625	11.46955078125	9.02697265625	10.30662109375	12.56982421875	10.1783984375	11.7092578125	10.1987109375	11.2567578125	7.640390625	9.280234375	12.0782421875	7.5921875	9.89478515625	8.88439453125	7.354296875	9.85396484375	10.55703125	8.1976171875	10.7388671875	11.4551953125	7.60740234375	10.0385546875	9.54955078125	9.742578125
TNNT3	9.733359375	11.4601953125	9.1880859375	8.82623046875	12.1045703125	7.2918359375	8.5733984375	6.8776171875	11.0279296875	10.50046875	10.435078125	9.014765625	10.0709765625	9.911171875	7.87798828125	11.6569921875	11.0936328125	9.7288671875	11.00763671875	9.8672265625	10.91166015625	8.50337890625	11.67994140625	8.85650390625	9.266796875	9.8079296875	8.50615234375	11.084921875	12.52970703125	11.4492578125	10.04890625	10.9283984375	10.6105859375	9.41734375	8.2858984375	12.30376953125	8.12921875	10.44765625	9.267109375	7.1642578125	8.44076171875	8.68046875	8.06767578125	11.137734375	10.9728515625	7.59763671875	9.8055859375	8.324609375	9.567734375
TNRC6B	9.2873828125	9.0316015625	9.59607421875	9.450078125	9.254140625	9.03095703125	9.2096484375	9.702890625	9.5667578125	9.363046875	9.8775	8.89791015625	9.6525	9.52091796875	10.4458984375	9.656484375	9.73296875	8.889375	9.359140625	9.133359375	9.6007421875	9.41673828125	9.38251953125	8.622578125	9.36921875	9.74828125	9.045	9.44962890625	9.74728515625	9.9119921875	9.3616796875	9.1711328125	9.1412109375	9.81337890625	9.008984375	9.265390625	9.32513671875	9.660703125	9.317421875	8.991328125	9.2111328125	9.26853515625	9.05185546875	8.8484375	9.5515234375	9.5725390625	8.9180859375	10.0553515625	8.9876953125
TPP2	8.46685546875	8.8902734375	8.70390625	8.2972265625	8.2703515625	8.493046875	8.5839453125	8.56572265625	8.656171875	8.6097265625	7.92505859375	8.4171875	8.73453125	8.1091015625	8.29509765625	7.5948828125	8.7821484375	8.466171875	8.56466796875	8.0634375	8.304765625	8.004375	8.2554296875	9.088984375	8.63548828125	8.5425390625	8.9630078125	9.11203125	8.9944921875	8.83828125	9.0478125	8.8879296875	9.0416796875	8.834296875	8.9246484375	8.90150390625	8.93810546875	8.8883203125	9.05640625	8.74328125	8.83142578125	8.770078125	8.50537109375	8.8484375	9.2854296875	8.4574609375	8.66318359375	8.93921875	8.477265625
TRA2A	10.3343359375	10.64208984375	10.071796875	10.2837109375	10.7605859375	10.6375390625	9.9266796875	9.733828125	10.5541015625	10.1324609375	10.7573828125	10.182109375	10.3101171875	10.67140625	10.82140625	10.579140625	11.718046875	10.5528125	10.51484375	10.3821875	10.45380859375	10.59640625	11.0025390625	9.7788671875	10.5404296875	10.75931640625	10.5486328125	10.2069921875	10.8391015625	10.9010546875	10.53	10.63171875	10.72171875	11.0476171875	10.7436328125	10.67140625	10.72033203125	10.253046875	10.248125	9.9892578125	10.13765625	10.25537109375	10.063515625	9.880078125	10.01310546875	10.37716796875	10.39630859375	10.333828125	10.5252734375
TSFM	10.27412109375	10.6319921875	10.6641015625	10.73443359375	10.97125	11.7085546875	10.36673828125	10.461328125	10.63515625	10.77072265625	11.05787109375	11.62166015625	10.490859375	10.29546875	10.17017578125	10.51818359375	10.8709765625	10.40646484375	10.6933203125	10.9745703125	10.6478515625	10.709453125	10.73697265625	10.3082421875	10.51876953125	10.8709765625	10.78349609375	10.5585546875	11.12287109375	10.683671875	10.3436328125	10.4407421875	10.25701171875	10.480234375	10.792578125	10.6289453125	9.85716796875	10.9698828125	10.583984375	10.8425	10.22119140625	10.444921875	10.39126953125	10.5659375	10.7940234375	10.79228515625	10.3243359375	10.3541015625	10.17912109375
TSPAN31	11.032890625	11.639921875	11.56662109375	11.8245703125	11.723984375	11.13984375	10.9875	11.57015625	11.73703125	11.683671875	12.274765625	12.1196875	11.31078125	11.194140625	10.802734375	12.52447265625	10.951640625	11.579921875	11.62265625	11.10029296875	11.878671875	11.7819140625	11.44158203125	11.0144921875	10.81974609375	11.2441796875	11.0687109375	11.6308203125	11.62583984375	11.7734375	11.1544140625	11.868046875	11.5919140625	11.4762109375	11.14373046875	11.6242578125	11.0119921875	11.2150390625	11.1670703125	11.04494140625	10.55921875	11.458515625	11.0484375	11.54654296875	11.8646484375	10.99390625	10.81609375	10.750546875	11.0099609375
TSPYL1	11.8610546875	12.3616015625	12.0934375	11.90923828125	12.29404296875	11.1808984375	12.2969921875	11.35466796875	12.12208984375	12.35353515625	9.8365234375	11.710390625	12.1255859375	11.6272265625	12.575625	11.006328125	10.36673828125	12.46828125	12.1001953125	12.1742578125	12.027109375	11.5185546875	11.5003515625	12.09408203125	11.49951171875	11.3159375	11.78505859375	12.0483984375	11.226328125	11.80921875	11.906953125	11.5501953125	11.447109375	11.4569140625	11.4439453125	11.936953125	11.8077734375	11.194140625	11.9974609375	11.48296875	11.2249609375	11.13958984375	12.0854296875	12.188984375	10.9728515625	11.441953125	11.66986328125	10.2467578125	11.8945703125
TYMP	8.35015625	8.29109375	7.9854296875	8.4262890625	7.742578125	7.346875	7.7528125	9.07048828125	7.6533984375	7.5913671875	8.274296875	9.86802734375	7.69900390625	8.62125	7.48904296875	8.0650390625	8.692265625	7.711484375	7.9336328125	9.50859375	8.12171875	8.218984375	7.4737890625	8.289296875	7.96181640625	8.91205078125	7.9921484375	7.827109375	9.9565234375	8.13703125	8.325625	8.9182421875	8.644375	9.0014453125	9.494296875	8.0687109375	8.6074609375	9.89478515625	7.9126953125	9.14794921875	9.47537109375	8.730234375	8.83703125	7.53953125	8.83408203125	9.35791015625	9.0440625	8.809140625	8.16095703125
UBE2C	7.2228125	7.3047265625	7.4480078125	7.6720703125	7.2603125	7.0873828125	7.51546875	7.42673828125	7.2495703125	7.52171875	9.411796875	9.3655078125	7.2399609375	8.2639453125	7.29037109375	7.260234375	10.684453125	7.3430078125	7.7816015625	8.894921875	7.6452734375	8.79390625	7.431640625	8.0035546875	8.1361328125	9.08095703125	10.4276171875	8.3899609375	10.003125	7.710546875	7.5871875	7.96568359375	7.4343359375	8.773359375	10.23146484375	7.3100390625	7.36197265625	8.85689453125	7.2994140625	8.6002734375	10.1580859375	9.37248046875	8.1121875	7.7743359375	8.985546875	10.03611328125	8.0271484375	7.39103515625	7.8294140625
UPF2	10.344765625	10.62203125	10.2328515625	10.4121484375	10.3715234375	10.88771484375	10.09392578125	10.030859375	10.3568359375	10.223359375	10.64921875	10.052109375	10.2124609375	10.2467578125	10.65125	10.0625	11.66732421875	10.1155078125	10.40556640625	10.31982421875	10.0725390625	10.050390625	10.91390625	10.07927734375	10.30484375	10.75931640625	10.5296875	10.33703125	10.1984375	10.108671875	9.7003125	9.8598046875	10.25701171875	10.3240234375	10.2830859375	10.20494140625	9.9882421875	10.6391796875	10.175859375	10.1423828125	10.3972265625	10.68240234375	10.3353515625	10.202109375	10.29984375	10.4071484375	10.5483984375	10.771640625	10.340625
UXT	12.2335546875	12.43599609375	12.4949609375	12.30234375	12.3644921875	12.2335546875	11.90341796875	11.306015625	12.420078125	12.3113671875	12.508984375	12.66234375	12.24599609375	12.8554296875	11.7015234375	12.93173828125	12.22072265625	12.212265625	12.2509765625	12.2996875	12.6339453125	12.6407421875	12.15921875	12.07271484375	12.216796875	12.30650390625	12.08333984375	12.2969921875	12.644140625	12.403828125	11.7583984375	12.3308984375	12.17669921875	12.3740625	12.41009765625	12.16798828125	11.69763671875	12.33453125	12.05654296875	12.1045703125	12.2150390625	12.38578125	11.8490234375	12.105703125	11.67822265625	12.40240234375	12.17609375	12.1585546875	12.62375
VPS35	11.9188671875	11.2838671875	12.00107421875	11.2690234375	11.58923828125	10.145625	11.1994921875	11.34474609375	11.88265625	11.8177734375	10.84787109375	11.5234375	11.8633203125	12.11712890625	11.38146484375	11.6184765625	10.2616796875	11.6931640625	11.9478515625	11.6609765625	11.577890625	11.638828125	11.765546875	12.08333984375	11.32296875	11.047265625	11.5883984375	11.978828125	12.1007421875	11.97923828125	11.315078125	11.96921875	11.85244140625	11.3178515625	11.3212890625	11.826796875	11.196875	11.46376953125	11.6863671875	11.599765625	11.4383984375	11.76283203125	11.3733984375	12.06373046875	11.576640625	11.7379296875	12.05451171875	12.0603515625	11.90341796875
WNT5A	11.2646484375	11.052734375	12.46365234375	11.3871484375	11.7440625	7.01625	10.1046875	6.84056640625	11.88265625	12.259296875	9.14765625	11.512734375	11.791484375	11.6272265625	7.2214453125	9.77986328125	13.4155078125	12.1483203125	12.0912890625	11.32716796875	10.985234375	10.3616015625	11.66986328125	10.181953125	11.4807421875	11.89494140625	11.1104296875	12.1933984375	13.86171875	12.14361328125	9.4749609375	10.9494921875	11.33765625	11.5185546875	11.3212890625	11.211484375	7.93017578125	11.9297265625	9.50537109375	9.93802734375	10.82390625	11.63919921875	8.251640625	11.735078125	11.18578125	12.24482421875	11.721015625	8.3682421875	12.09291015625
WTAP	9.0054296875	8.6623046875	8.806484375	8.5798046875	9.0636328125	9.1561328125	8.80294921875	8.93623046875	8.765	9.01125	7.9975	8.4367578125	8.8140234375	8.920546875	8.79208984375	8.16548828125	8.2608984375	8.75126953125	8.9621875	8.7909765625	8.8710546875	8.3319140625	8.276796875	9.9253125	8.768828125	8.25419921875	8.7251953125	8.82515625	8.84470703125	8.71876953125	8.830859375	8.8146484375	9.130390625	8.991328125	8.654609375	8.3923828125	9.0096875	8.85689453125	9.40642578125	9.10779296875	9.374453125	8.496640625	9.2857421875	8.643984375	9.13759765625	9.22412109375	9.160625	8.86162109375	9.51728515625
YEATS4	8.821015625	8.430234375	9.20890625	8.53232421875	9.052734375	8.04974609375	8.8428515625	9.08064453125	8.8073046875	8.69359375	8.0371484375	8.9387890625	8.80400390625	9.3040234375	8.9643359375	8.938515625	9.9819921875	8.4362890625	9.0426953125	8.988671875	8.708125	8.50337890625	8.29779296875	9.027578125	8.2621484375	7.3161328125	8.0984375	8.4010546875	8.3366796875	7.861328125	7.881171875	8.04765625	7.7378125	7.71140625	8.02671875	7.7743359375	7.7650390625	8.11744140625	8.2045703125	9.58	9.43330078125	8.20923828125	8.430859375	8.643984375	7.9491015625	8.9180859375	8.983359375	8.49400390625	8.79390625
YWHAE	7.1514453125	7.3047265625	7.1859375	7.2283203125	7.3226953125	7.11865234375	6.921875	7.099921875	7.03140625	6.8753125	7.2494921875	7.00435546875	7.26751953125	7.51521484375	7.281171875	7.028125	7.24755859375	7.14244140625	7.257421875	7.1135546875	6.91328125	7.06587890625	7.3394921875	7.07388671875	7.291953125	7.145703125	7.0781640625	7.0669140625	6.9697265625	7.20935546875	6.91453125	6.969140625	7.201640625	6.89609375	6.80576171875	7.05708984375	6.69546875	7.15546875	7.0501953125	6.9633203125	7.07568359375	6.9782421875	6.9361328125	6.933125	7.03578125	7.102734375	7.5815234375	6.90810546875	7.277265625
ZFC3H1	8.754921875	9.05384765625	9.02482421875	8.558984375	8.8238671875	8.7243359375	8.5839453125	9.2045703125	8.9340625	9.24984375	8.292734375	8.57046875	9.0387890625	8.4998046875	8.56572265625	8.20248046875	8.55251953125	8.625546875	8.92142578125	8.64	8.728046875	8.40140625	8.0521484375	9.2797265625	9.0015625	9.0405078125	8.6258984375	9.11203125	9.208984375	8.4128125	8.93458984375	8.93810546875	9.3996875	8.894140625	9.1298828125	8.911796875	9.3655078125	8.8268359375	9.16640625	9.01125	9.02982421875	8.5681640625	9.141953125	8.786796875	10.0036328125	8.907578125	8.6836328125	11.47044921875	9.14080078125
ZNF462	11.53708984375	10.84935546875	11.17373046875	11.188359375	11.02203125	10.46580078125	11.5759375	11.82365234375	11.10076171875	11.12158203125	10.9083984375	11.3178515625	11.41359375	11.46701171875	12.2521484375	11.6083203125	10.40646484375	11.22890625	11.10765625	10.83197265625	11.0242578125	10.848125	11.2321484375	10.70353515625	11.03876953125	11.0959375	10.5997265625	11.105234375	10.40095703125	10.835234375	11.18578125	10.461328125	10.58078125	10.2098828125	9.727578125	11.0320703125	11.362109375	10.253046875	11.12814453125	10.71861328125	9.55751953125	11.2928515625	11.4030859375	11.05431640625	11.18578125	9.5015625	11.0275	10.5976171875	10.7540625
[truncated: 207 more columns]
