# Supplementary material for: Advancing bladder cancer management: development of a prognostic model and personalized therapy
Source: Front Immunol. 2024 Jul 22;15:1430792. doi: 10.3389/fimmu.2024.1430792 (PMC11298345; doi:10.3389/fimmu.2024.1430792)
Supplement: Supplementary file 3 [file DataSheet_2.zip › bioinformation- supplementary file/diffgene/diffgene.tcga.BLCA.txt]

ID	TCGA-ZF-A9RN-01A-11R-A42T-07	TCGA-CF-A1HR-01A-11R-A13Y-07	TCGA-XF-A8HH-01A-11R-A38B-07	TCGA-ZF-AA4W-01A-12R-A38B-07	TCGA-XF-A9SU-01A-31R-A39I-07	TCGA-GC-A3BM-11A-11R-A22U-07	TCGA-DK-A3IQ-01A-31R-A32Y-07	TCGA-FD-A6TK-01A-42R-A33J-07	TCGA-DK-A1A7-01A-11R-A13Y-07	TCGA-CU-A5W6-01A-11R-A28M-07	TCGA-DK-A3X1-01A-12R-A22U-07	TCGA-XF-A9ST-01A-11R-A42T-07	TCGA-CF-A9FM-01A-11R-A38B-07	TCGA-BT-A20V-01A-11R-A14Y-07	TCGA-GV-A3QF-01A-31R-A22U-07	TCGA-DK-A2I4-01A-11R-A21D-07	TCGA-DK-A6B2-01A-11R-A30C-07	TCGA-DK-A1AG-01A-11R-A13Y-07	TCGA-XF-A9SZ-01A-11R-A39I-07	TCGA-E7-A519-01A-11R-A26T-07	TCGA-2F-A9KO-01A-11R-A38B-07	TCGA-ZF-A9R1-01A-11R-A39I-07	TCGA-4Z-AA7S-01A-11R-A39I-07	TCGA-BL-A13J-01A-11R-A10U-07	TCGA-DK-A3IK-01A-32R-A21D-07	TCGA-C4-A0F1-01A-11R-A034-07	TCGA-DK-A3IS-01A-21R-A21D-07	TCGA-UY-A9PH-01A-11R-A38B-07	TCGA-E5-A4TZ-01A-11R-A31N-07	TCGA-DK-A3WW-01A-22R-A23N-07	TCGA-K4-A5RH-01A-11R-A30C-07	TCGA-ZF-AA56-01A-31R-A39I-07	TCGA-UY-A8OB-01A-12R-A42T-07	TCGA-YC-A9TC-01A-22R-A39I-07	TCGA-CF-A7I0-01A-22R-A352-07	TCGA-K4-A5RJ-01A-11R-A28M-07	TCGA-YF-AA3L-01A-11R-A38B-07	TCGA-CF-A3MI-01A-11R-A20F-07	TCGA-DK-A6B0-01A-11R-A31N-07	TCGA-DK-A6B1-01A-12R-A30C-07	TCGA-G2-AA3C-01A-21R-A39I-07	TCGA-XF-AAN3-01A-11R-A42T-07	TCGA-CU-A0YO-01A-11R-A10U-07	TCGA-BT-A3PJ-01A-21R-A220-07	TCGA-CF-A47Y-01A-11R-A23W-07	TCGA-FD-A62O-01A-11R-A30C-07	TCGA-BL-A0C8-01B-04R-A277-07	TCGA-E7-A7DV-01A-11R-A33J-07	TCGA-DK-A3WY-01A-11R-A22U-07
ADAM17	2.43205075764545	2.29219277390189	2.07392303450124	1.66320797248065	0.920750621128051	1.78914496154562	1.6318958590538	1.64731450954714	1.23376537680834	2.13056850364957	1.83321395141742	2.66525631802154	1.81954556964246	2.99492361303586	2.20495450785604	2.55716498397718	2.47904943675807	1.70487196445635	2.0152120850685	0.246833687910542	2.57763426526733	2.29130885982897	1.34539637539127	2.80258615562324	1.79734507084351	2.52994584978325	1.6046881337528	1.48336436071335	2.65571818083415	1.8675802222025	1.75480200659078	3.20249608419658	1.71378378137129	1.57710248523451	1.3386240819406	2.08164640615971	0.592253700114907	0.867659289149111	1.26129009525938	1.80937328259191	0.81015515307832	2.70551351130368	2.08386009538357	2.46873969823736	0.97364800821647	2.33032892730233	3.85940308980193	1.69014887012746	1.81031970341108
ADNP	4.50669714047194	4.46778159704127	4.42078554237345	3.44182870770559	3.69480220717573	3.90265247119608	3.76910523790058	3.70133834819935	3.79029244968989	4.08975236276438	3.80487960825467	3.84062436358431	4.52079937440518	4.23645435010079	4.42116269465995	4.3870316095257	4.2421985252467	4.34142364114941	3.6374247681238	2.99604520672915	4.77063878798783	4.93815873878116	4.61742191545099	4.38212077865434	3.75304822988155	3.60509129011727	4.63984569920126	3.93280765604355	5.45327392689141	3.23041823314553	4.0864526010964	3.74381653023777	3.46620945451206	3.74232964883264	3.87139027145946	3.8457610012636	4.17376706773671	3.60776823469636	4.06308871201928	4.60303282649962	2.96576581804738	4.23263773487721	4.4691175495776	4.25414048420073	3.67052312559378	4.79931530020497	5.62779066498473	3.07582353677923	3.83352769628452
AHNAK2	0.833740194370869	1.13257684267001	1.24293780020056	5.32427057158154	1.19213102626319	1.27381424458704	3.36632221424582	1.9136075118231	0.171206827418142	0.171206827418142	1.03160692658546	0.205142240625298	0.0695646950933592	2.32287995953356	0.0203421795171858	1.25223397847316	0.923415441076205	0.910809398959971	0.421479157103307	0.0981500210920115	0.598079306117196	1.19364560061083	0.23204671335011	2.42677464050948	1.64860349336385	6.25278462724761	0.0123541304078741	0.320311370907041	3.76025288770054	0.995231233565638	1.8461924097082	3.40895636489255	2.3296115896843	0.787933893604076	0.287235865252774	0.180402506828649	0.0873270517974754	0.230571941904652	0.0900404154727707	0.0196307563355084	2.34533959760969	3.01042180548651	1.70469493579905	3.57116710520939	0.874442886858751	0.367706537116356	0.38272258035299	0.501005953141009	0.990301416568706
ALDH3B2	0.926075347876042	6.2762789049862	2.29495886963256	1.36809782192808	2.78180032399279	0.934176781921816	3.02602097071437	0.897008026448318	3.63360557875109	6.47152402828604	3.12138017427817	2.45357025538904	4.29185400418012	2.57133702680612	3.8185233820663	1.93632698999234	4.3704433048213	2.80725186873131	6.61113105839952	3.02564898458835	3.46332164607067	5.15392285420318	3.66101986027016	5.4201926752187	4.39715264439909	4.98708888811501	4.83083334121595	5.5763195659296	6.79147549288788	1.63612575330327	0.037030730944967	5.14224187276996	2.81116272941938	0.00834345852933497	3.5647195944431	0.234869151705381	4.67779010121666	3.92097922723563	3.48093718898764	5.17240350520075	0.0109230271847919	4.94713311201284	5.47518218373955	3.03155399692106	1.62718657448414	3.33566904037763	1.09639680418716	4.66349263888796	0.0824300999459491
AMFR	4.26704133186408	4.56685776462756	4.34894055994994	4.71523445524002	4.1155659959216	4.34670164802286	4.01954180376586	4.95016043214344	3.99972045075362	4.46833567871949	4.1220265913038	2.77938580619894	4.45419563796457	4.60987904184578	4.35539690952466	4.16086373098696	4.5194098066411	4.66407318424772	4.42281157762508	3.25785546411516	3.99636162786491	4.78346713141037	4.18036272140535	4.76089156391863	4.3257965400055	4.37081990201975	4.63595749172932	4.17594768701095	3.7149158715959	3.45709518485537	4.5510914521438	4.55160829794153	3.83416509666851	4.12199344875749	4.04380817876404	3.48065289118484	3.7500061502042	3.72809465627692	3.97232504155715	4.27099232439347	3.83379078454038	4.1932671060636	4.30976554598799	4.50513509484453	3.71357485210895	3.74220028234754	3.40712157507271	4.20531430753956	4.97757759176586
AP1G1	3.26723614181241	3.58359128900357	3.39264714396426	2.18107073794349	2.7618596835693	3.19770815795585	2.87743015969774	3.67054578578463	2.55843908168275	3.5530409613825	2.74241588671189	3.10991212181616	3.8189323440105	3.98764830053122	4.05655751800496	3.16909120340939	3.79028202208928	3.46315159483731	3.03224193113749	2.06371001285756	3.58896043488796	3.66989983082821	3.60158955818865	3.86613648873975	3.21981903892505	3.25750853369992	3.53638866087393	3.22911104706637	3.52489113204679	2.74306250654562	3.22811063440518	3.59692321923845	2.71701283636798	2.9321745863068	3.31802755016881	2.60883289322004	2.19285695821695	2.80603528323622	3.10282607211719	3.1955995754499	2.84440574051297	3.38279173687924	3.65172909635723	3.51134152592103	2.97412544818854	3.19967234483636	4.39623485586141	2.69137782726474	3.31652230028555
APOC1	1.83842742190706	3.15882172229711	4.51318752037086	1.88923988878683	3.48016169934816	1.44418997637925	1.94380883132625	3.72611186950122	2.49947599961551	2.64747569551914	4.28768652622267	5.69512804768223	1.85219864253357	1.76145549282272	0.642100805114698	5.60011212856197	5.41300502415873	2.57695742029086	5.22096060910995	3.42386049746388	4.42416292882574	2.84623253416874	2.52819621940835	4.14351586950376	2.46336088581666	2.55910018888289	2.46800977409283	3.89847925571877	3.1417597473139	4.34291736476301	4.51210043968966	2.89522505499866	1.41797399987952	3.16718127349689	1.89929166026819	8.28979251503773	4.2743362172138	2.32768736417605	1.13704441137426	4.72667865813141	5.34101793488069	3.25435216273399	2.1641748371336	1.12809539633752	2.34962004817769	4.04613304859746	4.07086156147196	5.85360149614629	4.50304337056886
APOE	3.95861071205585	5.29032855524227	7.05003037200902	4.34791364248367	5.887615436364	4.3424907443763	5.28330694065608	6.49616191662399	4.29145621645449	5.48906118620036	4.84654847530441	7.82824948294461	4.07076712712103	3.91901584487668	1.71545412711572	8.52068114033735	8.22452943998555	2.69612738980005	8.04912974495836	5.03819910785689	6.563496794435	4.36143150413314	2.4629946066755	5.45981847134533	3.55425730068007	4.42170131266441	3.26151577142106	6.73343704914288	5.63712331534114	6.8259967257159	8.85569481388398	5.5363451407553	3.81210797745742	5.40543763207003	3.09125976619268	12.1375932411197	5.2661456169156	3.61568701260892	2.54253046431141	3.95089761273229	8.79673693221093	5.82606030347393	4.17167921347933	3.19203631255154	2.36692364897852	3.86392854177016	3.15065715267696	8.87588601323728	8.03300169510087
ARL4A	2.39355348886113	1.75911321293317	2.00906046815638	4.06013387358579	2.08885394674673	2.77578803485639	1.73764350153967	2.03544796058228	2.71549805747734	2.30357619969664	2.44667971122845	0.993710587159958	1.3371972813408	3.29594337864383	0.981779603590194	1.79618241072	2.54389176599419	2.04687516895572	1.62400728607365	1.57002568445779	1.92618923436347	1.64117605984819	1.68104439930248	1.7417042699963	2.93557289592039	3.29129412333858	2.56169272139831	1.14090950654166	4.15548210215652	0.851918907195204	3.06446901736844	3.97369392277255	2.85285780415953	2.29004097115977	2.39722795932385	4.09216514458783	2.80064109732908	1.33902333337275	2.08311122693131	2.3250409554952	2.89758895408629	2.26816487368752	2.9526504025801	2.07741392423814	1.81122439491236	2.9653040758413	2.38097874062309	3.00057696263152	2.7218319737045
ARPC1B	0.540424104644658	0.277746757355166	0.43616183931445	0.250961573533219	0.40882053452885	0.286644621016439	0.258579224184294	0.924632007009697	0.139731422243744	0.397255345594427	0.181802255158941	0.687150293944771	0.287235865252774	0.332851122072154	0.428785589848052	0.449957483628004	0.374177032989839	0.305912170156621	0.495592840198345	0.117828003827481	0.386038359888614	0.276198865032242	0.171847313573341	0.14938944935895	0.475914972178179	0.167357927738514	0.369606070031838	0.381394131786851	0.34925203178067	0.442757757634771	0.488515008957812	0.397912460176906	0.309641873422161	0.386700602287614	0.352419559215162	0.669571076038966	0.190045886894439	0.432104223468677	0.341871920644401	0.379399162525578	0.819177665542768	0.528471301882892	0.149649581894975	0.332392869057616	0.239642441878997	0.280600048848165	1.684998221883	0.759326304678515	1.04593217391872
B4GALT1	4.73728655810689	6.56369354918365	6.37363081259204	4.42097413084119	5.97063281676969	5.74090058371935	5.69433141870512	6.4511022873021	6.27001493743756	6.18548005737558	4.89452677025739	6.68490567806392	6.01114673066212	5.79377886036093	5.53010508575123	6.75156146504956	5.5590053263743	4.92701464264344	6.47174023580187	4.60029354445797	6.81211439686192	6.17791380684492	5.39659450675923	5.33574406194161	5.46222249964378	5.27260925820729	6.0667866833063	5.4919941529488	5.33281174667017	5.80867592878878	5.58628736827209	6.01296638775698	5.90717189371582	3.6743024526412	5.41708624879658	5.61876429763579	5.02169291782153	4.87028580077311	5.39560782134504	6.4937754084607	4.65687958915177	5.85583027468377	5.64010608370209	7.45422443194922	5.55016805242917	5.03658685114413	6.12483265914443	7.04476895278109	5.018518454817
BCL10	2.11629821018282	3.29241366782748	2.21825420118506	2.94039230080495	2.82173062076081	4.61340199312553	1.84607202963046	2.76559839326964	2.27810372755144	3.15924165973011	3.361838527705	2.06660588420444	3.49674354927926	2.79906657754807	4.14722528028422	3.35241955921516	2.21778907075549	3.54918860302209	2.45475496109782	1.664892380192	3.16772722581503	2.55291804178348	3.50012642812231	3.72538125571061	2.6199763616347	2.62725662692733	3.20954694281292	3.0607737378613	2.96604279245181	3.30104616856583	2.92789645372882	3.34772234261523	2.79441586635011	2.63412855752504	3.09379677497239	2.58650055528142	2.63177947795286	2.53141889211826	3.36178239334935	3.66855032527761	2.7542033956764	3.21802165471526	3.90399267901008	3.0992615354492	2.6666657105946	2.18998265378357	3.79401029506646	2.48684306443981	2.8318164521986
BCL11A	1.48954293564247	0.434134457909336	0.0848806535912965	1.35743939963513	0.295370387953484	0.292192773901891	0.528671328925277	0.112233057598497	0.838992093293741	0.207518076982546	0.683831174401323	0.0047530553998195	0.894681973855079	2.10802256251641	0.00518437585972326	0.106348319505147	0.419215260067954	0.117296085657242	0.0596321598820996	0.661293555855307	0.833254438460256	0.0945063386814923	0.026729250487489	0.877587213370977	0.737081005153099	1.3014705874899	0.11169907219742	0.228356954201048	1.19729927090576	1.05762355847813	0.124063396027078	0.943958823013336	0.00705194251649002	0.966061255521586	0.0450235216984977	0.124460486274336	0.00863030514344006	0.0422240737629849	0.968570034355008	0.126444299724691	0.0196307563355084	0.358171174969554	0.984771612385425	0.0418036876570852	0.870029284820997	0.717736733997482	0.0657101640652657	0.0102069428692571	2.04211898871996
C19orf33	0	0	0	0	0	0	0	0	0	0	0	0	0	0	0	0	0	0	0	0	0	0	0	0	0	0	0	0	0	0	0	0	0	0	0	0	0	0	0	0	0	0	0	0	0	0	0	0	0
C1orf56	2.00963381939727	2.2054550742976	2.06743220948552	1.21306727061843	2.07662750010262	1.89475956939313	1.61974165876918	1.24968804538736	1.45101324294397	2.08739494812151	3.10442053499518	2.01435529297707	2.14740439491077	2.654550108647	2.27160495596901	1.67156512617105	2.47136957450602	1.85881652129807	2.0804530112361	2.61008581758976	2.72992250544201	1.62433488944509	1.48990253702188	2.22657018212556	2.4885921288695	1.93538431079825	2.185359134758	1.74368729701864	2.48776930386442	1.16021027985079	2.02091106558169	1.76166823891027	0.87640889386885	3.21699800470458	1.95046841415012	4.16525272989401	2.49357048382608	1.39242733821372	2.15561972102645	2.71261778935682	1.93847399813843	1.73578209893329	1.63626498942179	0.335140206314213	2.48959431275617	1.34448766263568	2.13806082099933	2.88229089098502	1.8888503817673
C6orf62	6.40487417805794	5.71843834862086	5.43096095980342	5.87669374261337	5.13039552406463	5.32885082218995	5.16780348212003	6.58375674551493	5.10656189359096	5.46757294643683	5.19189817724178	5.95623093654988	6.02684431311409	5.34030589372353	5.76022627005462	6.79242461341103	6.04010995523061	6.07942504808197	5.87440845787213	4.28698461605816	6.00113342279228	4.9721917589093	5.9505197380931	4.98131382478441	6.05520650218499	4.93164051300077	6.16188163755261	5.84814968387764	6.03720209353357	5.35438515861852	7.15077797328673	6.14764046658334	6.63343702297503	6.11974004222467	5.22418694487519	6.74904881834207	5.13888407955172	4.51689134333759	5.55438931622506	7.09439338091253	6.37325146784681	5.72853823128325	5.64588895701801	5.6906713048325	5.22916489576272	5.79207185825382	6.80206264454654	6.24277968817937	6.02201930459702
CALML3	5.08245139003254	1.83624733104284	0.100304905795685	1.27488781157758	0.0724488500696924	0.0756010848240282	0.282380494638606	0	0	3.01480160235136	0.244765307569313	0.144960004720858	0.115299644025547	0	1.36367572180726	0.0122110839508744	0.375734538583156	2.27279958613779	4.40010068301548	0.026729250487489	0	0.24598236099132	1.26627682332248	3.6629232498931	0	0.814263291399782	2.49213519577773	0.895069909817214	3.79383347189654	3.7617001481177	0.366476093510096	0.14860877020522	0.0467005867416223	0	0.0394191831333972	0.134220939760633	0.0941009164388665	0.0666747627244602	0.11009592910342	0	0	0.0413831790194062	0.0192037339730927	1.36999684006484	0	0.0572769650732476	2.24938465863022	0	0
CALR	10.5077296381886	8.47791446564161	8.60355513565868	8.14557811366354	8.95482706069833	7.25244972159059	8.04595892243306	8.78500054366163	6.80399287732633	8.66161387054509	8.39899501958141	9.07045829436524	8.07091199546807	8.92877150938786	8.59657218739335	8.91672563115949	9.05261586815242	8.33818504518721	8.99837915746595	6.38685749539394	8.53320395340926	9.06650794189635	8.55171671976802	8.25813586998727	7.86355629866433	8.00681806795644	8.65078681389463	8.95761168442983	8.45978651075191	8.8137359860642	9.32828783824166	8.86179380847896	9.48225799456069	8.52200002072353	7.84180522231345	9.07925542775271	8.38504269978429	7.41524740740708	7.94533380107928	8.37753764880715	8.74620559503665	8.10984684370697	7.72589585898688	9.59375469215416	7.3804757841831	8.25905823279881	6.38082640055767	9.01542564605051	8.18869070849627
CAPZA1	5.7483914581191	5.42756259629774	5.61630181853814	6.19833895342292	5.50146462299202	5.10766694841093	5.03124961366025	5.87408872089628	5.62647126112802	5.92234058820562	5.61603121854395	5.99352492232139	6.33586551715552	5.76858134217361	5.94170026718835	6.51007103318279	5.88283132100565	6.23034905886071	4.95401479862511	4.09019289068465	5.56195843724831	6.3940098788414	5.49614593439493	6.06336703610298	5.84267719153754	5.80840564572738	6.04165915163721	5.78321042177653	6.52853693881326	6.46104227515413	6.02345719126903	6.19928953822648	5.58947887413523	5.72071077112483	5.88514481070127	6.42383361160773	4.8439737973905	5.5897724738447	5.75361790639005	5.78977097731006	5.93946167836279	6.32472421190928	5.26888722334283	5.93443157916932	5.83748412951536	5.66475019203799	5.83925670694448	6.0021579194741	6.55771335144073
CAV2	1.64320971757582	2.05706896905575	2.49495316056489	5.64199680085838	3.38857530659843	4.26408598762516	3.70918033372087	5.43542524238882	1.46477280633474	2.40928230559789	3.39989567805956	1.34817575296377	2.46034940530761	3.00091942505296	1.07724299893246	2.79254304690811	3.6225907155217	2.52348668304774	3.4532014817779	1.1756204049951	2.38623154532541	1.89642686479494	3.81008315640559	3.2080333670424	2.87442321325272	3.57498550872127	2.35292797809264	2.19720489589624	1.32757240381574	4.92322050509552	2.77063878798783	4.1916495003493	4.74392421574467	1.71699089440494	2.67791410171251	4.95717635150572	1.79755259016046	1.73348450271555	2.11506654577148	2.08351974882017	2.58906833355109	2.49495316056489	3.58680076525352	4.88186525155851	2.34204265715312	4.04504100117777	4.10688428869154	4.748450498626	2.71158300747396
CCT2	5.97509590870692	5.1224035341903	4.96775884791762	5.58143259985853	5.4519891329327	4.88783229816238	4.49741437263372	5.71171239580586	6.78068148745983	5.7914129774399	5.2539363361965	6.39039426564039	5.12323163416906	5.34445570528558	5.4224314921757	5.79068082412882	7.3596652359561	5.3315332521336	4.91381810886615	3.0877683207976	5.69588527294178	6.05933148056698	9.31015763614471	5.22419852350257	5.0553345017511	5.36953976818478	5.76055097178806	4.68099940717571	5.34249430006751	5.62389904361059	5.45274367625718	5.31888802102481	5.78137545193017	6.63673046262887	9.79865000060047	5.1689388228483	4.8754557150556	5.05595481332406	5.39225902679765	5.51771347527589	5.69541205373203	5.52104759514005	5.44950525037352	5.49918576288093	4.19986861652443	5.27079428416455	4.47268921481395	5.64451967690319	5.4607130806197
CD164	4.93148923507384	5.3582591037536	6.51362812353548	4.9085583485412	5.11943503335915	5.50299247018461	5.04180368765708	5.50865365991399	4.27159748641895	5.53124420299953	4.9643662844181	5.874919889687	6.36016057104208	4.80328904205262	5.05731162816093	5.77286218267668	5.95590094077553	6.40137618419251	5.11707162384512	3.46810103480962	5.15777942638144	5.29725379013026	6.19017629643332	5.76175066958613	4.99077337790844	4.3965568332502	6.32284211327053	6.20264496145185	5.754243488989	5.59033254429577	5.71463567956243	5.41860825536219	4.70844661081718	4.15451030127605	5.64171075048748	5.88494707540326	5.32351779001144	4.28401804751167	5.86271421660062	5.74309213634309	5.51109479296469	5.17021751827976	5.94324856822818	5.3667523355522	5.50566231557223	5.43985248789224	6.96631279130856	5.37055838661768	5.17359919119306
CD36	0.822118274729345	2.20398416585599	0.809332119773501	0.0563060603318765	2.11283355502273	1.46194758214236	0.378400642443576	1.42400836071726	0.425781538703535	5.76477341780233	1.06025495075768	0.445514838302113	0.198745581844824	0.0993625397577723	6.46720936586433	0.987611922578425	3.10405144772081	6.08852113656358	1.50360315630226	0.22070141650652	1.6148511624221	0.354339313378527	0.505281211453267	7.46304039665402	0.259784684682978	3.26285405768169	5.62014649733949	0.482435287992035	2.36552457689222	0.274887811577583	0.837297415663068	2.7935213781304	2.00676478187842	6.65641628216652	1.87652676913609	3.36202094927804	0.435521921343928	0.847515928040447	0.255923660273564	6.70182764428559	1.22292818000261	0.237686079120165	0.722466024471091	0.710260929878105	0.29124991296423	0.193960936897822	7.31448989373045	5.41522120577877	2.03499039234512
CD44	3.91775634912606	4.02556040232443	3.24842857312088	6.61473339812768	4.84564560271919	5.3020704150729	5.39540217691902	7.005751410962	2.53034546754552	4.23097150805294	4.45018849700559	0.833821137790582	5.89821077151246	4.83182658387532	2.94598218599746	6.49059580094808	4.4526942640982	5.79420789531891	4.90847668796254	3.55543580266378	3.52585589825176	4.86623047425951	4.56417693332919	5.82544475303784	2.71310190044552	7.37606720265947	4.6295781077701	4.87460518387267	5.90046835182026	5.92886061387486	5.43746412867541	6.13215318415036	5.93012701943643	1.99891757275836	4.01161192281412	5.91322452933057	3.7850482934589	3.16772722581503	4.28458075863195	2.24199268026593	6.51948372007271	5.76962629895083	5.45962505795793	6.71326690119378	5.34287826314594	3.83630793362797	2.15296216679069	8.08131565761788	5.60807588342472
CDC42	4.52970227841987	4.04290694003172	4.29203076352497	4.46718164520055	4.47448147153066	4.27971642896972	3.89248817382367	4.30955456875698	4.78138069802719	4.4666923693593	3.92445148782873	4.09987586901825	4.71027195219894	4.37655433459202	4.13690500906084	4.46059186570155	4.65019012349677	4.603899281519	4.73176433074084	3.66942367888043	3.99110910256467	4.88414364961725	4.64289792208748	3.97919308783046	4.35227123661944	4.13587957818818	4.56956400260153	4.28846930730643	4.69903518141775	4.65118375274015	4.48958789071701	4.43311301940311	3.89961069407569	3.99227899139821	4.31974797897355	4.10270851564251	4.57678815941885	3.56707079883509	4.51168941095478	4.65915963597433	4.39805616410352	4.38036235669521	4.32556630855141	4.25409512047398	3.84247606299394	4.57681234075926	4.9326423288095	4.24111560402295	4.13734776985524
CDC42SE1	5.2749027166068	5.69795169946921	4.86213395357722	4.12787260859323	4.6227488316025	5.57120655307811	4.33976450731194	4.34463678757698	4.07971090388638	5.44168265973541	5.07658047203346	6.54430454344029	5.7021754564458	5.8550603143686	5.5375538900647	5.7805699497472	6.37710465655194	5.41795375309098	5.12377378213666	3.50671617937434	5.55818496452655	5.83062801957523	5.4113414984629	5.77340562728254	5.53558332608946	5.49178897512515	4.8594428485271	4.91214205417383	6.71914783822866	4.75329431493838	5.05563818409746	5.05303746162933	4.81072071623617	5.39262653859772	5.48247723819884	4.67771118626068	5.16187559270299	4.60480672084945	5.2248313471145	5.61138192159343	3.83615642239169	5.25963029130361	5.24100879310701	4.72286489636439	4.63037634701521	5.40499505833513	5.30921985192188	4.82334176176314	5.00046429274818
CDC42SE2	3.90656354766575	3.53313969679986	3.13730677919329	2.67721505052822	2.84845769387673	3.78389662496884	2.61103070090669	3.1624678676153	2.57889042123776	3.84695458369684	2.95162509254981	2.97311529254993	4.18184994992202	3.2885357502938	2.90765982785329	4.08165492685935	3.36026593954766	3.61516907800916	2.32915230635497	1.93877507708581	3.53663732208448	2.98631991061143	3.80095165486788	3.29830639580649	3.20708071679703	2.36812576678277	3.52967104834778	3.54527650013124	3.19681160022427	3.32663801114802	4.12503938037192	3.45776499935645	3.37634595603562	2.96585814875728	3.87066062667928	4.15919321164876	2.7007504189987	2.68569351282851	3.56071495447448	3.66236503056891	2.34775068493714	3.90801545910066	4.23028756782297	2.89712423069111	2.79383347189654	2.70185951900942	4.58275469106945	3.51067081985899	4.69077465185039
CDK4	5.51079106369536	5.00649102868334	3.71892051082171	4.72650973481387	4.30540149971807	3.89796643164945	4.1449029194746	4.05668756512284	2.22209354640772	3.80595276571734	2.89011589527491	5.75968050006054	3.75790865292599	6.07261177005344	4.18554943462957	4.70730390824728	6.12668589060492	3.68932152772748	4.75409647472854	0.839798383506919	4.61451550883785	5.1689388228483	8.46083633264408	3.95029109920638	3.14135104025406	3.83010317592004	4.29079299308089	3.60841895270483	4.75150121275327	3.83851818757262	5.00233347445069	4.29628118958174	4.99601356079827	4.90829894013544	3.11722958209437	4.74043111012498	4.60012105118862	4.13551845301962	4.09287551104142	4.58918221783044	4.57056007893631	4.54884964491921	4.127979881061	4.78038884662348	2.14319747577586	4.52178572090301	2.72218182927623	3.42835682246518	4.54987859886995
CDKN2A	0.150689643247321	1.60795756475449	2.29245784255431	5.57798464951267	0.243912758873174	1.48166060342158	0.359633613048041	0.429749850800216	3.22414834877947	0.198996966240109	3.98079307045385	3.81275490980019	2.68730709036283	5.39892150650185	0.0646069752973919	5.27557328359255	2.22150592207296	0.402394750500615	4.89185659544206	2.37903866554565	0.717473540520352	0.0525550094341053	4.08501667348871	0.0608774728993346	2.05032755355842	0.0288520058474934	0.312084261514754	0.251446431558582	5.03982710759825	0.298423711931038	5.28952833942837	0.292546187950339	5.36397001637739	0.0985543072207295	2.09969916972427	5.38628328703229	5.56292315458859	3.43131540157627	2.77228685807317	4.03016831337968	0.27357556561538	4.97777447702389	1.93028317190708	6.52129734378612	0.586116195337526	1.01884778542798	0.357383093847595	5.52102874443088	2.51068347757688
CENPF	4.45624104870941	2.03185390601321	2.80714880804327	3.12338478057718	2.56098390644499	0.928502978532915	1.51308643113416	3.07673010147814	2.90635188889508	2.62459223991645	3.24988521257241	3.9562239655886	0.642747774297277	4.55524558885467	3.20528302417245	3.59086545757939	3.49826363468408	2.25108280331699	2.21949381635886	0.556797246592743	2.22462686740113	2.91954984439557	2.9848627347629	3.40997468519182	1.53977919169849	3.90773672852445	2.98313042465007	2.52649454425693	4.24204605030341	2.67996420080623	3.43786690087015	3.18892308696817	3.19898125599862	3.68707188934486	1.85742370873231	4.2726950954805	1.48609649442136	2.23991734275037	1.12690679728017	2.45593869475356	2.34084707705041	2.22258820237858	1.77095587079112	2.9217981017817	1.02332633186003	2.4258889340243	3.82894632456478	2.64036642121597	3.3523913084678
CHCHD5	3.09524931701902	3.45432068195519	1.82875342578597	2.95358187070528	3.49976936642191	2.49198133018967	2.52012047682825	2.4736310765512	1.89371167732732	2.48974843312034	2.3293819662963	3.05081510348395	2.95460579150714	2.06450350808747	2.67829730860359	2.1202855775215	2.28208390621972	3.02509968685491	2.93883152239406	4.34939358765869	2.42958918539096	3.35643964508562	2.48369971221248	2.80074462393678	2.36204901208824	2.27709208250431	3.03229483556941	2.82130203988953	2.12575027527206	2.48271923480675	2.2755136902578	3.08549264216447	2.64837340213023	3.09695334419779	2.60672647501281	2.84551012308357	3.68373013550964	2.28886053863466	3.84983917346495	2.82321945974059	3.54558541120822	2.72340565609035	2.68938862722166	2.35448037100067	2.98750278321603	2.96116025813664	1.13855237515265	3.94337751834166	2.67572561879684
CLCA2	0.269751322048375	2.37704043420944	1.35732678586246	6.41427932164247	1.41867571294289	2.77791411879101	0.559638644922725	1.48129894154757	2.55387653702916	5.06145652315131	0.432424976804764	0.771716585304339	4.30434310700617	0.871291692375117	2.66459661308986	0.218967110048957	0.0919367382105852	5.22270797636407	1.8811164085119	0.167614840755111	4.60688633927592	5.61349923906228	5.24641948890081	3.82242424377525	0.506398831527454	7.22202976981917	5.32743587648883	0.359183789974511	6.5171764651383	5.78635327866166	0.0422240737629849	6.25553094634073	5.50985099613838	0.132116159533725	0.938473998138431	3.55479756692579	1.89157472509655	1.8367724688927	0.564914658672826	0.0223323000980564	0.188654117836729	3.2726503114534	4.19269917799206	6.08633582606181	0.0926133927142838	1.66484688150739	0.0321008431670241	0.928275561611935	0.095586907997724
COX7B2	0	0	0	0	0	0.0423641752480077	0	4.28039961112653	3.99993688071122	5.53548379405676	5.41399003810886	0	0	0.0560285389227513	0.701948210187075	0	0.0713508041288431	0.129744605507819	2.18103892443167	0	2.45769934501606	0	0	0	0.0302654428576696	0.224163787341664	2.77397523292423	0	3.70429654187884	0	0	0.642747774297277	0.449006639218204	0	0	0	0	0	0	2.89933033479045	4.54348969689861	0	0	3.00462722930488	0	0	1.55782667514965	1.68333713920466	0
CPM	0.595599136829893	4.35087908641257	1.77192782372527	0.894138688199671	0.925999418556223	0.782995588813533	2.88039166742512	1.10265813136374	2.8547736546012	1.37601248772974	2.63473265253754	1.86583965215866	0.736734744491197	4.33783238186492	0.962289888290999	3.5836755237805	3.58813294360128	1.02027105298374	3.61708685950812	0.640158154963281	1.73187834880843	1.40925514668484	1.06522762277562	1.09895848008817	3.47000315793563	0.954196310386875	0.680954413645759	1.43546858203194	2.21347171367529	1.42996404351695	2.64683084355136	1.81258036933181	2.71076786949788	0.442545456105304	1.82639594759272	2.94287102981318	1.05609792428003	1.27082791555366	0.588228908948105	3.34374891183543	1.67856774631512	0.911269735607428	2.68520011506689	1.86052585226219	0.581303036002642	1.31811434360977	5.38295769901805	2.32213005805599	2.4312217839103
CPNE8	1.94897455427977	1.16703672211749	0.831147604168563	2.83112733120502	0.559638644922725	2.05925143306528	1.55797367642761	1.25344475026249	0.59617186214146	1.66784672105264	1.56856723807309	2.00791308164326	1.75411785955205	0.317651384908363	0.299127408412377	1.62278982183187	1.21362723851195	1.18224734497433	1.45979880337163	0.0377336274465149	1.86821263647713	0.29325275642788	0.358508792282431	0.511063157482459	0.56910217295356	2.78695176471537	1.96343713132008	0.923795728144039	2.35216528257134	3.2039685098292	1.40141202536381	2.47051083517728	0.105275783415687	2.36985729148896	1.15042969819421	1.24049751707326	0.240375394498092	0.591009130839571	0.700173349852637	0.733614653074923	1.799087306074	2.92183617766032	1.38565191139166	2.26462650279957	0.301002256032814	0.535157156334507	2.7295092659898	0.988484740376193	1.77951188100706
CRABP2	2.13625702151114	9.79726043330257	7.94561706643656	7.44317977999648	6.19141657359101	6.18309740278813	7.20547364666364	6.21652276877322	7.04272421743154	10.186238318363	7.60713498181361	4.92638376965091	5.46835197201841	7.52817511716611	9.9357318481386	7.12163919023405	4.59172728259958	8.04909760821272	10.5314312716271	6.09870378017316	7.78233451481678	8.07881581559881	8.65884841340838	9.13071263746209	8.28351623506126	6.10670635225227	5.65157699492044	6.55945051409176	5.16757871512651	6.76721514355677	4.58802497495536	8.10128973548981	7.8247926699317	2.13060144979056	6.42676960962195	3.53078242276614	9.39083446346107	5.95651904015083	7.06987076617644	8.39821139958315	1.36558056583337	8.61051662826228	7.10173410760804	6.69590336353689	5.01807774626674	7.58849128160679	1.00662118012238	9.99601850552073	2.4651125068558
CREG1	5.20284082917356	4.36004114409846	6.24957617894596	4.22440306393176	5.42837692378313	5.4094079089207	4.77003085108579	4.95663287168384	5.42088657497553	6.41007817418112	7.06197811756691	5.53414877921817	5.47160043614777	5.66238781925968	6.00647980818195	5.905139062814	7.00192718974313	4.4455347019721	8.00013580982032	4.14573450980352	6.44879690688573	5.17733182743801	5.72240864341358	7.2917370733372	6.76257073121373	5.03337454379098	6.68930055849553	5.64808573647403	5.88610136913425	5.14131425093882	6.03238300531165	5.45871009071984	5.13110378523902	5.86836328805127	5.55614428179476	7.10388155195766	6.93653783015918	5.09109470610008	5.09099735411522	5.50823213850592	5.93888796549398	6.1638468853633	5.5421806498881	8.01606391013381	4.4148932225608	5.95210055416844	5.71361334135186	5.80259390991507	5.22631199546353
CRELD2	4.19956242102657	3.57844364492473	3.1850419125133	3.38349694415537	3.78750560044758	2.49046744387077	2.88438301472786	3.49344239114641	2.04886391441462	3.81665090133419	2.64475615072162	3.97804000062984	2.80972311913795	2.28344770837798	4.08453204405743	3.29337048420475	3.63998457678333	3.11054699318496	3.31004922535138	3.0755668584017	3.32443620283684	3.7454524831317	3.16751850373522	2.07100749331151	3.18122979498045	2.56247445809632	3.25030978885692	3.25578773293236	2.36980146827889	3.31811434360977	3.41980852893928	3.59903208322281	3.97237099823601	3.6810668948397	2.56284075140838	3.38374575856195	3.30560578958543	2.31281036502844	3.48649557128622	2.70345512659056	4.66771049994552	2.81042253783913	2.58541928183091	3.56960045654121	2.99035588152675	2.50067460086918	1.76230628900288	3.8543148804666	3.62032834435666
CRIP1	1.73092248999016	1.05568156207197	0.903655333869491	0.753775664332018	0.992043276171657	1.88553531932235	0.361880627038438	1.05464013053835	0.308127844178741	0.127633279725874	0.193708673382423	0.286881147788162	0.609093023624062	0.318692833148335	0.215616477077212	0.885261974386794	0.7516351033279	0.987393635596662	0.848237335693226	1.25059782304823	0.355918371512278	1.24719838857586	0.510455621661764	1.38785879551298	0.732833574740929	0.0990931792191091	0.142870845096642	0.601125980601828	0.163369914474776	0.332278283056929	0.48295151336731	0.812128519451271	0.224163787341664	0.939978764940706	0.736561582990553	1.01356945297894	0.350723534441022	0.218843151201874	1.14058235738928	0.327917257418648	0.934780672697017	1.12419577158719	0.433814084458027	0.161952158926742	0.702125576186916	0.373286274273024	0.484911486910828	1.91941636304484	1.51399597936701
CTAG2	0	0.0404015152842066	0.0738202332916714	0.494569216598648	0	0	0	0	0	0	0.557777671394926	6.16711502257917	0	0.0909888884147723	0.031959741397545	0	0.842295023327665	0	0	0	0.324349788902188	0	0	0	4.92095065345312	5.89837041679223	4.95882411956068	0	5.29056816486106	0.0877343818197254	0	0	0	1.32826202860941	0	0.0420839586712525	0.0350607969051143	0	0	5.98658386624867	6.99457293611144	0	0.0687395906723051	0.447103068297261	0	0	0	1.77171658530434	3.71511362144951
CTSC	3.32781668363261	2.23044897620751	2.22894179522031	5.38600385976687	2.35583382291197	2.44551483830211	2.11646457070017	3.01106620140621	1.60630008368685	4.25265029589828	4.58450557494114	4.17967027934743	3.33236422341065	2.15962918582123	4.85370628097905	4.70095011993595	3.17664191765689	4.11035489053957	2.35898694826858	2.24433909619707	3.15098202545821	2.14538399585146	1.59760268149993	3.76167887539117	1.63007924386198	5.64731738802599	1.72368961033061	3.6928177263423	2.30202653370515	5.81019115006737	4.34561636819167	4.41835863488438	3.61613417017562	3.11905731397182	2.58630838810953	5.42260304756455	2.92683442136556	2.74105704097396	2.67466402468386	2.29525282326769	3.58155612665299	4.05107622318365	3.33818192465089	4.47710738931337	2.66848224954133	1.40702637415934	2.20954694281292	4.36635718824712	3.10718568387997
CXADR	2.60381028614913	3.290866699625	6.05847236058468	3.87570143994299	4.37487255576366	4.68549729529204	2.63124400393307	1.00769784504527	5.06269594639169	4.0622944380428	3.7576953516695	1.6992851001996	5.05518697582911	4.6464103830397	4.41565051441473	4.50296065653248	5.44527645292739	5.30033242423788	2.62255557626139	4.43760727547593	4.55964476258667	4.85973106652102	4.54305038564837	5.44027120749003	5.03510479801044	3.15052718307791	5.54519617241561	4.4736115959847	4.07082722242318	4.05359794668829	1.85199883711245	4.0257021313361	2.91079021507836	2.62283666638228	4.82436054228771	0.652692989171302	5.49951745724013	3.99522218683916	5.06833976101061	4.89790352558061	2.17367114067521	5.54212801559851	5.00067159853401	2.58320615309315	4.19265184055955	5.18970202341264	6.41179229670978	2.69467964982109	1.73721083147858
CXCL17	1.17753514829627	9.43519998029427	5.4638414861087	1.96768508107415	6.50300201414345	3.23129415378949	3.04554781397482	0.0251705757349061	2.93954630521337	9.34015320414587	4.88690614375656	1.86449322645115	4.03779511459997	4.94768953144529	6.31164660766255	6.60036342810174	6.62004383164243	8.31155579147601	8.60354289620154	4.25070392641388	8.01981809474575	4.34710575931869	6.28933467212798	4.05018822331148	6.24230143672434	0.652968268874645	5.51046828126786	8.63564013470759	6.91314792063042	2.75958197323355	0.105678077894537	6.1337340712785	2.11026300631827	0	7.1259186481852	1.1600166078459	6.28302351134032	6.20710610293225	3.59722126840031	1.87636959997278	0.0717626693000913	6.74433469301767	6.97848395679325	2.1402878597104	0.529870909128166	2.99229712174362	3.93948988786455	1.80838505065609	0.0556121566866925
CYP27B1	0.590530164319821	1.14502524223657	1.2324151707754	1.74368729701864	0.982363897646027	0.289834465177509	0.233888060174277	1.49456921659865	0.918691534424398	0.985427565078935	1.88686225853265	0.518937929531565	0.910041844653247	1.10574511606935	1.7509494524906	2.57748925378772	1.50059812415147	1.58890048769913	2.09098888841477	0.434454760232403	1.36943856475376	2.4329326904539	2.85223860029737	1.17255152008151	1.21294280378711	1.00698015771534	1.75860166429174	1.52837127796072	0.931531783594124	4.70231400367244	0.727876900847943	0.729705025748386	1.92520191933591	0.960511710119024	0.474565834538475	1.05366744903883	0.448266660063955	2.47334533520958	0.566376800321125	0.855112654785144	0.689925310856427	0.812621439577092	0.593401581125647	2.14593825784305	0.536649754020034	0.598365205323645	1.26639677302455	1.1553606628392	2.00680068008415
DCXR	4.25320267718152	5.73535970249025	5.45937587707025	5.3091579935704	5.92249520706364	4.35698185149109	5.39525478038009	3.80477637795583	6.01824469716329	5.82242169430131	4.55377825912651	7.24126150258473	5.33633695227998	5.86177179085501	5.98587835961364	4.63252997109434	5.0810199969148	5.46301423112997	4.98619246646546	6.33817835831541	5.06175891969831	5.1259857852779	4.71281585443737	4.73081382958679	5.81785089887467	3.07818283761127	5.46545865779	5.54144669268869	5.7045234185698	4.5957423394744	4.61543983974442	5.05180275760957	4.63127311088977	5.42992388480479	5.01716919481299	6.40274775389953	7.07223338157354	5.39928732523092	5.30809142968152	5.31897837684027	5.7692480855417	4.88085201813643	4.47760609759575	4.14184147483359	5.21110177489956	5.47474752272471	3.88643308821106	5.92509745226183	4.84359197254112
DEFB1	0.417487998513666	5.78794433819039	1.71992814773245	4.4453824068458	1.69594928479801	4.30029215121405	4.0409888408243	0.597888675165426	2.20348308870996	6.39013799490136	0.237074171302158	0.448372394612054	3.12083297971093	2.03713618725442	1.20539251298968	4.38636951908687	5.48943375320053	1.95278084432735	8.40565461381711	5.66608620774877	2.06660588420444	1.10701824988212	4.72113200793671	6.62600392619953	3.65941084925695	5.10579539265627	3.15262151637889	1.76013576638495	6.38902466680679	4.47269571251829	1.26116972020375	5.94945789384629	1.54062248141237	4.95069235977563	3.70482770932848	3.13302093356151	3.20252742805338	3.46653576603853	1.72089131624756	0.296897857700078	0.200629897983074	5.20123000685259	6.620388466151	0.0617070847915972	3.05684360619195	4.82438600258545	3.32197137508939	4.25670876758438	1.7469146596479
DHCR24	6.07505336460451	6.01911253052682	5.32515611774159	6.01018679785818	4.5180755686803	3.40616928312445	2.89322628423579	5.01334165796677	1.90481161752591	5.54371239516492	3.95158779481475	4.93866217984363	0.986738576413902	6.71736797547895	5.80664628173213	6.85645042929592	2.22373144513811	5.28478431714352	3.52857131887076	1.22193893162862	4.51693545426189	6.20221199944052	2.33465407971883	4.23040286136887	3.56208364269616	6.45307469407504	5.21296225243736	6.06818065817721	7.62561606931186	4.42400163998904	4.22471174929101	5.82155971389027	6.89775350773115	5.55784811376895	5.74250211943652	6.06119295446668	4.34959174255675	3.39862399671775	1.84406421479239	4.4279212251214	6.51418855316805	6.76009849851776	4.63591687392631	4.94456331891017	0.767146269842624	5.68072942494532	6.74364556298549	6.04799417558655	3.69047296954889
DMKN	0.057415612427243	2.48295151336731	4.29848236641607	5.39066768555967	3.17040581965736	2.81467346256818	1.71764900817332	0.418243929912092	3.93186267370105	3.22539833734074	0.260507477804755	0.663481253310046	2.77923870499658	0.657822902652401	0.495388173572822	0.233274538990934	3.52898381566865	2.14564485154947	2.57688488234874	4.60110220337641	0.592732094867074	3.12791386817863	2.35653824322659	5.57871233104817	3.55124529465193	4.72068888533212	0.943658824043469	2.98892095133725	5.03152753136063	4.7075082258737	0.283921772307618	2.45869696868971	2.19367713734131	1.13992783644489	4.4262647547021	1.270229907238	0.669480371877426	2.08814159686902	2.90006495379882	3.91461235741715	0.0943712105925172	2.18564457515305	1.99160800839316	2.70752479089961	4.20062989798307	3.65537472835209	3.46573943621404	0.218347209278499	2.25915194351271
DNAJC3	3.54205989778489	5.09332353854424	4.20243339443998	2.74704360410353	3.62353915217348	4.04247799768741	4.34552411723049	4.61237019318676	3.33735429849697	4.41062603317134	4.36382287659645	3.89563223173806	4.33335216969626	4.07617425672425	4.91583636616852	4.23187780557594	4.70619346069899	4.03792686396226	4.75079942292261	2.43178339880388	4.84656853272331	4.83071674238798	3.82823551728625	4.40745472880634	3.36305890987919	3.83932474261065	4.36452340784502	3.84141967786825	4.07147094361685	3.73135704978166	4.76201388440493	5.16989294119629	3.59760268149993	3.37987044577446	3.75498367862701	4.06863641943181	4.21501067143831	3.18002052146631	3.63951002317519	5.08083244736909	4.09681844512074	4.34886268148402	4.48160894299006	4.64765413041302	3.20105353015491	4.45545874206237	5.68687305857772	4.04470885485202	3.77978500530113
DSC2	5.20979255404635	0.234010733108401	1.27268016762593	5.28820350475256	1.57453752130206	0.474669659160943	3.45893314697311	3.03782146543497	0.953823953941167	0.905658970272048	1.50360315630226	4.70037313067948	0.75086372321934	2.61638122412124	0.0203421795171858	1.57002568445779	2.06539997747876	0.902266569083071	2.22746384477705	0.127369146616222	1.35839626195665	1.06384804338205	0.524464925964998	3.94201710033659	0.892196710465485	5.78390709882434	0.147176426980946	1.21424917025451	4.73029758087794	4.52204947000802	0.957468909707325	3.32946807934977	2.02378761389678	2.20561146569938	0.525467563465141	1.38454720209086	0.134483821510794	0.143393418693188	0.487280529383726	1.33365271476541	0.748547105153157	2.17539685265237	2.00726727549147	3.31465302665758	0.21076289418631	0.380064458843981	4.57398036991888	0.791689066898093	1.5799524688313
DSG3	4.07144520028305	0.68885174386588	0.00676478187842236	8.10900161719868	0.00805655487105846	1.73967531450331	0.168128529576949	3.64281707521914	1.82081207722872	0.230203013366421	0.137503523749935	0.0890913185646892	0.00647756407120479	0.0493519591352915	0	0	0.010636636108737	0.591296434443207	0.0278617753545096	0	0.976070300695734	0.130667339815507	0	1.44174904700924	0.0569996303855637	8.64014875334682	0.31440650755482	0.206018004020896	7.93607665090253	7.18051390017729	0.0244615301409958	6.47442144100184	0.285934807943873	0.169925001442312	0.019346088804812	0.0226163790673486	0	0.631430278309166	0.0053281206952817	0.00877370706601613	0.144437998368392	2.55439238621029	1.36008329591333	2.66943501765806	0	0.127104965139401	0.0628124924050212	0	0.0918013692176743
DSP	7.07010913445978	3.62028141828846	5.33932269945529	7.78590751967077	4.27867618281327	4.75695388450159	3.70440721789256	6.81882244687886	3.43862553808838	4.63163980823793	4.75424616183689	6.34664314885151	4.67655515118628	7.00936732899774	2.82134286260118	5.17122284303796	5.40385395375363	3.8888406427443	4.52206202828658	2.34585051721949	5.57060257909007	3.69799616602105	5.86574564117421	7.54238033311253	4.85223860029737	8.82268936446939	4.33361693887347	5.09978331494432	7.25978091918737	6.98362867688782	1.50227967617758	6.78753563734508	7.46335107598022	4.93976255128121	3.73596618176389	1.91080939895997	2.98011672288322	3.38619015062376	3.51983121970686	2.07614859718008	0.357383093847595	5.85428744912996	5.72054388356901	7.04112468059438	2.76884066787742	4.36732912622961	5.25254812001842	0.257493447876156	3.42956240608312
DUOX2	0.505281211453267	2.38807929836632	2.26846433712286	1.9950140964714	1.12545273398595	3.10203658053686	1.25888068375053	0.442333123329751	2.14805553343237	1.57961462939557	1.53898505672629	1.40724396701686	7.68071676828853	1.31185183118706	1.70496047063968	2.12177800364601	0.285343030159256	5.46049685229439	0.652968268874645	5.37833127510162	2.62921671559532	2.09494541758155	1.80103445892236	1.78228274301289	1.84522908771872	0.994941710176971	1.47040671081933	3.51322542700853	4.24053567825809	1.43962313755712	1.00389002743337	6.30565868135441	1.78722348428316	1.17344728605727	1.60795756475449	0.0217639742916567	2.46053289259923	1.12254020343497	3.0036022366802	0.520648535883335	0.0451633516032245	4.00113567523125	5.99785239344802	0.434454760232403	1.7826182437361	1.42690879103922	0.154453592679872	0.0257375614136083	0.0192037339730927
EIF2S3	6.78896101778579	5.71302214331858	5.78037834719447	5.80482025173538	6.37292424638738	5.6943342048876	4.94734354795531	5.87044856608941	5.01621549119511	5.82484421112824	6.19669949132218	5.35128556351757	5.8020277370528	7.08422162565342	5.60415140525811	5.98029498037846	5.70264369256558	5.78397517703167	5.26598065478687	5.31391696976785	6.53205819868609	5.54784771230765	6.25140477047148	6.26723239571531	5.40847410920644	5.85662970143669	5.87897541309956	5.46370091891554	5.81528593863465	6.14504766695129	5.92972709740894	6.05708630320259	6.43956828750944	6.5358725520881	5.85949751498519	5.95196072878113	4.96413982961196	5.04186938106136	5.89365829208057	5.74003436679336	5.5235243200433	6.735182313267	5.9241426526464	6.2883031864492	5.77891818257895	6.05732679299991	5.60802264122393	5.4939258814542	7.02440833767084
EIF5A	7.49210714858626	6.35280618572325	6.47511083046798	7.68641158159181	7.51879082961252	6.10936682834357	5.85030187353065	7.25041686091292	6.98752665815706	6.73791520608644	6.83129837539694	8.14433551205132	6.71002944168553	7.27308689642901	6.8187317115426	6.53066695460919	6.99974186974909	7.89174239599	7.01861525911524	7.91717214717979	7.04380380517832	6.19708495207955	6.93187921621441	6.8547424924985	6.98480464491228	7.56458013783045	7.06508649202997	7.1758419271621	6.30263344085061	7.90978570247147	6.99078812421275	6.80687179595802	7.73313127512338	8.05253164335127	7.24410405526417	6.95583470013325	7.14344852284411	7.49211035400717	7.29656845023507	7.2102310415599	8.68059441488135	5.90308166603566	6.52903849389061	7.87044301757414	7.50519624326952	6.54648859660499	4.17343929060704	7.42737821968387	6.98449365358202
EIF6	5.88513748765499	6.37046946058112	6.72706002514002	6.7203523494683	6.60820010758587	5.45524501311682	5.81773836156645	6.43226962081298	6.10923517489664	5.76070265165195	5.12951795100751	6.17068422027724	6.18259497587328	6.53995905218114	6.02107102437785	5.77195950682092	6.37024799349097	6.3965979315749	6.40253630329962	6.81427739296929	6.75281414264138	7.4869162525579	6.33275984108916	5.64406969284194	7.06764301879834	5.48534631738809	7.30300349233416	6.93864689099621	7.07681880303625	5.64101127738449	5.66826381819938	6.27822083915385	6.55310395361816	6.06096607400477	6.47789585211702	5.37764088829341	6.30231173874054	6.25162442447109	6.70454693423483	6.03826057517535	6.61509843615495	5.77632774641074	6.59722573866904	5.63717259558358	5.42390082530867	6.06135715044975	3.9507296806671	6.55227100476224	5.49018501809594
ELOVL5	5.19837235234765	3.99666894195751	4.28149796490594	3.30659764337674	3.17574813363979	4.00420473284929	4.04473507971075	5.79178021690987	2.39506279951758	4.6980850950133	4.18109459761699	4.88953195005489	3.86361142891018	4.87156769683861	4.06471905640165	4.65388548871665	3.27710696477788	3.72881301608851	3.43718778188689	1.45654333931247	5.53549312547653	4.3011632621198	4.46490346984736	3.69698421273103	2.98722989868304	3.90758292308284	3.78142266611658	4.17456621196635	3.42804856717981	4.05679159437748	5.21101219348551	4.93753742915906	4.84748586155841	4.63480233953385	4.2407493622412	7.5855296989777	2.01060083322651	1.65104020699359	3.19325133330234	4.50832722928032	4.31273051152815	3.99460687631358	3.51780479435607	4.67162173508054	2.31411643114067	4.47519515668251	5.12984761851044	5.24967287756465	5.22109598971689
FAM76A	2.30383918527371	2.07792657868507	2.32051356051218	2.52177944057469	2.06460697529739	2.2368293354864	2.02293590105918	2.06001278625172	1.73781653323798	1.98961134906793	2.04155840584737	2.63911637248386	2.11712982100171	2.2715153188158	1.98953869117907	2.07347750967897	2.31733301460124	2.15840166259378	2.09511425850546	1.36569253719753	1.90669822344464	2.249597036059	1.6877773773963	2.15946772926677	2.4430230906208	1.46738383075773	1.96868061535693	2.12987646083313	2.5007510735331	1.56812941650049	2.05561215668669	1.89541896301644	2.11526634658072	1.68934389457229	2.20608053821136	1.578504028188	2.18177045777422	1.49641121647549	2.07481367160482	2.48979980291652	1.6584171592642	1.81327840454331	2.04628150321191	2.02012878939612	1.7014603412229	2.27476856579987	2.77127288391967	1.89797610926274	2.15094954147193
FAM83A	0.233029057445185	4.2531043233889	0.468635445967137	6.85382103658795	1.00690836934218	0.335826223940496	3.73405924490055	5.43481168008161	0.658097205351371	4.30410212292048	0.929412287901253	0.659833245699991	3.96946365489543	0.634872023164214	2.00342233830215	5.52666042073767	0.362217377487169	5.77216542998441	6.01667682377048	3.16902704513482	4.56385367859063	7.31650600894508	3.69036121935202	5.29142674633344	2.66373171527022	6.03044643943744	7.85914960216833	2.62089133815222	5.8798650223997	6.32238427506435	0.0189189821630517	6.74456746921109	5.83382113779058	0.198116929152455	0.227371422583259	0.257976116010765	1.57313211780203	2.89200236884185	5.33551898554507	0.0909888884147723	1.16046846875415	4.34365654138142	4.02987688570407	5.80907739871575	1.82623322080227	1.08086228642775	0.0985543072207295	5.54752694685706	0.272739878117461
FLCN	1.85323718488594	1.81323735299634	1.68432504047893	1.52230689287139	1.29442960210933	1.43674818154601	1.83049872799373	1.44562077471519	0.519541904578437	1.87605521027017	1.05893985455623	1.36171222233318	1.56808076145636	1.99175311224451	1.89642686479494	1.54690680374962	1.55655203625122	2.00640575068405	1.51167043757037	1.18002052146631	1.92895770485762	1.6048304370991	1.78500643070835	1.69037239476124	1.54759789151252	1.53446008192673	0.925315874790021	1.24628646399215	1.44105846999321	1.46173808602047	1.61046384518116	1.43797340033802	1.46409316523824	1.6518209234237	1.37245068818818	1.96580275104043	2.10487337672602	1.05755424645809	1.4602707607525	2.13093086982645	2.20376496601866	2.10641532654359	1.076353860756	2.31521841136579	1.63096454726568	1.44615034012909	2.69775158302376	1.34845906208647	1.75266296898265
FRS2	2.72231300324579	2.23486915170538	2.24327301656509	1.65264710411362	1.51116438858385	2.10215419177398	2.30873947034459	1.99537597347455	3.34721208558565	2.45396526539641	1.9411438806406	2.15075462219299	2.43485503816025	2.68905309853854	1.96465738837658	2.72855183572285	4.58450557494114	2.02973556624361	1.47233179600004	0.957097397063733	2.66771049994552	2.78853955465347	6.10577234943809	2.36185256095265	1.96469434975597	1.33599767738902	2.39105279301467	1.36999684006484	2.45470232816369	1.79838236905826	2.01945284571131	1.94185751900344	1.60307438074238	1.33816765925608	6.0075588210077	1.83999988567087	1.913454331026	1.95810026172325	1.61753358347542	2.20304450339926	1.05172011644733	2.38653507018475	2.70219208281553	2.11490002395719	1.45349124040746	2.22227906227264	4.62527048937469	1.33628338786443	1.66643848231911
FXYD5	2.80558137846452	4.46867454145131	4.31891693550146	5.76551883419757	5.95979565248848	5.11782384897678	6.15938901264452	8.03006621000351	4.06753546687538	2.92191232640298	6.45867072427141	6.14229702092122	4.68853287481566	5.21498736614048	4.94524248882146	6.57508386571183	5.15693857719208	5.99455030886642	7.97676687404896	7.05328948960598	3.84134922468275	5.92151012040922	3.0805382864763	4.92638376965091	3.65546632367558	5.12933247992701	4.7980971863899	5.37590478879018	5.25929885459112	7.03849873630142	4.86634918405981	4.68040875541122	6.89531110489815	3.52527962200338	4.6516200441239	4.66966744296255	4.70233062844557	6.11299614673713	6.00153430154027	3.82155716288811	6.68228675235449	7.52510183817131	4.71756676036822	6.05625186112663	6.30933264561756	5.33059425184778	1.51530875974189	8.33127795472802	6.73569546359077
GCHFR	0.247198388575865	0.180657107560076	0.074231394185792	0.0518592988352499	0.249870046822498	0.0919367382105852	0.309409049240119	0.333538228788217	0.0644690173684425	0.168898720025469	0.0844725169369015	0.266636642513989	0.326882449215844	0.310572794597154	0.0427843980892395	0.446891405292056	0.188907266642588	0.33296566258596	0.30929262305752	0.156526058528656	0.379066399280904	0.693230455580099	0.148478615931968	0.212008960113565	0.144307467263042	0.245495662819921	0.522859255191698	0.144176924346527	0.417163906623976	0.116497840501748	0.205017088160168	0.372840688587793	0.111832587077983	0.346077534535597	0.183327706044801	0.761966030736944	0.611361263919751	0.100708588596684	0.352645545280926	0.157949153783694	0.22650852980868	0.293017272049508	0.135009441351161	0.0777898886436676	0.144307467263042	0.136322653749214	0.223546115952818	0.219338922698467	0.56579212147183
GDI2	7.76720322334153	6.02705892464527	5.32863184776597	5.57881496197705	6.08911886812116	5.7770987886749	5.77350848938399	6.46622740356417	4.93968263803201	6.86600786705314	6.35952995532291	7.03485947473222	6.09732425163334	6.524358354768	6.65063820290337	6.42810385694233	6.71079403817558	5.76686809254065	6.70310069960416	5.7293107602233	6.67726720918452	6.74087630434871	6.31306804390681	6.91674533330993	5.84127876805655	6.1759017921797	6.02193271938332	6.37919639405856	6.08543103006801	6.59290995745831	6.26469030025608	5.70598619300951	6.9989096770765	6.59502170697648	5.64662062861296	6.98513834492216	5.67848605693355	5.14044329653219	6.05095437320516	6.12073968720276	6.5534833852434	6.30766713304827	5.76893062712917	6.69169606820338	5.15119721339538	6.17881421635862	6.2001786713782	6.79343423989796	7.04876911872593
GGH	4.2641460548681	1.6156987816891	1.28463257625083	1.69844075617584	2.28912622017512	0.636914580355878	1.1788739581698	2.37601248772974	2.60916396014014	2.75334780613591	1.98148736779826	3.50084028651805	0.665665638370679	3.12826040211823	1.55640489003855	2.30792391115498	3.16612089355808	1.09686903375282	3.32971203842523	0.35038409009432	2.34272540120067	2.64655439016293	1.98170655019165	1.80364035689067	1.40691756542251	2.50080205305716	2.65333522679113	2.29495886963256	2.76328408473922	1.99044665188779	2.8468342672016	3.62593673435695	2.903771003947	2.50205048900652	0.401848874736076	2.89758895408629	1.58645251588809	0.78257631041223	1.53794209074945	2.35940871904277	1.97504315812934	0.917928163307117	1.66188638489124	2.76602263423866	0.544386466489685	2.07819991992137	2.06615809365011	3.28399583072712	2.17354322800387
GIGYF1	3.72550123261782	3.19465443421053	3.76902058077186	3.56945463525548	3.71913962219933	3.56190041152679	3.4000596843547	3.07172835169306	2.9712216418545	3.05170271770468	2.76013576638495	3.80036153837486	3.47226680124662	3.49699913781426	3.95206326872354	2.97208604322556	3.41663710197417	4.41038859661496	3.27232185276999	4.06921236447736	3.84693453164443	3.58117044698797	4.04466514569476	3.46815318119885	3.05536921154049	2.75469512999959	3.35897288711898	3.69311891878051	4.74795663087782	2.88360126743994	3.34637544056141	2.80467314026994	2.74454863322792	3.61428580611905	4.12342616870781	3.70473919499991	4.44044729927098	3.45677987039294	3.63660142124089	3.82207747395329	3.34224182421196	3.62144239010893	3.28229152451488	3.60436789989375	3.64532122382493	4.15458320905307	4.22878791267338	2.52692015125163	3.55032199343076
GMNN	4.28016944458108	3.67493514426011	3.88381629017539	3.95068302940191	4.43584858160591	3.03204793162069	2.38308215809446	4.3061893155718	3.70435188094701	3.66222829086444	4.47265672585328	5.65395712196434	3.80827177250843	4.72041528490633	4.17939161693058	4.35306917376701	3.5068938636818	3.35514315714721	3.40529806577961	2.24549566281992	4.498952893396	2.91729807791605	5.06273047952533	2.97383165767391	3.71665075129701	2.89120529436781	3.92671109909728	5.72673586960985	3.61093624041816	3.92235010369078	4.50275066883195	3.95663287168384	4.98143713380947	4.11503324294624	4.27546154407051	4.46406048211765	4.37478911073308	2.7849436343048	3.66876587725298	5.89334279347249	4.09372072958635	2.82154695883433	4.0817742113706	4.00973234119861	1.94957228386143	3.56415863782489	4.48602567892972	3.55205731122362	3.86670031003881
GOLIM4	3.22515151184127	2.9222359137264	3.42295954841687	3.49490197393934	2.6922263138173	3.26234294878522	4.34900427556801	3.44816091776604	2.74745185219843	2.39294932220024	3.67180286866565	2.33433943990693	3.29535569289167	4.46408009207885	3.69989583057889	3.87998996489262	4.13651953255056	2.88272129510657	2.85965156385983	0.999639281148042	3.37484474128973	3.54900372665664	2.75326221926786	3.48030390365796	3.43472162452367	4.16903506507517	3.71792313366406	2.87803864746883	3.39932150915802	3.3066559664872	4.46860938172243	4.32216611993258	3.21986549330741	2.78586437439377	3.27473875281533	4.19299105784221	1.76667996129674	1.9132628321552	2.73610693514048	3.37629038333705	2.65580975435545	2.88592572226917	3.20399982171288	4.45430751994023	3.08773438181973	3.94714246537322	5.22047313370935	3.10870844093537	3.28399583072712
GTF2H5	2.32455141336543	2.28770868624542	2.45148808269183	2.79848605787156	2.49533700237943	2.04236417524801	1.9663935503795	2.25707098075246	2.59524106801842	2.57356842403926	3.16641016538919	2.30940904924012	2.62302402937486	2.59650584693952	2.10390043025272	1.94016675048282	2.36820959809927	3.01947063776104	2.12674163660171	2.71729805152355	1.97588693600594	2.01938167531808	2.92111256407167	1.97940347256801	2.27655621838606	2.0408924306469	2.23486915170538	3.31286843752536	1.53131907235479	2.96606125552159	2.33782524745679	2.22755626105045	2.53386232138746	2.37737366502514	2.78766230781561	3.00516640674821	3.02747257020065	2.43162295971329	2.96703946025247	2.62042219191428	2.80361969367995	2.16378853030343	2.3953096273631	2.15701136236049	2.42231374628016	1.85311739122355	2.0597013721463	3.02062665058996	2.35845252821671
HMGCS1	3.36791616717745	3.182914722336	3.38591415558903	2.41945799045817	1.79850679473997	3.12196030544978	2.13510797375544	3.19805404881418	1.7902715944133	2.5179559304781	2.26786534807899	2.6583257511009	2.10292682718626	5.59474260764413	2.76581052934826	2.70037313067948	3.04990952244306	1.89246874476495	2.1130003155145	0.167229454071669	3.99192540411465	3.46635304067666	4.29770500089178	3.02219023963407	2.60698698546536	3.49947599961551	2.77663042305105	3.84539972286195	4.61877897762518	1.8455502665242	2.9019577730543	4.48773715273687	2.64876453539571	2.80440468770764	2.50830187235331	2.44196146575897	0.925391840092457	1.47736648006723	1.61964776693088	5.73615565426386	3.43065995030514	2.13316893348604	3.29811573675506	2.93117244552945	0.97144238931739	4.90381437783522	5.36000952942908	2.77483975982733	2.15927395754716
HNRNPH1	5.90256324050723	4.20934418457571	5.1833277060448	4.68141553081983	4.73582541465367	5.38258079910961	4.29607557495289	4.66519377274042	3.68105564711494	5.11539536989884	3.66588162174383	4.82105707935903	5.35946845993231	4.50316425178456	4.75235789779087	5.03543476353106	4.4867594163297	5.33486141844693	4.13699521209583	3.24776045487212	5.61188056710276	5.21940088215824	5.24304065895903	4.58241750727672	4.76729460914146	4.34580085241938	4.80825632479914	4.9114327362868	6.11902617884152	5.25905022707872	5.09178444720043	4.98786654898722	3.80438403544134	5.47636548470175	5.01465433552088	5.73142765338594	3.89880814124361	4.1362242042724	4.9010406452777	5.24573903242928	4.64998901698193	5.01621994922053	4.69471307558671	3.75402162534991	4.78398565031691	4.79969348373519	6.30962186656969	4.35023555807479	5.61216964355813
HNRNPL	5.61107202542568	4.66949737934211	4.38636262071218	4.34232717310665	4.62151858285747	4.14460114564388	3.89731788363183	4.72236219040968	4.99216567157698	4.44509101484404	4.5771387491914	5.27127999478746	4.65765715282827	4.95306498016261	5.22733291158833	4.82019938981097	4.65849142413263	4.83516615722045	4.57088183467227	3.43254524092284	4.82509870856061	5.14946261637567	5.05899611676533	4.83433704536062	4.50791512398418	4.55587749283257	5.17488175201744	5.13137546759291	5.0933784757365	4.61719267505476	4.75687918322717	4.7533424571054	4.58445746907115	5.13147013275691	4.51900085539774	4.91153340397755	4.46076221890154	4.25690497767221	4.5417997819994	5.09742960567302	4.37996745557057	4.40677474150043	4.40201265915368	4.36002006772918	4.13892093088876	4.424781035711	4.22304406315584	4.0607737378613	5.2499913683582
IER3IP1	3.39578944954189	3.34468649246552	3.48453775007978	2.74629126559399	3.59662510848931	2.67070439715562	3.24725916305787	3.26960173161235	2.8126009046006	3.91098204241628	2.95408461354378	2.72648248726505	3.71072379486246	3.93694882100734	3.92093160395038	3.44609739233421	3.15459941028095	3.65593565845722	3.63732042621168	2.55647846502089	2.71332189724988	3.30081195294303	3.65383964157146	3.54675867043477	3.24604318671981	2.59531268889072	3.86999968389138	4.53876783431706	4.08858261683722	4.0151853180163	2.91274565820031	3.38489251462474	2.80244140119169	3.15592729221725	3.8944782657088	2.38263958814536	3.00383607103991	3.05359794668829	3.49490197393934	3.75469512999959	3.13692961044789	2.60122108558495	3.09912685203688	3.06103306147224	3.17426258930279	2.89598114892913	3.10008619710662	3.59189479991796	2.74362267606765
INSR	2.59848431327342	2.62435828683955	2.7206286976902	2.22063951287686	3.03525439173117	3.16986088023779	3.03834838108761	2.06011657601742	2.89813094224734	2.77454461376267	2.15574923267794	2.39445926472204	3.18676992853766	2.4008930948688	2.97954980907539	2.79285535236249	2.68329221852398	3.53023308623751	3.17218345501265	3.44813448098053	3.18972969362145	2.48297731978792	2.94495212426223	3.07212295489735	2.82007682109751	2.10094401807783	3.02833929276469	2.89669810270043	1.68459435073562	1.30795304620907	2.88375765078937	3.16838530541475	0.94313367569071	2.71688117958372	3.75347617691865	2.61767462546868	3.8702167432726	3.1486250386638	2.87538690458646	3.9034046835487	1.3790663992809	2.76007187802319	3.81583156646482	1.70849627301215	2.86387899748025	2.62257900253003	5.98571217398065	1.21723071622067	2.2421756550325
IQGAP3	3.56573120379601	1.69932952567316	2.23167816179851	2.80192430248262	2.44577966475088	0.341758085078721	1.74196308032544	3.15668784461216	1.90796740594653	1.69447907896247	2.68396588191703	2.94377133096778	0.580434959401623	3.61947170326249	2.83689362740974	3.46337396549482	1.70977586437295	2.76262520826074	2.16198439612111	1.1263121303287	2.98810294756257	2.75454548946919	3.46776203732896	3.36692364897852	1.94800271521245	3.83148206694417	3.3014852203985	3.02839234049965	3.76006122968783	2.1603716533301	3.81116272941938	2.84530938912367	3.2021826081693	3.02513513173031	2.09051472988825	3.34509826710611	2.47521461587823	2.87371478469959	1.12234140752612	2.81500151556053	2.44108503676099	2.07268893625628	1.38956681176273	3.77405959982186	1.43972950746359	1.93054811924785	2.4895172463995	3.24231287087983	2.7941870965668
IRX3	5.45116164715439	2.00331438850668	0.278817403074722	4.31838192385377	0.719490131200293	0.582844994776965	1.25767446735077	0.805705184838511	2.17223146882548	2.95583353798957	1.76689193841122	0.756340152251853	3.74816064022435	2.40814119081679	0.135666196969044	0.562083642696159	0.480575345696318	4.76675945636465	0.912113304824806	4.03175688342328	4.45620161483026	2.87422646243539	1.77150531594949	3.16396560044094	0.312549009860849	3.86040666231038	4.81566764363818	0.38404980679516	4.84962402992454	2.87811714332917	2.46959949213792	3.76439923807594	2.34942189716765	3.08550963814184	0.572501664642033	3.86715516310751	1.76047645653995	0.873498251014958	4.26450640581581	0.196607044094818	2.61960081872017	4.66733014793389	2.21119913969326	0.138290233779912	2.98544578173044	0.282973488621589	0.286644621016439	4.2327298203253	0.474254315832642
JAG1	2.52303496249827	3.82915949847523	4.32350698167429	5.56551187886243	3.29566425776097	4.02684431311409	3.33325197409157	4.57082720196369	2.82058745538624	2.87939210283048	3.93208007445649	1.36832136561102	4.48808434700293	7.88679398997529	2.61211655222488	2.63240782439347	4.08515268056314	2.79081373364793	2.47032861261884	2.7158933705476	5.58349802333472	4.44845829822676	4.0449885621046	4.92391454729829	4.6471820933111	7.13691423463014	2.54104394149519	3.37360645399982	6.084819015353	4.4448128130199	3.10032172816777	4.52708910744606	3.66979781149668	2.88274085587968	4.02926734663166	2.55726303145098	3.8279206192824	3.38620394898961	3.50869485464805	2.40201265915368	2.75708727001468	4.06872239597791	4.70930718029639	5.20639707596168	3.75133517118188	5.81591864289143	4.64572471200667	1.57657050911431	2.37470566087578
KCNK6	0.602361856630855	3.26927257804501	3.16946005812869	2.96216030351837	3.68512160440816	2.49745908310218	3.39019991683457	3.84489779716981	3.43107465816028	2.47256575287088	3.08958289312471	1.63054526074079	2.54885580850468	1.57361689436603	1.98662937096068	3.28154989336664	3.01033228328482	3.60549433385251	5.16729369233518	4.01475697762654	3.34386259042984	2.89592300192377	1.85929374765771	4.20999135156657	2.44461406458099	2.3506386808415	2.96674422304924	4.21873467847304	4.11811050560737	4.28653373574189	1.57453752130206	3.41345868800798	2.34678673349244	1.4971269151037	2.45987747365771	1.8638195420864	2.36109457017632	3.24299875442416	2.38178172232808	1.7408412334253	3.05318086225611	2.82219987281997	3.18212019046686	3.21365834146748	2.68833704310051	2.51689764498078	1.74751630186485	2.95616819668582	2.71125260163994
KCNK7	1.06887714085031	1.94628170227837	0.374733478031214	0.737427182729059	0.837216667053029	0.966725768717807	0.190804468127001	0.211884401940305	1.06336487875843	0.477470103341899	0.172487515510134	0.312549009860849	0.929488037818095	0.575893164772001	0.389126226924704	0.279411863110694	0.715190516850791	0.790104741346454	0.516519497661096	1.91356921814857	0.453333197460388	0.629566451370924	1.43071346769515	3.35145872332158	0.512783120917363	0.246104009883917	0.408385791406414	0.577344227730909	2.8552123455638	0.290542362660254	0.275841423140611	0.709290635723358	0.593688408730069	0.214497867900516	0.497944421877743	0.3965979315749	1.44015490868031	0.491801799594051	0.798092000728636	0.722466024471091	0.646807807792226	0.667301759434138	0.604545816368711	0.390667685559667	0.997834332781885	0.775092694119104	0.49354486619997	1.22644687485703	0.363002822988679
KDELR2	6.35712617080306	6.46820695518871	6.55854928725636	5.70593644433282	6.84146874144725	5.43515517374135	6.63336581677363	6.69452086685757	5.3160515874362	6.77937135942361	6.46387253980429	6.87553066558222	5.48264825334217	6.63565573216953	6.64586158414794	6.54455957159512	6.92121493935011	5.61725733629057	7.38732204029922	4.86682887000908	5.88403372376008	6.0555731146901	5.86227284118656	6.97819219686894	6.13514902693784	4.93742443502013	6.76263318033898	6.53626275979338	6.3104691865977	5.92419967334858	6.79677034594823	6.67209433278608	6.62854177735452	6.0256379121028	5.9293815133614	6.09438387938853	5.83042266870936	5.7322963379791	5.59410659679327	6.18362744228692	6.34689485570317	5.93913958078236	6.7025924433556	6.25616716473649	4.89875978042714	6.68127074465392	6.57849044217412	7.05843447828101	5.36951185070599
KIAA1217	4.25624077427452	3.58528707059261	3.66403904098672	1.78005807789837	2.51626734437183	3.6930631471469	4.37817171755652	3.11980435558981	2.79726205475805	2.65544342538989	3.79490448029708	3.6749464398035	4.29009259303706	4.45466285220294	4.47932758280766	3.29667764934418	3.69977370518433	3.87852917654121	2.93837989808029	2.81021686165252	3.12566763107005	2.76737936760757	3.61364951534525	3.93327047153233	3.263830673938	2.71395969833784	2.97706006750423	2.97476790643698	4.13413877938925	1.48640546680422	3.27494743077055	3.17542879082226	2.72386432362673	2.75221336786514	3.5363140541525	2.2656169216352	3.31058733547534	3.09399954307404	3.46100460993347	3.60663173227491	2.17702479850863	4.30344468892878	3.73606362787181	2.97465779105408	3.24257202076715	3.47542216430289	4.81071557575141	1.99711172067517	2.50959450773085
KRT13	4.80782887256915	8.83452983110383	10.0315735700962	4.48292570648508	1.14893410452634	9.03699173212812	8.08271376455397	1.23180102277716	6.82417084892547	4.79237645635168	4.72334558168481	2.22607688980434	10.4053009380878	6.2805796351687	1.00626211318484	0.066950243924627	8.54687247212187	9.37245112351526	10.6997501115871	7.59195910943557	8.94057641535544	10.2194181867664	4.24809455267255	9.56402617907647	3.70580100868768	0.503450509005569	10.6358763456483	7.97112447927152	11.5230829056977	4.63825923185966	0.297367523217659	10.2082304558627	3.78457726746362	0	7.56324661786713	0.313361959392219	4.48187368315007	8.66122478046906	10.748315221845	0.491493980872165	0.144829520838809	9.40736379906872	10.0948317026367	0.455859809386185	10.1335226842846	4.98112655759053	0.0951817893426852	0.208017754895892	0.0829750272577682
KRT14	2.13887998490061	0.170053235302304	2.4125105712498	13.0570009000445	9.61113419445868	0.60255189747166	1.79231397993327	8.41932061681584	1.76812079185329	3.71705671929294	3.78746380894116	1.08909131856469	0.303108551381075	1.94084329568946	0.715190516850791	2.22425641524557	3.10870844093537	0.979659551715824	0.91226662806645	0.984261220684439	7.08325698889976	2.13086499183649	0.513086431134161	7.85988881664264	3.48699747897928	13.3526660814445	4.75026883609653	2.60693962342731	2.97379492965261	12.336258697347	1.34874231558529	7.85832545962748	11.8973335033318	2.53096964878385	2.47521461587823	5.97468761480018	0.429321369941442	3.24830712008724	0.567448096515744	0.809332119773501	2.7345904066962	1.68997002548213	0.843742704948528	10.6645271061319	0.197613809691074	5.00455532375177	3.65783433297285	2.75772734886849	2.40626454061069
KRT16	5.75542707606105	6.04812717713421	3.90269105573068	11.7296758418963	4.05080639867996	2.47040671081933	6.97112275443283	7.56357229652299	3.05575096411845	10.3861625534961	9.02519771196237	0.904503365820047	1.65475630776546	4.58589394052333	4.48821934443359	3.05977058109025	3.85218865291969	2.4680879979178	7.1313682645544	2.4140543283516	6.12058833319043	3.05800471507628	7.7694378658523	7.99394037091528	2.73446034433704	11.7007127119433	6.35131383592563	7.29832656019433	8.58499255655476	10.3100446796475	0.444136956587592	7.96358162849404	6.02901992396763	1.77167433390837	1.60667910442159	5.33934408037005	3.06605473762751	3.43164970080079	0.823586334708812	0.272142661964176	0.765619608281233	6.82341182595898	2.23134024014778	5.00293200133889	0.817623257511431	3.08336656666771	0.333996118196453	3.32691120391296	1.26357531505998
KRT4	1.17056605679207	4.16336186297985	0.831309777622071	2.11133184255146	0.0154975693953256	3.21382939573793	2.64505601299147	1.03625714904777	4.06669198184066	2.78416892050203	3.76134910801311	0.854075462121554	0.0250287944915224	5.54328243290681	0.0440443327060212	0	0.129085148056611	6.13357380013935	0.0404015152842066	0.0501882233114782	9.25895297757845	3.03033607837096	0.22329897333279	7.69936284388059	0.0761485971800829	1.03104224335857	5.45205175197911	1.23444000625289	9.46016036441786	6.04110715360079	0.00590295685823641	7.19148763997838	1.02637515406648	1.387362540836	0	0.0146409468817532	0.688135588457335	0.400756503183251	1.94245820394639	0.058939854556233	0.0817486512341679	5.79322482650438	9.71710574316962	0.895923001923769	0.00977712161152991	0.036327491817765	0.0728604019312449	0.339935493391058	0.0107798387532428
KRT5	7.81388954957515	6.6991420964177	2.08484664661307	12.146256365602	1.85575055676465	6.15531815666303	7.50415477801682	5.93874920558146	5.1377535145823	4.33897343298568	3.27078307352729	1.98422475722408	6.09080898053535	10.8931505785298	0.0533894195446349	0.152507948364903	0.788184542808278	7.54730252285505	0.877508688671495	6.79444575972143	5.99157853238995	8.19190113742281	1.15814310351053	7.94603483984847	4.82986985077149	12.2019771587092	6.99135177376779	3.62406579213195	10.4774462220753	11.7628246630647	0.780058077898375	11.2604392020487	10.0125674165075	2.30818610546258	3.12926652890742	5.09666245233723	0.122473941175645	5.3276801794219	5.38456101617924	0.550309678755096	2.92430895672884	8.70061518912605	9.7768973508883	10.2469570458818	7.48084512140121	3.43630844721467	0.37873355926538	0.709114148471209	1.49298116330852
KRTDAP	0.105946211905325	0	0.559051228367016	1.56827537178828	0.358846330605099	0.288063200325316	0.0401209172008775	0.0817486512341679	0.902575299030941	5.85528960117942	0.744505578628611	0.220825215797872	0.155619721026447	0.134615244425108	0	0.0330881693321878	0.493134922305505	0.0413831790194062	0.0582472168546627	0.823912367487802	0.116497840501748	0.368489000645104	0.92744139273013	9.29475421498199	1.15781983947886	1.6219463597208	1.50339962298398	2.49878699083601	7.92232631486019	6.81534614713887	0.345055675179296	1.72796400696365	0.0636409926426959	0.0893625528277345	0.650029240527646	0.12313642685606	0.151599082269397	0.332622013759637	0.0440443327060212	0.108089491840297	0	0.213378390725062	1.0947765568956	3.37896932887494	0.641268561053033	0.63700735518893	0.609376748763307	0.109561151953051	0.0911243336611647
LAMB2	2.80390895170189	4.9289529688637	4.01404279424343	2.33376719165822	4.3450201809464	5.20963661525232	6.28894541444522	5.38130067920229	2.77663042305105	3.98974757274753	3.00938300626631	4.49049953421074	4.0892693218014	0.932892674101491	3.15000718756296	4.49832108548913	3.95493143215066	4.77031106252803	4.95375878168129	4.81459656435639	3.5205856818444	4.56409155232404	4.01263124256313	4.92695299052922	4.02943521641923	3.36864264898359	3.36475450852946	3.50071283770784	4.08691111707483	3.37119640093793	5.76223186436417	4.2581495354353	4.93142777388465	4.98589657057396	4.48962642252314	5.4736570502307	5.03420250700986	3.25082517784878	3.93607252730682	4.89911277711563	5.99090268651972	5.20038272175763	4.04721554352042	3.7201361590077	3.9385116364432	4.9655765216169	3.95047774591193	5.48884595279748	4.33165506234302
LDLR	2.00295449750751	2.70725972765835	2.55941839174184	4.36021676853607	3.23137096356877	5.52819309316971	2.89246874476495	3.94404318648495	1.20269980709445	3.39889757120247	1.58784500925428	2.50052164337954	0.607578879788505	4.11938938022585	4.00398894224728	4.42274431315684	1.07662750010262	2.93772102576179	3.20103784229256	0.691087440951894	4.35132443793582	1.14280551008584	2.70361016102122	3.85311739122355	1.88170376926515	4.83971777476038	4.16456908535632	4.4452499632319	3.45239775559947	4.59633290017865	2.8356007450193	4.40709437545277	3.35569289756622	3.36412414672062	2.33090254070135	1.97804915574469	0.476018699757825	2.69614965137938	1.8962330922078	3.05130248870063	3.49731855982091	2.57085148342292	3.73363634366001	2.88270173406823	1.30240679455773	2.5980793061172	2.61162093887688	3.11727946005392	2.65773145682846
LETM1	2.76555596231052	3.47030257894582	2.99011985185699	3.47466965916094	3.45008949580185	2.57502182592942	2.44760564351162	3.59244507705236	2.4431292101531	4.27940443387182	2.76319908532596	3.17510937730204	2.92742242873987	2.699107384624	3.26530186211576	3.00617233248515	3.06179347526815	3.65107465927536	3.59923446732091	3.05474430752802	3.10688428869154	3.45585980938618	3.08596845386217	2.7408412334253	3.20205719868407	3.25494167493103	3.48132477754547	3.05495263894223	3.31860607450373	3.4110872267986	3.28710285642383	3.49821256538113	3.21854870624678	3.84367236511821	3.62276639898627	3.48318375453629	3.1886224711125	2.56581648782195	3.03613404094681	3.19422891856057	3.52299731273403	2.87526893614607	3.13868342797927	3.84969908364072	2.93822932521969	2.7094009292933	4.04797455136936	3.48235783825153	2.92078872466165
LY6D	0.770363926508838	7.67228743070702	5.69347580619021	6.25342773082649	2.45022149589718	3.083706949366	1.6221338383658	8.13497762215816	1.52822122907353	7.97495083997722	8.66401805670664	1.18738770708047	8.16210175357221	4.29334105316117	7.07727611729216	6.92982767995096	5.64317219020464	5.85094440529203	1.63677540691902	8.66040135936801	2.67446065156026	8.69762788606169	6.9548058366101	6.51079422787151	2.46451144380193	10.7342526944458	8.18038510084096	5.19062671143443	7.37588828582295	2.999747506274	0.0996318500144604	9.37973812948758	9.52738668817794	0.390007262091559	8.21683896357676	0.686433293226335	9.634688914969	2.77287801405505	7.10579120300762	0.0486547018403464	0.177216200836063	7.61528901406881	3.33654047892369	6.49265116680649	7.30672431088191	8.76660609320337	0.17951105027151	1.75107803684644	0.0409625477784978
LYNX1	0.189413431033673	0.881899503054762	1.83369972095793	0.719577745146265	1.68880699456639	3.23020301336642	1.39692667603135	1.69229327834944	0.875544180836572	1.14300150624249	0.670024511326002	0.0690146779151805	1.14391580307144	5.0325989984099	2.31246188094915	1.1350751303684	0.903423965888739	0.866393697716767	0.92645493454408	1.61088900785449	0.30170469621916	1.22088711146002	2.0768668919626	0.552573811179844	0.861637817224336	3.38991092507167	1.75702324650746	1.75017770559306	1.86920022912867	0.0526941113038451	1.34533959760969	2.5231855517306	0.815821321833805	1.41716390662398	1.194465331638	0.415974946418097	1.6617495998107	0.62854031926276	0.805044761370403	0.382611923015188	0.580820835710413	1.77433375817104	1.72465027173297	0.0600473836699389	1.56086166176483	1.0642620557364	0.318577153796079	0.836247331042841	1.54517763461529
LYSMD1	3.43223787935865	2.47417642564478	2.47599276856208	2.4395433549802	2.49863383307648	1.6489715630258	2.28694027342252	1.51510687126676	1.95772891164632	2.45945784921776	3.57960256223814	3.64502141667946	2.62648586290551	2.80374366850523	2.89264359687459	2.47935992189155	3.2008652645469	2.41036824309173	2.91031053511407	1.346361255955	3.59826991188321	2.65122394298988	3.00880955531959	3.20745560507309	2.65425221343669	3.09455700845201	2.51288423140841	1.91172992541704	3.00046879971246	2.36143150413314	2.69128848385521	2.36552457689222	1.98615605178442	3.08737797434006	2.56571901995217	2.90077988147671	3.49729300866279	1.55532535898925	2.41272733859164	3.03361681624881	2.06288155226674	2.09740853548056	1.81962731336966	1.70597790168252	2.04844545892269	2.27878767364211	1.72058492328252	2.30707873853982	1.85295765086565
MAFB	1.77446027522407	1.82350481500031	3.59518138124202	2.18966644665005	3.14693213564708	2.90744832986932	6.0051349602645	4.54491808039672	2.30164617259824	2.74360113510742	1.91815721705704	0.682573297347578	2.06536550818535	1.5163177785555	1.01299766400306	5.45644148759771	4.14438089246299	1.7509494524906	3.84487771650948	0.888460769558041	4.89506021268939	2.24446088372381	1.5862603423168	4.32612743336496	3.22470403296193	1.27756823912925	2.39030999370946	3.92343445781053	4.67736729213605	2.63103441650757	5.29751793062819	3.25074939689619	2.6348487956614	1.54626478283935	2.10959458133312	6.05215719100631	1.56564591472827	1.09612688930501	1.65159134479765	2.25779513438337	4.22957254211452	4.23674516357746	3.08800587129002	2.81145047917205	0.814263291399782	0.997183998175296	3.20417202492664	4.71618978428167	4.22241818351787
MAGEA3	5.25146158074653	0.63876894441695	0	5.15101044834624	0.356932568419345	0.380951043625847	0	5.1960719139774	0.0136409106693863	0.0368901105402659	5.42996739002583	0	0	6.36069611442717	5.93438439788881	3.16140401638112	5.16755463087155	0	1.36888007332495	0	0.044603950649768	1.73066169127157	0.0184917490398792	0	1.83923402767608	4.69427290763	4.94752122551688	0	5.52677620999606	0	0	4.453787524277	0.785341298705182	3.73604197374997	0	0	0.0391383939069583	0	0	6.25851138709996	5.15674042118313	0.0560285389227513	0	5.67803245588077	0.0467005867416223	0.0962618530584035	2.06743220948552	4.43614851058473	0.0346383179990089
MDM2	3.94991773333816	3.48319665572734	2.00873785792166	2.30474465771863	2.4532014817779	3.21031092937578	2.23223095382554	2.59230154672932	5.83408670149266	3.23701296624346	2.35648190225687	2.05689561613136	3.07905377764264	3.27472384609204	2.5647195944431	5.1917639759892	4.63337308287357	2.96606125552159	2.254654506772	1.88569149317878	3.31087812226639	3.92195991732617	4.51802519590965	2.32584689823882	2.16851367619749	2.8379230641969	2.19547359238726	1.65690818347334	3.17279151193773	2.64641614360063	2.23250727043012	2.35560833575068	1.53769365434497	2.40672713038417	3.6015420186244	2.53361318137943	4.66777861210685	3.53523182290555	2.44034098227608	4.89982334409283	2.37186548984017	3.07684979386132	3.67185946824748	2.05182450449707	2.17676955589823	3.35186856983266	5.37617575788517	1.4080052836788	2.29633993123651
MDM4	2.28350697488886	1.97636363573276	1.80677772859486	1.4389847533699	1.7127278288697	2.4494293141032	1.7654498794527	1.59316251455329	1.70836383669307	1.7347854782524	1.53196777739768	1.74273923285585	2.82564318227646	2.28006548636163	1.90700600659541	1.82105707935903	2.52371249029441	2.96823824048466	1.46837478232777	1.75047787844436	2.50243244740035	2.26246322599331	2.48310634496718	2.00187428553135	2.27578184088108	1.6478210334013	1.66320797248065	1.94088087223343	2.27470893921471	1.60611053597222	1.79048013361386	1.70203689591268	1.27667531650318	2.43608186508893	2.81333997967364	2.58532312940467	1.81475548280987	2.0781657550989	2.26855416403354	2.52316045461676	1.81155323303354	2.4201320273428	1.58062791045727	1.31342000969062	2.67577077569124	2.5070080777531	4.90174543743774	1.10158284735932	3.05227676545236
METTL1	4.00191030563099	3.23574237499075	3.66101986027016	4.18224734497433	3.98873921279842	2.35470603451325	2.9108669490743	3.64420239504157	2.66229666233671	2.81653827037767	3.43472162452367	4.79934638752229	2.96021513389414	4.25574242097253	3.31837469260778	2.96253051485	4.24996103893073	3.49821256538113	3.78843514847306	3.03238300531165	3.65029353878953	4.49175050103445	6.55878344615211	2.12786435653455	3.65291092326785	3.30133888463328	3.94603835003688	3.14352403252161	3.09440499380133	2.94615067155674	3.29261980498132	3.35169899229389	3.77791411879101	3.66316242064253	2.43453482470308	2.97271103216798	3.84383313683428	5.13557180674672	3.52481592835751	3.48792361930375	4.38014067112636	2.827778384748	3.03155399692106	3.43469494031579	2.93181540833194	3.06827526197668	1.85825955761995	3.97247209777673	3.09210593159183
MMP12	1.27667531650318	0.301353518877764	2.47627798608351	1.42948206517701	1.30357619969664	0.749834574412729	3.27453004467162	2.121181218448	0.705579861939098	1.15296216679069	3.05333728304892	1.10788869455297	2.09274868553952	3.32678180326241	0.181929437690067	2.06908344153097	2.2895689140449	4.08547564598687	1.71056952303405	1.09504672450704	5.83569674094915	0.684369929013007	0.48820648807966	2.40102967362333	1.46863544596714	3.22269638576779	0	2.93030209833084	1.97947664267711	6.23067952829282	0.273933569266885	3.07366601774119	3.52089992465898	6.09228567782078	1.2151194245173	5.78822631344224	2.16510798514454	0.39780296186249	0.332049083748974	0.237196573630394	0.206018004020896	1.69821847822441	2.04851520993394	7.05450230150281	0.566474223763164	8.10130707171963	0.347552276990064	3.00333238070019	2.22249546730206
MORF4L2	6.4702651547178	6.26674906760977	6.35874964801039	6.12810983509677	6.12535147330345	6.31304989901328	6.4813812921779	6.670262507814	5.27041307361839	6.74927547109165	6.85786781374952	7.02924083909007	6.18715013125408	6.54883269492341	7.42170047123061	6.53674143623646	6.52341297442045	6.57083782515239	6.57480390896596	4.34717664436735	7.1324575727566	6.55347416946335	7.91346330691192	6.58893345896124	6.41178382435739	5.97588693600594	7.25289246167452	6.36441309673928	6.58755551732169	6.61500424163503	6.85954969467203	6.81270485991354	6.98570079070253	6.29054789174213	6.24308637160896	6.28244721863092	5.8549007890052	5.67758998703006	6.20497406449269	7.22469535204239	6.37620702027526	6.67256818999642	5.9959570484808	7.52574473243916	6.03611425473643	6.94756447266455	6.0333855570581	6.80803102690832	5.74754584033309
MT1X	1.20889177502615	0.753775664332018	0.930396726725455	5.87735162644926	2.88651112867525	0.405229979762559	1.22564512061895	2.87454125086488	1.92569566130889	1.73517554225381	1.93262815702213	1.77475543854142	0.870739524988939	2.12773231717595	0.374622206191208	2.42451904447545	1.67061376422175	1.66997917420987	3.5064623066816	2.18183405184286	1.95102821304775	1.80974369511675	0.179893170533548	3.0206622055304	1.3356547501136	4.74426875536233	1.3318198480226	1.95787746314756	2.22961868350101	5.63544098019725	1.53391214422658	2.45985125070567	6.19521962433631	2.4698599346127	0.606821211529305	1.70057288384501	1.12954679992159	1.27887686010211	1.08133962745194	0.353774944932223	3.42181574308909	2.59743582567629	0.996822574458976	3.61394412929406	1.31516043338676	0.723864323626728	3.38619015062376	3.26028164385146	1.80053756329187
MT2A	5.09981276461192	5.06776346743395	6.09356440148136	11.0221647116618	8.52748834426955	7.05546899753355	5.68715029394477	9.25682385558312	6.76057093057601	5.82477039847457	5.43780699146441	5.3294860189223	5.04917331906332	6.6660137535233	2.8452692389799	8.37975827006547	6.76178257697045	5.61915179928204	8.65245852988242	7.35893246055047	5.6187437453997	5.13948177393889	3.22172244309619	6.51661089234603	5.12398065513358	9.64598637861168	5.37397874758412	7.6408334646677	3.59280384039962	11.0013781437978	9.4316469849317	7.25179198283686	10.9506801136477	7.12936854561567	5.19457564448424	7.57806543725482	5.78346713141037	5.75785266439872	4.59267828337612	4.65036822300208	9.11597661211387	6.20602582094294	5.7296859947153	10.8004446189875	3.21194668237118	3.94225174670589	5.94748615931027	9.80027756303988	7.63684209586616
MTA2	5.16532911710183	5.99333243964244	5.31593569609893	5.2848620319082	5.64186389561894	5.29612698135746	4.46207850177192	5.2665429482413	5.26330488579726	5.1662454482624	5.19726388100066	5.93945697672553	5.81840834062885	6.13066733981551	5.8962863822638	5.29021795276386	5.83735040448233	5.67435330418561	5.3410392906868	5.0049911961809	5.19754304444313	6.09326648616874	5.54196390813368	5.45268438146332	5.81341181400427	4.80132423569228	5.61238788740385	5.37424312206942	6.07579573216055	5.21478148632423	4.7980142135729	5.46242865339581	4.9593945976631	5.89276743763175	4.8062157738559	4.80857039571438	5.98845520049107	5.04837134477801	5.72158046259808	5.26412728412333	5.37270837884023	5.12343444619145	5.42878224059671	5.60979336892598	4.89874043564663	4.8452943329507	4.24148937996694	5.16247995232703	5.72081472410643
MUC1	4.32236083849133	7.84279219932201	3.4555836766275	7.02943963378146	2.26861404553364	2.12802938874064	1.83709553566317	6.37727995163754	3.26465652548348	4.66451128438714	2.74459168654238	1.32584689823882	5.96256521729222	4.07756773970089	4.93678867803776	4.59691129599113	4.30355428206782	4.90125308464316	7.51433770127529	7.72015189548255	5.02403150151675	2.08287286906381	4.52395080405175	3.81581107713004	6.77728162050271	7.17244851133202	3.9068713595464	7.17113475492871	2.86213395357722	6.67594151242262	3.92927971597562	6.5525215547115	4.37641541889865	4.13008246065655	1.57951808930982	2.91838623444635	3.98959318493877	1.43215768731055	4.78809577619535	0.651132077916722	0.698307393514627	6.21892837405336	5.58904435676777	4.29691987668713	0.805044761370403	4.4718312608527	3.05356319425737	6.99476751577035	1.66257011582815
MYC	4.25070392641388	2.9558149435634	3.20182202651229	6.64147811215745	3.65202751295585	5.80376691259898	1.98429768322323	4.45811291748787	3.16661904786798	2.63343121035563	2.59679205809789	2.84480743199721	2.02587927302326	3.57188306785609	3.86478043735743	3.32048467801769	2.86177675260241	3.87348840780251	2.54104394149519	0.691087440951894	5.3290912967873	3.51168308652103	3.72739772318	4.52680124428955	2.37016428054021	4.21298948010725	3.42134450071843	3.49607880709938	5.03873466362648	6.72151894505607	3.96018732674703	4.40528444883326	5.73668063375486	5.48132477754547	3.67279869707938	3.21595810140098	2.56883473030679	2.59179907811781	3.79607855620167	1.41142624572647	3.69989583057889	4.45391260364389	5.03973939164149	4.40521636217355	2.05817793479155	4.23570408680418	0.874757628074265	3.7192491654102	4.10726939359254
MYEOV	1.13461524442511	3.061741641603	3.03831325936399	1.40430369077993	2.15772284614312	0.560127976081264	1.11056369655402	3.10626455633034	0.183073576214852	0.950468414150123	0.215119424517295	0.709025896748234	0.164271397680741	0.40914650591963	0.0339339114419318	3.58522697056966	1.36199288592196	3.55647846502089	0.812457151580457	1.44408393484735	5.07351607015012	2.18532741567216	1.29654550819512	1.0636409926427	0.755742179345389	1.73109632961453	1.69416702441398	0.735348870185885	4.12526260603263	0.512580878673969	0.445938537289266	4.23793841550449	3.99059187258758	3.87383288028542	0.00963381939726868	0.230080016218908	3.66889065578352	0.394404385400625	0.952855377173743	0.0644690173684425	3.05439702163715	4.807277632753	2.42988372497476	3.49527303583523	0.156137697888986	0.6185205879888	0.092478087200385	2.85626864451849	2.54106872943091
NCL	6.51453575244184	5.91257083063355	5.34948559153182	7.19221586868335	6.18890924419277	6.1470359645184	5.65243486673647	6.25924046864614	5.74755658144433	5.84899092155827	6.41319124673044	7.7455916418472	6.20283691207972	6.40268807340166	5.5530593984191	5.85690105715598	6.16664113943861	5.53810665631066	5.97181482408685	4.3501436020178	5.93295879579406	6.83445967271669	6.05318738012775	5.53203325544843	5.40984234419269	6.38541895716055	6.26925013302142	5.66252739213658	6.33496507663782	7.21642964298301	5.66611746138935	6.55631904781652	6.50158563655542	7.18111050384677	5.40988306579313	5.72957180324453	5.04035767543101	4.82994086676798	6.1545872593771	4.86524084587905	6.57459806827223	6.17722816263843	6.27339093526342	6.56701906484821	5.57911073969311	6.76974133021751	4.4504326709319	5.89510384925133	6.52018806660039
NDUFA3	4.82915949847523	5.17631878288096	4.1581754259302	4.5979363352649	5.3413987326484	3.49845512847123	3.71366282601252	4.0819446007084	5.1878944047908	5.25605202433759	5.45586638333155	4.92399058642171	4.60707578509613	4.19055165203227	4.62646249999058	4.07571231508916	3.7367131004402	4.97544217982617	4.41267314980951	6.89875494425633	4.09991793708907	4.04725044919206	4.33203475758314	3.80045473071214	5.0059164268342	3.67231218498168	4.88160099839405	4.96691030141026	4.64982236463019	4.4245929442566	3.57461017736135	4.23646965753481	4.9293270644904	5.47477996463604	5.12177386015547	5.03026544285767	5.88818797839324	6.06736766986372	5.25163199815048	4.99125879242962	5.23878685958712	3.94043928601731	3.79460301464876	3.74533415405126	4.82554142710183	3.41766351789333	2.50401013681651	5.4916895816257	4.56588349316287
NFIA	0.653793792969268	0.568226721666338	0.793188403680616	0.466339987979475	0.436055206028553	1.2371353737644	0.755485829350776	0.357045212966807	0.352419559215162	0.683382058486701	0.382390582873469	0.0465609057577412	0.819668183496456	0.64910956494293	0.448372394612054	0.718087583960517	0.563939073674269	0.907582923082841	0.248170473201803	0.619929424116078	0.444985039522375	0.576570509114315	0.108892401632409	0.910809398959971	0.684280150548129	0.386921282217816	0.423847054598434	0.312316654401997	0.601886644978978	0.759752393768971	0.405556763343757	0.654435540845399	1.16420702470075	0.14522093708563	0.609376748763307	0.976950126940956	0.360195694732358	0.43498843946051	0.537345771490113	0.321119959365393	0.327342455609822	1.39577574255117	0.905119803383616	0.889006197194697	0.586308388109527	0.0792927672728535	3.3419572914245	0.386479888596234	0.880881397237651
NSUN6	3.13963320511453	2.16324108516354	2.84567069014449	1.0447438212244	2.25489633639012	3.36504858314315	1.2885357502938	1.46905240985469	2.27247116144188	3.04061192803757	3.30100225603281	1.93285488891649	3.69296275277292	2.42242140004691	3.58327837390834	1.8709761940324	1.99044665188779	3.22672430139211	1.58033847419571	2.3769848882563	3.21536797220348	1.92254040021552	3.5525246286738	2.62592504849965	3.43826623334391	1.5519343077841	2.23235376773903	2.47889416913021	1.87845070309666	2.01199648766803	1.43754735528778	2.25429168632222	2.45177818561949	2.56081276099232	3.67631254820553	2.10675031506087	2.94478349866391	2.23434802990267	2.95635408464537	3.3560733644116	1.34630451613469	2.224287289892	2.05203325793991	2.10618078829194	4.25677668948081	2.67895077964828	4.69145599820966	1.4253518774567	2.3822245554792
NUCKS1	7.22824919446513	5.84195551270872	4.43061312096031	5.23465459493589	5.58798298496637	5.77316031113278	5.26785037016605	5.41862174713067	4.95528025129405	5.6172455799178	4.81995424196996	5.09712195030799	5.80461377525519	6.76773159163436	5.18747480841531	6.33228723541597	6.60378951977288	5.94616471113187	4.99159440415882	5.85638817681409	4.96169740571968	5.2977600169415	5.70843281545962	6.10306745270546	5.17228748292092	5.92768553184168	5.53233878039783	5.03810251106495	5.82653323404685	5.44877873965827	6.79590198636098	5.66101700900122	5.7467749568144	5.92121493935011	5.63163107843177	6.765012205193	5.43716447311064	5.8740739620942	5.49286583330567	5.77918353817857	5.59556333394766	5.5927589998599	5.53245099780506	5.17041383193679	5.19442593214866	5.52814932511754	5.53752593558377	5.13240821680463	5.85402308406185
NUDT1	4.96437552671642	3.70923548577626	3.42168111811784	4.95126139849507	4.76340095075607	2.10188535199944	3.11588222494264	4.11992052730505	3.80088954870799	4.07259462144784	4.5369107999231	4.6673698908951	2.1630156061833	4.91131288463837	3.35052553494486	3.61175075883018	3.65216522287745	2.97491471387478	3.68609707643429	3.89846958148001	3.74817137675929	3.59650584693952	3.53256632326751	3.52887132823812	3.55716498397718	3.70456215004913	4.06063541287345	4.42087310437071	3.76788781385994	4.12479131134421	3.87407888171167	4.42291919425148	4.51232803599453	4.19507982439379	3.60657251490405	4.07376026253641	4.07927569789785	3.65379379296927	3.05453594602551	3.53039541198369	4.86171721050729	2.60376281970704	3.70159341275746	3.32237526104286	2.38250125718911	3.12910163816721	2.33776817092163	5.33918015192524	4.44085920363949
NUP107	3.7082313882155	2.59177514667539	2.82066914010272	2.72574115650395	2.40911934444999	2.33745420960853	1.7663831410013	2.80754039949671	3.27309808917849	3.1423317427498	2.82305637424759	3.94914269075696	2.48805220289557	3.32580373414645	3.00149602017858	3.46970367476986	4.53491446328692	2.6533581585621	1.98626529307027	0.910425672851666	3.59362865768157	3.29849702966473	2.98477161238542	3.1041856722005	2.42430404176782	2.35244780940933	2.89009643424175	2.41751500288509	3.12394755744745	2.96341863463697	3.03987534910131	2.55731205268921	3.12923355226702	2.93655314137344	3.41928268927294	3.37545653587666	2.06546891359502	1.91888231410769	2.35029921652709	3.76879833217084	2.61159733399389	2.55532535898925	2.89543835238485	3.35031336246838	1.74010724619747	2.79645239748465	3.46059841811967	2.99396413955987	3.04870700782826
NUP155	3.42010507191291	2.46063773200346	2.3655525716344	2.55279511171065	2.00715961302149	2.0404716562785	1.6920254015694	3.12318610102064	1.52089992465898	2.36359162661672	2.21073172874469	4.58778501569815	2.16661904786798	4.1278396000753	3.03178334477673	3.3482749174853	2.58113428423268	2.22076331748012	2.31455152389317	1.06571016406527	2.48954293564247	3.10435343524094	2.69059588476848	2.63203550398342	1.68943335848407	2.34828908328912	2.57082720196369	2.10232219119669	3.85816007718985	2.76958134171021	4.02558697757471	3.09222435515364	3.69651691785298	2.46121421258398	2.06343391218385	3.25817215382347	1.99711172067517	1.04404433270602	1.87089730866503	3.09291778373127	2.2359108309409	1.94901191963482	2.45825074863658	4.4995270242151	1.53331415656679	3.6144860618151	4.09793098545931	2.35100634373385	3.14852742516046
NUSAP1	0.0878701329410572	0.0335111023613237	0.0309716424120755	0.063502942306158	0.0368901105402659	0.0288520058474934	0.0655723115936221	0.015354834293464	0.026729250487489	0.114766792665514	0.0950467245070402	0.0641930619274924	0.0298415571367151	0.170566056792069	0.0437644423101702	0.060185765046563	0.0408223101073411	0.0229004021100788	0.0535284409892994	0.0134979917489773	0.0651586751285468	0.128689328846787	0.0974759590132685	0.0395595572557058	0.0676387168753633	0.162983392023465	0.044603950649768	0.061015774681628	0.185993370069966	0.0962618530584035	0.074231394185792	0.0344974641994449	0.0698396250686344	0.174917695239588	0.106348319505147	0.0233263318600275	0.112633416985245	0.00848688896549116	0.0718999315656331	0.0603241331511038	0.0440443327060212	0.0718999315656331	0.00963381939726868	0.070389327891398	0.0758748669751276	0.00977712161152991	0.366140335770504	0.0275787274742827	0.0999011100079427
OS9	6.52745667525532	5.96514243114909	5.31089992891317	5.5110378485972	5.46323662295949	5.65659647478551	5.62689757219557	5.82890064034277	3.55320074120582	5.30400352691867	4.45937259808747	5.62938867961319	5.87802883518598	7.06190469538935	5.21647426650759	5.8720284080717	8.03156447273794	5.48574560179141	5.71541019541636	3.19863558739645	5.8374916984862	6.31159393497066	7.15293175484536	5.48068196966848	4.98290689634102	5.27686510880828	5.34463678757698	4.83976815575476	5.59514855246241	5.38410508140833	6.11967987551327	5.80043402182408	5.60601279069998	4.78913974360615	4.53786756432006	5.51882780266107	5.27118660159725	5.93775397652517	5.66535297357744	5.75423012467526	5.61675172573274	5.96899618535521	5.65910539100052	5.81044310384517	4.44338121276262	5.27686882997646	4.38714192839717	5.36120689023873	5.37356817538109
PARD6B	1.21424917025451	2.43242497680476	3.26129009525938	0.868133599851757	1.58009723294623	2.61466273493658	1.18650055764449	1.94624426614367	1.24238909626731	1.53684865042083	1.06667476272446	2.0603241331511	1.9698596189547	2.26894334936354	2.79943964545521	2.85425502960511	2.13950223854014	2.14505785988821	2.61301294381594	0.512884231408408	2.39766607728144	1.92170290768845	2.25235510138826	2.55309012628984	1.97228827516	0.0878701329410572	1.9938554797021	1.81680447483288	2.21483975717771	0.679874147746623	0.430606430929811	1.46226176929635	1.16780749549812	1.15710840353995	2.4532014817779	1.36143150413314	2.24926328606119	1.52471565067338	1.33919440731207	2.64071346483961	0.147046143417315	2.00140594237928	2.75757802253463	0.716683671877085	1.53062014056133	2.87010821766418	4.81047909365032	1.33067312270916	0.625083417922034
PDS5B	2.10879206234195	1.92797228327555	1.57002568445779	1.44031440180312	1.26945212566395	1.965913544347	1.81179981244577	1.77019475495132	1.01913255128943	1.64620874891493	1.54151483946068	2.36168415297103	2.12439431215599	1.88935672038919	2.17731189247812	2.37898319647567	1.80595276571734	1.79306351844623	1.21424917025451	0.670749711487494	2.58961968961547	2.06839565784094	1.79168906689809	1.49467161164755	1.05241589415114	1.68840418839746	2.23047971861438	1.51878689625372	2.59660125696805	1.54394124367791	2.50062361684115	2.16966849952309	1.67038715697383	1.64163850657487	1.33873816505317	2.05321562389796	1.11303366529989	1.08133962745194	1.76583174124062	1.62082097594152	1.69113211957381	1.94669343565903	2.11666417800218	2.621149303569	1.15704371014558	1.50599252439504	3.41133132845673	1.39061266181623	2.48478262307787
PDZK1IP1	2.71795602522302	1.65571818083415	0.774839759827326	5.20056712708042	0.476744584070441	0.347665656300971	2.39231742277876	1.51520781903582	0.822363055157083	4.64564978701927	3.11241656944228	0.6185205879888	4.77078148387352	4.81664066251967	4.48173809060053	6.37421181709332	0.445938537289266	4.55256766345828	5.75851638854748	6.37459438689019	1.70310069960416	0.572986653062538	0.214497867900516	3.43752072329419	2.95538720560253	5.03648135467088	2.2800060783013	1.23939804156656	1.74407496195201	7.18410272407753	1.01720929003222	5.96959488758325	7.56655946387854	0.357045212966807	0.144307467263042	4.167133091313	3.11571579725622	1.25894096810551	0.960734102284646	4.16367583799034	0.108624814681649	5.38271220658812	4.28991559605294	7.08363462476186	0.378067648780034	2.15558734129687	0.0968015818491687	4.46072946023294	1.22737142258326
PER2	0.97592361080838	1.91203663709311	1.23069489712192	2.40304952889652	0.912879758139804	4.80913143421351	1.9493855199686	1.22447252389635	1.48310634496718	0.64643918561433	1.10641532654359	2.05192888499424	2.08420036167466	3.11839295207991	1.1534810985137	1.81188199621867	1.31753562201635	2.04250426312896	0.773743198513298	1.07806325577682	1.47123949533824	1.92158866648469	1.37756801412884	0.70787813281685	1.46131900249075	2.26141046027204	1.49292990666769	1.49185309632967	1.88947354253111	1.7469146596479	1.15930625464117	1.8414096133381	0.575796375329082	1.34698524674227	1.68670221025608	1.28154989336664	0.839072742595877	1.45391260364389	1.82944368136659	1.56203478332638	1.4205093504889	2.65496247741685	2.9689570307853	1.59407075685154	1.25090095482101	1.56973411310658	2.70924651593434	0.879235245527705	1.79160572470455
PFDN4	4.67023417695745	3.67093095458332	4.09417694178818	4.8793479884378	5.32122100106519	3.40003235126689	3.62872694303133	4.41774451963618	4.43343354855763	4.5561044199125	4.2434329787395	4.62172369718201	3.77954339798768	3.62690633069132	4.19120730223037	3.76898883306782	3.88412899332022	4.44653415353868	4.8318164521986	4.52371876221345	5.16060157935468	4.56707079883509	4.03258577527193	4.17767067961782	3.83205959280408	3.38937407245187	4.8874521593431	4.65450428261813	5.36689218477218	4.23589551757638	4.57657050911431	3.40389484473165	4.11787786110258	4.37680434913742	3.83033646333932	3.67697819831226	4.7287150789923	4.18836135914622	4.30901607321202	4.2864745934438	4.32182710269973	3.67628997841226	3.99926042926035	3.3613893916916	3.88503740229685	4.63323938077623	3.02637515406648	4.71038768148375	3.76948613351698
PMEPA1	0.679513879286544	2.45538640657935	3.35388783628491	2.8611613657534	5.82584412766436	3.31366669740347	5.96607971835508	6.49653585024833	2.61473339812768	3.16997309047553	2.74183368096449	1.11982095212187	2.56844563429678	2.40102967362333	1.00144197417391	4.6391916375385	4.2521052742327	4.26331239840575	4.6676821189292	3.88073449574842	3.73331095063681	5.4399355768422	2.16745427548123	3.87411823804748	4.56132613645392	4.2109810334289	1.89967835884477	2.4564382019388	3.86976285458749	4.60068603848422	5.87201609150364	5.16138386011199	5.36854487466153	2.31669606313796	2.56842131231148	3.82107749432526	1.45775186872739	2.77982701983433	2.59884157813329	1.77601974064747	2.2618617396529	4.87340473778505	4.3728058714096	5.89879363316888	2.07737974079701	3.82476785314329	1.63017245928108	4.17685730063912	4.38036928382038
POLR2I	3.17205541036578	2.32777357843506	1.88974609074697	3.45605701471761	3.58814493961874	1.62175885670973	2.22934181304355	3.04718936371245	3.27527529229954	2.71804373238098	3.00854067170295	3.0712649840832	2.19440229193857	2.23180102277716	2.57847987518597	2.4235781709818	2.169508162662	2.89911761208707	3.61046384518116	5.0126535879984	1.9583972729785	2.55173748046487	2.39374567066083	2.00133387609019	2.79158488840387	1.61866153352739	3.09649800925022	3.35176965202408	2.47045877393768	2.34766565630097	2.30667054689641	2.18688083134723	3.2639057708893	3.28331434982598	2.40645503671641	2.76561960828123	4.13953498129835	3.4625235396672	2.90883211793177	2.5895957219937	3.82125100987552	2.1031618949867	2.08321336824898	1.29678041742643	2.42873200089346	1.58539524432513	0.905427923421285	2.8365301213294	2.03868199482467
PPP1CB	5.54499533355691	5.50749338670656	5.70899004294367	5.5931117078027	5.14187007837172	5.72830693617987	5.32976226017312	5.74308944275029	4.92226446206484	5.53821842598714	5.64140730174082	5.99661471481536	5.7236950704414	6.75499837168881	5.5146209613115	5.85735154430574	5.24886496058284	5.79257428049599	5.50671617937433	3.95697663485285	5.23113283994082	5.92581907040412	5.33822115375932	6.02664737341491	5.37358209499632	4.89452191987592	5.37811274617154	5.45718385463254	6.17651426812214	5.44177892028583	6.00557963969985	5.8361816753694	5.9179496386411	4.99333470429383	5.18735999191655	4.84831246158257	5.19936218113532	4.48520138845725	5.44905287531566	5.22072462968286	4.95432661244153	5.69304083788976	5.9371183647783	5.84741319830647	4.72217636343533	5.22317538614456	5.75866028844214	4.9455374768304	5.1527553529192
PPP1R16A	3.1951428344955	2.21992743015715	2.34036286995042	2.3460775345356	3.02035996060265	1.64708421262895	2.120020095616	3.19641819730603	2.05314609977665	2.26936235464763	2.68196642882104	2.55149140854749	2.71977485707291	2.78056207617106	2.30783650246227	2.62351574149055	3.07193424509156	2.99030141656871	3.10495722070961	4.1548181090521	2.57833494868161	2.79160572470455	2.69797393291645	2.25848877402967	3.33289407583051	1.79863120969147	2.57724753559315	3.01722710977198	2.76032741449659	1.51974317341817	2.39610467439046	2.24707683193082	2.5440896665488	3.14438905058787	3.21684284283726	3.2528394913843	3.67199529818489	3.17700884716839	3.08273664688483	2.14466639938856	2.71224359222011	2.17315942192959	1.47757371917423	1.48666289325261	3.18065710756008	2.79809200072864	1.78952060360031	4.22537519924397	1.76064677145215
PPP3CA	3.75951806034235	3.1794473537201	3.72331827430986	5.05631473201576	3.40949955849858	3.66270682313957	3.61143208899807	3.90944670906303	3.35580563894407	4.23779313630987	4.27499959554343	3.13540353059765	3.59643428527711	3.47552592731945	2.97261913900815	3.75398954585597	3.67721505052822	4.16244369788817	3.18099120284852	2.1581754259302	3.27738969881086	4.28495824438855	3.884783496094	3.71300289093767	3.27385899249855	4.2725159510304	3.70120525313494	2.39396527566024	3.14350770643973	3.7498560225026	3.2531270210131	3.84220449497451	3.6703078360273	4.10499075693874	3.3305727408645	2.89501172607254	3.54785696409897	2.78513201531599	3.07551551724567	3.55422045697651	3.34457287877532	3.30481765493278	3.79613048439535	4.28875720482085	2.85183897284934	3.45385993996903	4.51299797224117	4.16012151674253	3.71073481364755
PRDM1	2.43690805171415	1.55154062628877	1.44089905911212	1.35828372285282	1.26369548957408	3.61753358347542	2.90823648299689	2.82250582456275	1.61159733399389	2.17014940321788	1.66562016406638	0.677530793007442	2.30196802313854	1.60445093031252	0.931229189069206	3.41609658961235	1.89036886481988	1.73798954418598	1.84285818325598	1.11869195279181	3.01187129176038	1.06591691807821	1.31295554188802	2.08882003329858	1.99207954255948	2.58282091434097	0.930321024506317	2.54693149115674	2.70650845056811	4.16662708120553	2.74081965089482	3.17935180361967	1.38089564803612	0.962512006539502	1.85291771301243	2.19566256285592	1.07032062649179	1.47860946840451	0.784922701562861	2.15146919750308	0.786679993961836	2.51088598596117	2.47511083046798	3.06464146271844	0.881508008916274	3.23994788405846	2.47674458407044	1.01020694286926	3.06843005481396
PTTG1	6.19162778842731	2.45201549917825	3.20124177119825	5.56774317190101	5.0590956522222	2.00751845668091	2.53014567250085	4.50678598653359	4.1130003155145	5.14440944569824	4.26608188378366	5.52782727647824	2.45607016078131	5.39785771205854	4.36544758855011	4.16235507209087	3.55237707109487	3.77039564396755	4.0911158687058	3.91725033295909	3.70796645477598	3.23072563428896	4.32316827941958	4.41690728223451	3.03211847991791	4.77122533639095	5.17910891862769	4.58138740448613	4.75390934400025	5.26027035122577	5.05916921749425	4.44029446612701	6.6869542744551	5.53777440086912	3.52710787913521	5.93641415670246	3.66789212523023	4.25165850571527	3.14375257827114	4.1417597473139	5.8789312859634	3.87795033452058	3.26791028088483	4.80626218208	2.5534833852434	2.47134355961072	3.70463960988851	4.17175125877515	5.78612061226574
PYGL	3.1358303391695	3.31746326549155	2.89312918601721	5.44880846772955	4.97195733541501	5.35752033535496	5.03736464948387	4.49717163448149	2.35080838305008	5.06051869084804	5.76736347577447	4.95308826750393	5.56024416784558	3.90745794408671	4.36781135595442	6.1484298050521	6.55149448470552	4.793583802285	6.2760331868331	4.43528187890846	6.66319373768574	5.21971838263148	1.15094954147193	6.63764936746702	5.58577378852835	6.27040746682933	3.14948700455667	4.1551258511695	3.28537262481429	5.73539490691775	3.3902962345594	6.29865831556452	6.80735363393646	4.18258107224549	3.70294561041331	5.62979664781854	4.08319634519821	3.82152655051026	4.63652022074326	4.7126287936858	5.21389159226278	4.07983034923449	3.82682301811069	4.61955973778249	5.84724029516492	6.16728566270866	4.63681020153692	4.37437876911687	3.09153059312062
RAB1A	5.74461321271782	6.03152973684255	6.70078231753124	5.54159846973616	5.34800219864808	5.69259179074136	5.68313498512609	6.29335025042678	5.22406729361733	6.36795284930665	5.94204995312585	6.01052698697569	6.12888519046652	6.37517500354687	6.46485773896405	5.84197060376627	5.99353850836371	5.71104605956116	6.4532870983394	2.9676297534662	5.83692896339399	6.25439373879657	5.57750133863441	5.90620755829091	5.61511904038641	5.45857558425274	5.99549356395913	5.64195924192314	5.79662370903649	5.99890629319962	5.67199812783927	6.22711145341555	5.82256700712611	5.38409126295358	5.78283837369216	5.93481133228232	5.17404282251448	4.60351952967684	5.74831631216115	6.36694812066459	5.41228360803792	6.01932384678826	5.74380845350072	5.93017197415287	4.78636112069548	5.87047322589911	5.72305609720844	6.20939097746743	5.30921621326874
RAB21	2.5724289023149	2.70858455713792	2.22388586794167	2.68423525922052	2.09761079662642	3.06657144371121	2.10447085776292	2.43466825561435	3.92239768017522	2.62143066779045	2.64108355271207	2.21312950000748	3.01638934397952	2.71885477091871	2.60402386581459	2.33110325152213	3.43956994966274	2.5779242445067	2.33502583832169	1.39999135066418	3.01608620246522	3.29719141656586	2.6367986034242	3.01458739108269	2.36202094927804	2.15629952752728	2.74051746156171	1.96110467972905	2.46247118939265	2.39788508637742	2.64129168542757	2.75909190202744	2.17242350809909	2.05172011644733	2.55763065014295	2.13494374934282	2.07884889787317	2.34164424053016	2.50558610280185	2.48694600930247	1.66279795415096	2.79483171849419	3.07563531043439	2.0939319568733	2.3356547501136	2.1965126237904	3.75568877685271	2.13878170978737	2.34712702519899
RAB38	2.4453824068458	3.24680329202653	0.974455891020679	6.44543869170011	3.16557433290939	3.6394289862247	0.641361056327364	2.26879367512248	0.976656911139756	5.03274444492905	2.53236683556796	4.17978172924497	5.0692596333379	0.858299347871378	4.54851060716014	2.84839759952819	1.45217368653327	3.76490873550953	3.23115588588069	2.34380575225231	3.24891428303624	2.22036091366843	4.59035649967987	5.14832404248008	1.82342329068526	6.22230804697175	2.15578160877428	4.10436182288089	4.66815884591937	4.96271558489681	3.02674695302736	3.5263693418303	3.4036631138636	2.85650769920684	3.05380644369579	2.47620020507868	2.90315398967296	2.74088439751766	3.35750977877943	2.86692775449893	2.98440706531061	4.0945992319014	2.08069176920783	6.41720611021175	3.63009089611874	3.13860152135772	3.87003915166257	1.19288851219136	1.58582785816441
RBBP5	3.78377093277144	3.01431958226181	1.89192462486161	2.61341378086092	2.34967665775356	2.54828864838524	2.13448382151079	2.29933258858087	2.15267018564828	3.02135535178721	2.49891460988312	2.84195299751712	3.13443453483122	3.17633873156813	2.44577966475088	3.08353676805539	3.06558954387294	2.63217513539748	2.08460857531781	2.65048885856361	2.32662363114831	3.00565149421928	2.80155187661524	2.59471573961877	2.09592441999854	3.14355668413114	2.39105279301467	2.35326682449854	3.05036238401776	2.42234066047496	3.05945911469341	2.77112495312837	2.52827124710328	2.76179587150565	2.20147703796814	3.81383248612881	2.09109047354168	1.95412184678569	2.51742688476729	3.04367696542451	2.44673263765657	2.91521492900226	2.57932498975579	2.7737853893639	2.18599337006997	2.50510332840603	3.04973530705589	2.1659440877706	3.14404636961671
RBM8A	4.31201163105984	3.57189519975459	3.25964912064916	4.07443693069915	4.27042428713114	3.43231806694952	2.81062818470792	2.87357699429696	4.04414927760678	3.98919351622667	4.78154331757349	3.92933653400689	4.03491118310806	3.93012228727953	3.50941715574773	4.35544624508218	4.77175355426079	4.12849962698339	3.88839257660237	3.673522504429	4.28322543727567	4.17613125173735	4.02670269627039	3.88931777757297	4.04331825472859	4.13246991148077	4.10774644623008	3.78578069502708	3.92629362241322	3.77353222575056	3.86846947561002	3.47448796116795	3.60215991080459	4.38688680320377	3.85982050177832	4.25659555731706	4.49502993709819	3.9220170243618	3.8877689486479	3.97939432604344	4.04946523162315	3.24490227734539	3.48145395059532	2.76822667850505	3.37249247898843	3.3041751526519	2.71951203518561	4.33574048957465	3.59263642860658
RHOV	3.52862132476463	6.99199567515407	6.50403397977079	7.1256149429201	5.49746227665405	3.01774378650301	3.76532256972595	4.14769744361387	4.82587719194527	6.57523970998182	5.37743960783419	2.943602567291	5.41376669184431	6.09793309172952	5.24103168182615	1.74674271577774	4.70119970724078	5.50302428313522	6.84088741952137	5.77793515347044	8.22287216647498	5.5022351148568	5.9691597017789	5.92846507820214	5.5755150441459	8.09445038874248	5.55974875890486	6.40908369424502	7.87896192995115	6.24460549305996	0.324810603420484	7.26874596319432	5.67829449127729	3.25444287259858	5.79632260246182	0.762051102827124	6.92738805587215	6.04144013007297	4.99796075269705	5.09793098545931	0.911806609449312	6.42805359360941	6.37914786404508	4.74107861995343	1.10869171607241	5.17065017416389	3.57161614027472	3.64251674717925	0.593975179320555
RIN2	0.830904309802059	3.37849775111934	2.57840741375362	3.82293404802837	2.57891456736763	2.92924183604491	4.6922765375078	3.45607016078131	1.38288855044703	3.27706231749661	2.49858277687656	1.63909321321554	3.07479654915232	4.92698144567855	1.86488936446975	3.65180944536002	3.21950930481029	2.67883813334175	3.01264018077877	1.39654313354846	4.039752549375	3.45139576498001	2.99218833625331	3.59761459903464	2.35935249006329	3.8727598236539	2.39933518250207	2.96670731415032	4.02895806167088	4.36815371109619	3.20945336562895	3.38907114435818	3.32458021456006	2.36915934606453	2.35193922125804	3.24065015575649	2.82215907435155	1.47051083517728	2.80330970999966	2.01987979435658	2.98245517221985	3.701149793234	3.6156987816891	4.34763022622347	2.20273114652555	3.0857305676291	3.57448908189632	2.93726905362749	2.15778750909149
RIT1	3.29476776764656	3.98823931373781	2.95962179847928	2.81405816207654	3.0789342679797	3.26480662953207	2.89361461177293	2.70648634825951	3.42162726461164	3.92301603174042	2.47658906817504	2.80415684099774	3.99739177582017	3.306991278624	3.49167354977479	3.50221601672654	2.61854407986816	3.77648304061933	2.98593754439424	2.43405437121601	4.539351157624	4.00251350864854	3.48743489711005	3.78167444901823	3.07570375921938	3.25435216273399	3.32770173357701	3.12771581140639	3.61403839305259	2.64841942331277	3.56820239599014	4.66067766775564	1.96473131018844	3.65028204856751	3.01456953870786	3.22584560095376	4.19211524107638	3.35863537840811	3.32745743429415	4.05287666215659	3.01535483429346	4.95693947521574	3.72429009866601	3.10072540626236	3.08557762004913	2.8583590311909	3.6585542606509	3.78307942987361	2.87909798139649
RNF2	3.03859420921522	2.87631065712194	2.91859613512127	3.12307019197595	2.66181799397209	3.14453588894761	2.39171273815219	2.23799193573071	2.50535744033132	3.01950622120227	2.95926939008519	3.8985179520251	3.41069386501067	3.15077086647212	2.53575438072867	2.72628628972067	2.63805066117062	3.65896548665466	3.52323574464857	1.27279958613779	4.02816245289282	3.57597785020815	3.55442922552342	4.62605943014403	4.00883644092522	3.88008795143387	3.96617202897858	2.7675912419898	3.1308320517134	3.28281043957256	3.06624421801307	3.02593241128836	2.26177149506894	2.98156043229606	2.84735556622837	3.13527217947625	2.24074173121534	3.00757227553234	2.96406587748642	3.00284651269882	2.4453559190957	3.18963482212455	2.91358836511289	3.15205358688785	2.50235606381114	3.19737791203135	4.03795321239099	3.04059439481352	2.46443302580812
RPA3	4.22622335356697	3.43469494031579	2.81594425260496	3.76502547000037	3.96896624372088	2.10942742668615	2.06887714085031	3.62373812764197	2.82633492719721	3.31013650008846	3.83317346323834	3.95942705711327	2.17095055331837	4.37295906070893	3.14601974900259	3.13619138628714	3.64909806528735	2.77186445544652	3.48322245776334	2.57444064086413	3.02692396648013	3.14533508015678	2.96284511980517	3.18772024752482	3.06457248705191	2.52140257083537	3.70489409151122	4.32051356051218	3.15919321164876	3.4340944151184	3.79506038609	3.39325143715703	4.7574233468218	3.33656904176912	2.65903401292741	4.59270219984212	3.68518889952008	2.64376385433734	3.05675691879274	3.78275451862172	4.10791379574231	2.76979289298059	3.0064775640712	3.78789211450265	1.90815960896048	3.15532827729476	3.75002759574348	4.38812063889962	3.95705095125581
RREB1	2.53622700810092	2.149226842702	2.1354363665095	2.20019044429998	1.46832264394787	2.07847320937869	1.7654498794527	1.78232468487032	1.56188819528803	1.84927873253078	1.84651337415034	2.64581692203441	2.58098962414623	1.81512451620352	1.79148070238627	2.18944506041248	2.1479578813871	2.53174325865972	1.37912186515204	1.18561286234235	2.51508163322079	1.87625171186282	2.58229104303452	2.26933242973416	2.10654933128462	2.82897677990912	2.26279393662065	2.01471235152137	2.71105432181207	3.01344439350348	1.5670586262992	2.53149375240873	1.57598994772182	1.33691175181291	2.06025495075769	2.725152181178	1.49000526381207	1.8188096675993	1.75612661895056	1.98801202961768	1.4452499632319	2.28738363845973	2.51679681538656	2.35707337272948	2.10201977814885	2.10406822646372	3.62694136414262	1.30818610546258	1.49697358099828
RRM2	4.86022289184021	3.28113441333636	2.50367947389435	4.00198234313243	3.13699521209583	1.25144643155858	1.92929865556801	3.67391818302937	1.89032994931537	3.26549690707387	3.28788595417473	5.78576238951861	1.13297159687921	4.20795530462032	2.97203088414133	4.09838586843513	2.97555682082321	2.79372944814257	3.36356359379719	2.12901918572933	2.87664463477314	4.17916068443178	3.68784454874542	3.80330970999966	1.39022743684069	2.60724744888548	4.00607356726189	3.10638182341339	4.3406975598484	4.34144499095086	3.9486101913429	4.59053016431982	4.94969833582263	3.43621515300197	1.64200835725712	4.17275951533011	2.6317096447856	2.05078028395287	1.71488291065154	2.96253051485	4.26437128475791	1.88213434855422	2.40873903017173	4.40258575823259	1.22798745873459	2.46868757304394	3.09840271319868	3.7126948178971	4.65450428261813
RRP15	2.08946425253106	1.99678642710694	1.19792827991507	1.96095646017369	2.11283355502273	1.99956712655347	1.47004221637435	2.33376719165822	1.55679724659274	2.20194745644116	1.51974317341817	2.52729558259424	2.10711871261263	2.46139758992616	1.85929374765771	1.99935064111489	2.07076712712103	2.15107947302881	1.82883464946806	0.49497875319664	1.67789155696053	2.55593882799576	1.99095486039699	1.4734232702792	1.36148765214307	2.25513812547869	1.8608833630469	1.69090871262648	2.03104224335857	2.72948751326574	2.51601514700366	1.83592407425437	2.15383775582805	2.67278738470771	1.75373288422198	2.51336440949268	1.68284293477307	1.61805067005334	2.00888124915456	2.16104922490056	1.98852109632758	1.89145807298079	1.86187598396708	2.50703345742995	1.39044757799331	1.71070175703981	2.33313745630767	1.95468023013472	1.72652608309616
RSRC1	3.47159068217798	2.94794662759511	2.57468282976176	2.08311122693131	1.77129401565166	1.99418143472659	1.7488476174301	2.21856420484797	2.1020869865268	2.56423181845005	2.46443302580812	2.39884286045555	1.96151220500556	3.71446534016249	1.92994245381457	2.24260250592898	2.91054080140115	2.2637856138908	2.09213976788713	0.361992885921963	2.87631065712194	2.66605211209594	2.80924979061316	2.55456429495731	2.06260529298285	2.96038196552243	2.49973110456921	2.72715807464992	2.75107803684644	2.22521322217517	2.80308234629581	3.42247522391801	2.3301281087195	2.10982856530709	1.91998833904285	2.53570462147087	1.11403380055027	1.46163332655044	1.41082951912224	2.34749558399307	1.84209384149458	2.71323390255378	2.43082049651977	2.22826458920592	1.19773960600636	2.13402374700808	3.42865161372908	1.94695538664312	2.47329337615746
RWDD1	3.07922448856104	3.22111919654541	2.72419185404009	3.35880414263328	3.41929617473576	2.94470854762663	2.98274721205656	3.51366759753763	2.43044586089041	3.60802855712105	2.48920893979866	3.18849587727314	3.31990690666801	2.55527627019764	2.11862551354425	3.18759357448876	2.78387567702972	3.10482306799687	2.88459792099006	3.24404980961048	2.52944617186991	2.23278353412245	3.10721916834786	2.72961802469056	2.81157378292765	3.09448944836251	3.0386293241	3.20581474917999	2.57528812419173	3.77233964970673	3.88181142613568	3.10942742668615	3.31086358431875	3.05084992217468	2.95508957394622	3.9539822171735	3.19905980549534	2.74725848592238	3.36989915747906	3.48848930140445	3.55279511171065	2.82956545690013	3.09168291092857	2.85525221994651	2.87886264106876	2.53995285046879	2.40304952889652	3.54802965331405	3.40884770162469
S100A14	9.3107270567565	6.13577699500276	8.45837831275773	10.0537581228531	6.20966390575804	4.7297811473704	5.62331673534624	0.625644559524164	4.28962792963195	8.19173831844592	5.63201223076713	2.29789571422805	4.93395025769542	7.11216006344455	7.26405313729381	8.00414797855353	5.24394702277808	7.37818646002613	0.822118274729345	4.04853264715984	5.34935466117681	7.46449674075277	8.75289808400549	9.77290901666781	5.23975317214128	11.2103382071291	8.92080331090425	6.23889956573466	7.72950994575714	10.2749353208214	0.457226545544628	8.47322842471067	8.04475911874582	2.0453730710523	6.17591376488513	1.26687647212819	7.17710854015147	6.47200841814564	4.20454766969824	6.11834311260267	1.11156554495952	8.0489794041929	7.41878195223681	6.32944655156827	3.72896534946904	8.46622944321506	3.69291813080855	3.09614376046467	3.48683019581547
S100A16	7.68560661978322	7.17564934450697	7.99848945166128	8.99486734078735	8.05352735493618	6.40514146313634	6.81652675080693	8.90407128114424	6.24024371951518	8.26746978539522	7.15860665893037	4.22077105491507	6.04985072710181	6.86544748687441	7.46330120828026	7.99845560267715	5.86445360666615	7.52745120152808	5.47837001748196	6.27828032077169	7.29156580318563	7.9868437925991	7.37290596853224	8.4362947033569	6.7702119373427	9.93986522743282	8.94014178506354	7.89537473004443	8.5066566819701	9.65725948994142	8.55553013327429	8.09630297231762	8.38305752642113	4.88813926025698	7.0824183902644	6.85817748676031	8.65346385498191	7.70225096633399	7.01219543738411	6.81277672587408	8.76490707728111	7.625333328248	7.25963405719238	8.5862344419679	5.12260646265104	6.96637624524486	2.65780004173982	9.68029112355335	5.63864732482446
S100A2	1.68441481615045	9.32218392515174	5.00205887903664	12.6574470357709	7.26122802812558	8.04467334126262	4.06805164299779	3.5016047430323	4.53773713380416	6.30538508231226	9.30403000243276	2.40509379808801	9.00590239560651	5.57103054656492	6.47048968552527	3.29363533658274	2.24052804610188	9.28394792462121	2.60712906225117	11.7509615077608	8.41482601060868	8.44806838689721	5.43084725248533	8.02071498077949	6.74786132715254	12.4466828641267	9.51155837092939	3.67615455223729	9.17992799417093	12.1939791651696	3.73645334649735	9.90852742614524	9.45185276231541	3.17597163156073	6.8149284789667	3.07177982779749	9.29051886382587	7.37002910875146	9.73831202581416	2.77907057096875	9.46732187367874	8.95940213295769	7.56635168227324	10.1199474944011	10.0828698095272	4.34481429717322	0.132642642539619	7.88865680635257	3.21210237168671
S100A7	0	0	1.25984493127605	9.49147914940553	0.769009998281471	0.0705267208766824	0.106616328987784	2.97361127551947	1.48979980291652	9.02757596306101	2.0597013721463	1.26675656230466	0.445302942136513	0.180275189611879	2.02463882421184	0.088413009726725	0.173639163570579	5.18929086064064	6.11200989242795	0.640343282005866	4.50750290093667	0.260507477804755	1.09241042968444	9.15813603288469	1.47575936682389	10.6489248406357	4.5786972376487	3.89294468139595	8.80470540284037	8.40175716440268	6.1479558468992	4.36080671009572	7.51859021463948	1.12041830015645	0.141694361964531	4.83306211488662	0.264236151043547	0.388024175812457	0.0596321598820996	0	0.229710961847024	1.4220714959299	0.720541147546599	9.68767678944992	0	1.91395210916196	0	3.26004071533005	0.122606462651041
S100A8	3.89156500444716	4.24459788240362	2.57876968452606	9.5709078224221	4.89240074099881	3.92974366442766	4.34130977020544	3.73313737767773	4.55336050333533	10.7631048662571	3.08581553150101	2.24579986841744	4.79093360232033	3.5581329109111	4.75536832037851	5.46931620756914	3.17724809875532	7.46141641753023	9.45202291459799	6.12575647339637	5.95399385349068	4.96944063038597	1.95691160485978	9.6998939224491	3.61719267505476	11.0070926002921	7.34719702317425	7.42285193480072	10.8495503796699	11.9871245685028	3.04532064404804	9.82759168063832	8.57166543459723	2.60869098413692	3.1509332992045	6.29681895357002	3.18794189857846	4.45718713859371	2.02987688570407	1.90708294212449	7.50525421275973	5.9273750176736	4.51601514700366	10.7958779659996	1.53669948069099	4.88791026297711	0.474981088204978	10.0090403071301	3.3998273366002
S100A9	4.22509751313371	8.08348730534687	7.97946635335476	10.8360063948075	9.44112799917049	5.40578819027093	7.11639490956812	6.58965414237419	6.7997750651268	12.4340742890251	5.46086704164275	3.84379294558487	9.48645414001348	6.08358782455645	6.86180528231882	9.57497245700128	7.64190868027387	9.68484468002823	11.4741003062356	10.2090064752463	10.6848253985035	10.9829222222512	5.23785813144222	11.6708920618045	6.85054816952576	13.0234853300363	9.9892278671056	9.49547631969281	13.3048844042305	13.0741711728639	6.12412958532541	12.3347312487316	10.688548610139	5.27401187072484	5.80005862169737	8.98206750069436	8.19787472654782	11.1365941882212	5.44449148939411	3.65931950403348	10.4117474985825	8.74125595996459	9.89473880693351	11.9615436763349	1.94654372802501	9.6704284092244	2.61133765478763	11.7530718455028	5.54537226963943
SAR1A	3.96761131045869	4.50665271538924	4.09346721601276	4.79294382661816	4.10832372002525	4.05122417003746	4.33056557046547	4.44019478361407	2.83218114774215	4.30505122120082	3.19247825668375	5.16765899307275	4.08208941582486	3.45689812139247	3.68534590924173	4.63015498184876	4.81352981978314	4.22067820295667	4.74087900207674	3.52596862103309	3.72467209751403	4.27606483470076	4.11216632023103	4.20921159647331	3.4721368029549	3.51824556379748	4.19404764229479	4.48389314877829	4.1609201881811	4.4747410342549	4.88888933720185	4.19320401398388	4.19935825458511	3.68614190986731	4.05212022962692	5.3199971986953	4.02599440345736	3.78687860070243	4.05121546770132	3.92205509446309	4.61723382344923	3.95935286301116	3.86208434761909	4.893473855118	3.49816149427034	4.12736914661622	5.18610036978874	4.39908904247952	4.16929167962969
SBSN	0.105678077894537	0.060185765046563	0.930396726725455	6.48079181642876	0.769687121223036	0.0521376233351753	0.0661236424652936	0.431997289840723	0.562279063629867	4.67125939967088	0.394733630019807	0.287117635788181	0.0360461001568596	0	0.0476779751444756	0.158466295124796	0.07340895518534	0.219834523885371	1.11503324294624	0.49579747779314	0.258338011169037	0.459746354130868	1.39391037754418	6.24711671883395	0.556601081653847	5.02091550912107	0.620586410451878	1.14743695881748	8.23976749008915	2.86026759491992	0.480885502644925	2.57511866734855	1.77332122213166	0.200378797984026	1.30158764660319	0.750091930448653	0.135403530597651	1.62382005074152	0.0147837526270704	0.0123541304078741	1.45006309433343	0.0866479127551883	0.0854246562526777	3.25250649073338	0	0.400865777566253	0	0.132511039799195	0.244278198578144
SCCPDH	4.18854335126467	7.57926313208926	7.30354058338071	2.97070643304938	7.14103216835047	6.15128652726413	4.87451666049208	3.90906262028877	5.55564132810586	7.49180901330771	6.12550852765157	3.95104686927059	6.8242956164947	5.15694666461436	6.84012329184946	6.11450653981064	7.16877840486808	6.51121500147097	7.17670872970729	5.20011980532815	7.68006761418272	7.31662909451725	7.31474908519658	6.74547668561167	6.5946575238472	5.44038085206732	6.73842333196729	7.04626622182456	2.91174909680723	3.2337193678563	6.47962184175813	5.84387835065156	6.05320476097485	5.41796725098158	6.99039332499269	6.29012762111615	6.65970910822628	6.85458667188774	6.49855086583405	6.46314014836122	5.07623412721923	4.93973904784388	6.93497405302131	3.34609172193182	5.19938181372606	7.23322180233797	5.08206812039584	6.86353337872867	4.42258959297717
SCD	5.7538879560857	6.16867211813223	7.35143398747915	4.76576810462789	5.05982681091264	4.96356660146223	4.63867628280024	8.07073385900232	4.18783899339568	7.58561156746049	5.03120990676086	7.42278383141194	2.83614632107683	7.57393039746013	7.2175060430328	6.96488607171576	5.85292020916064	4.73721083147858	6.45046401459158	3.01761908837069	6.78513855588146	5.7925534581792	9.49862266468714	8.74303220271422	6.18076848125298	7.59176692015037	6.69584630781259	6.45233679907887	7.28403378419373	5.23132103767741	5.00300848688103	7.05818659523139	6.36480527568999	6.89110198266621	6.45844598689225	7.04155293033113	3.73150911478991	4.88945894028068	2.60731847620327	4.10215419177398	6.14612975476689	5.61733375037851	2.85281786354213	5.08772165449718	4.62777024093527	7.64486500216481	5.1444624716359	6.16812050459556	4.28901552547919
SCP2	3.90757330969828	4.6834325910073	4.25126462889425	3.42451904447545	3.67577077569124	4.06105899126979	3.64204302589794	4.03401317435149	3.63340795964385	4.34509116853896	4.34375601701001	3.50558610280185	4.93938645032797	3.70623214736989	4.49015934028372	4.42328234111097	4.12505591679057	4.4451307535828	3.96631048384011	1.40321317707224	3.79067821793742	4.37592910860833	4.26185421948651	4.25784038191872	4.32747180598541	3.25684460817964	4.52785229253995	4.52604376466126	4.26540688960059	3.64337136278549	3.73495885305097	4.34812616814684	3.38276407466655	3.12905216726996	4.7749029975577	4.40566567475746	3.79873488062237	3.19836842310252	4.27999122590397	4.63187840248716	2.99227899139821	4.16661904786798	4.06320954147258	3.80570518483851	3.86831142617025	4.11239154647443	4.89468682369848	4.55452131969092	3.51413488764316
SDC4	6.68413565159923	7.86704640694088	8.12968433949103	8.42097244712465	7.87552390790756	7.35162391253842	6.01214402604138	7.87774240977558	6.991146526487	6.60005115580292	7.48402209208146	8.13258249746417	7.70530130701585	7.23213115982201	8.18120295533536	7.15861675651932	7.92989275903572	7.3937714073509	7.26627869761327	7.59192022495361	8.66618067691078	9.10086020328053	7.85590687447172	7.59775164360849	7.45760332016277	6.81054335892651	8.638238955477	7.45100087523733	7.84896464030437	6.27187570105108	7.03847569016871	7.34709778453277	7.91590446896614	4.67824096103231	7.56384300384976	6.35500745179623	7.71167660870478	8.08933235934817	7.48102521302785	8.19879124671921	5.30614555930877	7.36727932158609	7.94236025774588	9.18569982315034	6.99634354852657	7.91029554254501	6.9832182298683	7.50870198438645	6.01884556047339
SDF2L1	4.95278550274306	5.42421332788954	5.02506867187457	5.13737646262566	5.6293595346121	3.2174323691757	3.92327280757822	5.07059970557853	3.85031937818731	4.63038799687261	4.97140100174085	7.92650237585605	4.56459156920755	4.68385362652743	4.81121925622195	5.18425251949502	5.23137864432178	4.77887614156964	4.91891092888435	5.75678046489578	4.97079384750286	4.85421013982951	4.30226055224471	5.25840962549227	5.22351908679073	3.60774456669198	4.94756330383977	5.27604994167305	4.6050557220283	4.81712692597801	4.63678120608028	4.81019115006737	5.57438008728656	5.32386721595057	4.95019776679763	4.55748361390689	4.56633417549639	4.64687691396621	4.83060013413572	4.00161311291011	6.67828181324088	3.95236152530499	4.31556623031895	5.69127731553997	4.66465349608803	4.46982087123865	2.09788043405191	5.81650243141106	5.08878611905321
SEC22B	2.68412302478989	2.54099436434601	2.69151183200577	1.69590475511173	2.05401491057585	2.22903411687055	2.34647472890149	2.60637115765986	1.60677384404868	2.8626695892684	2.56654728702754	2.63900057242433	2.78586437439377	2.00698015771534	3.14549812602297	3.31740537765874	2.65315175950012	2.21462220064855	2.86777788144474	1.12114805647531	2.79073034087097	2.5895477855556	2.62940325189295	2.33805353101926	2.64309424562217	1.70283482221159	2.69614965137938	2.42629159529039	2.69866299988588	1.88342531590718	2.80177948162471	2.55171287516174	2.32668115028718	1.99649721568123	2.33350960587431	3.07325469566305	1.78906147224925	1.23321317252031	2.10070858859668	2.71349787054248	2.37817865520804	2.53391214422658	2.23921471415785	2.40797810071478	1.89141918684608	2.47230579845004	3.12985997957649	2.60141127674479	2.61506311393068
SERINC5	2.4465738525469	4.44730147416541	4.25807413824689	2.68627640180745	3.05686094304675	3.94541106078359	3.28507665094141	2.37715151970034	2.88690126768649	4.45615560727558	2.93900084506951	2.28101568277577	3.73918923672301	2.80318569787589	3.79951217523554	4.01414101542524	3.58878058584814	3.88485185985232	3.15148543373837	1.14847861593197	4.06531380270103	3.35256080465451	4.44275112368485	4.61451550883785	3.3252568771668	2.88052880853057	3.62958976407509	3.5478322925236	3.55332363672185	2.24853483613868	1.50059812415147	3.88238872137931	2.45867072427141	1.44084591823727	3.84295872440025	1.17587585097706	2.87960775377905	2.78653363465582	3.43231806694952	3.33266497433974	0.827006009638977	4.04219780321981	4.7682372667428	2.05001404157815	2.43269221678717	4.51713708702796	5.54569042590853	2.01888338423471	1.51121500147097
SERPINB13	0.0395595572557058	1.3467583722268	0	4.46028386847607	0	0.46602668781373	1.89130252215276	0.856945863282433	1.23921471415785	0.864968579022461	0.0419438299701673	0.0679140140884663	0.0549179191289579	3.69047296954889	0	0.00977712161152991	0	2.93451650158608	0.0426443374084937	0.0214797274104514	1.28776777797538	0.33925142745084	0.0501882233114782	0.112633416985245	0.0219060767336222	5.41399680563775	0.156008221107128	0.0724488500696924	7.64968658619901	4.88122410921979	0.00374613923289464	4.05441438791731	2.98460757760096	0.0528331997629446	0.165686877029876	0.037030730944967	0	0.427498905222395	0.0194884295913602	0	0.00891709473605305	2.35879007970185	3.47670570666818	2.14225004299946	0.0123541304078741	0.876801773978271	0.0156402903768822	0.186500557644495	0
SERPINB3	0.437121184384194	2.26855416403354	0	6.04841058215241	0.428999925763004	1.7458396740976	0.106214296090968	0.726220884609513	2.03537757491407	3.55737332689471	0.0554733358984316	0.835681584121711	3.9056012120282	2.28788595417473	0	2.51290950792398	0	7.13244317744503	0	0.995737759729398	5.91380614394876	3.56450011565451	0.312432836809219	0.6496614406427	0.0432044985651676	8.85688581030952	2.38302684427493	0.790521837836939	7.70448952767239	7.68633383725302	0.152637739651112	6.74479348182909	2.24485662219823	0.519340607655982	0	0.39011735366633	1.64694601683011	1.59478738657447	0.224287289892001	0	0.390997783957376	5.11116071499452	4.9643339359077	3.75891074661768	0	0.653702091393461	0	0.678522676883494	0.0536674490388253
SERPINB4	0.371503105204436	2.08249822711716	0	6.61335778826	0.324810603420484	1.09538436289022	0.0270124650625817	0.638676282800239	0.531967777397682	2.64339445347989	0.0162110331559172	0.399444564589458	4.03445344456672	2.1362242042724	0	3.10577863398864	0	6.59798697239549	0	1.04795710739665	2.0568262691288	1.48815506151823	0.0655723115936221	0.458066970845254	0.0619835161089573	8.3185979406133	2.15263773965111	0.917393563089982	6.59841136082115	8.47021837306754	0.27667531650318	5.03944989113977	2.63730883220004	0.619272138460124	0	1.02197712270615	1.05519565424213	1.79377105854422	0.222062624777488	0	1.03569428338215	5.1390601385565	4.27475365938461	4.37583182687584	0.0142124448121047	0.290896181188303	0	2.64270157183323	0.0156402903768822
SERTAD4	0.0197730690400272	0.482538547845415	0.648189302718138	0.465713319595964	1.57216207571412	0.863304159342798	1.93432777831537	1.47030257894582	0.487177608389148	0.770617646656203	2.27735993994287	1.62011716502868	0.654160540995619	2.33782524745679	0.0909888884147723	0.113033665299892	0.997256272054573	2.01827808502435	1.6144742828377	0.261229908987046	0.736388400703461	2.70205906649228	2.87129169237512	2.00640575068405	0.45459705653455	0.446044442596041	2.14051691865565	0.96080822538898	2.12700588461232	0.0746424379344928	2.02151526133346	0.960659975371803	2.03481436591206	2.65374794290996	0.962882127642866	0.538140809074958	0.295958067720822	1.32192809488736	0.962289888290999	0.31173560197927	0.0997664862929298	1.55978546169799	1.52466550921744	2.17912882877215	0.12300395405482	1.48197052716947	0.493954693641371	0.984261220684439	0.558561531800457
SET	7.11099374171618	6.44974788948939	6.21021935028895	7.48862024447852	6.12173656820502	5.97881340294879	5.44248574067075	7.11320665494025	6.20704361318047	6.26320158346319	6.28668527681515	7.71068040757809	6.48547191068584	7.25200968497677	6.34177053628121	6.46249245692079	6.69272568277604	5.83433704536062	6.29396265636659	4.72019636720087	6.06629373719381	6.03763699948189	5.76197932358172	6.55597102791261	6.10959667064366	6.05135034801298	6.15088660166703	6.41877183454588	7.0952704187697	7.08823808150766	6.30615649849895	6.67041548482643	7.00376525021095	7.1408083026977	6.05715130439842	6.34701183126423	5.92098637059283	5.37233575724515	6.49623703072909	6.65129857905483	6.54970613084334	6.51270886338741	6.58292174848436	6.90718150977557	5.67671592370779	6.20593787812786	6.71556944146207	6.81626689605083	6.92240600589869
SLC35E3	1.24446088372381	1.06750104856657	1.13953498129835	0.72106636873105	0.622180704220593	0.912956381080624	0.695102985640479	0.635243612359028	1.34834574511348	0.959844327856963	0.621524443671458	1.05769286716835	0.84197311892718	1.24646889502878	0.810977717124144	0.883229789032732	2.24482618463078	0.893983426141741	0.751120895751746	0.420724919415847	0.778460920807247	1.04977015181638	0.979879011956223	0.994362489034637	0.989792977782514	0.708937639626444	0.559442865978078	0.464668267003444	0.982071780198127	0.437760393539927	0.991825658697696	0.800744623936778	0.711583007473961	0.73500219349531	1.41970068001638	0.967906370290147	1.04173361139522	0.571919463245557	0.678522676883494	2.49505552836802	0.605968358841458	1.00676478187842	1.45106601063443	0.948301812350635	0.631709644785603	1.38614875473436	2.03167749645076	0.888928291584564	0.946955386643119
SLC39A4	3.57253804442948	3.24640808724638	2.66634758098704	4.36809782192808	4.02668499318745	1.99689486644611	3.05713830439354	5.58436726624124	2.9869569625244	3.06255348847729	4.04139194086629	3.79302188763231	2.07207149103462	3.69046179491872	3.77128344982436	3.76541805307422	3.59741198755465	4.01358731773337	2.99698522633621	3.96334464553299	2.53764396192988	3.64273622381998	2.79533058289298	3.06569293322664	3.96703946025247	2.50860612606686	3.89829543408823	4.03968237340958	2.98988378356569	3.03794442963488	3.0498398388127	2.58529909029677	3.91490889234725	3.87246434684935	3.90167786955089	1.46832264394787	4.59436939583103	3.90903380950809	3.80110690857165	3.10472244527526	3.34428880539967	2.33141859783481	1.93700533781153	1.63236128959657	3.78129675818566	4.37357165529749	1.60046007011648	5.08281327344317	2.03167749645076
SLPI	1.92113161118517	7.72476962743866	1.43616183931445	9.12902202011009	3.42069797506143	6.73467846309509	4.21805266307705	2.29563487347376	3.41943102243146	6.18076251502311	1.699107384624	2.79962614323803	8.11258963308831	6.62915841805576	2.22045378604919	5.06761720706805	1.52466550921744	8.47528474788515	3.91449755333689	10.7890334239795	4.83447357825371	9.12912946480144	3.4446008137115	4.7851791067256	4.54297612264233	9.279325495846	7.51725758065814	5.02143086683722	10.5504320511767	9.20947115550879	1.76426121821711	9.56709533379063	8.49539137171215	1.41500143145197	4.0939319568733	4.70569043955076	6.26928193003512	4.6670916671725	8.04425148222962	4.42254922846215	2.13050260911038	9.56328571081569	8.03603950438151	9.23168080149983	4.30878314800739	1.96868061535693	1.58433719737793	8.63279567715632	2.80795248623051
SNAI2	0.436055206028553	3.15854708171694	2.19899696624011	4.50592902856776	2.87827412223833	4.15409708759657	4.29384129926674	3.83200894189034	1.96742686741507	2.39878814763377	3.80879689623151	0.793438141722419	2.59514556799086	2.72419185404009	0.573859221575949	2.37222778347286	3.25556115890035	3.74225418645943	2.95281811123186	1.63700735518893	4.14072140484365	4.53987842784112	1.89475956939313	2.77986903314401	3.13747073485368	5.3593138313686	3.29264925074192	2.09169983413681	4.83649477557483	5.93812344426677	4.78149610733547	4.56862803611774	4.46796414156951	1.6822586566445	2.30366386688233	1.27905521648347	1.94238313200461	1.79684690266146	2.77070221012394	1.25664838988068	2.2034517656091	3.19783394604503	3.99252373183907	4.77567216800434	2.79999906649329	3.39519993131188	1.86084364400111	1.37517847958961	2.21387604338294
SPRR1B	0.166072675946706	2.32521369541769	2.71360784295145	7.11301073740525	3.73477464163566	1.64357916573171	0.567448096515744	5.50742044219109	1.52812118781138	7.12884498946073	4.5501988419436	1.10312831621723	0.057415612427243	0.143393418693188	1.50289066402827	0.261350279020981	0.928806145340626	4.03344062213263	3.54241902821491	0.286053134377475	2.78360332613865	1.3525325566729	1.51207514899484	8.51660301372193	3.45392576926224	7.58364544049619	5.18914059885456	5.76852576631484	9.40499080215937	2.41318786108004	0.230326000028692	8.43417074572865	5.33536176850279	0.227371422583259	1.22478119439559	0.067087964801147	1.04628150321191	2.02860451193601	0.0469799081444094	1.23670690199535	0.396488333440545	3.21654798930695	1.60141127674479	3.59705436845572	0	2.87243479584022	0.111298453402541	0.0787464470766483	0.0493519591352915
SQLE	5.35882875243343	3.74989891772577	4.33046518113686	4.61552812062885	4.23973408132307	3.02078664092199	2.86465169471151	5.35802696016145	3.3625680756402	4.74417186191114	3.62577312374055	4.97954523628421	2.4507493755375	5.50055351086057	4.97935316596524	4.27739713843195	4.32996312968382	3.17688123009684	3.7205411475466	0.619272138460124	5.04963947962487	6.14960893927794	4.15761776267019	4.92376721009083	4.7786659181446	6.18774399748091	4.76278995559261	5.09213976788713	5.86062516970056	3.06165524802243	3.14808808264534	5.76741909642447	5.25568577902136	3.73569546359077	3.62436998539448	1.89871141798949	2.73831388380221	4.03530718581175	2.94153830337189	3.50467123538574	3.63019576219481	3.11613183047984	2.90854393818671	2.6819214654401	1.98480806202707	5.33042215500036	4.63542937107182	5.9382175610531	2.89787933020837
SRPRB	4.07589197663459	5.00718652939222	4.41677219842908	5.27686510880828	4.8626993409766	3.05509150984027	3.87595694943628	4.52738942516654	4.05308526342202	4.68142115329047	4.28429202639431	5.57828965616317	3.88741803942247	4.70754687730496	4.43106797026968	4.04256554729972	4.75912386826799	3.98298445090236	5.31889163536609	4.22919566554397	4.02264300860305	4.22907258248124	3.66677931131285	4.22746384477705	4.56248056374701	4.40962853693079	4.39859663641581	4.51760955342885	4.97303720562177	4.21486306486011	4.41881736359633	5.02401819961871	4.74962543882446	4.25413292367866	3.50921444106702	4.50273794132227	3.92307309698738	3.61809766873531	3.99014708802049	4.05913892636594	5.04847597540506	4.28029566949178	4.30755967332569	4.09975807189362	3.58608015634221	3.82070998072667	3.52595609671453	4.54077744428455	4.26565442413826
STK17B	2.62730332666646	1.76102990650709	2.20576784014982	1.75813258530944	2.47453987721534	3.48580033378251	3.35921190802592	3.14303416968003	2.41829790985863	2.53595340059943	2.36857281085828	1.60212427037126	2.02513513173031	2.93796578489312	1.54210943833194	3.83713591392318	3.6707723681197	1.96742686741507	3.66498337325673	0.97944005808644	3.00864823116329	1.62283666638228	2.08433644572332	3.39375939695267	2.22854166645287	1.67373731484875	1.49584863265675	3.05165052021774	3.1588378759973	2.89907893186183	3.32355741988822	3.17293548789097	2.185359134758	1.13152363640641	2.51063284603898	3.51302324676405	1.21667214550676	2.49390347157746	1.87821525714904	2.52102560262208	2.01331932318634	2.90864000449789	3.86193551950989	2.82871281223002	1.77521914463771	2.87377383370088	3.32347095329899	3.05232894028673	5.29150042050736
SUMF2	5.25030978885692	4.23685994223575	4.90605358972963	4.74694689684227	5.04988774667013	4.65180944536002	4.32435699026111	4.45137598184461	3.40363584896129	4.66445439578142	4.21736256941938	4.6050735061824	4.92671109909728	5.27655249641147	3.99837605443825	4.60583209260859	5.24744526898458	5.06928971271553	4.45504440791745	2.7867009012221	5.39609097039437	5.13950223854014	4.6202990157429	5.1210734392496	5.24255296721388	5.32170806711608	5.08167622838829	3.8736262066658	4.51656992303084	4.92487424725747	4.69772378687749	4.73176433074084	5.55153755022913	4.83953134978186	4.72416456267886	5.2749921435485	4.82323474806041	3.66689290308666	5.00286001124193	6.14186599218671	4.88864584847688	4.364236231174	5.14656562106786	5.94431499078444	3.84075526822787	5.06055759923913	4.66742098737941	6.24740729013295	5.00718204336531
SYT8	0.118492625869405	5.48061735002	2.06011657601742	1.47103134427153	2.08651204657428	4.32521369541769	3.5650243707129	5.31727150314845	1.91195996528692	6.21487471856011	6.12157288657776	0.573568424039259	7.77158784672351	1.72071624252113	5.64288348547898	0.29325275642788	6.33293702831004	8.2072354676445	5.15168431279286	9.53149024341939	7.0022119386653	1.59397517932056	2.31967573332442	2.6961719126152	6.71947644104059	0.0415233621843504	0.931834314665405	5.47089798171054	1.91567386229592	0.0865120465742818	0.354339313378527	3.17346327682478	1.36333931162948	0.0571383043935418	6.25825696962103	0.121148056475311	5.88102828377025	6.24839441548859	8.64624187645576	0.344374033285733	0.0339339114419318	3.34407571365433	3.95636337841466	4.98120877544946	8.00804086318169	2.81294995945575	1.13244523392691	2.0142838706626	0.669933835668961
TCN1	0.399225792120938	0.420724919415847	0.143132155555768	2.51336440949268	3.26407097042364	0.256769142761341	0	0.344374033285733	1.98269245909001	2.6558555389365	2.98808476443196	0.467488173508356	3.46275909239787	0.356481902256871	6.80403290167397	0	0.0392787953513676	5.63279749440275	0.0765590951316044	3.92684390725726	2.14733926489221	3.80392961077011	5.05548201258905	4.50016467949217	0.592540756001954	5.55716498397718	1.51328860252475	1.16710096896308	0.459641449928612	0.956874443547633	0.0113525072299052	4.1749416568902	0.162596765988487	1.5087328795124	1.74751630186485	0.0556121566866925	5.60306250822372	1.76523769033304	3.60012699957572	1.35912755222757	0.153027043464823	0.282736320276342	2.85115935203469	0	5.71879176736725	0.176960992089442	0.643856189774725	1.60890384252742	0.457961944452685
TFAP2C	4.05525640167157	3.13509155215538	3.48194470273327	4.76555596231052	3.30054841490889	2.84138948406718	1.7751769956963	4.22778727583724	3.77501892619796	2.46644440625049	2.80628280747821	6.15940919680326	3.03611645321765	3.67308147754704	3.36070138107983	3.39341620047154	3.65284210553073	2.57659469410306	3.2735009703381	1.73539219891536	4.05766687679971	3.80596308066532	3.91107794652124	4.18887562547096	3.54591896089484	2.97188378293897	4.0196752305637	2.78421080756136	4.98594664952961	1.39270209016962	1.86789646399265	3.07548128879326	2.32368711005604	0.683112521813168	2.67601911334863	4.67394078995769	2.84983917346495	3.22417922573865	2.89720169498671	3.4533595391539	0.0528331997629446	3.92909977744603	3.73230176561337	1.11736258615466	1.88974609074697	3.99175311224451	3.38915376741933	2.69014887012746	1.19250981894195
TLK1	3.29814507055688	2.51280839920447	2.26981115388004	2.44831952830666	1.90002629896485	2.45061742373415	2.50741409901544	2.74646326327429	1.77812445178563	2.71856986338486	2.40154855500277	2.39135530534338	3.10069177073496	2.69841852992174	2.61793316664953	3.13956772331347	2.47456583453847	2.93819167954892	2.56105724828144	1.56179046165382	2.60904573067554	2.89419690716382	2.42201765699418	3.02909945730875	2.00295449750751	2.22397851369047	2.62592504849965	2.48493725829624	2.93100220151805	2.43807989194471	2.53982881062305	3.1955995754499	2.3418719206444	2.31600088612165	1.55527627019764	2.58630838810953	1.72953101838587	1.71171514862302	2.47077111319867	2.38863040809909	2.37987044577446	3.10885895597765	2.78049908601492	3.21102777326144	2.33144726226376	2.47157767678234	4.01547972827985	2.53316462091538	3.15367564979724
TM4SF1	3.85895572862719	6.97053734006191	3.55173748046487	8.373883508721	4.2612374324084	6.86809654994303	4.20622123023017	6.22827613515371	3.62255557626139	4.2480034427634	3.23433269994086	1.8899796625296	2.3428107214929	6.85043315327885	6.94102764623042	5.04675732827854	3.53526915474198	3.67373731484875	5.24452177363206	3.18564457515305	4.28841762731172	3.00299049064768	6.81007158517663	5.38616945282753	3.57458595908148	7.29920160639507	2.67712482569762	4.26372553163855	6.59110789790687	5.9025053581904	3.41417613358691	6.76539948736253	2.18342299319129	4.19612701006698	4.0798644746605	3.74508670733509	5.63730593368258	4.01801986544597	2.55608602174921	8.50468354865097	7.24858227245901	7.0607197062414	6.39239642534404	2.70966559946405	2.61093624041816	3.06405506441044	3.19627654599031	7.15811785111628	4.8670019134187
TMEM144	2.02595012360846	1.59301905559221	1.36350752652396	1.47933405068243	0.859253984823259	1.13973142224374	0.602266826822113	0.986083219664815	0.568032104771279	1.36227349492074	0.915176677970458	1.39110779997458	1.7654498794527	1.15756117609119	0.644594660603256	0.917546326224484	1.27792525349407	1.19993926779604	1.04921253463256	0.666483930837426	1.01185340574379	1.35015774948499	0.925999418556223	0.797926049725878	0.751378022449154	0.879862572438726	1.10487337672602	0.91372238674845	0.728486533242769	0.932968241502754	0.766891938411223	1.37116851549843	0.559932263533872	0.701415981316962	1.44625622988956	0.948301812350635	1.41196851036013	0.659102535945395	1.3578897668424	1.83604530403814	0.443500567057692	1.3959402178453	1.51035434081361	1.2103888644454	1.17037377009464	1.12061736121794	3.64527510370374	0.870660626679281	0.581495871001377
TMEM19	2.75356175109513	2.91857705450362	2.26720617276327	1.97607030069573	2.04886391441462	2.59810313321516	2.29401781531022	2.47759962196958	3.72382064728623	2.61812116750215	2.41991636980051	1.48191887783479	2.86358169600559	3.11824342848262	2.07217441692432	2.12584944206569	3.74088439751766	2.45872321263061	2.27085780946361	2.54710429117895	2.6300559390661	3.28460296641079	1.92063630448868	3.15864401965648	2.47420238950799	2.30804044784124	2.57196798900332	1.75172078677505	2.59132037382777	1.65603866273212	2.71213351576515	3.46042804557587	1.71909580258595	1.80169672032129	2.02796790399432	2.53747002499688	2.4258889340243	2.02545409642775	2.60637115765986	2.04057686137639	1.95813739147427	3.04846289699166	3.52140257083537	2.07200286969515	2.22807984147345	2.8298292686325	3.06882556107039	2.18345475417494	2.87949012998502
TMEM45A	1.15309191722165	1.02750795682646	1.24342536189527	2.13701161204173	2.37748472486167	2.59277992561854	3.67320588339558	4.47524704728784	0.962437970922988	3.08790406872561	0.732573121295198	0.471863768407648	0.68741907737189	2.40375853696416	2.97826886107381	2.06015117094676	1.7002621447467	5.25906906399645	2.24856519556337	0.415217824888839	1.76120015609909	2.94901191963482	0.938398718582939	6.48605786822046	1.21629964484864	7.6415973259259	2.29988935913116	1.85027936723145	4.60424334530505	2.50439157680769	1.86580006933293	5.18639754959808	6.2661887289084	1.65223407290924	0.859572056817247	2.06588246113364	1.20507966574984	0.214746522682395	0.697240048182918	0.467175122614019	1.27256073922844	4.90439738908298	2.33138993283634	2.86042652798619	0.180020521466313	2.03562390973072	0.482022174655147	4.48985117088366	1.44699724067639
TMEM50A	5.90851031346648	4.9290145355719	5.387362540836	5.63755518490265	5.57169804376186	4.75501039317352	5.07504052491759	5.70885489367096	5.75935826572582	5.7674349876449	5.97966641035368	4.41878363851174	5.68212378961972	5.34603851847658	5.71841916838274	5.828347238768	5.59957964527099	5.63941451486168	5.46839433373446	4.72694017779995	5.03289869036716	5.65312882444817	5.30018597148932	5.50836209432728	5.52196783853269	5.13096380769339	5.57085148342292	5.6449147394945	5.63474426727069	5.61665175848053	5.77189085923426	5.549823164967	4.85147421618599	5.11894522435794	5.1901051654189	5.62695888054924	5.26346264236084	4.82678235017437	5.81696826854796	5.68721749449633	5.42404532416281	5.55539285335057	5.3092998999692	5.51753396920162	5.20593983247088	4.81934119005877	4.66890767020155	5.82887272149493	5.21650530814544
TMEM50B	3.16085566549316	3.99550260898404	4.46712294086012	2.47969620539866	3.51947900230724	4.03888388145729	2.98872103768531	3.17617913434676	2.77137853948453	4.19206788447965	3.09766135748252	3.24590632522423	4.10543503839432	3.26127504892669	3.61712213221935	4.28043673132415	5.27916296277973	3.73479631478773	4.49300679094604	3.2181146778013	3.56590176680667	4.48122789016757	3.92806706460443	4.1225484860034	3.71773673399748	2.10171730169687	3.49916981411525	3.93234469203627	3.46468133483412	2.88270173406823	3.59963915036448	3.59754309234963	2.86860775466789	2.84144987103741	4.06060082955412	3.24386707240074	4.05088474002509	2.53977919169849	4.10232219119669	4.38397380074398	2.98090271856646	3.33749702653833	3.92653083989442	3.38247358940615	3.20754931192287	3.54710429117895	4.46805540517284	3.44720888815581	3.36006924544522
TNNI2	1.2402532615845	3.32691120391296	2.28534303015926	1.34454447395471	2.1362898380034	3.48670150325839	2.56700993512854	4.88683787727587	2.82666033948666	6.84791299737203	7.63392737840622	0.460690148848735	6.04383223324851	1.828347238768	7.45529187178789	0.969822789672908	6.34570506547642	8.02957822165227	5.91618282066155	9.24866599375867	6.78736716144561	1.53450988412708	2.60663173227491	3.21151066288354	6.95121126680438	0.194087052116302	0.272262124974296	6.88640626082648	1.31510245307767	0.703543719733816	0.658919800664481	1.79256386937516	0.468009774092832	0.431890348286181	6.64279108776355	0.57162827441807	6.05507415170903	6.72966016648313	8.18669120217316	0.150689643247321	0.621805734747165	3.28355142317431	1.50797219173924	4.50531932639576	7.5723205099601	0.663116867366103	2.06608919045777	2.26594691020946	1.80380565192303
TNNT3	0.0780632557768191	1.51551061996901	4.31422521663098	1.02573756141361	0.714751059343086	4.42190997309483	1.03068920407114	0.136453909268651	0.216237552053823	1.73400503372005	5.34446280698011	2.98588291237527	6.31177374072026	0.892896123626212	4.21526700487022	0.183581791117823	4.19639458971923	3.10673356748222	2.84536961224432	6.66005295711265	6.73224748835177	0.329525485196655	0.0942360698457655	5.48416069328013	1.56384147888033	0.100574040213197	0.169925001442312	7.02958208646185	1.96794324852639	0.774502445109659	0.149909667534924	1.54245617453681	1.81327840454331	0.0764222754586024	6.57861573056287	0.105543992198926	0.833497336859835	4.24678049469324	4.35491756200348	0.0090604681563836	0.703012079250873	0.670115181284294	3.72758287887343	2.82462530742411	5.53006137566697	2.44326184859253	0.0261626544896757	0.181802255158941	1.37100119154167
TNRC6B	1.41077525900824	1.39259219566615	1.61711037474476	1.56744809651574	0.874836302650475	1.92812393041301	1.12756725098191	1.00934717225925	1.13986236801564	1.3817263586256	0.715278392291103	1.19389787515414	1.57942154276352	1.3735646954563	1.26459647949088	1.36720330065725	1.09808262905459	1.69946279388635	0.672651629328385	0.693944086975786	1.69804063120238	1.4122395662634	1.54740047164414	1.29572302453997	1.50273794132227	1.55763065014295	1.16806432847595	1.1149666349894	1.59397517932056	0.6535186707536	1.37695711447773	1.3928669162308	0.765195248763837	1.73469878303929	1.52676995135482	1.13743794521219	1.07895134139482	0.949273450026609	1.05491791912896	0.931077868003314	1.0803847874146	1.45622790420279	1.72970502574839	2.15781983947886	1.26020635801053	1.4724357815155	4.07720881144112	0.740452698468719	1.59182300916327
TPP2	2.37428833916903	2.78755783812825	3.02706556160638	1.70460641332374	2.10107853196254	2.6725384900866	2.70321146739115	2.96796168729101	2.11673070763285	2.61195136669255	2.90461896792811	3.13191867886257	3.04476130409279	3.00236048101265	3.09499607193352	3.12465899041952	3.18527983573578	3.1850419125133	2.96308565378285	1.37306349863316	3.18439138876989	2.99499600023829	3.11634812035231	3.3965979315749	3.05952833525963	2.26912293795808	2.94570133299877	2.80423946129876	3.45297753751562	2.80184154948677	3.0709559896419	3.06756988436308	2.37194910413863	2.59167941693574	2.87434451614564	2.8911858480245	2.49382663507154	2.30579546142049	2.55995672905429	3.16661904786798	2.45209459502386	2.5023051391715	2.66329907184234	3.2927228625142	2.37998131358038	3.28778255052969	4.19208367018461	1.99696715481094	3.00272052020566
TRA2A	4.4553798304465	4.15874902840788	4.59347926923277	4.6098317746571	4.59583780000781	4.59251683685943	3.85265809001418	4.67485042486558	4.68640527815285	4.52145282582243	4.89426482631943	4.95506631888696	5.74595796172451	5.10447924472022	4.10132230641628	4.55336050333533	4.50669714047194	5.59742092689643	4.38104798078997	4.40421511730121	4.76625061222169	5.23436719212587	4.50112063427539	4.05630606033188	4.9913177569002	3.23161672738537	4.78453015640479	4.71314040230806	4.94401506587589	4.94265055796836	3.66466487241853	4.92170766754229	4.17424660739241	5.217304400376	4.56983738469954	4.05530846886103	3.9105024262388	4.81723951098945	5.42975989179423	4.74675883638613	4.42726422962679	4.39673491753557	4.4140678627745	4.5048301081574	5.32410132000433	4.79013081341021	4.78194192021281	4.42079901379586	4.75209559203415
TSFM	0.190425227369271	0.049909522443058	0.144829520838809	0.150039692774153	0.0413831790194062	0.0746424379344928	0.173511248063922	0.194087052116302	0.0594937253916716	0.0997664862929298	0.106348319505147	0.0950467245070402	0.119024103142275	0.424922088210688	0.178619042533318	0.100035721161844	0.286289758134097	0.231063699912273	0.0832474137479361	0	0.119820952121875	0.229341813043554	1.25876010748294	0.222680931494572	0.236339539168374	0.0519984677970024	0.118625513544246	0.0683268614345055	0.270588741972067	0.116497840501748	0.208891775026153	0.0764222754586024	0.0909888884147723	0.219834523885371	0.0874628412503394	0.150689643247321	0.0325240656921994	0.287117635788181	0.123533772290994	0.160274831408593	0	0.209016591831257	0.221567788538409	0.166843964412491	0.093154487907083	0.242328116279523	1.0474685905079	0.112633416985245	0.13842131042025
TSPAN31	3.01512285962977	3.37903866554565	3.29903946512079	2.44990467537598	2.71957774514626	3.27523058829636	2.72377696962344	2.44974623902101	1.42932136994144	2.44908590019235	2.37250640898617	0.690908712626481	3.96713170948941	3.27362032093047	2.20141430391408	2.57458595908148	4.27732274049464	2.99155359068609	3.23664568135327	1.72569753694686	3.33994974131629	3.77186445544652	6.66683326852059	2.67538689702824	2.62456884631593	2.68300020000181	3.27036448072262	2.49768900076968	2.4136211597647	2.92873035961104	2.22851088271983	3.3236727006131	2.63714650625315	2.8499992594661	2.24929363016074	2.68927679299752	3.15107947302881	3.70659685641659	3.63974153224078	3.40403113962183	2.07806325577682	3.27587121334764	2.91716438805454	2.69764039522528	2.93873744565338	3.0368197951977	2.63856044740945	2.48864353985378	2.76981404640157
TSPYL1	3.27148543852706	3.76434615507745	2.64367151298992	2.95326523901484	2.79817496907216	4.12676641190887	2.51490495453573	3.2556971075895	2.09274868553952	3.2843364504999	2.39728273134515	2.30188025283903	4.55987109791761	2.72244416528972	2.537395474177	2.75911321293317	2.85493319402227	3.60139939053183	2.60069793057584	1.7988385441041	2.90143652983329	2.94193261830024	3.75736467238549	2.86997008235441	2.66357233541752	2.74538794120005	3.43123515823452	3.34852988067506	3.23284491887051	2.95283674432313	3.07609727672258	3.41754200675105	3.42776705916843	3.7265369818481	3.61775689359751	2.62979956146222	2.68309005815048	2.21166639925694	4.16344237590713	3.44115145154019	2.71648613712756	3.06200079130777	3.84181213978833	3.19154685929383	3.07219157052538	2.77974298954434	4.14162079990416	2.34573699516404	2.89859534152415
TYMP	6.65657359443056	3.72544669889687	3.74006405884686	7.02820224375394	4.84711499008359	2.82537860389293	3.93478067269702	6.77992023521101	1.92356756793256	6.17558447927618	3.47811758023564	2.26432624159284	3.35222179236535	4.64649678903857	3.11669744320102	6.77682383964646	4.91191204333877	4.44180879294386	3.87157755316436	5.37175399657008	6.04239044276185	3.65768573174278	1.64200835725712	4.33406765029062	2.83824587344286	6.88301590116694	4.28812227753672	5.50137226370607	4.01556001156205	8.00305235175937	6.22391482037728	6.00999876418891	6.58467994527452	3.9945887749718	2.04068205880301	6.54381445371618	2.25247621413522	2.07292898249556	2.91209413827384	1.71171514862302	6.81687229792388	4.55625159677295	4.10084312443311	6.38402735087862	2.25398926623079	3.23767078458738	3.25103734334185	6.37426573079638	5.57493405777804
UBE2C	7.64810155957582	4.70967662633419	5.53514471153029	6.46815481074315	7.03822545131405	3.15935469892656	4.17030165597523	6.20128882762161	6.2216915135109	6.11063259590728	7.10919755741931	7.36499607421543	1.93760804600208	6.48155405175457	6.58000977303042	6.13936307352677	6.20221787762292	4.99496433128413	6.75215046606076	4.33339510853961	6.54515137232375	6.94696006390704	5.84693703816622	5.85133678393622	4.89591331052836	5.31082723880871	7.5065289525879	6.85177901918337	6.65119810652929	5.86923231454969	6.6785522538568	5.67029933709579	6.71575474878235	6.63378719008901	4.90890415387453	6.5830617006158	5.68371329500637	6.20385695572028	4.07998390729519	6.27005232579084	6.44858384046336	4.04567012142845	4.04590597081157	6.74507056803146	3.55278281812723	5.15230106936517	4.43621515300197	7.51048806168	6.55379054423047
UPF2	4.40803926166359	2.91632376798946	3.05410176288616	2.33759692776637	2.50627187284027	2.88783717108674	2.6741668397593	2.83256600416009	2.84559040884785	4.0628470227491	3.53751972340334	3.54042410464466	3.38147719566924	3.63080150587439	3.97357454188719	3.61598121081478	3.97123084033985	3.20921939611076	2.99662375281393	2.07334039743396	3.81367859592181	2.93725021838207	3.54779528436946	4.32267089157969	3.15416191325558	3.08693658591244	2.78236662550846	2.77070221012394	3.34265429710251	3.14466639938856	3.16409436507378	2.58450557494114	3.39870607451041	2.6693669836555	2.58666868056211	3.77619876054686	2.65981041662132	2.92333937163215	2.77982701983433	3.13910926746767	2.65487085009805	3.41148048136268	3.25096157353322	3.77339507690873	2.53216732028056	3.40546145911177	4.8798037721273	2.4608473879589	3.65691962104328
UXT	4.58366950717382	5.10322905018109	4.49134004687872	4.90863039815463	5.50695731705993	4.90014709188234	4.50996814233937	4.89107402646338	4.05243328429513	4.90890895614282	4.99080060173714	3.89783093824652	4.83030603668472	5.67499726865437	4.7668018519432	5.02005765234125	4.69391064338853	5.34644990745707	7.06503800881684	6.37410572295572	5.07637951664967	4.66046660857292	5.37532099013139	3.82699584405186	5.2603268134703	4.51356654193539	5.76881950017942	5.6003827570226	4.1475590669218	4.85815012876955	5.00831656373499	4.49689051821951	5.82163624185786	5.13233829298214	5.05338941954463	5.03128049604869	5.66207729238358	5.3968924353121	5.4288994597677	5.31681913249714	5.7218319737045	5.50910673730638	4.89056829030659	4.64402930279306	5.08670735018607	4.45803415091889	3.54606718045021	4.90970591119112	5.61518379462675
VPS35	4.23753312649544	4.09678471838049	4.42370589694824	4.25345231439182	4.15895094683452	3.97996130094035	3.68011052504036	4.31909041019283	4.28054066279671	4.32174053234022	4.74511360577325	3.92497398142082	4.91678712485959	4.12205144771389	4.47901062141768	3.9439025779581	5.12578746361848	4.54180597577744	4.2779103796593	3.64264381667236	4.62940908076364	4.82538878088187	4.73189463636823	5.26721366508392	4.91842917115982	4.23767843187404	5.04446406651325	4.79777045332211	4.37292424638738	4.13933032686674	3.86272909207126	4.16456104055105	3.80153118347008	3.68210131055645	4.13634726506874	3.64640462245577	3.04596711065463	4.22382410080372	4.52631299719324	4.1611943774159	3.53612752046768	3.8159032768451	4.51058221272409	4.39421229133431	4.0441142968214	4.54183694426879	4.4747410342549	3.73698362774151	3.72430101432258
WNT5A	5.64488878979729	2.26504676353023	4.73695116714366	0.627513456787769	1.35196748085944	3.09322211053902	3.62099687503433	2.51994441418303	3.28473620590548	4.32666677071745	1.92918501428392	1.30305008468167	3.28120861497507	2.04397436519754	4.3560733644116	1.36675583194792	2.31527638701493	4.37210935133326	2.41737997597302	1.57230762361405	4.15508536253591	4.01514070515899	0.804797024606527	2.70254673306474	2.79397909255241	3.86113158231135	2.36874041667974	6.29272102226566	5.4472684084155	0.83244448164531	3.59688744920086	5.34167270250952	1.58385601031427	3.67141793261014	4.3093799435753	3.27878767364211	3.72010331711597	3.42645262833452	3.03673189619986	1.34244096377917	1.69095339678367	3.79710638672127	4.64624331676636	1.97709671249695	1.50878357777259	2.92215978206196	7.22734831610966	2.11925656289593	1.58096551272154
WTAP	4.11883312603462	3.17892174983759	3.07855860171847	4.15908015979812	3.55575481468276	4.5025342858955	2.83703496615413	3.69336428835815	3.24833748430421	3.95105619729155	3.67598525163968	3.93194774746343	3.94104056162735	3.72273923629671	3.26800014229841	3.97702342158069	3.54530121545165	3.88988234554905	3.14095857251668	2.82710766157074	3.68296650175308	3.32319710823933	3.69998464255481	3.55397480823747	3.9062941583861	3.55364311607809	3.72620998346937	3.96210476362394	3.75576353978899	4.41742048537361	4.46196067463995	3.8523884320559	3.30793847875558	3.76814196980537	3.50350139323239	4.18715013125408	3.17981357049155	2.63098783738895	3.75536832037851	3.65849713665648	3.90432031020248	3.65095981513646	3.7308355623222	4.1173958352539	3.29848236641607	3.17890581945757	4.6603239835354	3.50041966270967	4.19042522736927
YEATS4	4.06181939140238	3.66768779517713	3.22627731015262	3.36040641891844	3.3487706378767	2.38543103719352	2.3543957380824	3.55962640951701	4.88774458270931	3.82552107520564	3.36795808953469	3.944605483592	3.23286026464943	4.46226831413452	3.34511246413563	3.97596028467853	5.47564913620931	3.54822698710922	3.22295908308695	0.7206286976902	3.93876566931973	4.53055771946775	7.45397678489853	3.79473816221222	2.90016158635282	3.04425421487416	4.18944506041248	2.97498811199193	3.89852762593952	3.58261621440535	4.12741042060242	3.39437694495705	3.72546851263261	3.71054748285468	7.8879413259092	3.55197120991713	4.04515461263122	3.04493612112532	3.33392458255539	4.25041591340745	2.81356573266963	3.53252892142491	3.54188649247228	3.89231330287487	2.13756909930691	3.24614962557426	3.95601946907136	3.71329989907902	4.10160805850212
YWHAE	8.16748940066191	6.62804010682905	6.24086382278575	6.90399629299523	7.0669900552164	6.73027040477534	6.02138422565542	6.95360398576369	6.68531787304463	6.87730744961827	6.6422206896075	7.64847838580754	7.88398058992649	7.68038835954323	6.69297669685375	6.8125944873605	7.72363500808622	7.58935227827464	6.91559140847848	7.6031396778486	6.77299938218469	6.41443324420573	7.16042812978369	7.24188402801728	7.20166424369366	8.06995291104592	7.00846559941134	6.88888081579042	7.32255913593758	7.50018778920333	7.35452092251463	7.11101878893994	7.40065661232659	8.16360540082429	7.25312985819102	7.01366100750713	7.07654733770057	6.78312003863556	7.70053335155952	7.9993777035713	7.71895543392678	6.54217600576332	6.81555109342493	7.97621525690852	7.46068359684722	6.77428235744888	5.28861695423412	6.90387220765778	6.95316045587332
ZFC3H1	2.25011267969238	2.11126506348086	3.03326440649551	1.55149140854749	1.74062539358993	2.89613619615354	2.05262456204547	2.31950232900431	2.63238455718264	2.94521439157937	2.46712294086012	2.07525878405585	3.16753456035194	2.02204816518017	2.48480839676531	2.39058514915752	3.06217353191969	3.12764978643969	2.08732705179748	1.59387959545721	3.74404266051928	3.06376177585185	2.46003480136134	3.21718417692033	2.94940419744591	2.73066169127157	2.76648915526015	2.03969991772095	2.89475956939313	2.85027936723145	2.05328514466902	2.69812955745389	1.6815392201124	2.50319606094747	2.60767356034906	2.21303615491729	1.70849627301215	2.49515788890806	2.39826827231351	2.18713429147454	1.66879990883161	3.05665288703761	2.02531234304607	2.20084957463721	3.01528346144655	2.89927232261827	4.78362427803265	1.44974623902101	3.00683657739666
ZNF462	0.654435540845399	1.1920047399325	2.23398006585276	0.46435460355164	0.918920467017122	1.67964899050217	1.07956584981027	0.39780296186249	0.648097244201634	1.57531233068744	1.71514657712335	1.59263642860658	1.51692285127829	2.01435529297707	1.36311499458932	1.5009040067013	1.12743518442737	1.26056769422236	0.890485605035531	0.588708639954051	1.59301905559221	1.5677401301946	0.322158907629378	2.25438239998924	1.44667971122845	0.154064673674717	0.792772077518119	0.974015283756472	0.221196549944547	1.34556669533018	1.21437352443645	0.468218361534949	1.32204350587426	1.033581579147	0.880959738582781	1.39391037754418	0.578020891302309	0.941782415797151	1.20069266615472	1.17075831786437	0.929033478645856	0.610133076456062	1.0404716562785	1.59167941693574	1.25586324970299	0.722640885999805	3.64556333027527	0.553360503335327	0.696528045680674
[truncated: 379 more columns]
