# Supplementary material for: Advancing bladder cancer management: development of a prognostic model and personalized therapy
Source: Front Immunol. 2024 Jul 22;15:1430792. doi: 10.3389/fimmu.2024.1430792 (PMC11298345; doi:10.3389/fimmu.2024.1430792)
Supplement: Supplementary file 3 [file DataSheet_2.zip › bioinformation- supplementary file/markers/subtype-markers.csv]

	p_val	avg_log2FC	pct.1	pct.2	p_val_adj	cluster	gene
CRTAC1	0	1.46666152218992	0.875	0.302	0	Metabolism	CRTAC1
IGFBP5	0	1.3051538615664	0.709	0.3	0	Metabolism	IGFBP5
HSD17B2	0	1.300794455678	0.842	0.258	0	Metabolism	HSD17B2
PTGR1	0	1.13569358679387	0.855	0.407	0	Metabolism	PTGR1
BCAM	0	1.09116517588591	0.745	0.295	0	Metabolism	BCAM
LEAP2	0	1.08420403382191	0.425	0.177	0	Metabolism	LEAP2
AKR1C3	0	1.05591856330988	0.985	0.74	0	Metabolism	AKR1C3
FABP4	0	1.01810224051304	0.535	0.258	0	Metabolism	FABP4
CYP24A1	0	0.997089358688492	0.467	0.061	0	Metabolism	CYP24A1
NFKBIA	0	0.97055928970303	0.952	0.747	0	Metabolism	NFKBIA
AKR1C1	0	0.96598927285426	0.782	0.394	0	Metabolism	AKR1C1
SCN11A	0	0.955159218276678	0.67	0.093	0	Metabolism	SCN11A
GLRX	0	0.950910699084866	0.789	0.279	0	Metabolism	GLRX
BST2	0	0.950454654303941	0.957	0.592	0	Metabolism	BST2
NSG1	0	0.918458963020049	0.721	0.333	0	Metabolism	NSG1
PDLIM1	0	0.901242066839363	0.936	0.656	0	Metabolism	PDLIM1
CTSE	0	0.854117383960633	0.765	0.298	0	Metabolism	CTSE
TESC	0	0.83612973509595	0.839	0.432	0	Metabolism	TESC
CTSH	0	0.810060033884114	0.985	0.801	0	Metabolism	CTSH
IGFBP7	0	0.799421565533028	0.682	0.259	0	Metabolism	IGFBP7
GLTSCR2	0	0.790440758699559	0.96	0.759	0	Metabolism	GLTSCR2
TIMP3	0	0.77435273929226	0.736	0.288	0	Metabolism	TIMP3
SLC7A11	0	0.769850608066956	0.425	0.034	0	Metabolism	SLC7A11
ODC1	0	0.768732963439108	0.482	0.228	0	Metabolism	ODC1
ANXA10	0	0.765231205587574	0.555	0.142	0	Metabolism	ANXA10
EIF3F	0	0.75450862076388	0.938	0.713	0	Metabolism	EIF3F
BTBD16	0	0.739444211815431	0.803	0.402	0	Metabolism	BTBD16
SRI	0	0.733673435646285	0.986	0.784	0	Metabolism	SRI
CES1	0	0.732116876284226	0.377	0.009	0	Metabolism	CES1
DUSP2	0	0.720290481966703	0.906	0.508	0	Metabolism	DUSP2
BMP2	0	0.707291123442948	0.549	0.254	0	Metabolism	BMP2
AKR1B10	0	0.702469178911765	0.481	0.155	0	Metabolism	AKR1B10
SCGB3A1	0	0.675679849621728	0.413	0.069	0	Metabolism	SCGB3A1
ZC3H12A	0	0.654602909806217	0.718	0.342	0	Metabolism	ZC3H12A
KRT17	0	0.653584062229221	0.991	0.861	0	Metabolism	KRT17
GSTO1	0	0.652478703482437	0.826	0.484	0	Metabolism	GSTO1
TALDO1	0	0.645116716351501	0.881	0.611	0	Metabolism	TALDO1
RPL17	0	0.642742320156238	0.786	0.685	0	Metabolism	RPL17
EIF3L	0	0.636600702775159	0.869	0.699	0	Metabolism	EIF3L
RNF39	0	0.634570765075884	0.443	0.248	0	Metabolism	RNF39
TSC22D1	0	0.614747092150839	0.874	0.557	0	Metabolism	TSC22D1
GSTA1	0	0.6109034478547	0.447	0.12	0	Metabolism	GSTA1
C6orf48	0	0.600408107324061	0.838	0.559	0	Metabolism	C6orf48
KYNU	0	0.589877237614072	0.551	0.194	0	Metabolism	KYNU
ID3	0	0.557906625733802	0.972	0.774	0	Metabolism	ID3
SRGN	0	0.531761070613356	0.353	0.103	0	Metabolism	SRGN
FBP1	0	0.529480417052438	0.815	0.518	0	Metabolism	FBP1
ZNF331	0	0.524184777940361	0.322	0.138	0	Metabolism	ZNF331
AGR2	0	0.512551370358965	0.965	0.851	0	Metabolism	AGR2
ALDH2	0	0.506983350696022	0.452	0.102	0	Metabolism	ALDH2
HS3ST1	0	0.501806105927792	0.584	0.279	0	Metabolism	HS3ST1
IER3	0	0.498299366848277	0.875	0.695	0	Metabolism	IER3
ORAOV1	0	0.4956552387172	0.311	0.139	0	Metabolism	ORAOV1
SPINK1	0	0.488940281150168	0.999	0.777	0	Metabolism	SPINK1
CBR1	0	0.482139275477031	0.646	0.378	0	Metabolism	CBR1
DLX5	0	0.473982394865995	0.23	0.053	0	Metabolism	DLX5
DNAJC15	0	0.470721908181611	0.667	0.282	0	Metabolism	DNAJC15
UGT2B15	0	0.46926915371345	0.32	0.051	0	Metabolism	UGT2B15
BTG2	0	0.464717641727557	0.975	0.802	0	Metabolism	BTG2
SULT1E1	0	0.459316929451315	0.268	0.089	0	Metabolism	SULT1E1
C1orf186	0	0.458001087413007	0.486	0.173	0	Metabolism	C1orf186
DDIT4	0	0.455809516648404	0.874	0.57	0	Metabolism	DDIT4
SLC3A2	0	0.451245270478265	0.676	0.407	0	Metabolism	SLC3A2
ARG2	0	0.438532119786686	0.442	0.158	0	Metabolism	ARG2
IFITM3	0	0.436456207137786	0.803	0.569	0	Metabolism	IFITM3
CYP1B1	0	0.43550147422057	0.273	0.073	0	Metabolism	CYP1B1
TMEM47	0	0.430797501901121	0.402	0.149	0	Metabolism	TMEM47
PPP1R15A	0	0.429043284767942	0.92	0.687	0	Metabolism	PPP1R15A
RAB34	0	0.426391118205222	0.556	0.312	0	Metabolism	RAB34
VSIG2	0	0.423997637677547	0.956	0.721	0	Metabolism	VSIG2
LINC00958	0	0.423912127710715	0.425	0.113	0	Metabolism	LINC00958
CEBPB	0	0.420489164315043	0.872	0.641	0	Metabolism	CEBPB
NDUFS4	0	0.417628379511704	0.769	0.481	0	Metabolism	NDUFS4
PARK7	0	0.414687682077581	0.965	0.802	0	Metabolism	PARK7
EIF3H	0	0.412986428348648	0.901	0.735	0	Metabolism	EIF3H
ERRFI1	0	0.411109446326492	0.767	0.521	0	Metabolism	ERRFI1
FCGRT	0	0.405682427688737	0.659	0.394	0	Metabolism	FCGRT
FLRT3	0	0.405308817873132	0.385	0.141	0	Metabolism	FLRT3
PPA1	0	0.40060367347817	0.855	0.612	0	Metabolism	PPA1
EIF4A3	0	0.3987119537216	0.697	0.461	0	Metabolism	EIF4A3
STEAP1	0	0.392288967883153	0.548	0.234	0	Metabolism	STEAP1
AVPI1	0	0.390995626218465	0.71	0.423	0	Metabolism	AVPI1
PLTP	0	0.387604166444527	0.315	0.082	0	Metabolism	PLTP
ZNRD1	0	0.387602215038889	0.705	0.427	0	Metabolism	ZNRD1
WDR72	0	0.383168658464331	0.46	0.206	0	Metabolism	WDR72
TMEM92	0	0.37360116446038	0.338	0.08	0	Metabolism	TMEM92
RHOBTB3	0	0.373404166243371	0.594	0.331	0	Metabolism	RHOBTB3
HLA-A	0	0.373122317251179	0.994	0.817	0	Metabolism	HLA-A
LGALS9	0	0.372789775690135	0.505	0.245	0	Metabolism	LGALS9
UTRN	0	0.364976256566374	0.301	0.072	0	Metabolism	UTRN
NPM3	0	0.363902155710242	0.566	0.281	0	Metabolism	NPM3
ARHGDIB	0	0.36353203337856	0.88	0.642	0	Metabolism	ARHGDIB
FABP6	0	0.357479314543394	0.762	0.466	0	Metabolism	FABP6
ADH1C	0	0.356621878033944	0.198	0.019	0	Metabolism	ADH1C
COLCA1	0	0.352456047030149	0.465	0.216	0	Metabolism	COLCA1
TNFRSF21	0	0.352072456127443	0.795	0.561	0	Metabolism	TNFRSF21
SRD5A2	0	0.343385194805159	0.223	0.017	0	Metabolism	SRD5A2
APEX1	0	0.343365601921611	0.709	0.473	0	Metabolism	APEX1
SOD2	0	0.341545319389031	0.646	0.421	0	Metabolism	SOD2
PRDX2	0	0.339268574215146	0.962	0.807	0	Metabolism	PRDX2
EFNB1	0	0.337689512465285	0.451	0.216	0	Metabolism	EFNB1
EIF3D	0	0.335856234338142	0.767	0.555	0	Metabolism	EIF3D
HIGD2A	0	0.330605038202717	0.94	0.776	0	Metabolism	HIGD2A
CYB5B	0	0.329538657426849	0.649	0.399	0	Metabolism	CYB5B
ABCC3	0	0.327193013614574	0.45	0.202	0	Metabolism	ABCC3
SPOCD1	0	0.32660110623956	0.612	0.305	0	Metabolism	SPOCD1
ALDH7A1	0	0.326436567286093	0.39	0.152	0	Metabolism	ALDH7A1
GNPDA1	0	0.32618837310471	0.473	0.268	0	Metabolism	GNPDA1
UGDH	0	0.325431977535189	0.593	0.365	0	Metabolism	UGDH
DHRS7	0	0.324954531747919	0.558	0.318	0	Metabolism	DHRS7
IGBP1	0	0.322641091984835	0.682	0.458	0	Metabolism	IGBP1
C14orf166	0	0.321911294096835	0.869	0.656	0	Metabolism	C14orf166
HOXB6	0	0.318388199797885	0.305	0.088	0	Metabolism	HOXB6
GSTO2	0	0.316197170770985	0.472	0.223	0	Metabolism	GSTO2
RASD1	0	0.315523154357197	0.231	0.074	0	Metabolism	RASD1
PSMB1	0	0.314851255259663	0.912	0.725	0	Metabolism	PSMB1
ONECUT2	0	0.312817574528984	0.318	0.097	0	Metabolism	ONECUT2
GHITM	0	0.310614065503187	0.767	0.53	0	Metabolism	GHITM
DECR1	0	0.309947234514497	0.686	0.445	0	Metabolism	DECR1
NQO1	0	0.308348473931119	0.699	0.466	0	Metabolism	NQO1
VDAC2	0	0.308040744620214	0.826	0.601	0	Metabolism	VDAC2
PRMT1	0	0.306066886516737	0.703	0.466	0	Metabolism	PRMT1
SDC2	0	0.301829780183032	0.276	0.086	0	Metabolism	SDC2
SGK1	3.76214657593177e-305	0.475798194440222	0.423	0.235	8.08447677701978e-301	Metabolism	SGK1
ANKRD37	3.30568900118977e-302	0.333947434808038	0.477	0.274	7.1035950946567e-298	Metabolism	ANKRD37
ATP5A1	9.86424010240922e-300	0.320563387537985	0.828	0.646	2.11972655560672e-295	Metabolism	ATP5A1
AIG1	2.47594041633725e-298	0.310210730053103	0.795	0.561	5.32054836066711e-294	Metabolism	AIG1
SSBP1	4.41096243838514e-298	0.308965073162752	0.88	0.671	9.47871718384584e-294	Metabolism	SSBP1
SEPP1	1.14999097217956e-289	0.345169875662104	0.67	0.429	2.47121560011666e-285	Metabolism	SEPP1
GPRC5C	5.50170457460265e-288	0.313236024576891	0.614	0.399	1.18226129603636e-283	Metabolism	GPRC5C
ETS2	5.19964924893356e-283	0.303232494824532	0.778	0.536	1.11735262710333e-278	Metabolism	ETS2
PLAU	9.28525490331799e-283	0.505409554038136	0.345	0.181	1.995308426174e-278	Metabolism	PLAU
MID1IP1	7.56647275535138e-275	0.300890421465882	0.464	0.276	1.62595933039746e-270	Metabolism	MID1IP1
PRSS23	1.00079526061888e-274	0.313325768917322	0.396	0.213	2.15060893554391e-270	Metabolism	PRSS23
ALDOC	9.2869705936424e-270	0.337221169501686	0.263	0.119	1.99567711086782e-265	Metabolism	ALDOC
CA2	3.36871677392682e-232	0.353256606555815	0.191	0.077	7.23903547549135e-228	Metabolism	CA2
CYP4B1	3.72314426601641e-228	0.397384263177008	0.825	0.619	8.00066471324267e-224	Metabolism	CYP4B1
BIRC3	1.80391262185607e-219	0.327619059915528	0.287	0.146	3.87642783310651e-215	Metabolism	BIRC3
PLIN2	8.58317277306296e-215	0.416879616181514	0.498	0.329	1.8444379972035e-210	Metabolism	PLIN2
CD55	9.64005664493046e-198	0.488204118400974	0.619	0.503	2.07155177242911e-193	Metabolism	CD55
TRAF4	2.21159323790517e-195	0.39539262227628	0.733	0.549	4.75249270893441e-191	Metabolism	TRAF4
ANXA4	3.21377922462502e-178	0.350720957573674	0.685	0.501	6.90609017579671e-174	Metabolism	ANXA4
CCND1	2.15287879176284e-160	0.60289456794217	0.834	0.669	4.62632123561918e-156	Metabolism	CCND1
EDN2	1.44665539108461e-147	0.308589349214059	0.202	0.101	3.10871776990172e-143	Metabolism	EDN2
LDHA	1.58966307853001e-122	0.394412368366241	0.848	0.688	3.41602698945313e-118	Metabolism	LDHA
TMEM97	3.26696922753329e-80	0.443917718087387	0.633	0.528	7.02039017304628e-76	Metabolism	TMEM97
IFI27	2.24597950939751e-78	0.457548882464285	0.674	0.925	4.82638536774431e-74	Metabolism	IFI27
S100A4	0	2.5731606016662	0.877	0.506	0	Stress	S100A4
EMP1	0	2.02711472813637	0.657	0.206	0	Stress	EMP1
ZFP36	0	1.97244080725405	0.992	0.754	0	Stress	ZFP36
ATF3	0	1.6922296886489	0.984	0.66	0	Stress	ATF3
DUSP21	0	1.62913360954436	0.939	0.575	0	Stress	DUSP2
EGR1	0	1.5313472517628	0.95	0.553	0	Stress	EGR1
NR4A1	0	1.51363951783781	0.869	0.518	0	Stress	NR4A1
FOSB	0	1.46237089858224	0.985	0.728	0	Stress	FOSB
CFD	0	1.46153954606992	0.647	0.23	0	Stress	CFD
ANXA1	0	1.41578202359484	0.754	0.495	0	Stress	ANXA1
DUSP1	0	1.41280759004534	0.971	0.723	0	Stress	DUSP1
IER2	0	1.40866533241864	0.962	0.76	0	Stress	IER2
C8orf4	0	1.31221958460658	0.548	0.213	0	Stress	C8orf4
CLU	0	1.30760815423288	0.916	0.641	0	Stress	CLU
CYSTM1	0	1.29607943450605	0.929	0.603	0	Stress	CYSTM1
SOCS3	0	1.28198862214026	0.661	0.321	0	Stress	SOCS3
JUN	0	1.23731830464882	0.958	0.767	0	Stress	JUN
FOS	0	1.23586534828526	0.996	0.85	0	Stress	FOS
GPRC5A	0	1.21142868386835	0.748	0.437	0	Stress	GPRC5A
TOB1	0	1.18548364585721	0.939	0.748	0	Stress	TOB1
CLDN4	0	1.18412181565135	0.999	0.89	0	Stress	CLDN4
GMFG	0	1.10977927059377	0.613	0.165	0	Stress	GMFG
FABP41	0	1.10862435326872	0.678	0.283	0	Stress	FABP4
ID31	0	1.10062288166837	0.941	0.815	0	Stress	ID3
BTG21	0	1.10028442157585	0.995	0.83	0	Stress	BTG2
LGALS4	0	1.08878793048616	0.586	0.13	0	Stress	LGALS4
HBEGF	0	1.03091414778622	0.564	0.266	0	Stress	HBEGF
GADD45B	0	1.01202224094931	0.708	0.53	0	Stress	GADD45B
MSMB	0	0.998047242790882	0.314	0.081	0	Stress	MSMB
BAG1	0	0.958472182307202	0.815	0.592	0	Stress	BAG1
ID2	0	0.946798481891799	0.783	0.604	0	Stress	ID2
LDHB	0	0.933751513761587	0.927	0.817	0	Stress	LDHB
C9orf16	0	0.882050805493577	0.906	0.787	0	Stress	C9orf16
IGFBP2	0	0.873936373559296	0.864	0.554	0	Stress	IGFBP2
GDF15	0	0.873187527869267	0.928	0.601	0	Stress	GDF15
TRIM31	0	0.837799307490773	0.551	0.271	0	Stress	TRIM31
SERTAD3	0	0.832772084143841	0.626	0.324	0	Stress	SERTAD3
TRIB1	0	0.827309638543859	0.634	0.458	0	Stress	TRIB1
MCL1	0	0.824306223484183	0.848	0.658	0	Stress	MCL1
CARS	0	0.814279449059584	0.45	0.138	0	Stress	CARS
AQP3	0	0.784596388069994	0.899	0.73	0	Stress	AQP3
TSPAN8	0	0.773930552897004	0.525	0.255	0	Stress	TSPAN8
KRT171	0	0.768528122486265	0.989	0.885	0	Stress	KRT17
FOSL1	0	0.750810965125808	0.613	0.389	0	Stress	FOSL1
LGALS3	0	0.74483839032865	0.888	0.634	0	Stress	LGALS3
PPP1R15A1	0	0.741390509558783	0.94	0.726	0	Stress	PPP1R15A
INTS6	0	0.736251801502675	0.591	0.362	0	Stress	INTS6
GATA2	0	0.729364967620708	0.559	0.304	0	Stress	GATA2
EIF4A2	0	0.698506580622119	0.932	0.814	0	Stress	EIF4A2
IGFBP6	0	0.678056553623747	0.298	0.049	0	Stress	IGFBP6
PIM3	0	0.658474374127816	0.76	0.572	0	Stress	PIM3
MIDN	0	0.647097315367087	0.728	0.569	0	Stress	MIDN
PHGR1	0	0.637866388054777	0.366	0.146	0	Stress	PHGR1
FAM3B	0	0.626339553352628	0.713	0.448	0	Stress	FAM3B
PDLIM11	0	0.624463086543409	0.904	0.713	0	Stress	PDLIM1
CTD-3252C9.4	0	0.607699995870143	0.44	0.231	0	Stress	CTD-3252C9.4
PPP1R1B	0	0.605230173701174	0.319	0.052	0	Stress	PPP1R1B
RPS4Y1	0	0.601782096532078	0.914	0.701	0	Stress	RPS4Y1
VAMP5	0	0.597490591435526	0.423	0.185	0	Stress	VAMP5
PRAC1	0	0.591646150797964	0.408	0.109	0	Stress	PRAC1
RHOXF1-AS1	0	0.587625037223922	0.334	0.082	0	Stress	RHOXF1-AS1
ISCU	0	0.558695480591454	0.776	0.673	0	Stress	ISCU
SRSF5	0	0.555592518369014	0.871	0.763	0	Stress	SRSF5
AGR3	0	0.403518359785687	0.215	0.044	0	Stress	AGR3
LPXN	0	0.36835409186317	0.234	0.069	0	Stress	LPXN
RIC3	0	0.356545153788213	0.218	0.063	0	Stress	RIC3
EGR2	0	0.340120878889285	0.176	0.041	0	Stress	EGR2
MTUS2	0	0.314145827271766	0.171	0.04	0	Stress	MTUS2
PHLDA2	6.86611507538776e-307	0.51795718062769	0.957	0.831	1.47545946855008e-302	Stress	PHLDA2
SHROOM1	2.22012621349145e-305	0.500837430458475	0.425	0.221	4.77082922017178e-301	Stress	SHROOM1
TESC1	3.07457589744566e-303	0.591477876461242	0.728	0.525	6.60695614602098e-299	Stress	TESC
SERTAD1	2.63581169581832e-300	0.800395578657494	0.672	0.472	5.66409575314398e-296	Stress	SERTAD1
DHRS2	4.57616833471508e-290	0.518065866834849	0.932	0.799	9.83372813446924e-286	Stress	DHRS2
LIPH	1.2974920866921e-282	0.772762598001741	0.53	0.331	2.78818074509265e-278	Stress	LIPH
NDFIP2	1.31383656212041e-268	0.571808219323391	0.642	0.506	2.82330338834055e-264	Stress	NDFIP2
ANG	1.73223240281602e-268	0.319759402873056	0.178	0.05	3.72239421041135e-264	Stress	ANG
DDIT3	2.12425404585441e-268	0.722640049548296	0.54	0.349	4.56480951913655e-264	Stress	DDIT3
BHLHE40	6.98945272131407e-257	0.521823903833853	0.698	0.509	1.50196349528318e-252	Stress	BHLHE40
SOX15	4.47080693630369e-254	0.419198623248766	0.315	0.141	9.60731702542301e-250	Stress	SOX15
FBP11	1.4876883045604e-250	0.560582648545902	0.77	0.58	3.19689339766985e-246	Stress	FBP1
CDKN1A	6.96063567122973e-250	0.45381971876543	0.885	0.727	1.49577099939056e-245	Stress	CDKN1A
CLEC2B	1.39435345984954e-247	0.471828296864068	0.484	0.278	2.99632614987067e-243	Stress	CLEC2B
SOWAHC	1.48899053018854e-246	0.612533508721082	0.53	0.364	3.19969175032216e-242	Stress	SOWAHC
JUND	1.56976627935601e-244	0.472335119451343	0.736	0.589	3.37327075770813e-240	Stress	JUND
CAPG	1.89205775135026e-237	0.38884082814754	0.762	0.584	4.06584290187657e-233	Stress	CAPG
KLF3	1.56569316265972e-231	0.59802961735551	0.653	0.541	3.36451803723947e-227	Stress	KLF3
SCNN1A	2.36765044387583e-231	0.381252452042368	0.305	0.143	5.08784403884477e-227	Stress	SCNN1A
IER31	2.28398311271754e-228	0.6182487189861	0.877	0.727	4.90805131091873e-224	Stress	IER3
SH3YL1	1.41336839984287e-224	0.494017904698781	0.709	0.597	3.03718735442235e-220	Stress	SH3YL1
TAX1BP3	1.83057971949633e-223	0.508143600065122	0.665	0.529	3.93373275922567e-219	Stress	TAX1BP3
LIMA1	1.48816184337869e-221	0.504784773488621	0.588	0.444	3.19791098523646e-217	Stress	LIMA1
KLF10	4.04149699067953e-220	0.540981945315761	0.474	0.302	8.68477288327125e-216	Stress	KLF10
NUDT14	2.79111551923754e-218	0.472542920034724	0.537	0.381	5.99782813928955e-214	Stress	NUDT14
MTRNR2L1	5.51038074929792e-218	0.379014539939081	0.294	0.139	1.18412571921663e-213	Stress	MTRNR2L1
LINC01612	1.91188124745375e-217	0.351578391141209	0.27	0.117	4.10844161265336e-213	Stress	LINC01612
WEE1	6.35492991252977e-216	0.513619467764177	0.512	0.353	1.36561088890352e-211	Stress	WEE1
NEDD9	7.94092543671415e-216	0.520455402449289	0.374	0.212	1.7064254670955e-211	Stress	NEDD9
NFKBIA1	2.35865592288091e-215	0.691232800246936	0.899	0.794	5.0685157126788e-211	Stress	NFKBIA
SLC20A1	5.37231513675822e-215	0.404547280770051	0.718	0.526	1.15445679973797e-210	Stress	SLC20A1
EPS8	3.72674876623702e-214	0.495007192225039	0.526	0.383	8.00841042376673e-210	Stress	EPS8
UPK3BL	2.82418518753713e-213	0.322258050519076	0.302	0.137	6.06889154949853e-209	Stress	UPK3BL
ITGA3	3.02521598948709e-211	0.466391790132879	0.52	0.35	6.50088663980881e-207	Stress	ITGA3
LAMB3	2.27436304624128e-208	0.517006542383571	0.572	0.432	4.88737875006789e-204	Stress	LAMB3
MPZL2	7.10686243459146e-199	0.421181781820672	0.756	0.649	1.52719366856936e-194	Stress	MPZL2
MDFI	1.6019659931659e-198	0.367632132460528	0.32	0.163	3.44246472271421e-194	Stress	MDFI
IL18	3.41348658124082e-198	0.402681716715292	0.337	0.182	7.3352413144284e-194	Stress	IL18
AVPI11	4.92114213057516e-197	0.645312772495089	0.633	0.489	1.0575042324393e-192	Stress	AVPI1
ASCL2	3.361092008224e-190	0.32755625940888	0.257	0.115	7.22265061647256e-186	Stress	ASCL2
MAFF	1.29059545635031e-184	0.476021105417015	0.751	0.607	2.77336057615117e-180	Stress	MAFF
BTBD161	4.13023185939871e-184	0.398475700912221	0.679	0.496	8.87545524266189e-180	Stress	BTBD16
PNRC1	7.57614513304299e-181	0.418633682575007	0.761	0.653	1.62803782763961e-176	Stress	PNRC1
DUSP5	2.53148439349405e-180	0.468057011691881	0.532	0.375	5.43990681317936e-176	Stress	DUSP5
CDKN1C	1.02000802168418e-179	0.65492467600357	0.37	0.217	2.19189523779713e-175	Stress	CDKN1C
ESD	6.50509972753569e-179	0.458337529851159	0.605	0.489	1.39788088045015e-174	Stress	ESD
PLK3	2.38665406040258e-177	0.462005116059068	0.482	0.317	5.12868091039911e-173	Stress	PLK3
RGCC	3.28487465678906e-177	0.728503035869748	0.212	0.09	7.05886714997401e-173	Stress	RGCC
UPK3B	4.34458449405046e-174	0.390204777764224	0.425	0.25	9.33607761926504e-170	Stress	UPK3B
GABARAPL1	1.55438529516848e-173	0.463190874992129	0.42	0.283	3.34021856078754e-169	Stress	GABARAPL1
TSPAN1	2.84790546161418e-173	0.302406483941163	0.581	0.385	6.11986404646272e-169	Stress	TSPAN1
ZDHHC2	1.72031160288761e-169	0.300033152220815	0.204	0.087	3.69677760344519e-165	Stress	ZDHHC2
METTL7A	1.19501944172122e-168	0.43123508403397	0.514	0.387	2.56797727831473e-164	Stress	METTL7A
RSRP1	1.24911554971539e-168	0.423583495288311	0.643	0.524	2.68422440478339e-164	Stress	RSRP1
ETS21	1.08007496973601e-167	0.431340383389928	0.717	0.591	2.32097310246572e-163	Stress	ETS2
UBL3	3.37108337940652e-160	0.468695287291162	0.461	0.335	7.24412107400667e-156	Stress	UBL3
RALGDS	3.0887369256039e-159	0.311986093657118	0.226	0.106	6.63738677943022e-155	Stress	RALGDS
SORL1	1.25962651172823e-157	0.463247041624953	0.475	0.353	2.7068114110528e-153	Stress	SORL1
HOTAIRM1	2.03073913886714e-148	0.440136726858079	0.53	0.404	4.36385533551161e-144	Stress	HOTAIRM1
PCP4L1	4.51136652572857e-148	0.407159324432454	0.474	0.337	9.69447552713813e-144	Stress	PCP4L1
TNFRSF12A	3.44372866813827e-145	0.380801565395401	0.638	0.483	7.40022853496233e-141	Stress	TNFRSF12A
QPCT	3.13180414247603e-141	0.346289501952175	0.389	0.249	6.72993392176675e-137	Stress	QPCT
RP11-467L13.7	1.86256277114986e-137	0.310474446893192	0.189	0.084	4.00246113892393e-133	Stress	RP11-467L13.7
PIM1	3.92714770150825e-129	0.32143508047134	0.583	0.448	8.43904769577109e-125	Stress	PIM1
SMIM5	1.23010755598277e-127	0.392584594436346	0.414	0.29	2.64337812705136e-123	Stress	SMIM5
CLK1	4.2082675207856e-122	0.378390046836923	0.574	0.472	9.04314607541618e-118	Stress	CLK1
LPCAT4	4.57713090171293e-118	0.347394000108784	0.309	0.194	9.83579659469091e-114	Stress	LPCAT4
ITM2C	5.81564549684693e-118	0.371407862654096	0.514	0.414	1.24972406081744e-113	Stress	ITM2C
SHH	1.64551865092374e-115	0.327678106670196	0.282	0.168	3.53605502897002e-111	Stress	SHH
TAOK3	6.04439982256733e-114	0.354845417237702	0.401	0.292	1.29888107787149e-109	Stress	TAOK3
SERPINB5	3.10104042948706e-108	0.439836448874715	0.522	0.417	6.66382577892474e-104	Stress	SERPINB5
KCTD11	5.48012945731939e-105	0.323336220994457	0.248	0.146	1.17762501908336e-100	Stress	KCTD11
LMO4	2.70234879198884e-101	0.313961500123083	0.566	0.459	5.80707731910483e-97	Stress	LMO4
ERF	2.07830139485145e-93	0.308322674131187	0.292	0.188	4.46606186739629e-89	Stress	ERF
ZFAND2A	2.34909948043e-27	1.39761717219777	0.276	0.428	5.04797987349603e-23	Stress	ZFAND2A
HSPA1B	1.29129648147328e-13	0.323939014100635	0.633	0.75	2.77486700903793e-09	Stress	HSPA1B
TFF2	0	2.49500670505749	0.448	0.002	0	Luminal	TFF2
UPK2	0	2.45145026528065	0.763	0.15	0	Luminal	UPK2
GPX3	0	2.29409362465356	0.356	0.035	0	Luminal	GPX3
CRCT1	0	2.15819148586997	0.347	0.008	0	Luminal	CRCT1
PLA2G2A	0	2.08114475098707	0.389	0.067	0	Luminal	PLA2G2A
PTN	0	2.02764674392018	0.593	0.125	0	Luminal	PTN
TFF1	0	2.00289014456889	0.388	0.08	0	Luminal	TFF1
UPK1A	0	1.86278518844734	0.702	0.148	0	Luminal	UPK1A
CKB	0	1.83445900505126	0.672	0.367	0	Luminal	CKB
CRH	0	1.79253241255644	0.31	0.084	0	Luminal	CRH
SPRR3	0	1.77238726931893	0.356	0.055	0	Luminal	SPRR3
UPK3A	0	1.69255585947457	0.781	0.214	0	Luminal	UPK3A
RALBP1	0	1.56843474958507	0.851	0.512	0	Luminal	RALBP1
NDUFA4L2	0	1.41944001609203	0.303	0.036	0	Luminal	NDUFA4L2
C10orf99	0	1.3582818383413	0.799	0.445	0	Luminal	C10orf99
FXYD4	0	1.35068581750296	0.338	0.056	0	Luminal	FXYD4
IGFBP3	0	1.34880769220729	0.78	0.542	0	Luminal	IGFBP3
UPK1B	0	1.3403843561779	0.662	0.236	0	Luminal	UPK1B
CAMK2N1	0	1.33572683789674	0.886	0.549	0	Luminal	CAMK2N1
CLIC3	0	1.23087922674114	0.451	0.095	0	Luminal	CLIC3
SPTSSB	0	1.19210102015675	0.712	0.323	0	Luminal	SPTSSB
FAM25A	0	1.18666657349261	0.28	0.019	0	Luminal	FAM25A
PSAP	0	1.08120615818879	0.88	0.696	0	Luminal	PSAP
PSORS1C2	0	1.06042013945684	0.363	0.012	0	Luminal	PSORS1C2
MTDH	0	1.05065606227425	0.808	0.607	0	Luminal	MTDH
RCN1	0	1.04570241703398	0.704	0.428	0	Luminal	RCN1
C4orf48	0	1.02356559844135	0.741	0.345	0	Luminal	C4orf48
PRAP1	0	1.01995358274513	0.288	0.007	0	Luminal	PRAP1
TWSG1	0	1.01709616376329	0.553	0.16	0	Luminal	TWSG1
UPK3B1	0	0.976195365649673	0.617	0.122	0	Luminal	UPK3B
SNHG25	0	0.967972388618858	0.656	0.351	0	Luminal	SNHG25
ARL14	0	0.965554200082418	0.461	0.19	0	Luminal	ARL14
SNCG	0	0.958876228655072	0.995	0.894	0	Luminal	SNCG
SCNN1B	0	0.954160162109199	0.396	0.067	0	Luminal	SCNN1B
MAL	0	0.921725364851928	0.301	0.004	0	Luminal	MAL
ZNF706	0	0.918651603356886	0.728	0.572	0	Luminal	ZNF706
CD24	0	0.914807690087134	0.879	0.695	0	Luminal	CD24
GCLC	0	0.896501112704696	0.609	0.276	0	Luminal	GCLC
NDRG1	0	0.868106681178698	0.507	0.339	0	Luminal	NDRG1
MAL2	0	0.852379364263653	0.697	0.435	0	Luminal	MAL2
PNCK	0	0.835102180308313	0.307	0.038	0	Luminal	PNCK
IL1RN	0	0.826748947298552	0.613	0.249	0	Luminal	IL1RN
BHMT	0	0.825791708507612	0.398	0.085	0	Luminal	BHMT
SNHG18	0	0.815760857754242	0.661	0.345	0	Luminal	SNHG18
LINC01420	0	0.814126893522405	0.885	0.649	0	Luminal	LINC01420
HIST1H1C	0	0.814095640370876	0.539	0.188	0	Luminal	HIST1H1C
PPM1N	0	0.795847555158056	0.385	0.17	0	Luminal	PPM1N
FAM3B1	0	0.794682627342225	0.802	0.345	0	Luminal	FAM3B
SNX31	0	0.782189891712222	0.535	0.205	0	Luminal	SNX31
P4HB	0	0.780122267779859	0.895	0.687	0	Luminal	P4HB
SERINC2	0	0.770976313771619	0.937	0.749	0	Luminal	SERINC2
HMGCS2	0	0.76952903352033	0.711	0.362	0	Luminal	HMGCS2
COX14	0	0.766290530933461	0.916	0.722	0	Luminal	COX14
MIR4458HG	0	0.758501948346236	0.62	0.241	0	Luminal	MIR4458HG
TINAGL1	0	0.752588412624513	0.838	0.562	0	Luminal	TINAGL1
LY6E	0	0.750783510016744	0.857	0.712	0	Luminal	LY6E
HNMT	0	0.741912055974578	0.801	0.552	0	Luminal	HNMT
TFF3	0	0.713990751429903	0.163	0.006	0	Luminal	TFF3
MDK	0	0.713685440023335	0.913	0.781	0	Luminal	MDK
ST3GAL4	0	0.701681108071897	0.615	0.271	0	Luminal	ST3GAL4
PADI3	0	0.700218506617346	0.629	0.266	0	Luminal	PADI3
HSPB8	0	0.698402858382515	0.361	0.075	0	Luminal	HSPB8
H2AFJ	0	0.696029817135791	0.916	0.816	0	Luminal	H2AFJ
CAPS	0	0.695318325699743	0.697	0.548	0	Luminal	CAPS
HPGD	0	0.694603500377031	0.918	0.794	0	Luminal	HPGD
MARCKSL1	0	0.693325917712158	0.81	0.552	0	Luminal	MARCKSL1
QSOX1	0	0.69028010553944	0.656	0.279	0	Luminal	QSOX1
GLO1	0	0.679599601521305	0.697	0.437	0	Luminal	GLO1
PHGR11	0	0.674910625389426	0.355	0.099	0	Luminal	PHGR1
S100A10	0	0.674256173642806	0.837	0.696	0	Luminal	S100A10
CLDN7	0	0.67043253382874	0.8	0.562	0	Luminal	CLDN7
SLC26A2	0	0.669770069382726	0.234	0.093	0	Luminal	SLC26A2
GRHL3	0	0.664882683197457	0.484	0.09	0	Luminal	GRHL3
TBX3	0	0.654916120670238	0.711	0.367	0	Luminal	TBX3
POLR2K	0	0.65453051814237	0.809	0.704	0	Luminal	POLR2K
HMGA1	0	0.653122720425683	0.789	0.529	0	Luminal	HMGA1
PEBP1	0	0.652671973399516	0.964	0.777	0	Luminal	PEBP1
TRPM4	0	0.651056347824646	0.402	0.089	0	Luminal	TRPM4
CH17-373J23.1	0	0.641975982749881	0.228	0.063	0	Luminal	CH17-373J23.1
KRT80	0	0.64177205790028	0.399	0.05	0	Luminal	KRT80
FHL2	0	0.640054300262479	0.588	0.339	0	Luminal	FHL2
SPATS2L	0	0.63919630298244	0.826	0.537	0	Luminal	SPATS2L
ITM2C1	0	0.637899647124494	0.664	0.322	0	Luminal	ITM2C
HOPX	0	0.637763421543921	0.352	0.099	0	Luminal	HOPX
NME4	0	0.637253151770042	0.74	0.425	0	Luminal	NME4
UPP1	0	0.63154524123358	0.541	0.224	0	Luminal	UPP1
RPS19BP1	0	0.62380921333488	0.832	0.577	0	Luminal	RPS19BP1
IDH1	0	0.623072798440047	0.846	0.641	0	Luminal	IDH1
HIST3H2A	0	0.613276748650282	0.419	0.128	0	Luminal	HIST3H2A
SLC6A8	0	0.611488348196557	0.311	0.064	0	Luminal	SLC6A8
ERBB3	0	0.610761947949432	0.632	0.253	0	Luminal	ERBB3
CYP1A1	0	0.610568373476237	0.238	0.017	0	Luminal	CYP1A1
MGAT1	0	0.610245185439672	0.754	0.438	0	Luminal	MGAT1
DPM3	0	0.609311795519682	0.699	0.442	0	Luminal	DPM3
ZNF626	0	0.6061061923107	0.606	0.267	0	Luminal	ZNF626
CRIP2	0	0.605577950952669	0.592	0.283	0	Luminal	CRIP2
FAM84A	0	0.604354612425986	0.591	0.391	0	Luminal	FAM84A
PHLDA3	0	0.595951868007395	0.631	0.46	0	Luminal	PHLDA3
PPP1R14B	0	0.595795573230424	0.739	0.485	0	Luminal	PPP1R14B
GALNT1	0	0.594183234815431	0.656	0.443	0	Luminal	GALNT1
KSR2	0	0.581922925934135	0.347	0.049	0	Luminal	KSR2
CST6	0	0.579764792018152	0.31	0.105	0	Luminal	CST6
KRT20	0	0.575001044933043	0.432	0.139	0	Luminal	KRT20
TMBIM6	0	0.574134978563058	0.973	0.851	0	Luminal	TMBIM6
TMEM134	0	0.57292656149237	0.816	0.634	0	Luminal	TMEM134
RAB25	0	0.572735541677948	0.846	0.678	0	Luminal	RAB25
S100A41	0	0.566864269751747	0.802	0.453	0	Luminal	S100A4
CDH1	0	0.566567813483197	0.63	0.322	0	Luminal	CDH1
HEBP2	0	0.564243898817123	0.809	0.648	0	Luminal	HEBP2
GJB6	0	0.563947768638442	0.396	0.099	0	Luminal	GJB6
ERV3-1	0	0.563497227215934	0.477	0.161	0	Luminal	ERV3-1
HLA-DRB1	0	0.561512033123055	0.575	0.357	0	Luminal	HLA-DRB1
TSPAN6	0	0.560905161778268	0.677	0.388	0	Luminal	TSPAN6
ACOX1	0	0.560725080943366	0.599	0.297	0	Luminal	ACOX1
ZNF350-AS1	0	0.557535457552478	0.202	0.023	0	Luminal	ZNF350-AS1
MRPL36	0	0.555169019157113	0.686	0.434	0	Luminal	MRPL36
BCAS1	0	0.554794520898395	0.617	0.311	0	Luminal	BCAS1
SRSF11	0	0.552974484847364	0.798	0.593	0	Luminal	SRSF11
COTL1	0	0.544721829528453	0.452	0.239	0	Luminal	COTL1
SRSF9	0	0.543991359514625	0.848	0.686	0	Luminal	SRSF9
TMEM54	0	0.54211495406495	0.739	0.492	0	Luminal	TMEM54
CITED2	0	0.538124077070091	0.532	0.284	0	Luminal	CITED2
ABHD12	0	0.537001281673487	0.693	0.385	0	Luminal	ABHD12
ERO1A	0	0.536487302303638	0.56	0.302	0	Luminal	ERO1A
PRAC11	0	0.533960605780226	0.298	0.088	0	Luminal	PRAC1
MX2	0	0.533752278744252	0.42	0.156	0	Luminal	MX2
CTTN	0	0.53360433551372	0.758	0.476	0	Luminal	CTTN
MYCL	0	0.531992475588915	0.47	0.167	0	Luminal	MYCL
BID	0	0.531398166851064	0.67	0.37	0	Luminal	BID
TMEM147	0	0.530660995567567	0.851	0.738	0	Luminal	TMEM147
LIPH1	0	0.530235945139584	0.503	0.296	0	Luminal	LIPH
SLC38A1	0	0.525217974926839	0.676	0.376	0	Luminal	SLC38A1
SPINT1	0	0.521906196180994	0.73	0.475	0	Luminal	SPINT1
C11orf31	0	0.519243962233208	0.942	0.812	0	Luminal	C11orf31
TXNIP	0	0.51918084976836	0.595	0.375	0	Luminal	TXNIP
HIGD1A	0	0.519129972057302	0.683	0.474	0	Luminal	HIGD1A
CSRP2	0	0.510054389396646	0.387	0.143	0	Luminal	CSRP2
GJB2	0	0.509593340179486	0.288	0.12	0	Luminal	GJB2
LOXL1	0	0.509285701457262	0.319	0.03	0	Luminal	LOXL1
FO538757.2	0	0.506424554147017	0.561	0.294	0	Luminal	FO538757.2
PRR13	0	0.502907859576884	0.903	0.692	0	Luminal	PRR13
BSG	0	0.501140277404629	0.897	0.735	0	Luminal	BSG
RP11-160E2.6	0	0.500493495692443	0.249	0.048	0	Luminal	RP11-160E2.6
CD99	0	0.500084757580835	0.659	0.353	0	Luminal	CD99
SMAGP	0	0.499861263904702	0.476	0.17	0	Luminal	SMAGP
VAPA	0	0.497759271971604	0.901	0.787	0	Luminal	VAPA
GIPC1	0	0.496380223393072	0.704	0.427	0	Luminal	GIPC1
TNNC1	0	0.496046615575013	0.287	0.058	0	Luminal	TNNC1
TOX3	0	0.49092907012276	0.453	0.155	0	Luminal	TOX3
YPEL3	0	0.490277889013423	0.574	0.321	0	Luminal	YPEL3
SLC38A2	0	0.489126601509156	0.787	0.555	0	Luminal	SLC38A2
LYPLA1	0	0.479334747635376	0.888	0.711	0	Luminal	LYPLA1
APOBEC3C	0	0.472296825846063	0.571	0.317	0	Luminal	APOBEC3C
RNF19A	0	0.467032115750504	0.536	0.291	0	Luminal	RNF19A
PFKL	0	0.46281830757872	0.605	0.316	0	Luminal	PFKL
HP1BP3	0	0.458942748136712	0.652	0.4	0	Luminal	HP1BP3
AGRN	0	0.458642459503002	0.498	0.17	0	Luminal	AGRN
TOP2B	0	0.458608305193283	0.548	0.232	0	Luminal	TOP2B
KRT33B	0	0.457665447818681	0.221	0.017	0	Luminal	KRT33B
MED10	0	0.457557788086994	0.532	0.229	0	Luminal	MED10
CNGA1	0	0.456377571212775	0.343	0.058	0	Luminal	CNGA1
PDCD6	0	0.456280908111857	0.805	0.591	0	Luminal	PDCD6
CISD3	0	0.456180540068534	0.726	0.542	0	Luminal	CISD3
ALDH1A3	0	0.453686103405653	0.282	0.061	0	Luminal	ALDH1A3
DDX17	0	0.452943393480398	0.737	0.489	0	Luminal	DDX17
TMPRSS2	0	0.452208824063853	0.428	0.123	0	Luminal	TMPRSS2
GATA3	0	0.451349958308298	0.86	0.743	0	Luminal	GATA3
TXNL4A	0	0.447860718626741	0.589	0.349	0	Luminal	TXNL4A
BCAP31	0	0.446949593491572	0.903	0.744	0	Luminal	BCAP31
ADAM10	0	0.445495437527524	0.643	0.352	0	Luminal	ADAM10
ANKRD65	0	0.44524450311018	0.479	0.144	0	Luminal	ANKRD65
LAPTM4B	0	0.444458758614816	0.475	0.283	0	Luminal	LAPTM4B
RNMT	0	0.443865438557922	0.568	0.272	0	Luminal	RNMT
TBX2	0	0.443013167691277	0.348	0.031	0	Luminal	TBX2
BCAT2	0	0.441901533679457	0.51	0.208	0	Luminal	BCAT2
ECHS1	0	0.4397246143101	0.747	0.548	0	Luminal	ECHS1
RHOU	0	0.439394002674691	0.423	0.146	0	Luminal	RHOU
TBX2-AS1	0	0.438646720830097	0.395	0.105	0	Luminal	TBX2-AS1
SDF4	0	0.438567738543094	0.637	0.362	0	Luminal	SDF4
AURKAIP1	0	0.435972201431892	0.896	0.771	0	Luminal	AURKAIP1
TMED3	0	0.435636617994392	0.738	0.483	0	Luminal	TMED3
GNB1	0	0.435126638670275	0.557	0.26	0	Luminal	GNB1
GNL3	0	0.435059046095306	0.68	0.415	0	Luminal	GNL3
CCNG2	0	0.432488427588183	0.516	0.239	0	Luminal	CCNG2
RBBP4	0	0.430934539355914	0.661	0.432	0	Luminal	RBBP4
H1FX	0	0.429710437020518	0.53	0.23	0	Luminal	H1FX
GSTM5	0	0.42845831836452	0.226	0.032	0	Luminal	GSTM5
BEX4	0	0.427464446562096	0.532	0.336	0	Luminal	BEX4
TTC14	0	0.425693911850438	0.407	0.161	0	Luminal	TTC14
CMB9-22P13.1	0	0.42307580095984	0.252	0.049	0	Luminal	CMB9-22P13.1
THUMPD3-AS1	0	0.42229111490215	0.568	0.31	0	Luminal	THUMPD3-AS1
TRAK1	0	0.421859046492803	0.516	0.226	0	Luminal	TRAK1
CIB1	0	0.420997327917766	0.863	0.712	0	Luminal	CIB1
RBM47	0	0.419267124162131	0.526	0.251	0	Luminal	RBM47
PRSS22	0	0.41823677626261	0.561	0.306	0	Luminal	PRSS22
COMT	0	0.41809614407279	0.853	0.718	0	Luminal	COMT
PLEKHJ1	0	0.414334367210404	0.594	0.31	0	Luminal	PLEKHJ1
NTAN1	0	0.412688264374655	0.545	0.327	0	Luminal	NTAN1
NR2F6	0	0.409601525086895	0.466	0.179	0	Luminal	NR2F6
FUS	0	0.409245606839114	0.774	0.572	0	Luminal	FUS
SDCCAG8	0	0.408333327000859	0.423	0.156	0	Luminal	SDCCAG8
DAP	0	0.40747669725879	0.667	0.416	0	Luminal	DAP
MID1	0	0.406478564263617	0.403	0.147	0	Luminal	MID1
SYNGR2	0	0.404836406731542	0.777	0.525	0	Luminal	SYNGR2
PGK1	0	0.404752084269687	0.842	0.66	0	Luminal	PGK1
PVALB	0	0.40449629959245	0.16	0.011	0	Luminal	PVALB
FNBP1L	0	0.40302631918372	0.436	0.203	0	Luminal	FNBP1L
CAPN1	0	0.400769725948554	0.745	0.522	0	Luminal	CAPN1
LSR	0	0.394717807165912	0.716	0.483	0	Luminal	LSR
INA	0	0.393510315284874	0.255	0.036	0	Luminal	INA
TOR1AIP2	0	0.391458054188879	0.594	0.337	0	Luminal	TOR1AIP2
MYDGF	0	0.39006401855305	0.791	0.6	0	Luminal	MYDGF
SLC50A1	0	0.3897496884733	0.517	0.274	0	Luminal	SLC50A1
MIB2	0	0.389719871067321	0.329	0.118	0	Luminal	MIB2
ATP6V0B	0	0.389615911234289	0.868	0.721	0	Luminal	ATP6V0B
PRSS27	0	0.388173363260128	0.223	0.011	0	Luminal	PRSS27
RPL36A	0	0.3878994615889	0.986	0.884	0	Luminal	RPL36A
FAM3D	0	0.387891520428745	0.193	0.021	0	Luminal	FAM3D
MMP24-AS1	0	0.387341732345049	0.706	0.496	0	Luminal	MMP24-AS1
ST14	0	0.385510690666411	0.453	0.18	0	Luminal	ST14
VGLL1	0	0.385449204573171	0.475	0.219	0	Luminal	VGLL1
FOXA1	0	0.385258461708394	0.506	0.255	0	Luminal	FOXA1
LAMTOR1	0	0.384385103890186	0.819	0.641	0	Luminal	LAMTOR1
GLS	0	0.384377285303229	0.371	0.11	0	Luminal	GLS
C1orf122	0	0.382982759732362	0.601	0.341	0	Luminal	C1orf122
GNB2	0	0.382979687951967	0.798	0.612	0	Luminal	GNB2
FAM200B	0	0.382931324846706	0.633	0.401	0	Luminal	FAM200B
PLPP2	0	0.377832347752993	0.778	0.579	0	Luminal	PLPP2
TMEM30A	0	0.377505636973222	0.479	0.189	0	Luminal	TMEM30A
ERP27	0	0.376170914805555	0.477	0.249	0	Luminal	ERP27
PCMTD1	0	0.376067331652239	0.537	0.262	0	Luminal	PCMTD1
SLC25A1	0	0.375619210129135	0.509	0.255	0	Luminal	SLC25A1
CMTM6	0	0.37549312157366	0.748	0.534	0	Luminal	CMTM6
TMEM51	0	0.375383122337044	0.463	0.215	0	Luminal	TMEM51
LSM4	0	0.375365640868145	0.806	0.63	0	Luminal	LSM4
ELP5	0	0.373923470845777	0.449	0.184	0	Luminal	ELP5
SRSF1	0	0.373811566939778	0.608	0.361	0	Luminal	SRSF1
CCDC64B	0	0.372497510575697	0.512	0.232	0	Luminal	CCDC64B
NCBP2-AS2	0	0.371847072277429	0.502	0.252	0	Luminal	NCBP2-AS2
TMED2	0	0.371562834768326	0.949	0.848	0	Luminal	TMED2
MYH9	0	0.371301565065347	0.527	0.263	0	Luminal	MYH9
PRRC2C	0	0.371282519363965	0.784	0.576	0	Luminal	PRRC2C
SEMA5A	0	0.371183983387653	0.397	0.143	0	Luminal	SEMA5A
SOX4	0	0.369483235963122	0.887	0.73	0	Luminal	SOX4
LYPLA2	0	0.369000950193726	0.53	0.294	0	Luminal	LYPLA2
IVL	0	0.368478297613763	0.326	0.076	0	Luminal	IVL
CD2AP	0	0.367937783732043	0.556	0.293	0	Luminal	CD2AP
CHMP4B	0	0.366556762303547	0.844	0.649	0	Luminal	CHMP4B
ATP6V1C1	0	0.366432788429001	0.38	0.145	0	Luminal	ATP6V1C1
GPD1L	0	0.363768365259776	0.334	0.079	0	Luminal	GPD1L
DAZAP2	0	0.362538808276319	0.823	0.638	0	Luminal	DAZAP2
RAB11A	0	0.362507463290509	0.899	0.777	0	Luminal	RAB11A
TNFAIP2	0	0.360906798915232	0.719	0.485	0	Luminal	TNFAIP2
ATF7IP2	0	0.360445299952787	0.466	0.238	0	Luminal	ATF7IP2
ELOVL1	0	0.359859460263445	0.536	0.287	0	Luminal	ELOVL1
TRAM1	0	0.359638336843723	0.733	0.531	0	Luminal	TRAM1
MAN1A1	0	0.359424154377733	0.271	0.083	0	Luminal	MAN1A1
RERE	0	0.357069670515328	0.463	0.216	0	Luminal	RERE
ASCC2	0	0.356277857755358	0.446	0.24	0	Luminal	ASCC2
SCAF11	0	0.355955682194201	0.685	0.442	0	Luminal	SCAF11
PROM2	0	0.353968262984995	0.432	0.166	0	Luminal	PROM2
SNHG7	0	0.35374803210356	0.528	0.288	0	Luminal	SNHG7
SPSB3	0	0.353713400843687	0.501	0.262	0	Luminal	SPSB3
RER1	0	0.353096120392052	0.764	0.581	0	Luminal	RER1
TMEM45B	0	0.35306424167289	0.391	0.161	0	Luminal	TMEM45B
HMGB3	0	0.351718523398243	0.528	0.293	0	Luminal	HMGB3
ERBB2	0	0.351520701930837	0.485	0.234	0	Luminal	ERBB2
POLR2A	0	0.351278918877414	0.427	0.173	0	Luminal	POLR2A
FAM89B	0	0.350912014282262	0.433	0.177	0	Luminal	FAM89B
PGRMC1	0	0.35083986688474	0.687	0.46	0	Luminal	PGRMC1
CYSRT1	0	0.349701463365767	0.259	0.065	0	Luminal	CYSRT1
C1orf116	0	0.349020489777671	0.317	0.121	0	Luminal	C1orf116
GTF2I	0	0.348933011700072	0.75	0.552	0	Luminal	GTF2I
RP11-14N7.2	0	0.348241530443756	0.37	0.152	0	Luminal	RP11-14N7.2
GOLPH3	0	0.348135040367043	0.498	0.224	0	Luminal	GOLPH3
DDA1	0	0.347676726506402	0.56	0.298	0	Luminal	DDA1
PAQR7	0	0.346913414151733	0.328	0.143	0	Luminal	PAQR7
PTPRF	0	0.345934996904956	0.59	0.335	0	Luminal	PTPRF
HSBP1L1	0	0.345183270633964	0.531	0.313	0	Luminal	HSBP1L1
FLNB	0	0.344221155208531	0.433	0.177	0	Luminal	FLNB
CLTC	0	0.343629144707517	0.551	0.3	0	Luminal	CLTC
TRBC2	0	0.343270189646284	0.207	0.01	0	Luminal	TRBC2
METRNL	0	0.343118596100239	0.373	0.13	0	Luminal	METRNL
FCRLB	0	0.341332393764685	0.284	0.046	0	Luminal	FCRLB
WDR1	0	0.338206267179909	0.588	0.353	0	Luminal	WDR1
POGK	0	0.337812518860987	0.405	0.14	0	Luminal	POGK
MTCH1	0	0.336366909614193	0.68	0.439	0	Luminal	MTCH1
STK24	0	0.3362807113994	0.516	0.263	0	Luminal	STK24
SRRM2	0	0.335295839759168	0.722	0.502	0	Luminal	SRRM2
SCOC	0	0.335060044843915	0.597	0.336	0	Luminal	SCOC
EMC6	0	0.333597849419105	0.605	0.387	0	Luminal	EMC6
TMED4	0	0.332709582655389	0.672	0.445	0	Luminal	TMED4
PLOD2	0	0.332432352025222	0.275	0.081	0	Luminal	PLOD2
KB-1562D12.1	0	0.331618629549493	0.259	0.051	0	Luminal	KB-1562D12.1
PAWR	0	0.331255495844255	0.516	0.275	0	Luminal	PAWR
GLRX5	0	0.330607241136501	0.47	0.255	0	Luminal	GLRX5
ATP6AP1	0	0.330594701542342	0.601	0.361	0	Luminal	ATP6AP1
ZDHHC20	0	0.329900139807557	0.453	0.185	0	Luminal	ZDHHC20
DNM2	0	0.327753812553082	0.441	0.188	0	Luminal	DNM2
TMEM123	0	0.327000097307734	0.741	0.528	0	Luminal	TMEM123
TMEM259	0	0.326988833911701	0.435	0.182	0	Luminal	TMEM259
TBC1D1	0	0.326140259619183	0.388	0.173	0	Luminal	TBC1D1
REG4	0	0.325895810417075	0.17	0.039	0	Luminal	REG4
EPHX3	0	0.324562103140783	0.28	0.041	0	Luminal	EPHX3
MLEC	0	0.322911455666662	0.55	0.319	0	Luminal	MLEC
TWF1	0	0.322309465867018	0.584	0.337	0	Luminal	TWF1
SRM	0	0.321075416696962	0.527	0.3	0	Luminal	SRM
TCEA1	0	0.321049074313815	0.749	0.539	0	Luminal	TCEA1
CCNL2	0	0.320457731092797	0.454	0.243	0	Luminal	CCNL2
NCKAP1	0	0.319744965832331	0.526	0.266	0	Luminal	NCKAP1
PINK1	0	0.319430017038169	0.362	0.11	0	Luminal	PINK1
GGT6	0	0.319254826183685	0.424	0.166	0	Luminal	GGT6
THOC2	0	0.319148576045047	0.49	0.258	0	Luminal	THOC2
ALOX15B	0	0.318282551581333	0.17	0.002	0	Luminal	ALOX15B
ADAR	0	0.317958780001837	0.505	0.256	0	Luminal	ADAR
MOB1A	0	0.317724048572499	0.639	0.421	0	Luminal	MOB1A
FLYWCH2	0	0.317686643936886	0.475	0.231	0	Luminal	FLYWCH2
WDR45B	0	0.317025584206625	0.595	0.356	0	Luminal	WDR45B
SOCS2	0	0.31664858432535	0.305	0.094	0	Luminal	SOCS2
SH3YL11	0	0.316602669336673	0.77	0.542	0	Luminal	SH3YL1
RAD23B	0	0.316534826639543	0.531	0.296	0	Luminal	RAD23B
LMAN1	0	0.315780368905529	0.532	0.284	0	Luminal	LMAN1
RNF187	0	0.31547651376924	0.57	0.348	0	Luminal	RNF187
MTRNR2L8	0	0.315367633852017	0.327	0.14	0	Luminal	MTRNR2L8
ITGAE	0	0.315051079506516	0.497	0.285	0	Luminal	ITGAE
MTHFD2L	0	0.314540883290059	0.368	0.131	0	Luminal	MTHFD2L
RNF10	0	0.313499265212912	0.529	0.303	0	Luminal	RNF10
PRPF4B	0	0.312911264870125	0.466	0.227	0	Luminal	PRPF4B
BMP7	0	0.31258031370356	0.276	0.077	0	Luminal	BMP7
TM9SF3	0	0.312344626176352	0.521	0.278	0	Luminal	TM9SF3
PGRMC2	0	0.31230748537425	0.476	0.269	0	Luminal	PGRMC2
REEP3	0	0.311564675112388	0.502	0.271	0	Luminal	REEP3
PYM1	0	0.311168149801211	0.485	0.244	0	Luminal	PYM1
SERPINB6	0	0.311101359984747	0.549	0.323	0	Luminal	SERPINB6
P4HA1	0	0.310742881274919	0.419	0.216	0	Luminal	P4HA1
PLS3	0	0.310515956158572	0.422	0.172	0	Luminal	PLS3
NKTR	0	0.309950438258714	0.517	0.262	0	Luminal	NKTR
SNHG19	0	0.309109831857783	0.371	0.161	0	Luminal	SNHG19
HIST1H2BD	0	0.30900237296633	0.261	0.066	0	Luminal	HIST1H2BD
TMEM91	0	0.3087697179645	0.224	0.064	0	Luminal	TMEM91
PCAT6	0	0.307336659685935	0.269	0.071	0	Luminal	PCAT6
SIRT7	0	0.307332202623615	0.469	0.235	0	Luminal	SIRT7
HIST1H2AC	0	0.307258331845021	0.338	0.114	0	Luminal	HIST1H2AC
UQCC3	0	0.30693328106817	0.585	0.345	0	Luminal	UQCC3
ANKRD9	0	0.306711282546058	0.341	0.118	0	Luminal	ANKRD9
UBE2D1	0	0.306506347388978	0.518	0.294	0	Luminal	UBE2D1
PLA2G2F	0	0.305497390016508	0.495	0.243	0	Luminal	PLA2G2F
NRIP1	0	0.305449828659058	0.329	0.086	0	Luminal	NRIP1
GALE	0	0.305440053211772	0.523	0.274	0	Luminal	GALE
PYCR1	0	0.30523759329202	0.293	0.096	0	Luminal	PYCR1
MAN1C1	0	0.304367570170158	0.281	0.067	0	Luminal	MAN1C1
ACTR2	0	0.303833868208209	0.661	0.428	0	Luminal	ACTR2
YOD1	0	0.302203412350902	0.293	0.1	0	Luminal	YOD1
PPP2R1A	0	0.300616232368726	0.568	0.345	0	Luminal	PPP2R1A
GDPD3	0	0.300024713462906	0.216	0.03	0	Luminal	GDPD3
ACAA1	3.0215178236581e-307	0.315034138234828	0.589	0.377	6.49293965125888e-303	Luminal	ACAA1
ARF1	2.67158194731826e-306	0.355415334118032	0.784	0.632	5.74096244659222e-302	Luminal	ARF1
LGALS3BP	1.09190812099145e-304	0.468626710795934	0.831	0.672	2.34640136119853e-300	Luminal	LGALS3BP
PDCD5	2.62143012727595e-303	0.353450577453153	0.777	0.589	5.63319120050329e-299	Luminal	PDCD5
APH1A	9.51143464736567e-297	0.310507581158045	0.672	0.476	2.04391219137241e-292	Luminal	APH1A
NOC2L	5.54984332206674e-296	0.305414589056155	0.494	0.289	1.19260583147892e-291	Luminal	NOC2L
IDS	2.5793705617904e-294	0.309027297786808	0.476	0.275	5.54280940023139e-290	Luminal	IDS
NDUFV3	1.76802085127286e-293	0.337412758301276	0.548	0.339	3.79930000730024e-289	Luminal	NDUFV3
CTSL	5.29094802566796e-292	0.418418856504824	0.348	0.183	1.13697182123579e-287	Luminal	CTSL
CD46	2.54035223592031e-290	0.307686745564476	0.726	0.522	5.45896291976915e-286	Luminal	CD46
PDXK	2.46475462804586e-289	0.324427604968161	0.515	0.324	5.29651122020774e-285	Luminal	PDXK
HSD17B11	3.85797965167567e-289	0.503603398428843	0.626	0.434	8.29041247348586e-285	Luminal	HSD17B11
DYNC1I2	1.28636954958382e-287	0.321361057050779	0.688	0.474	2.76427952510066e-283	Luminal	DYNC1I2
IGFBP4	3.90487774449156e-282	0.451843633351856	0.631	0.46	8.39119178513792e-278	Luminal	IGFBP4
TCEAL8	2.28600454506866e-281	0.317379993613657	0.762	0.57	4.91239516689805e-277	Luminal	TCEAL8
PHF14	2.27283641984251e-280	0.347322777088973	0.599	0.389	4.88409818259957e-276	Luminal	PHF14
CRB3	1.33797065768756e-279	0.371491486318633	0.554	0.372	2.87516514630481e-275	Luminal	CRB3
SMIM14	2.86042086292861e-279	0.300068504334781	0.647	0.44	6.14675839234728e-275	Luminal	SMIM14
TMEM141	1.24402289434282e-278	0.438468080619572	0.646	0.462	2.67328079765329e-274	Luminal	TMEM141
STUB1	3.84571932174141e-278	0.311550454965376	0.709	0.539	8.26406625049012e-274	Luminal	STUB1
TAX1BP31	5.13879754454586e-277	0.372000126553591	0.661	0.499	1.10427620434746e-272	Luminal	TAX1BP3
LAMP1	2.70184488044735e-276	0.349772854081753	0.661	0.473	5.80599446359331e-272	Luminal	LAMP1
MRPS21	7.34685440060658e-276	0.305502409356126	0.899	0.746	1.57876554214635e-271	Luminal	MRPS21
NDUFV2	9.68190634769491e-273	0.385935974758776	0.838	0.7	2.08054485505616e-268	Luminal	NDUFV2
CSTF3	2.21300035623204e-267	0.312384654180287	0.376	0.204	4.75551646550704e-263	Luminal	CSTF3
ENO1	1.74967860723934e-264	0.433303070388627	0.925	0.809	3.75988435909662e-260	Luminal	ENO1
MFSD10	1.95432986869101e-264	0.302157164511632	0.577	0.375	4.19965945483012e-260	Luminal	MFSD10
TMBIM1	8.93408107909732e-264	0.41715083190993	0.575	0.397	1.91984468308722e-259	Luminal	TMBIM1
DHRS21	4.41088355111548e-263	0.438464744827462	0.909	0.778	9.47854766299205e-259	Luminal	DHRS2
RNF213	3.90162323668817e-261	0.30319381827204	0.571	0.362	8.3841981733192e-257	Luminal	RNF213
CDC42EP5	4.80268835456971e-260	0.471936364786097	0.594	0.45	1.03204970051348e-255	Luminal	CDC42EP5
CANX	9.5709331367125e-259	0.305421648574827	0.72	0.515	2.05669782174815e-254	Luminal	CANX
NQO11	6.34712351585934e-258	0.446364550057905	0.668	0.478	1.36393337232301e-253	Luminal	NQO1
TSPAN11	2.05123292276677e-257	0.525221667743935	0.537	0.359	4.40789442773351e-253	Luminal	TSPAN1
PLCG2	1.07331085258394e-255	1.05055891163991	0.451	0.272	2.30643769111763e-251	Luminal	PLCG2
HLA-DRA	9.32905860603543e-255	0.407500621930687	0.653	0.41	2.00472140385095e-250	Luminal	HLA-DRA
SRSF10	2.17023153387497e-254	0.327729582073873	0.639	0.438	4.66361054314392e-250	Luminal	SRSF10
ANKRD12	8.95366581551911e-250	0.312379359600557	0.555	0.366	1.9240532470969e-245	Luminal	ANKRD12
IRF2BP2	9.25461993283402e-244	0.349250676882465	0.564	0.391	1.9887252773667e-239	Luminal	IRF2BP2
PIM11	2.40030968573444e-243	0.630809663468007	0.569	0.423	5.15802548367474e-239	Luminal	PIM1
DDOST	1.25424386460903e-237	0.440482148334277	0.638	0.48	2.69524464065834e-233	Luminal	DDOST
BASP1	5.44115365985223e-237	0.424417776609808	0.399	0.255	1.16924950996564e-232	Luminal	BASP1
TIMM13	8.63205904450831e-236	0.345759641739366	0.875	0.768	1.85494316807439e-231	Luminal	TIMM13
MGP	4.36944698493124e-234	0.513483123098739	0.241	0.106	9.38950462591873e-230	Luminal	MGP
UBXN4	2.34736283061763e-233	0.388410502413963	0.787	0.631	5.04424798671423e-229	Luminal	UBXN4
PVRL4	5.21341144898686e-229	0.326058955414541	0.628	0.442	1.12030998627279e-224	Luminal	PVRL4
IGF2	3.17960358836277e-225	1.40763326920601	0.239	0.117	6.83265015103275e-221	Luminal	IGF2
N4BP2L2	1.52792905687256e-224	0.346245801894996	0.764	0.578	3.28336675031344e-220	Luminal	N4BP2L2
STRA13	2.10900557597983e-220	0.357901377361367	0.725	0.553	4.53204208222306e-216	Luminal	STRA13
LUC7L3	7.77576331605793e-219	0.325410978838425	0.667	0.477	1.67093377898769e-214	Luminal	LUC7L3
C16orf13	2.60272389226606e-218	0.384113395968583	0.711	0.543	5.59299337209054e-214	Luminal	C16orf13
TAX1BP1	1.89506558994485e-216	0.346148243628917	0.827	0.661	4.0723064462325e-212	Luminal	TAX1BP1
AZIN1	6.87986823254913e-216	0.30517850319986	0.489	0.323	1.47841488449248e-211	Luminal	AZIN1
BTF3L4	1.6891571222917e-215	0.311240481529917	0.757	0.593	3.62982974009263e-211	Luminal	BTF3L4
IDH2	9.52654699805934e-210	0.307892585124118	0.57	0.406	2.04715968441297e-205	Luminal	IDH2
ABHD11	1.83296914563205e-209	0.350233612333044	0.491	0.326	3.93886739704872e-205	Luminal	ABHD11
APOL2	9.02742171520147e-207	0.384832176875371	0.383	0.231	1.93990265237964e-202	Luminal	APOL2
PET100	4.01364656883058e-206	0.341986593955803	0.834	0.687	8.62492511176004e-202	Luminal	PET100
CNPY2	4.8228844029775e-199	0.319595894762565	0.771	0.608	1.03638962935583e-194	Luminal	CNPY2
PA2G4	1.33414400338149e-196	0.41655313137042	0.739	0.604	2.86694204886648e-192	Luminal	PA2G4
KRT15	3.01360811003838e-184	0.354084718596447	0.335	0.192	6.47594246766147e-180	Luminal	KRT15
FBLN1	3.06611910435656e-184	0.536964030877174	0.739	0.572	6.5887833433518e-180	Luminal	FBLN1
C15orf48	7.59598275391743e-177	0.39542122476888	0.243	0.12	1.63230073398932e-172	Luminal	C15orf48
ATP1B1	4.60573431465014e-175	0.48380541479914	0.662	0.509	9.89726246875168e-171	Luminal	ATP1B1
C11orf96	6.86281295427322e-173	0.390960998874744	0.268	0.147	1.47474987574377e-168	Luminal	C11orf96
CLCA4	3.46604884930805e-167	0.306506037338914	0.266	0.15	7.44819237227808e-163	Luminal	CLCA4
STEAP2	7.08914098458077e-156	0.391078441825296	0.302	0.193	1.52338550617656e-151	Luminal	STEAP2
AREG	1.86818918555874e-131	0.52188604740112	0.434	0.299	4.01455174084719e-127	Luminal	AREG
LGALS1	1.58477212376654e-130	0.361144622243114	0.626	0.468	3.40551681676192e-126	Luminal	LGALS1
S100A8	0	5.107166615963	0.979	0.088	0	Basal-squamous	S100A8
IGKC	0	4.46616485547348	0.752	0.224	0	Basal-squamous	IGKC
S100A7	0	4.31869514410211	0.683	0.013	0	Basal-squamous	S100A7
IGLC2	0	4.14287016089812	0.385	0.103	0	Basal-squamous	IGLC2
DMKN	0	3.89236949396045	0.988	0.525	0	Basal-squamous	DMKN
MT1X	0	3.78216364384483	0.971	0.339	0	Basal-squamous	MT1X
S100A9	0	3.63215595744925	0.992	0.383	0	Basal-squamous	S100A9
C1orf56	0	3.63104562244752	0.949	0.323	0	Basal-squamous	C1orf56
CDC42SE1	0	3.45551774815951	0.973	0.456	0	Basal-squamous	CDC42SE1
RAB21	0	3.38825426107017	0.977	0.311	0	Basal-squamous	RAB21
HNRNPH1	0	3.3398354394899	0.986	0.561	0	Basal-squamous	HNRNPH1
TMEM19	0	3.25374535881391	0.957	0.23	0	Basal-squamous	TMEM19
CTNNB1	0	3.19945374074396	0.969	0.463	0	Basal-squamous	CTNNB1
MDM2	0	3.18780258999398	0.978	0.342	0	Basal-squamous	MDM2
EIF5A	0	2.71691998924166	0.965	0.559	0	Basal-squamous	EIF5A
DEFB1	0	2.59009633128637	0.911	0.214	0	Basal-squamous	DEFB1
IGHG1	0	2.54848420283271	0.296	0.036	0	Basal-squamous	IGHG1
S100A2	0	2.52216917101957	0.993	0.846	0	Basal-squamous	S100A2
TRA2A	0	2.51734739589425	0.928	0.456	0	Basal-squamous	TRA2A
AMFR	0	2.49082786157159	0.838	0.145	0	Basal-squamous	AMFR
RIN2	0	2.4665292078148	0.864	0.225	0	Basal-squamous	RIN2
S100A14	0	2.45625680282495	0.978	0.427	0	Basal-squamous	S100A14
IGHG3	0	2.44378101826822	0.23	0.075	0	Basal-squamous	IGHG3
IGHG4	0	2.3403324534363	0.299	0.114	0	Basal-squamous	IGHG4
CDC42	0	2.2821704219807	0.986	0.854	0	Basal-squamous	CDC42
KRT6A	0	2.25794001178415	0.677	0.021	0	Basal-squamous	KRT6A
NUP107	0	2.19784610653268	0.793	0.129	0	Basal-squamous	NUP107
PPP3CA	0	2.12638412392538	0.795	0.265	0	Basal-squamous	PPP3CA
PPP1CB	0	2.11724232024341	0.95	0.61	0	Basal-squamous	PPP1CB
ADAM17	0	2.04770399718303	0.76	0.213	0	Basal-squamous	ADAM17
SET	0	1.9985707732738	0.931	0.671	0	Basal-squamous	SET
CDK4	0	1.98915134240346	0.876	0.539	0	Basal-squamous	CDK4
CALR	0	1.98837749713982	0.966	0.749	0	Basal-squamous	CALR
SRSF6	0	1.94871196643521	0.846	0.409	0	Basal-squamous	SRSF6
NUCKS1	0	1.94271320553583	0.939	0.702	0	Basal-squamous	NUCKS1
SLC35E3	0	1.93206122237197	0.732	0.168	0	Basal-squamous	SLC35E3
YWHAE	0	1.80990127891742	0.964	0.806	0	Basal-squamous	YWHAE
MDM4	0	1.79012632382328	0.743	0.28	0	Basal-squamous	MDM4
FOS1	0	1.77580523624336	0.995	0.851	0	Basal-squamous	FOS
FXYD5	0	1.71258130318049	0.823	0.449	0	Basal-squamous	FXYD5
SPRR1B	0	1.67286706529084	0.386	0.032	0	Basal-squamous	SPRR1B
PTPRS	0	1.65248696749064	0.718	0.269	0	Basal-squamous	PTPRS
LY6D	0	1.63416924711515	0.968	0.51	0	Basal-squamous	LY6D
CCT2	0	1.6159882635424	0.812	0.507	0	Basal-squamous	CCT2
S100A16	0	1.59620452844028	0.946	0.628	0	Basal-squamous	S100A16
AC018816.3	0	1.58728041194499	0.568	0.043	0	Basal-squamous	AC018816.3
ZFC3H1	0	1.55470190641422	0.635	0.184	0	Basal-squamous	ZFC3H1
IAH1	0	1.54306758641721	0.702	0.383	0	Basal-squamous	IAH1
B4GALT1	0	1.51370549856708	0.703	0.274	0	Basal-squamous	B4GALT1
WTAP	0	1.5088557046536	0.773	0.485	0	Basal-squamous	WTAP
CRABP2	0	1.49567350555667	0.939	0.513	0	Basal-squamous	CRABP2
TSPAN31	0	1.49149207212338	0.669	0.286	0	Basal-squamous	TSPAN31
CTAG2	0	1.48344436663132	0.524	0	0	Basal-squamous	CTAG2
DSP	0	1.48185850389864	0.642	0.253	0	Basal-squamous	DSP
FRS2	0	1.48075070757569	0.565	0.088	0	Basal-squamous	FRS2
LYNX1	0	1.47177014703939	0.408	0.016	0	Basal-squamous	LYNX1
APOE	0	1.45902108350799	0.458	0.113	0	Basal-squamous	APOE
KDELR2	0	1.45782421660659	0.889	0.695	0	Basal-squamous	KDELR2
CXCL17	0	1.45259911860081	0.718	0.248	0	Basal-squamous	CXCL17
CTC-425F1.4	0	1.42694243774847	0.483	0.02	0	Basal-squamous	CTC-425F1.4
CAPZA1	0	1.42200070061102	0.766	0.496	0	Basal-squamous	CAPZA1
TYMP	0	1.41724425173711	0.685	0.338	0	Basal-squamous	TYMP
GDI2	0	1.38667595461001	0.828	0.631	0	Basal-squamous	GDI2
METTL1	0	1.38350843738715	0.533	0.102	0	Basal-squamous	METTL1
SERPINB3	0	1.37637818555709	0.459	0.032	0	Basal-squamous	SERPINB3
OS9	0	1.37172925673443	0.72	0.441	0	Basal-squamous	OS9
LGALS7	0	1.36592565916989	0.425	0	0	Basal-squamous	LGALS7
KRT5	0	1.35878257957528	0.589	0.184	0	Basal-squamous	KRT5
CRIP1	0	1.35254367353912	0.486	0.038	0	Basal-squamous	CRIP1
C19orf33	0	1.34498827886105	0.917	0.661	0	Basal-squamous	C19orf33
TMEM159	0	1.33610479242113	0.658	0.362	0	Basal-squamous	TMEM159
IRX3	0	1.32976477006959	0.512	0.072	0	Basal-squamous	IRX3
KRT13	0	1.32269212897245	0.986	0.608	0	Basal-squamous	KRT13
THAP2	0	1.31490440572651	0.544	0.157	0	Basal-squamous	THAP2
AP1G1	0	1.31413356710671	0.515	0.138	0	Basal-squamous	AP1G1
SCCPDH	0	1.31206554705616	0.9	0.744	0	Basal-squamous	SCCPDH
CLCA2	0	1.3085677488327	0.56	0.136	0	Basal-squamous	CLCA2
EPPK1	0	1.30497389377478	0.52	0.136	0	Basal-squamous	EPPK1
SON	0	1.30250516509865	0.888	0.761	0	Basal-squamous	SON
SDC4	0	1.29449177374877	0.828	0.543	0	Basal-squamous	SDC4
GMNN	0	1.28416844894629	0.65	0.326	0	Basal-squamous	GMNN
MT2A	0	1.26945567252369	0.649	0.346	0	Basal-squamous	MT2A
APOC1	0	1.25660818951421	0.587	0.275	0	Basal-squamous	APOC1
CRNDE	0	1.24206034037508	0.586	0.26	0	Basal-squamous	CRNDE
SERPINB4	0	1.23923427574942	0.389	0.011	0	Basal-squamous	SERPINB4
MUC1	0	1.23244072280684	0.588	0.212	0	Basal-squamous	MUC1
LGALS11	0	1.22833002755993	0.841	0.463	0	Basal-squamous	LGALS1
GOLIM4	0	1.19909713001554	0.505	0.174	0	Basal-squamous	GOLIM4
TMEM50B	0	1.17719570355233	0.719	0.543	0	Basal-squamous	TMEM50B
NCL	0	1.17351331522011	0.784	0.666	0	Basal-squamous	NCL
ADNP	0	1.17230390072859	0.541	0.245	0	Basal-squamous	ADNP
SEC22B	0	1.1582858282361	0.62	0.339	0	Basal-squamous	SEC22B
TFAP2C	0	1.15740964999041	0.456	0.102	0	Basal-squamous	TFAP2C
MT-ND6	0	1.14595707927394	0.595	0.366	0	Basal-squamous	MT-ND6
LGALS7B	0	1.1349913057945	0.265	0.001	0	Basal-squamous	LGALS7B
HMGCS1	0	1.13486993745316	0.643	0.329	0	Basal-squamous	HMGCS1
SAR1A	0	1.13280844671027	0.638	0.429	0	Basal-squamous	SAR1A
IRF2BPL	0	1.12302449259807	0.565	0.328	0	Basal-squamous	IRF2BPL
RPA3	0	1.10434476203275	0.693	0.492	0	Basal-squamous	RPA3
SPTSSA	0	1.10377706423375	0.692	0.523	0	Basal-squamous	SPTSSA
CD36	0	1.09650663786487	0.352	0.011	0	Basal-squamous	CD36
KRT14	0	1.09569870733058	0.264	0.038	0	Basal-squamous	KRT14
TSFM	0	1.08372195709871	0.498	0.235	0	Basal-squamous	TSFM
SDF2L1	0	1.08371759180811	0.666	0.462	0	Basal-squamous	SDF2L1
EIF2S3	0	1.08355675206738	0.681	0.532	0	Basal-squamous	EIF2S3
PER2	0	1.07720792547776	0.394	0.067	0	Basal-squamous	PER2
CDC42SE2	0	1.06405690024067	0.523	0.279	0	Basal-squamous	CDC42SE2
INSR	0	1.06333331846138	0.474	0.217	0	Basal-squamous	INSR
SBSN	0	1.05553008169969	0.235	0.023	0	Basal-squamous	SBSN
UPF2	0	1.04541013877538	0.566	0.337	0	Basal-squamous	UPF2
PHKG1	0	1.04380861959826	0.421	0.117	0	Basal-squamous	PHKG1
RSRC1	0	1.03683713107575	0.492	0.241	0	Basal-squamous	RSRC1
TSPYL1	0	1.03583044880672	0.606	0.38	0	Basal-squamous	TSPYL1
SLC39A4	0	1.03006507020799	0.588	0.399	0	Basal-squamous	SLC39A4
RNF2	0	1.02186234473439	0.456	0.202	0	Basal-squamous	RNF2
TNRC6B	0	1.01965303787677	0.566	0.381	0	Basal-squamous	TNRC6B
HSPA1A	0	1.01445122497301	0.842	0.438	0	Basal-squamous	HSPA1A
CTSC	0	1.01059466987069	0.61	0.433	0	Basal-squamous	CTSC
YEATS4	0	1.01032426270124	0.473	0.236	0	Basal-squamous	YEATS4
YBEY	0	1.00386112971116	0.534	0.32	0	Basal-squamous	YBEY
NFIA	0	0.987025363296997	0.496	0.288	0	Basal-squamous	NFIA
SRPRB	0	0.982318044519936	0.443	0.208	0	Basal-squamous	SRPRB
RP11-538P18.2	0	0.978774256889447	0.354	0.056	0	Basal-squamous	RP11-538P18.2
TNNT3	0	0.97094146768526	0.488	0.186	0	Basal-squamous	TNNT3
WNT5A	0	0.96907258016492	0.369	0.096	0	Basal-squamous	WNT5A
S100A101	0	0.966807240453443	0.916	0.71	0	Basal-squamous	S100A10
SQLE	0	0.964123311282892	0.577	0.344	0	Basal-squamous	SQLE
ARF6	0	0.961371773518608	0.832	0.724	0	Basal-squamous	ARF6
TMEM45A	0	0.959765065686576	0.382	0.16	0	Basal-squamous	TMEM45A
KCNQ1OT1	0	0.952303377972645	0.515	0.301	0	Basal-squamous	KCNQ1OT1
RHOV	0	0.949244218430494	0.682	0.436	0	Basal-squamous	RHOV
MYC	0	0.942883588497525	0.574	0.316	0	Basal-squamous	MYC
CREG1	0	0.935515103818344	0.579	0.453	0	Basal-squamous	CREG1
SYT8	0	0.927508541614825	0.863	0.634	0	Basal-squamous	SYT8
AREG1	0	0.923606060357385	0.675	0.285	0	Basal-squamous	AREG
RIT1	0	0.911852072309384	0.448	0.254	0	Basal-squamous	RIT1
CSAG1	0	0.910837513335549	0.329	0	0	Basal-squamous	CSAG1
RQCD1	0	0.902700506447808	0.402	0.172	0	Basal-squamous	RQCD1
TCN1	0	0.896654554851701	0.406	0.062	0	Basal-squamous	TCN1
IQGAP3	0	0.896317564981282	0.277	0.014	0	Basal-squamous	IQGAP3
KRTDAP	0	0.887844635374019	0.166	0.004	0	Basal-squamous	KRTDAP
ITGB6	0	0.883254739002404	0.455	0.285	0	Basal-squamous	ITGB6
ANP32E	0	0.875463988182637	0.384	0.203	0	Basal-squamous	ANP32E
TSPAN81	0	0.87126599344703	0.488	0.263	0	Basal-squamous	TSPAN8
LINC00152	0	0.87082150575551	0.37	0.101	0	Basal-squamous	LINC00152
WDR43	0	0.862558108832355	0.426	0.239	0	Basal-squamous	WDR43
HNRNPL	0	0.859963089087242	0.412	0.221	0	Basal-squamous	HNRNPL
GS1-600G8.5	0	0.8537268505045	0.263	0.002	0	Basal-squamous	GS1-600G8.5
NSUN6	0	0.850975974098625	0.466	0.289	0	Basal-squamous	NSUN6
TNNI2	0	0.829458454405883	0.41	0.201	0	Basal-squamous	TNNI2
KIAA1217	0	0.824472446571553	0.371	0.177	0	Basal-squamous	KIAA1217
TM4SF1	0	0.811682238536391	0.56	0.299	0	Basal-squamous	TM4SF1
EGR11	0	0.810622709744115	0.809	0.579	0	Basal-squamous	EGR1
MSMO1	0	0.797021376081642	0.574	0.389	0	Basal-squamous	MSMO1
RP11-498M15.1	0	0.792608020581328	0.232	0.001	0	Basal-squamous	RP11-498M15.1
ASPG	0	0.784879145454329	0.281	0.034	0	Basal-squamous	ASPG
SLPI	0	0.768783448100423	0.863	0.661	0	Basal-squamous	SLPI
AC098973.2	0	0.767215126176812	0.402	0.119	0	Basal-squamous	AC098973.2
EIF5AL1	0	0.751699478839037	0.288	0.076	0	Basal-squamous	EIF5AL1
FAM76A	0	0.749126427158678	0.302	0.098	0	Basal-squamous	FAM76A
METTL21B	0	0.747674911034686	0.292	0.059	0	Basal-squamous	METTL21B
IGF21	0	0.737437524741305	0.545	0.089	0	Basal-squamous	IGF2
CAPG1	0	0.73672315896235	0.701	0.595	0	Basal-squamous	CAPG
MARCH9	0	0.726624433287728	0.296	0.087	0	Basal-squamous	MARCH9
WFDC2	0	0.723607347403978	0.755	0.589	0	Basal-squamous	WFDC2
ZC3H4	0	0.709401525162946	0.265	0.068	0	Basal-squamous	ZC3H4
LYSMD1	0	0.706111109146985	0.254	0.03	0	Basal-squamous	LYSMD1
MMP12	0	0.700600580967863	0.187	0.005	0	Basal-squamous	MMP12
MIR4435-2HG	0	0.696135075704306	0.304	0.113	0	Basal-squamous	MIR4435-2HG
UBE2C	0	0.694892406111485	0.316	0.112	0	Basal-squamous	UBE2C
SCD	0	0.674913165656038	0.45	0.239	0	Basal-squamous	SCD
FLCN	0	0.672305829152518	0.267	0.091	0	Basal-squamous	FLCN
VCX3A	0	0.671323784238535	0.198	0	0	Basal-squamous	VCX3A
CYP27B1	0	0.669108978564662	0.244	0.02	0	Basal-squamous	CYP27B1
DUOX2	0	0.641646568927459	0.244	0.045	0	Basal-squamous	DUOX2
VCX	0	0.64010602559104	0.195	0.007	0	Basal-squamous	VCX
CENPF	0	0.634427261985013	0.198	0.051	0	Basal-squamous	CENPF
CTD-2314B22.1	0	0.633758401195931	0.237	0.047	0	Basal-squamous	CTD-2314B22.1
KIAA0101	0	0.631329466309319	0.391	0.17	0	Basal-squamous	KIAA0101
COX7B2	0	0.627694832078979	0.213	0	0	Basal-squamous	COX7B2
MYEOV	0	0.611066092900982	0.238	0.061	0	Basal-squamous	MYEOV
MTA2	0	0.605302030422602	0.242	0.077	0	Basal-squamous	MTA2
DSC2	0	0.592431099996538	0.215	0.026	0	Basal-squamous	DSC2
CCND11	0	0.58645336291849	0.872	0.693	0	Basal-squamous	CCND1
CPNE8	0	0.567755394934536	0.199	0.017	0	Basal-squamous	CPNE8
VCX3B	0	0.547932929164317	0.161	0.001	0	Basal-squamous	VCX3B
KCNK7	0	0.547144627803197	0.196	0.019	0	Basal-squamous	KCNK7
TCHH	0	0.545877557192649	0.177	0.001	0	Basal-squamous	TCHH
CPM	0	0.533920712085356	0.197	0.031	0	Basal-squamous	CPM
RP11-611O2.1	0	0.531948981050484	0.178	0.008	0	Basal-squamous	RP11-611O2.1
HSPA1B1	0	0.526137815195249	0.853	0.712	0	Basal-squamous	HSPA1B
ZFAND2A1	0	0.520706839501202	0.601	0.372	0	Basal-squamous	ZFAND2A
CASC8	0	0.493581137832849	0.186	0.037	0	Basal-squamous	CASC8
FAM126A	0	0.48248578374485	0.183	0.029	0	Basal-squamous	FAM126A
DSG3	0	0.481992070273647	0.165	0.006	0	Basal-squamous	DSG3
CTD-2021H9.3	0	0.478166102724962	0.17	0.018	0	Basal-squamous	CTD-2021H9.3
TTN-AS1	0	0.469744713574986	0.179	0.043	0	Basal-squamous	TTN-AS1
LKAAEAR1	0	0.4573987160292	0.151	0.002	0	Basal-squamous	LKAAEAR1
KRT4	0	0.445026085110329	0.141	0.004	0	Basal-squamous	KRT4
SYCE1	0	0.433347115765311	0.143	0	0	Basal-squamous	SYCE1
CALML3	0	0.431367522378128	0.145	0.029	0	Basal-squamous	CALML3
RP11-362F19.1	0	0.426120728947344	0.145	0.002	0	Basal-squamous	RP11-362F19.1
RP1-232P20.1	0	0.405087538277251	0.143	0.013	0	Basal-squamous	RP1-232P20.1
RP11-510J16.5	0	0.404141302310708	0.155	0.031	0	Basal-squamous	RP11-510J16.5
WI2-85898F10.1	0	0.396254725203208	0.137	0.015	0	Basal-squamous	WI2-85898F10.1
RP11-439E19.7	0	0.382827959919248	0.129	0.009	0	Basal-squamous	RP11-439E19.7
AHNAK2	0	0.36411861349416	0.123	0.007	0	Basal-squamous	AHNAK2
C14orf37	0	0.361998371894292	0.132	0.02	0	Basal-squamous	C14orf37
RP11-20D14.6	0	0.343886813246515	0.113	0	0	Basal-squamous	RP11-20D14.6
BEST3	0	0.343106065757904	0.119	0	0	Basal-squamous	BEST3
MAGEA3	0	0.333154469885182	0.124	0.01	0	Basal-squamous	MAGEA3
RP11-637A17.2	0	0.317064813849821	0.116	0.016	0	Basal-squamous	RP11-637A17.2
RP11-107M16.2	0	0.311776809863656	0.108	0.008	0	Basal-squamous	RP11-107M16.2
ZNF117	1.80443203756567e-304	0.693867145628754	0.313	0.138	3.87754400552486e-300	Basal-squamous	ZNF117
RRP15	5.89716245117085e-299	0.755796949488985	0.347	0.173	1.2672412391321e-294	Basal-squamous	RRP15
IGLC3	2.49158638688213e-297	2.96282938937997	0.159	0.038	5.35416998677101e-293	Basal-squamous	IGLC3
C6orf62	2.46331595063557e-291	0.857148614476707	0.537	0.419	5.29341964632079e-287	Basal-squamous	C6orf62
TSTA3	9.80103565218897e-287	0.830310220957567	0.455	0.305	2.10614455129889e-282	Basal-squamous	TSTA3
BCL10	3.17094324580712e-285	0.825505069579951	0.467	0.309	6.81403994091492e-281	Basal-squamous	BCL10
DNAJC3	1.6373105786892e-272	0.833775338010683	0.497	0.365	3.51841670254522e-268	Basal-squamous	DNAJC3
STK17B	2.22034748955331e-269	0.703595622886239	0.321	0.155	4.77130472030112e-265	Basal-squamous	STK17B
RREB1	1.24200797667909e-267	0.646450722307583	0.277	0.119	2.6689509410857e-263	Basal-squamous	RREB1
PRDM1	1.18272825408784e-262	0.69409062772675	0.292	0.13	2.54156474520936e-258	Basal-squamous	PRDM1
ARL4A	1.73352195528536e-259	0.763974559219099	0.47	0.316	3.7251653297127e-255	Basal-squamous	ARL4A
SERINC5	1.02342695868065e-258	0.81243264382316	0.521	0.408	2.19924219150885e-254	Basal-squamous	SERINC5
SERPINB13	8.03747650872996e-257	0.358531945179482	0.133	0.03	1.72717332696098e-252	Basal-squamous	SERPINB13
C2orf68	9.53129659103614e-254	0.723341202093862	0.328	0.169	2.04818032444776e-249	Basal-squamous	C2orf68
RAB38	4.10476173141338e-252	0.791292926782595	0.458	0.324	8.82072248463422e-248	Basal-squamous	RAB38
SETD5	4.90959269602687e-248	0.806717381177659	0.444	0.306	1.05502237444921e-243	Basal-squamous	SETD5
MAFB	9.54227983820158e-248	0.572633177979205	0.278	0.121	2.05054051443114e-243	Basal-squamous	MAFB
GCHFR	1.05716274653984e-247	0.751232636258569	0.391	0.236	2.27173702603947e-243	Basal-squamous	GCHFR
TMEM144	1.62455702404441e-240	0.546513055653941	0.219	0.082	3.49101058896903e-236	Basal-squamous	TMEM144
LINC01133	4.3818468059909e-236	0.434655531734535	0.167	0.05	9.41615060139384e-232	Basal-squamous	LINC01133
PPP1R16A	2.33862599551491e-235	0.599017004673558	0.277	0.127	5.025473401762e-231	Basal-squamous	PPP1R16A
CRACR2B	3.25736688906072e-235	0.754325298285395	0.423	0.281	6.99975570790257e-231	Basal-squamous	CRACR2B
CDKN2A	1.05888974771643e-230	0.585537245207005	0.45	0.269	2.27544817886784e-226	Basal-squamous	CDKN2A
RP3-512B11.3	4.19214878038637e-225	0.402533681287961	0.158	0.047	9.00850851417227e-221	Basal-squamous	RP3-512B11.3
NUSAP1	7.65849444588023e-222	0.508953620101909	0.191	0.066	1.6457338714752e-217	Basal-squamous	NUSAP1
LAMB2	5.94901971669515e-220	0.384534091996284	0.152	0.044	1.27838484692062e-215	Basal-squamous	LAMB2
SUMF2	1.33763009493698e-217	0.775830894239736	0.484	0.382	2.87443331101008e-213	Basal-squamous	SUMF2
BCL11A	3.25691076684707e-217	0.398819300558668	0.169	0.054	6.99877554687768e-213	Basal-squamous	BCL11A
RP11-347P5.1	9.87284883278909e-217	0.475521653500292	0.192	0.069	2.12157648567805e-212	Basal-squamous	RP11-347P5.1
PTTG1	1.13332419714899e-215	0.618855769812846	0.294	0.141	2.43540036725347e-211	Basal-squamous	PTTG1
ZNF462	5.12442321982926e-214	0.480095384408139	0.184	0.065	1.10118730570911e-209	Basal-squamous	ZNF462
CAV2	2.9158442596275e-209	0.678087192577263	0.358	0.215	6.26585772951353e-205	Basal-squamous	CAV2
SERTAD4	1.37791743324232e-204	0.410980437147146	0.159	0.051	2.96100677229443e-200	Basal-squamous	SERTAD4
KRT16	1.90211776087109e-203	1.09066954817564	0.368	0.216	4.08746085633589e-199	Basal-squamous	KRT16
LRRC75A	1.56925404700467e-202	0.552586743141672	0.229	0.099	3.37217002160833e-198	Basal-squamous	LRRC75A
SNAI2	1.96529893310114e-202	0.614943749549369	0.447	0.297	4.22323087734105e-198	Basal-squamous	SNAI2
NUP155	1.22568815892292e-201	0.46905717921587	0.177	0.063	2.63388128470945e-197	Basal-squamous	NUP155
ALDH3B2	1.30311814200972e-200	0.479354648929945	0.208	0.083	2.80027057536469e-196	Basal-squamous	ALDH3B2
CD44	2.17384622240544e-199	0.69537280204628	0.457	0.336	4.67137814732704e-195	Basal-squamous	CD44
TLK1	4.68609312979779e-198	0.671086871547491	0.329	0.192	1.00699455266225e-193	Basal-squamous	TLK1
PMEPA1	5.38787760100713e-198	0.452061545138508	0.208	0.083	1.15780101768042e-193	Basal-squamous	PMEPA1
PYGL	3.00182523662622e-195	0.650011715783711	0.336	0.199	6.45062225098608e-191	Basal-squamous	PYGL
BROX	7.09561900121219e-193	0.717655938608588	0.41	0.291	1.52477756717049e-188	Basal-squamous	BROX
CRELD2	8.43907615658059e-193	0.732907256689889	0.408	0.294	1.8134730752876e-188	Basal-squamous	CRELD2
PDZK1IP1	8.48769780248519e-193	0.509568341045101	0.266	0.127	1.82392138077604e-188	Basal-squamous	PDZK1IP1
KCNK6	1.15961857211222e-192	0.554113631849895	0.26	0.126	2.49190434961194e-188	Basal-squamous	KCNK6
SAMD12	5.5285962543645e-184	0.599476530884691	0.25	0.123	1.18804004910039e-179	Basal-squamous	SAMD12
DHCR24	1.21855365446583e-178	0.551157177225475	0.263	0.134	2.61854994808163e-174	Basal-squamous	DHCR24
GIGYF1	1.85512840652777e-178	0.500228560485693	0.203	0.086	3.98648543278753e-174	Basal-squamous	GIGYF1
CLU1	2.229575487657e-176	0.355913454053586	0.782	0.665	4.79113476542613e-172	Basal-squamous	CLU
RRM2	1.42509808357506e-173	0.390660301400996	0.157	0.054	3.06239327179445e-169	Basal-squamous	RRM2
ZG16B	4.57307297279026e-164	0.603665303755395	0.385	0.264	9.827076511229e-160	Basal-squamous	ZG16B
RBBP5	1.28765833181912e-161	0.489710885723186	0.215	0.101	2.76704898924611e-157	Basal-squamous	RBBP5
PARD6B	6.1205292361437e-160	0.59108359128651	0.295	0.173	1.31524052755492e-155	Basal-squamous	PARD6B
NUDT1	7.74375402214266e-160	0.60941911746478	0.319	0.195	1.66405530181824e-155	Basal-squamous	NUDT1
CCDC58	1.06526673648157e-159	0.646440687142013	0.32	0.203	2.28915169002525e-155	Basal-squamous	CCDC58
RP11-96D1.11	1.54495152586065e-155	0.432028304016046	0.183	0.078	3.31994633392195e-151	Basal-squamous	RP11-96D1.11
LDLR	4.78024390387998e-155	0.549088718752094	0.361	0.231	1.02722661250477e-150	Basal-squamous	LDLR
AC004556.1	3.4294407029763e-153	0.427167931163755	0.183	0.078	7.36952512662577e-149	Basal-squamous	AC004556.1
LRRC16A	5.075126576092e-153	0.49682269659499	0.215	0.103	1.09059394993641e-148	Basal-squamous	LRRC16A
PDS5B	6.1771558608939e-153	0.504321935613628	0.216	0.105	1.32740902294749e-148	Basal-squamous	PDS5B
ULBP2	7.64514991142709e-151	0.404420776005991	0.175	0.073	1.64286626446657e-146	Basal-squamous	ULBP2
FAM83A	3.58535825007313e-150	0.559118810843383	0.288	0.171	7.70457634358216e-146	Basal-squamous	FAM83A
EFNA5	5.1473683838756e-150	0.560286870977686	0.267	0.151	1.10611799201103e-145	Basal-squamous	EFNA5
FRMD4B	5.26194159841138e-149	0.46001638027869	0.204	0.095	1.13073863008262e-144	Basal-squamous	FRMD4B
GGH	7.1528231916709e-148	0.524281251472849	0.246	0.129	1.53707017565816e-143	Basal-squamous	GGH
LINC00467	2.64902196473249e-139	0.646610633645345	0.345	0.242	5.69248330001365e-135	Basal-squamous	LINC00467
JAG1	4.71553457537348e-139	0.580542706738158	0.29	0.18	1.01332122490201e-134	Basal-squamous	JAG1
ELOVL5	2.35575547004712e-135	0.547051399505055	0.271	0.161	5.06228292958427e-131	Basal-squamous	ELOVL5
LETM1	3.28174145629348e-134	0.556405459026806	0.28	0.172	7.05213421542906e-130	Basal-squamous	LETM1
TPP2	1.21382945549337e-133	0.471101874191955	0.203	0.101	2.6083981169097e-129	Basal-squamous	TPP2
NUDT8	3.38534297270677e-130	0.553904350991262	0.298	0.19	7.27476351404959e-126	Basal-squamous	NUDT8
UPK3BL1	1.20341121677432e-121	0.468151244226047	0.254	0.146	2.58601036372635e-117	Basal-squamous	UPK3BL
NDUFA3	1.72213683197219e-80	0.398727441280288	0.693	0.804	3.70069983822504e-76	Basal-squamous	NDUFA3
EIF6	1.36745028714497e-72	0.379325898474923	0.692	0.802	2.93851392204583e-68	Basal-squamous	EIF6
SELK	1.58993860989959e-56	0.339661138322885	0.659	0.773	3.41661907881324e-52	Basal-squamous	SELK
GTF2H5	8.48005237506346e-51	0.390221640551162	0.618	0.737	1.82227845487739e-46	Basal-squamous	GTF2H5
SCP2	3.99817124754231e-46	0.336595669589685	0.654	0.784	8.59167019384367e-42	Basal-squamous	SCP2
RBM8A	3.69016252949577e-45	0.308359043535793	0.695	0.838	7.92979025963347e-41	Basal-squamous	RBM8A
TMEM50A	4.76062180611437e-45	0.38422983284062	0.603	0.715	1.02301001991592e-40	Basal-squamous	TMEM50A
UXT	4.39204622089202e-43	0.307662769924695	0.665	0.803	9.43806812407487e-39	Basal-squamous	UXT
ARPC1B	1.60188386443276e-37	0.311554691183263	0.61	0.722	3.44228823627957e-33	Basal-squamous	ARPC1B
LINC00998	7.27993895386949e-36	0.37197110596254	0.585	0.703	1.56438608179701e-31	Basal-squamous	LINC00998
CXADR	4.3792382629425e-32	0.31304642206296	0.638	0.762	9.41054510323713e-28	Basal-squamous	CXADR
PFDN4	1.34437712572553e-31	0.362165344241752	0.543	0.651	2.88893200547158e-27	Basal-squamous	PFDN4
MORF4L2	2.81136546739776e-29	0.303701838268407	0.639	0.771	6.04134325289104e-25	Basal-squamous	MORF4L2
RWDD1	9.72006537684164e-29	0.345051935904177	0.566	0.688	2.0887448488295e-24	Basal-squamous	RWDD1
BTF3L41	9.21410802560843e-27	0.324161104482237	0.556	0.659	1.980019673623e-22	Basal-squamous	BTF3L4
RAB1A	1.08204922907023e-26	0.333064030014418	0.582	0.719	2.32521558834901e-22	Basal-squamous	RAB1A
POLR2I	6.1002609435894e-25	0.314646689053345	0.568	0.689	1.31088507416793e-20	Basal-squamous	POLR2I
VIMP	2.2743503929546e-24	0.334583435015197	0.563	0.688	4.88735155942014e-20	Basal-squamous	VIMP
CD164	3.18087602324783e-24	0.300182587063679	0.61	0.748	6.83538448635725e-20	Basal-squamous	CD164
CHCHD5	7.66262776701624e-23	0.331646560659638	0.558	0.689	1.64662208085412e-18	Basal-squamous	CHCHD5
VPS35	4.21407278656993e-15	0.338800484203601	0.491	0.603	9.05562101106012e-11	Basal-squamous	VPS35
DCXR	3.31207392153999e-11	0.306870375724879	0.51	0.626	7.11731564999728e-07	Basal-squamous	DCXR
CD461	4.360288081274e-10	0.323325066971228	0.487	0.602	9.36982305784969e-06	Basal-squamous	CD46
IER3IP1	7.86595868437371e-08	0.30627830423153	0.454	0.562	0.00169031586168507	Basal-squamous	IER3IP1
HACD3	3.89647884524793e-06	0.337108154995915	0.443	0.553	0.0837314339055328	Basal-squamous	HACD3
PRELID3B	0.000168554833829196	0.313503413718136	0.408	0.513	1	Basal-squamous	PRELID3B
LCN2	0	3.56909171375545	0.794	0.222	0	Immunity	LCN2
PI3	0	3.48178175892223	0.442	0.065	0	Immunity	PI3
CXCL1	0	2.74529024927756	0.555	0.135	0	Immunity	CXCL1
CD74	0	2.16734468016632	0.997	0.773	0	Immunity	CD74
SLPI1	0	2.07805097372931	0.888	0.679	0	Immunity	SLPI
MMP7	0	1.95993848054723	0.62	0.14	0	Immunity	MMP7
WFDC21	0	1.9329476410774	0.878	0.598	0	Immunity	WFDC2
IFITM31	0	1.74386944582962	0.964	0.622	0	Immunity	IFITM3
C15orf481	0	1.71650367075322	0.443	0.143	0	Immunity	C15orf48
HLA-DRB5	0	1.66894275675376	0.909	0.283	0	Immunity	HLA-DRB5
IFI6	0	1.64114458809236	0.959	0.612	0	Immunity	IFI6
IFI271	0	1.59765999296323	0.985	0.841	0	Immunity	IFI27
ISG15	0	1.59719029128664	0.984	0.725	0	Immunity	ISG15
KRT23	0	1.546479634853	0.475	0.165	0	Immunity	KRT23
BPGM	0	1.51222383737041	0.751	0.315	0	Immunity	BPGM
HLA-DRA1	0	1.4998120837749	0.928	0.461	0	Immunity	HLA-DRA
HLA-DPA1	0	1.44524032262948	0.823	0.298	0	Immunity	HLA-DPA1
IL32	0	1.27284200132998	0.536	0.15	0	Immunity	IL32
HLA-DRB11	0	1.24921263222762	0.818	0.403	0	Immunity	HLA-DRB1
CXCL6	0	1.15404216426731	0.32	0.033	0	Immunity	CXCL6
HLA-DPB1	0	1.12835332282044	0.732	0.267	0	Immunity	HLA-DPB1
PDZK1IP11	0	1.12125236402235	0.471	0.128	0	Immunity	PDZK1IP1
HLA-A1	0	0.997532618919929	0.992	0.864	0	Immunity	HLA-A
PIGR	0	0.863565351177887	0.331	0.048	0	Immunity	PIGR
SFTA2	0	0.857859114200935	0.355	0.075	0	Immunity	SFTA2
TGM2	0	0.740579799348358	0.216	0.014	0	Immunity	TGM2
IFITM2	0	0.738548992335218	0.471	0.14	0	Immunity	IFITM2
HLA-DQA1	0	0.734886972496584	0.361	0.053	0	Immunity	HLA-DQA1
GABRP	0	0.725833203491476	0.222	0.006	0	Immunity	GABRP
HLA-DQB1	0	0.699776421027202	0.523	0.163	0	Immunity	HLA-DQB1
SAA2	0	0.52776842847853	0.125	0.006	0	Immunity	SAA2
TMEM37	0	0.523551610808659	0.351	0.079	0	Immunity	TMEM37
TMC5	0	0.483959548604077	0.244	0.019	0	Immunity	TMC5
VTCN1	0	0.436171877415875	0.241	0.036	0	Immunity	VTCN1
CP	0	0.427200557058221	0.262	0.043	0	Immunity	CP
ICAM1	2.39044769969316e-301	0.532067872793371	0.244	0.045	5.13683306187062e-297	Immunity	ICAM1
C3	4.23612980879056e-295	0.553601935176041	0.362	0.098	9.10301934611004e-291	Immunity	C3
NUPR1	1.18163035783776e-288	1.4493448629534	0.737	0.387	2.53920547595756e-284	Immunity	NUPR1
CXCL171	6.9647891591886e-271	1.75937726967295	0.602	0.299	1.49666354241804e-266	Immunity	CXCL17
LGALS91	7.43327215847038e-266	0.692502865373162	0.634	0.306	1.5973358541337e-261	Immunity	LGALS9
DDIT41	3.3008285958568e-265	0.936148613328426	0.917	0.648	7.09315056963668e-261	Immunity	DDIT4
BRI3	4.87379446581073e-262	0.955949673131878	0.854	0.624	1.04732969275807e-257	Immunity	BRI3
GSTM3	2.67944134171718e-261	1.02668968764407	0.944	0.684	5.75785149921606e-257	Immunity	GSTM3
RARRES2	3.68038489382925e-260	0.401522745015988	0.167	0.025	7.90877909834967e-256	Immunity	RARRES2
HLA-DMA	9.38798920486265e-260	0.788751959150931	0.68	0.352	2.01738500023294e-255	Immunity	HLA-DMA
INSIG1	1.32528389348325e-258	0.911075656413603	0.688	0.34	2.84790255870616e-254	Immunity	INSIG1
TRIM47	1.35302385438851e-258	0.494671414723685	0.375	0.114	2.90751296069546e-254	Immunity	TRIM47
CD82	8.8899248699444e-251	0.633273746894674	0.553	0.237	1.91035595530235e-246	Immunity	CD82
TMPRSS3	1.92810414985128e-248	0.352575898597518	0.227	0.048	4.14330300761542e-244	Immunity	TMPRSS3
PLA2G16	8.37015982042441e-245	1.24841373528961	0.574	0.299	1.798663643811e-240	Immunity	PLA2G16
SLC16A3	1.62599061839554e-241	0.781988905890999	0.675	0.359	3.49409123987017e-237	Immunity	SLC16A3
IFIT1	4.99279649272576e-239	0.348112702259941	0.186	0.033	1.07290203832184e-234	Immunity	IFIT1
STOM	2.44236014608527e-238	0.453990914842511	0.338	0.098	5.24838771792263e-234	Immunity	STOM
CSF1	1.23602331206763e-233	0.327258317280812	0.169	0.028	2.65609049530213e-229	Immunity	CSF1
RARRES1	1.47336483969898e-233	1.23860381388333	0.311	0.092	3.16611370402914e-229	Immunity	RARRES1
IFIT3	3.60470219266245e-233	0.541990091475961	0.281	0.075	7.74614454181234e-229	Immunity	IFIT3
CEBPB1	2.66658229518111e-231	0.837557783877922	0.89	0.701	5.73021869411468e-227	Immunity	CEBPB
LY96	4.46424276790329e-223	0.377527388997228	0.273	0.07	9.59321128394739e-219	Immunity	LY96
EPSTI1	2.43506809394098e-221	0.510581303977353	0.377	0.128	5.23271782706976e-217	Immunity	EPSTI1
HLA-DMB	2.47570152674385e-220	0.37985591552296	0.284	0.077	5.32003501081986e-216	Immunity	HLA-DMB
SQSTM1	1.24687750896582e-214	0.725285941952933	0.938	0.806	2.67941507901666e-210	Immunity	SQSTM1
QPRT	2.33994371229328e-209	0.621573246024538	0.571	0.269	5.02830504334703e-205	Immunity	QPRT
DUOXA2	1.87180129033642e-205	0.72598414098677	0.15	0.025	4.02231379280394e-201	Immunity	DUOXA2
CEACAM6	5.23180201355365e-204	0.576458599503794	0.135	0.021	1.12426193469254e-199	Immunity	CEACAM6
MGP1	1.64882667814822e-201	1.9816829936808	0.363	0.136	3.54316364867272e-197	Immunity	MGP
ODF3B	1.49589765906873e-194	0.464805703565174	0.377	0.138	3.21453447957279e-190	Immunity	ODF3B
RARRES3	4.12675152084594e-193	1.32044167257603	0.549	0.296	8.86797634314583e-189	Immunity	RARRES3
SULT1E11	5.21801170493172e-192	0.509196699104609	0.377	0.13	1.12129853527278e-187	Immunity	SULT1E1
MDK1	1.83702885146407e-191	0.699427104752579	0.957	0.814	3.94759129891115e-187	Immunity	MDK
SYNGR21	4.0513648374917e-190	0.703105007014071	0.81	0.592	8.70597789928591e-186	Immunity	SYNGR2
GRN	4.73654414751163e-190	0.660799789115051	0.892	0.75	1.01783597185877e-185	Immunity	GRN
LY6K	5.65951099763486e-190	0.617283794572792	0.581	0.294	1.21617231828176e-185	Immunity	LY6K
IFI44L	2.55113421388757e-188	1.05887382980249	0.478	0.212	5.482132312223e-184	Immunity	IFI44L
SELM	2.50248237427306e-187	0.549014377339796	0.408	0.164	5.37758437407538e-183	Immunity	SELM
GLRX1	7.62342573461941e-186	1.00464297450083	0.668	0.421	1.63819795611236e-181	Immunity	GLRX
CXCL8	1.79419551557538e-184	1.72198811191937	0.649	0.381	3.85554674341994e-180	Immunity	CXCL8
ANXA3	8.3054301701712e-183	0.418010014820567	0.276	0.085	1.78475388926809e-178	Immunity	ANXA3
FBLN11	4.44385268641208e-181	0.560842134782901	0.885	0.609	9.54939503783092e-177	Immunity	FBLN1
SRI1	2.93627355278967e-180	0.583460621374256	0.95	0.839	6.30975823758973e-176	Immunity	SRI
SLC9A3R1	4.54968873109232e-180	0.636431106335219	0.463	0.219	9.77682611424428e-176	Immunity	SLC9A3R1
SERPINA1	3.58203930564278e-179	0.930659732061109	0.243	0.068	7.69744426389576e-175	Immunity	SERPINA1
TNFRSF12A1	5.12254777801838e-178	0.751071809080953	0.74	0.493	1.10078429201837e-173	Immunity	TNFRSF12A
IFI35	1.97898604166057e-174	0.567131503584526	0.567	0.301	4.2526431049244e-170	Immunity	IFI35
PRSS221	3.25692607512325e-174	0.653592599686782	0.653	0.37	6.99880844283235e-170	Immunity	PRSS22
PSMB3	5.35290353473381e-173	0.547948631123178	0.92	0.775	1.15028544057895e-168	Immunity	PSMB3
UBE2L6	3.3517690364434e-172	0.585093213064859	0.65	0.388	7.20261648241323e-168	Immunity	UBE2L6
AKR1B1	1.73613631658042e-170	1.28411079373594	0.647	0.412	3.73078333069966e-166	Immunity	AKR1B1
MUC11	2.33237149737731e-168	0.708009467628035	0.519	0.252	5.01203311071409e-164	Immunity	MUC1
DNAJC151	9.67016348063963e-166	0.544816458482905	0.66	0.385	2.07802143035465e-161	Immunity	DNAJC15
CYP3A5	2.79913461663088e-165	0.749860770488258	0.532	0.282	6.0150603776781e-161	Immunity	CYP3A5
SOD21	3.42271800569517e-163	1.48058624966922	0.668	0.479	7.35507872243836e-159	Immunity	SOD2
BIRC31	3.54256705235762e-162	0.576295591491416	0.416	0.176	7.6126223388113e-158	Immunity	BIRC3
CITED4	2.87948113299248e-161	0.591430977423451	0.515	0.253	6.18771700668754e-157	Immunity	CITED4
SOD3	1.38109703223038e-160	0.457951585668393	0.277	0.09	2.96783941255987e-156	Immunity	SOD3
ATP5H	3.64777128138335e-160	0.483042696205793	0.943	0.827	7.83869570656468e-156	Immunity	ATP5H
ARPC1B1	1.15001066682684e-158	0.673915369550624	0.847	0.698	2.47125792194421e-154	Immunity	ARPC1B
GSTK1	1.88892311737041e-158	0.593260695015119	0.873	0.751	4.05910688691727e-154	Immunity	GSTK1
ZG16B1	6.53475571748953e-158	0.771017332594721	0.509	0.269	1.40425365613133e-153	Immunity	ZG16B
CD241	1.8511330649026e-157	0.635518284727223	0.92	0.743	3.97789984316919e-153	Immunity	CD24
PLAU1	3.44820685767379e-157	0.783810786523047	0.464	0.218	7.4098517164552e-153	Immunity	PLAU
BST21	3.90107366372223e-157	0.673001869437709	0.884	0.693	8.38301719597269e-153	Immunity	BST2
ERP271	1.08351221162745e-153	0.577484239090013	0.563	0.306	2.32835939156622e-149	Immunity	ERP27
CCL20	1.86871885463676e-152	1.85395662877988	0.291	0.105	4.01568994672893e-148	Immunity	CCL20
POLR2J	1.23258475150332e-151	0.507088786455638	0.893	0.745	2.64870137250548e-147	Immunity	POLR2J
UBALD2	6.99428244754488e-150	0.578360820604846	0.697	0.451	1.50300135515292e-145	Immunity	UBALD2
GSTM1	1.71728560002491e-148	0.361430669445133	0.384	0.151	3.69027502589353e-144	Immunity	GSTM1
RBCK1	3.42076673530752e-148	0.561669822451674	0.754	0.545	7.35088563750233e-144	Immunity	RBCK1
TNFAIP21	4.21374680086794e-146	0.704622506345994	0.757	0.547	9.05492050038512e-142	Immunity	TNFAIP2
TM4SF11	3.19940773186314e-143	0.902170693246782	0.566	0.324	6.87520727500071e-139	Immunity	TM4SF1
TYMP1	1.30839442620535e-142	0.501773782205954	0.637	0.374	2.81160878247267e-138	Immunity	TYMP
LDHA1	1.56017934480456e-142	0.759679223084831	0.862	0.729	3.35266939405053e-138	Immunity	LDHA
S100A91	2.55265921608236e-141	1.08027074065524	0.727	0.456	5.48540938943939e-137	Immunity	S100A9
SERPING1	1.12030635400484e-139	0.522314564688641	0.452	0.225	2.407426324121e-135	Immunity	SERPING1
AGR31	2.38450199382495e-139	0.636813886715131	0.209	0.061	5.12405633453042e-135	Immunity	AGR3
CRABP21	5.41996413426607e-139	1.05807885437048	0.739	0.565	1.16469609281244e-134	Immunity	CRABP2
RHBDD2	2.08333420385093e-135	0.522269286761293	0.564	0.34	4.47687687065527e-131	Immunity	RHBDD2
LGALS3BP1	3.85882730346446e-135	0.614896927947548	0.87	0.713	8.29223399241477e-131	Immunity	LGALS3BP
LINC001521	4.07915250724159e-131	0.515695467889875	0.322	0.13	8.76569082281145e-127	Immunity	LINC00152
RNF2131	8.19885182190407e-131	0.581575125354133	0.636	0.416	1.76185126800897e-126	Immunity	RNF213
APOL1	1.70895517410316e-130	0.716517449911816	0.722	0.511	3.67237377363028e-126	Immunity	APOL1
NINJ1	2.1573459848292e-129	0.491499583960659	0.527	0.308	4.63592078679947e-125	Immunity	NINJ1
ZNHIT1	9.66418541675897e-127	0.454402386428964	0.868	0.744	2.07673680420733e-122	Immunity	ZNHIT1
CDC42EP1	1.10795763373875e-126	0.431795382205172	0.395	0.187	2.3808901591412e-122	Immunity	CDC42EP1
CD47	2.28155297208913e-125	0.496409539726591	0.726	0.529	4.90282918172234e-121	Immunity	CD47
TMEM971	6.69237112376977e-124	0.740709546296921	0.788	0.547	1.43812363078689e-119	Immunity	TMEM97
RHOV1	2.53766497948728e-123	0.753635555149624	0.658	0.461	5.45318827442021e-119	Immunity	RHOV
ATP6V0E2	2.06940927810083e-122	0.389307034003469	0.373	0.174	4.44695359771087e-118	Immunity	ATP6V0E2
PRSS8	4.62381602599934e-121	0.325461382775545	0.318	0.132	9.93611825826999e-117	Immunity	PRSS8
ATP1B11	1.32805366115943e-118	0.584494605999396	0.749	0.546	2.8538545124655e-114	Immunity	ATP1B1
CTSA	2.95242186781467e-118	0.482412343598773	0.603	0.379	6.34445935174694e-114	Immunity	CTSA
ORAOV11	1.3991260244014e-117	0.487885694349419	0.388	0.18	3.00658191383616e-113	Immunity	ORAOV1
DHCR241	6.01237571209068e-117	0.379127648636192	0.329	0.143	1.29199941677117e-112	Immunity	DHCR24
HLA-F	2.16931325546034e-116	0.449990622712361	0.466	0.255	4.66163725465872e-112	Immunity	HLA-F
PSMB9	5.72213841791472e-115	0.521402259106958	0.522	0.31	1.22963032462569e-110	Immunity	PSMB9
CLDN3	7.7849610928371e-114	0.513608445318365	0.275	0.112	1.67291028923977e-109	Immunity	CLDN3
GPNMB	1.0407313965432e-112	0.524537140002068	0.683	0.426	2.23642769803169e-108	Immunity	GPNMB
RND1	1.82646890847618e-112	0.446465161446419	0.214	0.074	3.92489903742446e-108	Immunity	RND1
CD40	3.51482716594694e-111	0.321907972909213	0.36	0.163	7.55301209690338e-107	Immunity	CD40
HN1	2.33564152435358e-110	0.42476663839996	0.903	0.757	5.01906007168342e-106	Immunity	HN1
C9orf161	3.69898298025382e-110	0.453915295003257	0.916	0.799	7.94874452626744e-106	Immunity	C9orf16
IFI16	3.7354152427923e-108	0.486405478144887	0.607	0.4	8.02703381523638e-104	Immunity	IFI16
SNRPB	6.13306010259848e-108	0.392809603183919	0.871	0.713	1.31793328544739e-103	Immunity	SNRPB
CEBPD	7.88115909081571e-108	0.643566738707938	0.856	0.705	1.69358227702539e-103	Immunity	CEBPD
ALDOC1	3.02211158489034e-106	0.349240056658602	0.341	0.153	6.49421558477085e-102	Immunity	ALDOC
GDF151	5.35975916578512e-106	0.70771028023385	0.829	0.639	1.15175864713556e-101	Immunity	GDF15
MX1	1.80823677142054e-104	0.509638854922581	0.456	0.263	3.8857199981056e-100	Immunity	MX1
TRAF41	4.69206738077431e-104	0.542642341923274	0.765	0.596	1.00827835945459e-99	Immunity	TRAF4
LRRC61	4.0879833718772e-103	0.385632953785525	0.376	0.191	8.78466746782692e-99	Immunity	LRRC61
STEAP11	1.37017619338126e-102	0.395891752110412	0.541	0.317	2.94437162195699e-98	Immunity	STEAP1
RAB341	4.28957788646348e-102	0.50118897562352	0.566	0.376	9.21787392022136e-98	Immunity	RAB34
FAM102A	2.251669310734e-101	0.323230008594503	0.289	0.127	4.8386121818363e-97	Immunity	FAM102A
DYNLRB1	4.11071535843058e-101	0.403144260953657	0.868	0.739	8.83351623373147e-97	Immunity	DYNLRB1
EDN1	6.73772905634658e-101	0.526318748672274	0.277	0.114	1.44787059691832e-96	Immunity	EDN1
IRF1	7.32165130157164e-101	0.531843711689675	0.481	0.277	1.57334964819473e-96	Immunity	IRF1
CYP4B11	1.34395468947296e-100	0.518163723241544	0.827	0.674	2.88802423220844e-96	Immunity	CYP4B1
IFI44	1.53771339120855e-99	0.414701864265792	0.397	0.209	3.30439230636806e-95	Immunity	IFI44
SF3A2	1.59505708492043e-98	0.329237776739843	0.431	0.23	3.4276181697855e-94	Immunity	SF3A2
BCL2L1	9.24267226213426e-98	0.449353970980381	0.431	0.248	1.98615784241003e-93	Immunity	BCL2L1
C10orf10	3.43077197590306e-96	0.490094315792909	0.359	0.176	7.37238589901808e-92	Immunity	C10orf10
ATP6V0B1	1.58931844220523e-95	0.377298798499338	0.879	0.76	3.41528640045482e-91	Immunity	ATP6V0B
COPRS	3.68012816896946e-94	0.358343451399774	0.47	0.276	7.90822742229847e-90	Immunity	COPRS
IFT20	4.83830555694055e-94	0.420152024628355	0.68	0.493	1.03970348113095e-89	Immunity	IFT20
NEU1	6.94260355829996e-94	0.412993594689423	0.547	0.347	1.49189607864308e-89	Immunity	NEU1
H1F0	7.82850511805055e-93	0.475342844527977	0.483	0.288	1.68226746481788e-88	Immunity	H1F0
TSPAN3	7.86752176863742e-93	0.39688776872377	0.419	0.236	1.69065175286249e-88	Immunity	TSPAN3
S100A13	3.05747806622453e-92	0.451521044541721	0.794	0.609	6.57021461650989e-88	Immunity	S100A13
ARHGDIB1	4.86142289936174e-92	0.526593287749111	0.813	0.709	1.04467116684384e-87	Immunity	ARHGDIB
ASS1	6.92530239523671e-91	0.665388222052807	0.451	0.285	1.48817823171242e-86	Immunity	ASS1
FCGRT1	4.88016435444044e-90	0.407684595797674	0.651	0.464	1.04869851812571e-85	Immunity	FCGRT
MIEN1	9.32836091787252e-90	0.415005618916353	0.809	0.667	2.00457147764163e-85	Immunity	MIEN1
HLA-E	1.87738839255417e-89	0.440644273676769	0.877	0.776	4.03431991675965e-85	Immunity	HLA-E
TMED9	1.27149798124898e-88	0.42619790317129	0.805	0.657	2.73232201190592e-84	Immunity	TMED9
UPP11	2.58074713030461e-88	0.371341835497297	0.521	0.312	5.54576750831158e-84	Immunity	UPP1
TFPT	1.39203521110286e-87	0.391529733516899	0.495	0.318	2.99134446513893e-83	Immunity	TFPT
TINAGL11	1.70701606913112e-87	0.383232941812484	0.814	0.638	3.66820683095587e-83	Immunity	TINAGL1
ADM	1.6880129131329e-86	0.528656955973994	0.612	0.403	3.6273709490313e-82	Immunity	ADM
GLUL	3.2122493198169e-86	0.530527479131395	0.862	0.745	6.90280256335453e-82	Immunity	GLUL
CAMTA1	7.08977130526912e-86	0.448350020316123	0.775	0.641	1.52352095578928e-81	Immunity	CAMTA1
CNN3	8.24846303487888e-86	0.396007798623858	0.632	0.447	1.77251222156512e-81	Immunity	CNN3
NDRG2	1.87521579208852e-85	0.4901913849979	0.461	0.287	4.02965121561903e-81	Immunity	NDRG2
RAB5C	1.41558624134302e-84	0.398110043810681	0.77	0.618	3.04195327402202e-80	Immunity	RAB5C
MAP2K3	3.0067672212443e-84	0.442162061477697	0.532	0.35	6.46124208173188e-80	Immunity	MAP2K3
RNF391	8.17369746895324e-84	0.593436119703287	0.489	0.297	1.75644584910336e-79	Immunity	RNF39
LITAF	3.12430563898194e-83	0.4105008566666	0.776	0.636	6.71382038760828e-79	Immunity	LITAF
STRA131	8.24456025466191e-83	0.324646374067745	0.784	0.596	1.7716735531243e-78	Immunity	STRA13
SOCS1	4.23882810275533e-82	0.300680510815986	0.216	0.088	9.10881771001093e-78	Immunity	SOCS1
SPINK11	2.29332364804455e-81	0.602107335997935	0.998	0.836	4.92812318728293e-77	Immunity	SPINK1
TAGLN2	1.0822763310412e-79	0.346757266933551	0.904	0.783	2.32570360777444e-75	Immunity	TAGLN2
ZC3H12A1	1.38043312334424e-79	0.488203567015781	0.624	0.447	2.96641273875445e-75	Immunity	ZC3H12A
NCCRP1	1.39397692843479e-79	0.382605880192647	0.256	0.115	2.99551702151352e-75	Immunity	NCCRP1
CLTB	2.56052116756153e-79	0.452618754029461	0.753	0.617	5.50230393697297e-75	Immunity	CLTB
TAP1	3.15534835573835e-79	0.368340821505641	0.399	0.233	6.78052808164614e-75	Immunity	TAP1
MORN2	6.76790399199665e-79	0.362202321690929	0.424	0.253	1.45435488884016e-74	Immunity	MORN2
TSC22D4	6.35621944377116e-78	0.376214284317064	0.508	0.338	1.36588799627198e-73	Immunity	TSC22D4
SDF2	1.49680559625083e-77	0.358854049541709	0.567	0.392	3.2164855457834e-73	Immunity	SDF2
MIR4435-2HG1	8.28734512314957e-77	0.353264132075759	0.277	0.133	1.78086759351361e-72	Immunity	MIR4435-2HG
IL1A	1.3080726616768e-76	0.483287333580848	0.286	0.141	2.81091734267727e-72	Immunity	IL1A
TRIP6	1.55392034271576e-76	0.384512328540636	0.58	0.415	3.3392194244619e-72	Immunity	TRIP6
GSN	6.88834684681017e-76	0.410525933585941	0.466	0.298	1.48023685391104e-71	Immunity	GSN
WBP2	3.56574376753476e-75	0.360501956768936	0.567	0.392	7.66242678205544e-71	Immunity	WBP2
CTSS	5.41995473168851e-75	0.408532994924592	0.527	0.362	1.16469407229254e-70	Immunity	CTSS
GPRC5C1	5.79458356202209e-75	0.372484781119473	0.629	0.455	1.24519806164293e-70	Immunity	GPRC5C
TNIP1	7.60886561891968e-75	0.33533023216699	0.404	0.243	1.63506913284965e-70	Immunity	TNIP1
TSPAN15	2.02229978019853e-74	0.302994920762221	0.374	0.211	4.34571999766862e-70	Immunity	TSPAN15
CST1	5.57364764129275e-74	1.3535718227675	0.253	0.121	1.1977211416374e-69	Immunity	CST1
COPS6	1.34672938829293e-73	0.363479189589035	0.703	0.546	2.89398678250268e-69	Immunity	COPS6
MRPS7	4.44290701393908e-73	0.332473259389383	0.681	0.51	9.54736288225369e-69	Immunity	MRPS7
CDC42EP4	5.17747059532425e-73	0.359732598892646	0.523	0.347	1.11258665622923e-68	Immunity	CDC42EP4
PLIN21	8.30190948446996e-73	0.432390391062425	0.549	0.371	1.78399732911775e-68	Immunity	PLIN2
EHF	1.0136153212114e-72	0.38559522029937	0.719	0.563	2.17815796375118e-68	Immunity	EHF
PLK31	3.18342225093394e-72	0.373627875057188	0.513	0.332	6.84085607503195e-68	Immunity	PLK3
SLC35B1	4.12859423639486e-72	0.307277189676975	0.44	0.272	8.87193615458892e-68	Immunity	SLC35B1
BBC3	5.22438387545705e-72	0.366725745755844	0.349	0.193	1.12266785099697e-67	Immunity	BBC3
MPLKIP	1.03630698007497e-71	0.332401738093742	0.615	0.445	2.2269200694831e-67	Immunity	MPLKIP
CYSTM11	1.05108106027259e-71	0.361609548866757	0.78	0.645	2.25866809041976e-67	Immunity	CYSTM1
NDUFC2	1.40073293406659e-71	0.325882500142234	0.903	0.797	3.0100350020157e-67	Immunity	NDUFC2
C12orf75	3.62318021305984e-71	0.339142950165336	0.224	0.098	7.78585195984428e-67	Immunity	C12orf75
CKS2	1.34135433323665e-70	0.370201053839317	0.69	0.517	2.88243632669225e-66	Immunity	CKS2
STAT3	1.9517818750599e-70	0.359619133579009	0.48	0.32	4.19418407131623e-66	Immunity	STAT3
BID1	2.08265320454749e-70	0.367592004140957	0.622	0.455	4.47541347125211e-66	Immunity	BID
POLDIP2	1.01292060179905e-69	0.348216896525855	0.517	0.355	2.17666508120597e-65	Immunity	POLDIP2
OLFM4	3.12895455501079e-69	1.09574078135241	0.17	0.067	6.72381044326268e-65	Immunity	OLFM4
GADD45A	7.47495601154378e-68	0.374938910876077	0.78	0.62	1.60629329732064e-63	Immunity	GADD45A
MAP1LC3A	2.85913703469666e-67	0.316704783023728	0.453	0.286	6.14399957385965e-63	Immunity	MAP1LC3A
MGAT11	3.10497738808477e-67	0.304376153438085	0.723	0.525	6.67228590925537e-63	Immunity	MGAT1
IL23A	5.35617421256147e-66	0.336196009602765	0.173	0.069	1.15098827653733e-61	Immunity	IL23A
SLC25A39	6.71817202027912e-66	0.361898020512674	0.67	0.516	1.44366798543778e-61	Immunity	SLC25A39
IDH21	7.94496650468112e-66	0.503179881660961	0.593	0.449	1.70729385219093e-61	Immunity	IDH2
LGALS31	9.152750884256e-66	0.496469423428431	0.779	0.666	1.96683463751777e-61	Immunity	LGALS3
COX141	9.57841189007192e-66	0.347196370875933	0.885	0.777	2.05830493105756e-61	Immunity	COX14
SERPINE1	1.35624773386745e-65	0.314958087183772	0.331	0.173	2.91444075530775e-61	Immunity	SERPINE1
IFNGR2	1.47883052273255e-65	0.359183934128314	0.594	0.436	3.17785891029997e-61	Immunity	IFNGR2
NANS	2.25763523703209e-65	0.335540799210722	0.441	0.285	4.85143236085827e-61	Immunity	NANS
C8orf41	2.70151295222403e-65	0.446576551966627	0.425	0.254	5.80528118303421e-61	Immunity	C8orf4
ITGA31	2.75639348286157e-65	0.366370466253129	0.537	0.366	5.92321395532124e-61	Immunity	ITGA3
MMP1	4.42543989281111e-65	0.743015677065802	0.223	0.1	9.5098277856618e-61	Immunity	MMP1
PSME2	9.02812491677312e-65	0.355029568099993	0.828	0.704	1.94005376336538e-60	Immunity	PSME2
HILPDA	3.77483369120957e-64	0.63686855685584	0.515	0.359	8.11174011904024e-60	Immunity	HILPDA
SPAG4	4.47536695135418e-64	0.322484879017975	0.398	0.241	9.61711604176499e-60	Immunity	SPAG4
AGTRAP	4.87660268521495e-64	0.317873635167489	0.434	0.274	1.04793315102584e-59	Immunity	AGTRAP
SEPP11	6.05635354372117e-64	0.529486456347857	0.644	0.494	1.30144981301024e-59	Immunity	SEPP1
HEXB	6.84164128673088e-64	0.342015863968756	0.518	0.359	1.4702002961056e-59	Immunity	HEXB
C1orf1221	7.30550030928582e-64	0.323015718215966	0.579	0.413	1.56987896146243e-59	Immunity	C1orf122
TMEM165	1.66201739602633e-63	0.371808394024203	0.73	0.615	3.57150918232098e-59	Immunity	TMEM165
SSBP11	3.39135292494741e-63	0.33272145659661	0.832	0.729	7.2876783004195e-59	Immunity	SSBP1
BAIAP2	1.37974038101098e-62	0.363152709890724	0.509	0.348	2.9649241047545e-58	Immunity	BAIAP2
HOTAIRM11	2.40040469416779e-62	0.385016943451676	0.566	0.415	5.15822964729716e-58	Immunity	HOTAIRM1
ERRFI11	3.7486520241619e-62	0.37051004986916	0.756	0.587	8.05547833472151e-58	Immunity	ERRFI1
BTG3	7.62218200445391e-62	0.331827755060373	0.583	0.424	1.6379306909371e-57	Immunity	BTG3
MMP24-AS11	8.7900359565952e-62	0.331067028204279	0.714	0.553	1.88889082671274e-57	Immunity	MMP24-AS1
PPP4C	1.26639659276535e-61	0.331922775506749	0.771	0.662	2.72135963819345e-57	Immunity	PPP4C
DEFB11	1.99596284308369e-61	0.409690275005263	0.489	0.305	4.28912455350253e-57	Immunity	DEFB1
RABAC1	4.34939865505085e-61	0.342949230001353	0.806	0.68	9.34642276983878e-57	Immunity	RABAC1
ATP1A1	5.15452607020845e-61	0.36981585497276	0.621	0.478	1.10765610722709e-56	Immunity	ATP1A1
PSMB8	5.54954383500669e-61	0.349715612904595	0.69	0.549	1.19254147470459e-56	Immunity	PSMB8
CDC42EP51	6.61367046051384e-61	0.355922301209861	0.635	0.487	1.42121164525982e-56	Immunity	CDC42EP5
RCAN1	6.62858936466086e-61	0.307169054345233	0.22	0.105	1.42441756857197e-56	Immunity	RCAN1
SEC61B	9.17756967344496e-61	0.354917715416436	0.834	0.731	1.97216794712659e-56	Immunity	SEC61B
PIM31	1.37335900259552e-60	0.420240907936185	0.72	0.593	2.95121116067752e-56	Immunity	PIM3
SP100	4.925206673271e-60	0.310364571212754	0.471	0.317	1.0583776620192e-55	Immunity	SP100
ATP5G1	1.24415526517572e-58	0.310032854171679	0.854	0.749	2.6735652493361e-54	Immunity	ATP5G1
OAS1	1.73768570571398e-58	0.362637275205518	0.495	0.339	3.73411281300878e-54	Immunity	OAS1
CARHSP1	2.77210714949621e-58	0.312801657233923	0.628	0.469	5.9569810535524e-54	Immunity	CARHSP1
TMEM98	1.16511782894709e-57	0.308573194378349	0.342	0.208	2.50372170262441e-53	Immunity	TMEM98
MRPL41	2.08291024234477e-56	0.358208890173495	0.725	0.612	4.47596581977468e-52	Immunity	MRPL41
PLSCR1	4.56161463359233e-56	0.350027815968479	0.571	0.426	9.80245368612657e-52	Immunity	PLSCR1
BNIP3	5.29747661065641e-56	0.318434054077534	0.462	0.302	1.13837474886396e-51	Immunity	BNIP3
TSC22D11	5.77300763983624e-56	0.451896012541682	0.763	0.647	1.24056161172441e-51	Immunity	TSC22D1
HINT2	5.98146422185812e-50	0.306943805773782	0.545	0.409	1.28535684663509e-45	Immunity	HINT2
GTF3A	6.02228824526952e-50	0.338203257007975	0.593	0.469	1.29412952102597e-45	Immunity	GTF3A
C17orf89	3.97280286393293e-49	0.304395373133646	0.767	0.658	8.53715607430548e-45	Immunity	C17orf89
BMP21	6.1039073531909e-49	0.393864096458358	0.48	0.336	1.31166865112719e-44	Immunity	BMP2
CKLF	1.44333117228024e-48	0.314570327889634	0.652	0.535	3.101574356113e-44	Immunity	CKLF
CD151	3.16295711553598e-48	0.315563259480215	0.745	0.64	6.79687854557528e-44	Immunity	CD151
IDI1	5.32976023839225e-48	0.315150640713639	0.639	0.486	1.14531217762811e-43	Immunity	IDI1
NFKBIZ	6.43378106626757e-48	0.362206762531791	0.406	0.271	1.38255521333024e-43	Immunity	NFKBIZ
C20orf24	3.16264862865668e-47	0.313742249980325	0.726	0.61	6.79621563812035e-43	Immunity	C20orf24
IGFBP71	3.35490471687761e-46	0.576053177643704	0.503	0.381	7.20935474609829e-42	Immunity	IGFBP7
CHMP2B	4.54709693900929e-46	0.300554866322217	0.651	0.534	9.77125661223706e-42	Immunity	CHMP2B
CNDP2	1.50555873579373e-44	0.30842416581694	0.563	0.442	3.23529516734715e-40	Immunity	CNDP2
TMEM541	1.05624703924105e-43	0.325594451080786	0.683	0.562	2.26976926262509e-39	Immunity	TMEM54
TNFSF10	3.37645181455115e-43	0.486416080230807	0.551	0.426	7.25565730428896e-39	Immunity	TNFSF10
MAFF1	2.73997092493563e-42	0.300380366074981	0.748	0.621	5.88792352059417e-38	Immunity	MAFF
FAM3C	4.29442171061086e-42	0.30273514635491	0.634	0.513	9.22828281393168e-38	Immunity	FAM3C
EPCAM	7.52382845571451e-42	0.343035870549221	0.562	0.448	1.61679549684849e-37	Immunity	EPCAM
TSC22D3	2.53392158724433e-41	0.39599536703518	0.505	0.382	5.44514409882934e-37	Immunity	TSC22D3
AKR1B101	6.53473126089473e-38	0.475677803458582	0.362	0.248	1.40424840065367e-33	Immunity	AKR1B10
HIST1H1C1	2.26907408500785e-34	0.400114994617669	0.412	0.291	4.87601330127338e-30	Immunity	HIST1H1C
SFN	1.87020948585591e-33	0.330853330248708	0.881	0.775	4.01889316415576e-29	Immunity	SFN
MT2A1	2.18494114270825e-32	1.52567856956041	0.486	0.384	4.69522002156577e-28	Immunity	MT2A
NCOA7	4.66229902792614e-26	0.306041878071237	0.496	0.391	1.00188143811105e-21	Immunity	NCOA7
TUBA1B	0	2.51947968048429	0.996	0.731	0	Cell cycle	TUBA1B
KIAA01011	0	2.10188641457623	0.875	0.175	0	Cell cycle	KIAA0101
UBE2C1	0	2.00983804272172	0.795	0.115	0	Cell cycle	UBE2C
HMGB2	0	1.89154342853801	0.901	0.371	0	Cell cycle	HMGB2
TK1	0	1.87465423800995	0.825	0.076	0	Cell cycle	TK1
STMN1	0	1.83903258929925	0.973	0.558	0	Cell cycle	STMN1
STRA132	0	1.78868595371233	0.988	0.591	0	Cell cycle	STRA13
H2AFZ	0	1.63274154326372	0.985	0.853	0	Cell cycle	H2AFZ
CKS1B	0	1.56777711321747	0.935	0.415	0	Cell cycle	CKS1B
TOP2A	0	1.46881335947882	0.63	0.064	0	Cell cycle	TOP2A
BIRC5	0	1.42680206190645	0.688	0.076	0	Cell cycle	BIRC5
RANBP1	0	1.38514715330534	0.98	0.748	0	Cell cycle	RANBP1
TUBB	0	1.36867858544698	0.985	0.776	0	Cell cycle	TUBB
PTTG11	0	1.32197146959578	0.634	0.144	0	Cell cycle	PTTG1
CRH1	0	1.31821979234866	0.51	0.14	0	Cell cycle	CRH
PCNA	0	1.25048830027236	0.798	0.306	0	Cell cycle	PCNA
HMGN2	0	1.24584083028728	0.958	0.795	0	Cell cycle	HMGN2
SNRPB1	0	1.24065727951142	0.983	0.711	0	Cell cycle	SNRPB
CCDC34	0	1.22670877978346	0.821	0.229	0	Cell cycle	CCDC34
H2AFV	0	1.2017230923319	0.883	0.543	0	Cell cycle	H2AFV
DEK	0	1.18736559527594	0.929	0.521	0	Cell cycle	DEK
FBLN12	0	1.16918900569398	0.972	0.61	0	Cell cycle	FBLN1
TYMS	0	1.16606143837638	0.723	0.08	0	Cell cycle	TYMS
GLO11	0	1.15196774573773	0.877	0.503	0	Cell cycle	GLO1
PHGDH	0	1.13953811475115	0.723	0.179	0	Cell cycle	PHGDH
TMEM106C	0	1.12840662782964	0.826	0.338	0	Cell cycle	TMEM106C
RPA31	0	1.10154708710884	0.925	0.505	0	Cell cycle	RPA3
LSM2	0	1.0170373474747	0.926	0.584	0	Cell cycle	LSM2
LSM41	0	0.998862215778917	0.959	0.674	0	Cell cycle	LSM4
ENO11	0	0.978115066787288	0.988	0.84	0	Cell cycle	ENO1
CENPW	0	0.972576381272735	0.657	0.103	0	Cell cycle	CENPW
RRM21	0	0.970089757468502	0.5	0.052	0	Cell cycle	RRM2
CDK1	0	0.958239639172539	0.588	0.053	0	Cell cycle	CDK1
CENPM	0	0.955034879804353	0.592	0.058	0	Cell cycle	CENPM
NUSAP11	0	0.947741572444361	0.565	0.065	0	Cell cycle	NUSAP1
KPNA2	0	0.936032879208682	0.517	0.138	0	Cell cycle	KPNA2
NASP	0	0.93093944528478	0.798	0.307	0	Cell cycle	NASP
DTYMK	0	0.921454513749296	0.676	0.234	0	Cell cycle	DTYMK
ZWINT	0	0.911081460279145	0.642	0.067	0	Cell cycle	ZWINT
ASF1B	0	0.899880029558937	0.578	0.036	0	Cell cycle	ASF1B
SNRPD1	0	0.879435983518059	0.971	0.782	0	Cell cycle	SNRPD1
CDC20	0	0.825467325971187	0.444	0.049	0	Cell cycle	CDC20
GGH1	0	0.824989046495924	0.645	0.126	0	Cell cycle	GGH
MCM7	0	0.81658275952844	0.627	0.14	0	Cell cycle	MCM7
RNASEH2A	0	0.792442883607598	0.642	0.14	0	Cell cycle	RNASEH2A
TUBG1	0	0.787395261905609	0.64	0.223	0	Cell cycle	TUBG1
UBE2T	0	0.779076488200696	0.619	0.135	0	Cell cycle	UBE2T
MCM3	0	0.778753908814417	0.616	0.169	0	Cell cycle	MCM3
GINS2	0	0.770440644710956	0.505	0.06	0	Cell cycle	GINS2
WDR34	0	0.76582696185183	0.627	0.177	0	Cell cycle	WDR34
DNMT1	0	0.762985993277283	0.6	0.151	0	Cell cycle	DNMT1
MAD2L1	0	0.759687755260608	0.58	0.085	0	Cell cycle	MAD2L1
CENPK	0	0.749497677742179	0.537	0.043	0	Cell cycle	CENPK
NUDT11	0	0.730014242335591	0.679	0.194	0	Cell cycle	NUDT1
TMPO	0	0.713776279396214	0.609	0.155	0	Cell cycle	TMPO
MCM5	0	0.700488565666642	0.465	0.079	0	Cell cycle	MCM5
CDCA7	0	0.678260260686039	0.431	0.044	0	Cell cycle	CDCA7
ITGB3BP	0	0.670892083887896	0.668	0.24	0	Cell cycle	ITGB3BP
CENPF1	0	0.67015966830854	0.418	0.058	0	Cell cycle	CENPF
SMC4	0	0.663156235656622	0.591	0.179	0	Cell cycle	SMC4
ACYP1	0	0.662640165340201	0.625	0.191	0	Cell cycle	ACYP1
UHRF1	0	0.662021675657915	0.426	0.038	0	Cell cycle	UHRF1
FEN1	0	0.661305026071457	0.478	0.056	0	Cell cycle	FEN1
CLSPN	0	0.645414840727386	0.418	0.028	0	Cell cycle	CLSPN
DHFR	0	0.633515947634322	0.482	0.089	0	Cell cycle	DHFR
HELLS	0	0.627435008053094	0.484	0.083	0	Cell cycle	HELLS
SPC25	0	0.627236876228953	0.422	0.023	0	Cell cycle	SPC25
CCNB1	0	0.625012128208724	0.335	0.062	0	Cell cycle	CCNB1
RFC2	0	0.617728049332116	0.503	0.096	0	Cell cycle	RFC2
TPX2	0	0.608229295967136	0.418	0.035	0	Cell cycle	TPX2
ORC6	0	0.581366092888444	0.428	0.044	0	Cell cycle	ORC6
CDCA3	0	0.58088316973973	0.387	0.029	0	Cell cycle	CDCA3
CDKN3	0	0.576434807869192	0.364	0.045	0	Cell cycle	CDKN3
SGOL1	0	0.555315947547315	0.426	0.032	0	Cell cycle	SGOL1
TROAP	0	0.553825159854249	0.373	0.041	0	Cell cycle	TROAP
AURKB	0	0.53940641918076	0.379	0.029	0	Cell cycle	AURKB
LMNB1	0	0.53424715831766	0.412	0.05	0	Cell cycle	LMNB1
RMI2	0	0.53346989654114	0.476	0.111	0	Cell cycle	RMI2
PRC1	0	0.529378746291621	0.393	0.04	0	Cell cycle	PRC1
MKI67	0	0.52748963855218	0.365	0.027	0	Cell cycle	MKI67
ALYREF	0	0.525860180928605	0.5	0.138	0	Cell cycle	ALYREF
CCNB2	0	0.522488497542224	0.369	0.036	0	Cell cycle	CCNB2
SAC3D1	0	0.508833661435988	0.453	0.11	0	Cell cycle	SAC3D1
BRCA1	0	0.498574378092326	0.368	0.034	0	Cell cycle	BRCA1
CENPH	0	0.484427143314184	0.46	0.093	0	Cell cycle	CENPH
MYBL2	0	0.47874501369476	0.346	0.029	0	Cell cycle	MYBL2
GTSE1	0	0.4748914306444	0.337	0.023	0	Cell cycle	GTSE1
CENPN	0	0.473666505968466	0.396	0.085	0	Cell cycle	CENPN
SMC2	0	0.467984941202752	0.417	0.08	0	Cell cycle	SMC2
HMMR	0	0.45729528632186	0.313	0.029	0	Cell cycle	HMMR
CDCA8	0	0.454099833624252	0.327	0.022	0	Cell cycle	CDCA8
HIST1H2BH	0	0.449275341805068	0.277	0.044	0	Cell cycle	HIST1H2BH
RPL39L	0	0.434760180577759	0.335	0.056	0	Cell cycle	RPL39L
RAD51AP1	0	0.43141368208521	0.363	0.03	0	Cell cycle	RAD51AP1
PSMC3IP	0	0.428350121568767	0.331	0.027	0	Cell cycle	PSMC3IP
CDT1	0	0.414090642271957	0.34	0.034	0	Cell cycle	CDT1
CDC6	0	0.412407421423169	0.31	0.031	0	Cell cycle	CDC6
PKMYT1	0	0.404505309671451	0.31	0.019	0	Cell cycle	PKMYT1
CDCA5	0	0.402838936192935	0.307	0.017	0	Cell cycle	CDCA5
TACC3	0	0.398495465475156	0.31	0.021	0	Cell cycle	TACC3
TRIP13	0	0.397870553990399	0.331	0.05	0	Cell cycle	TRIP13
APITD1	0	0.394747560720592	0.402	0.087	0	Cell cycle	APITD1
AURKA	0	0.392404120966612	0.276	0.035	0	Cell cycle	AURKA
RACGAP1	0	0.391463133673289	0.322	0.038	0	Cell cycle	RACGAP1
PBK	0	0.386297429991484	0.305	0.025	0	Cell cycle	PBK
CENPA	0	0.386240100301709	0.265	0.03	0	Cell cycle	CENPA
ATAD2	0	0.383144426574257	0.333	0.063	0	Cell cycle	ATAD2
FAM83D	0	0.377413698566244	0.281	0.029	0	Cell cycle	FAM83D
MCM2	0	0.368378170364333	0.287	0.031	0	Cell cycle	MCM2
HIST1H3G	0	0.368153299800413	0.187	0.017	0	Cell cycle	HIST1H3G
NRM	0	0.361363288923012	0.323	0.042	0	Cell cycle	NRM
MNS1	0	0.357446989718837	0.264	0.023	0	Cell cycle	MNS1
KIF2C	0	0.349240158957989	0.256	0.013	0	Cell cycle	KIF2C
MCM6	0	0.344862037095234	0.27	0.038	0	Cell cycle	MCM6
CENPU	0	0.341717319693584	0.281	0.037	0	Cell cycle	CENPU
CDC45	0	0.335740167524472	0.241	0.011	0	Cell cycle	CDC45
C21orf58	0	0.331938255349359	0.269	0.031	0	Cell cycle	C21orf58
DEPDC1	0	0.328204091061845	0.212	0.021	0	Cell cycle	DEPDC1
CCNA2	0	0.326271220133329	0.284	0.032	0	Cell cycle	CCNA2
KIFC1	0	0.324937606058461	0.265	0.022	0	Cell cycle	KIFC1
DERL3	0	0.323423749750551	0.248	0.022	0	Cell cycle	DERL3
NUF2	0	0.319261850377579	0.273	0.026	0	Cell cycle	NUF2
CHEK1	0	0.310990761335835	0.27	0.037	0	Cell cycle	CHEK1
ASPM	0	0.307706137074143	0.211	0.02	0	Cell cycle	ASPM
FOXM1	0	0.301582966541426	0.261	0.022	0	Cell cycle	FOXM1
MXD3	0	0.301558141657978	0.226	0.023	0	Cell cycle	MXD3
SNRNP25	1.01489513673623e-307	0.744032959342237	0.711	0.294	2.18090815933248e-303	Cell cycle	SNRNP25
RFC4	1.34594212073687e-307	0.354027507759901	0.301	0.053	2.89229502325147e-303	Cell cycle	RFC4
CHAF1A	1.72250712870539e-305	0.424420841656903	0.371	0.081	3.701495568875e-301	Cell cycle	CHAF1A
PEG10	2.57445217259252e-305	0.41788338184963	0.26	0.04	5.53224027368406e-301	Cell cycle	PEG10
CKS21	2.15139462778202e-304	1.06060005409902	0.883	0.512	4.62313191564078e-300	Cell cycle	CKS2
DNAJC9	3.48789465186973e-304	0.572722591622694	0.487	0.136	7.49513681740286e-300	Cell cycle	DNAJC9
CDK2	2.3319313346213e-303	0.426763090319394	0.394	0.088	5.01108724496772e-299	Cell cycle	CDK2
POLD3	2.25320402970297e-292	0.333547278434276	0.313	0.059	4.84191013942872e-288	Cell cycle	POLD3
HIST1H4C	3.45363120999409e-292	1.76369667046494	0.832	0.524	7.42150810715629e-288	Cell cycle	HIST1H4C
SNRPF	2.94388856676443e-289	0.788907403694208	0.975	0.818	6.32612214112007e-285	Cell cycle	SNRPF
AURKAIP11	3.35774986365346e-289	0.809226976879266	0.969	0.804	7.21546868200492e-285	Cell cycle	AURKAIP1
LSM5	1.09238169266081e-286	0.831622364419544	0.957	0.742	2.34741901935881e-282	Cell cycle	LSM5
DDT	2.17997519873327e-284	1.23774565576222	0.985	0.834	4.68454870455793e-280	Cell cycle	DDT
EZH2	2.45811921622863e-283	0.319507946610599	0.3	0.056	5.2822523837537e-279	Cell cycle	EZH2
LRRC45	6.05224752069943e-282	0.391702038546157	0.36	0.08	1.3005674697231e-277	Cell cycle	LRRC45
MDK2	9.0395126446807e-282	0.906418959934582	0.995	0.815	1.94250087221544e-277	Cell cycle	MDK
GGCT	1.12176434585482e-281	0.839006141842753	0.888	0.534	2.41055940280742e-277	Cell cycle	GGCT
C17orf891	2.67664021645806e-280	0.842458106669886	0.935	0.653	5.75183216114672e-276	Cell cycle	C17orf89
NME1	3.47606846232814e-279	0.809577778367993	0.945	0.664	7.46972351869694e-275	Cell cycle	NME1
ANAPC11	3.6221373833155e-278	0.801309578900169	0.971	0.84	7.78361102300667e-274	Cell cycle	ANAPC11
ATP5H1	5.41543396696418e-278	0.745055289014393	0.982	0.828	1.16372260516093e-273	Cell cycle	ATP5H
YWHAH	1.91196722795389e-275	0.778827911742695	0.739	0.317	4.10862637615012e-271	Cell cycle	YWHAH
MIS18A	1.19484885934064e-270	0.392491995219328	0.418	0.106	2.56761071383711e-266	Cell cycle	MIS18A
HLA-DRB51	3.20775625141025e-270	0.724031604554617	0.778	0.297	6.89314740865548e-266	Cell cycle	HLA-DRB5
SLC25A19	7.0962627918358e-269	0.307576475429199	0.305	0.06	1.52491591133759e-264	Cell cycle	SLC25A19
RAN	1.5005465326399e-268	0.772753108773926	0.979	0.862	3.22452444398988e-264	Cell cycle	RAN
MTHFD2	2.2056885470129e-268	0.512835651799466	0.478	0.139	4.73980411867602e-264	Cell cycle	MTHFD2
CARHSP11	6.46834989808008e-265	0.821296788446711	0.835	0.463	1.38998370959843e-260	Cell cycle	CARHSP1
NDUFS6	2.34326879203576e-264	0.833602091956221	0.982	0.824	5.03545030720565e-260	Cell cycle	NDUFS6
P4HB1	7.93712103496371e-263	0.856988281792611	0.973	0.743	1.70560793920335e-258	Cell cycle	P4HB
MAD2L2	1.09319300308513e-261	0.555594851073657	0.566	0.193	2.34916244432964e-257	Cell cycle	MAD2L2
CBX3	7.84226215301109e-261	0.771952576306036	0.944	0.691	1.68522371406055e-256	Cell cycle	CBX3
GSTM31	2.14151997953146e-260	1.04250571203949	0.97	0.686	4.60191228401515e-256	Cell cycle	GSTM3
PXMP2	2.0470202835908e-259	0.628384936421638	0.605	0.228	4.39884188740828e-255	Cell cycle	PXMP2
ATP5G11	1.7192558914985e-258	0.813661746260496	0.951	0.746	3.69450898524112e-254	Cell cycle	ATP5G1
SKA2	2.3084050897607e-257	0.596399196890517	0.618	0.229	4.96053169738678e-253	Cell cycle	SKA2
PYCR11	7.55026424147061e-254	0.524384328142846	0.483	0.145	1.62247628284962e-249	Cell cycle	PYCR1
EBP	5.92156641457395e-251	0.705358490458564	0.748	0.351	1.2724854068278e-246	Cell cycle	EBP
TAGLN21	5.42944255091495e-247	0.79986099690434	0.971	0.783	1.16673290976611e-242	Cell cycle	TAGLN2
CCDC14	1.13561409453134e-243	0.700380487663409	0.586	0.223	2.44032112773839e-239	Cell cycle	CCDC14
TEX30	4.39664778387529e-243	0.401371217829807	0.381	0.098	9.44795642276961e-239	Cell cycle	TEX30
MCM4	1.04908550658831e-242	0.354167278362356	0.329	0.076	2.25437984510762e-238	Cell cycle	MCM4
DNPH1	4.68261394016569e-242	0.726218113325296	0.851	0.492	1.0062469096022e-237	Cell cycle	DNPH1
WHSC1	8.73386230090706e-241	0.331147364935282	0.307	0.066	1.87681966984192e-236	Cell cycle	WHSC1
TMEM972	1.04983093998309e-240	0.74791883051105	0.943	0.544	2.25598170692965e-236	Cell cycle	TMEM97
FADS1	3.29070352557819e-240	0.476427630818322	0.378	0.099	7.07139280611496e-236	Cell cycle	FADS1
DCTPP1	3.44833726395957e-240	0.750611411626557	0.772	0.401	7.41013194652272e-236	Cell cycle	DCTPP1
PSMB31	1.31495166074956e-239	0.728202118593791	0.96	0.776	2.82569962378474e-235	Cell cycle	PSMB3
MZT2A	1.619385876713e-239	0.727353657532258	0.967	0.787	3.47989831046856e-235	Cell cycle	MZT2A
HMGCS21	1.79237477389862e-238	1.01160297276493	0.86	0.455	3.85163415163074e-234	Cell cycle	HMGCS2
PA2G41	6.84846745921645e-237	1.01401750606843	0.91	0.636	1.47166717231102e-232	Cell cycle	PA2G4
GPSM2	5.58340846910618e-236	0.300576649299301	0.304	0.065	1.19981864592623e-231	Cell cycle	GPSM2
SLC25A5	5.69512744988038e-234	0.74468447682491	0.973	0.86	1.2238259377048e-229	Cell cycle	SLC25A5
POLD2	8.75691966718024e-234	0.656039015822887	0.695	0.323	1.88177446728036e-229	Cell cycle	POLD2
HLA-DRB12	9.70470685374088e-233	0.768461282060067	0.84	0.408	2.08544445580038e-228	Cell cycle	HLA-DRB1
MRPL11	3.67737191200137e-232	0.6776910659784	0.829	0.486	7.90230450169974e-228	Cell cycle	MRPL11
USP1	4.27503024526594e-231	0.432975868744647	0.475	0.15	9.18661249405199e-227	Cell cycle	USP1
ISG151	4.15952869292725e-230	1.01652108043724	0.98	0.729	8.93841120823138e-226	Cell cycle	ISG15
HN11	5.1674131846313e-230	0.849275116303999	0.954	0.757	1.11042541924542e-225	Cell cycle	HN1
HIST1H2BJ	2.33921007687209e-228	0.407408517867826	0.249	0.048	5.02672853419043e-224	Cell cycle	HIST1H2BJ
PTGES3	2.00702980681119e-227	0.743179687772969	0.978	0.872	4.31290635185657e-223	Cell cycle	PTGES3
MINOS1	5.88489943650735e-226	0.66985865986411	0.982	0.846	1.26460603991106e-221	Cell cycle	MINOS1
NDUFB10	6.20326764715507e-226	0.670643060952559	0.964	0.817	1.33302018469715e-221	Cell cycle	NDUFB10
IMMP1L	9.71400750694496e-226	0.612875908536571	0.674	0.293	2.0874430731674e-221	Cell cycle	IMMP1L
PAFAH1B3	1.14479929367671e-221	0.68166536692627	0.859	0.504	2.46005920218189e-217	Cell cycle	PAFAH1B3
MRPL12	5.73621523637968e-220	0.72907325885903	0.859	0.538	1.23265529214563e-215	Cell cycle	MRPL12
PLEKHJ11	1.67474023590552e-219	0.65325649215557	0.761	0.384	3.59884929293738e-215	Cell cycle	PLEKHJ1
RCN11	6.86834117862886e-217	1.05226027712496	0.816	0.502	1.47593783587556e-212	Cell cycle	RCN1
PGP	4.95986496917287e-216	0.551304486227726	0.635	0.265	1.06582538322556e-211	Cell cycle	PGP
RPA2	3.77442151376189e-215	0.498932502930929	0.518	0.186	8.11085439092291e-211	Cell cycle	RPA2
PHB	9.95110369551914e-215	0.703775210208153	0.901	0.642	2.13839267313011e-210	Cell cycle	PHB
TRIM471	3.57695354121681e-214	0.373273744162689	0.41	0.116	7.6865154647208e-210	Cell cycle	TRIM47
SLBP	6.44799575462226e-213	0.687235475743355	0.708	0.345	1.38560980771078e-208	Cell cycle	SLBP
SLC26A21	5.90549679871425e-212	0.747756417191324	0.413	0.126	1.26903220707571e-207	Cell cycle	SLC26A2
SNRPD3	2.39160434621588e-211	0.767775887818726	0.877	0.607	5.1393185795833e-207	Cell cycle	SNRPD3
NUP85	1.89331367539025e-210	0.339126865754208	0.357	0.095	4.0685417570461e-206	Cell cycle	NUP85
AKR7A2	1.67919260092868e-208	0.674674330530483	0.782	0.434	3.60841698013565e-204	Cell cycle	AKR7A2
NABP2	2.08360660748371e-208	0.523778453898541	0.601	0.246	4.47746223882174e-204	Cell cycle	NABP2
PPM1G	2.7308552905446e-207	0.655666941700073	0.737	0.386	5.86833493385129e-203	Cell cycle	PPM1G
SIVA1	1.1051275130251e-205	0.860645195105978	0.908	0.703	2.37480851273964e-201	Cell cycle	SIVA1
RAD51C	1.73032123470111e-205	0.458814883818381	0.508	0.183	3.71828730124922e-201	Cell cycle	RAD51C
DDX39A	2.79522528117389e-205	0.482847465305562	0.582	0.23	6.00665960671457e-201	Cell cycle	DDX39A
UNG	3.92915372536465e-205	0.490906869699148	0.428	0.138	8.4433584404361e-201	Cell cycle	UNG
CHCHD3	5.7524607634797e-205	0.513663168702981	0.592	0.246	1.23614629346415e-200	Cell cycle	CHCHD3
TIMM10	3.76497248405316e-202	0.666749194203119	0.842	0.521	8.09054937098184e-198	Cell cycle	TIMM10
CCT5	8.81183800672648e-201	0.7970836141024	0.76	0.423	1.89357586926545e-196	Cell cycle	CCT5
COPRS1	2.6901413393536e-200	0.529543276277889	0.627	0.273	5.78084472413694e-196	Cell cycle	COPRS
TCOF1	5.52551193816114e-198	0.346698787787157	0.38	0.111	1.18737726039145e-193	Cell cycle	TCOF1
C19orf48	1.15402253792883e-194	0.506443720390245	0.555	0.223	2.47987903175526e-190	Cell cycle	C19orf48
POLE3	1.18122071117086e-193	0.49936491717338	0.502	0.186	2.53832518623507e-189	Cell cycle	POLE3
ATP5B	3.9702373194229e-193	0.847611723373903	0.97	0.816	8.53164297570787e-189	Cell cycle	ATP5B
RP11-160O5.1	8.40285302771059e-193	0.308062828528918	0.304	0.078	1.80568908712473e-188	Cell cycle	RP11-160O5.1
DHRS13	1.013239793172e-192	0.411056721737277	0.51	0.18	2.17735099154732e-188	Cell cycle	DHRS13
CBX1	9.4104647705507e-192	0.493615055269218	0.608	0.255	2.02221477454364e-187	Cell cycle	CBX1
LSM7	1.22580272202413e-191	0.592369977782895	0.974	0.816	2.63412746935766e-187	Cell cycle	LSM7
SRSF101	2.10305984040438e-191	0.691881478930993	0.818	0.488	4.51926529104496e-187	Cell cycle	SRSF10
SLC38A4	1.53867037611754e-190	0.310443927418287	0.244	0.053	3.30644877123899e-186	Cell cycle	SLC38A4
ATAD3A	3.59023750353962e-190	0.327670118128345	0.371	0.11	7.71506137135629e-186	Cell cycle	ATAD3A
GSTM51	2.58020688944594e-189	0.405648692950415	0.318	0.084	5.54460658473037e-185	Cell cycle	GSTM5
HNRNPAB	2.33746806062652e-188	0.68775605354595	0.79	0.474	5.02298511548034e-184	Cell cycle	HNRNPAB
PTN1	4.35464918735895e-188	1.23802233334743	0.572	0.259	9.35770563871565e-184	Cell cycle	PTN
PDCD51	8.9922602697189e-188	0.636623716379753	0.901	0.638	1.93234680935989e-183	Cell cycle	PDCD5
BTG31	4.46647653641528e-187	0.632185540631967	0.763	0.419	9.5980114291028e-183	Cell cycle	BTG3
PARK71	7.99279412728071e-187	0.577893974569603	0.984	0.846	1.71757153001135e-182	Cell cycle	PARK7
KIF22	2.7770470679568e-186	0.483709848070045	0.592	0.25	5.96759644433237e-182	Cell cycle	KIF22
RRM1	3.13622664230523e-185	0.307764825680104	0.326	0.089	6.7394374316497e-181	Cell cycle	RRM1
MRPL37	5.49674565230159e-185	0.50294806391432	0.644	0.3	1.18119567322309e-180	Cell cycle	MRPL37
HLA-DRA2	2.24753595970676e-184	0.725069547080866	0.867	0.471	4.82973002381385e-180	Cell cycle	HLA-DRA
SMC1A	3.30504213905427e-184	0.46120668623355	0.458	0.164	7.10220505261372e-180	Cell cycle	SMC1A
ACOT7	5.55277180768495e-183	0.343474637582906	0.355	0.105	1.19323513375342e-178	Cell cycle	ACOT7
C20orf27	6.15180389079179e-183	0.491204228696933	0.643	0.292	1.32196113809225e-178	Cell cycle	C20orf27
MRPS26	3.40777090584076e-180	0.614239502724239	0.862	0.553	7.32295889956122e-176	Cell cycle	MRPS26
C9orf142	3.44707811987062e-180	0.587738166423113	0.684	0.34	7.40742617178997e-176	Cell cycle	C9orf142
DDX46	6.3505893541743e-180	0.6158955571771	0.815	0.487	1.36467814631852e-175	Cell cycle	DDX46
TMEM38B	7.55890681764047e-180	0.331805228756487	0.288	0.074	1.62433348604276e-175	Cell cycle	TMEM38B
CD741	3.36669713454294e-178	0.664287685731232	0.979	0.777	7.23469547241932e-174	Cell cycle	CD74
C16orf131	5.45685757431632e-178	0.711803650190216	0.871	0.585	1.17262412414483e-173	Cell cycle	C16orf13
THEM6	9.38854386377402e-176	0.549174595758289	0.735	0.387	2.0175041908864e-171	Cell cycle	THEM6
RALY	1.85754562982837e-175	0.586955991828012	0.873	0.588	3.99167980393818e-171	Cell cycle	RALY
NDUFA6	7.47236928076656e-175	0.595278993292955	0.933	0.723	1.60573743474393e-170	Cell cycle	NDUFA6
FANCL	3.12694782939257e-174	0.388458525879378	0.385	0.123	6.7194981905817e-170	Cell cycle	FANCL
LSM3	3.60352345408857e-174	0.679983903640606	0.93	0.77	7.74361155049094e-170	Cell cycle	LSM3
TIMM131	5.35708294367771e-172	0.645842518585811	0.962	0.795	1.1511835537669e-167	Cell cycle	TIMM13
CBX5	6.84261420277136e-172	0.500673856768225	0.502	0.198	1.47040936603354e-167	Cell cycle	CBX5
PSMC3	3.57541526406682e-171	0.558751689215617	0.778	0.439	7.6832098609532e-167	Cell cycle	PSMC3
BANF1	5.95235557474394e-171	0.579822209359588	0.941	0.755	1.27910168945672e-166	Cell cycle	BANF1
MRPS34	9.17884463928577e-170	0.611641388453509	0.903	0.647	1.97244192453612e-165	Cell cycle	MRPS34
KRT201	6.71467660752111e-169	0.503094205713544	0.547	0.218	1.44291685619021e-164	Cell cycle	KRT20
DUT	8.38602387874606e-168	0.780499086852448	0.84	0.591	1.80207267130374e-163	Cell cycle	DUT
SLC25A10	9.16175835424932e-168	0.337464500365362	0.354	0.111	1.96877025274464e-163	Cell cycle	SLC25A10
PRKDC	3.36440743954641e-167	0.610112223182143	0.614	0.296	7.22977514684128e-163	Cell cycle	PRKDC
HP1BP31	3.42941496723451e-167	0.81758308426429	0.764	0.467	7.36946982309024e-163	Cell cycle	HP1BP3
MZT2B	3.47522891033777e-167	0.580330386394338	0.958	0.784	7.46791940542484e-163	Cell cycle	MZT2B
SSRP1	9.51950520835874e-167	0.518918000301192	0.679	0.342	2.04564647422421e-162	Cell cycle	SSRP1
H2AFX	1.17143928801698e-166	0.489547889315595	0.485	0.191	2.5173058860197e-162	Cell cycle	H2AFX
CMSS1	8.03291586017881e-166	0.458356069998179	0.567	0.244	1.72619328919383e-161	Cell cycle	CMSS1
ANP32B	2.89229947475316e-165	0.627786111604965	0.797	0.49	6.21526234129707e-161	Cell cycle	ANP32B
PSMB2	3.02780429194577e-165	0.606856426362884	0.873	0.622	6.50644864296226e-161	Cell cycle	PSMB2
GADD45GIP1	7.5078018287974e-164	0.571544910043305	0.932	0.725	1.61335153499027e-159	Cell cycle	GADD45GIP1
MRPL51	1.26866934923205e-163	0.576254803437431	0.947	0.791	2.72624356456475e-159	Cell cycle	MRPL51
CSTF31	1.86882198193483e-163	0.533864518017257	0.559	0.246	4.01591155697976e-159	Cell cycle	CSTF3
SNHG251	3.48287349161265e-163	0.906139457112883	0.722	0.435	7.48434684612641e-159	Cell cycle	SNHG25
POLR3K	1.28965819827953e-162	0.477868386059044	0.594	0.277	2.77134650228288e-158	Cell cycle	POLR3K
CUTA	1.63621316474014e-162	0.529047508625293	0.98	0.855	3.51605846971009e-158	Cell cycle	CUTA
NDUFV31	9.48521947043282e-162	0.546433673558777	0.73	0.391	2.03827881200131e-157	Cell cycle	NDUFV3
SF3A21	2.86117057460507e-161	0.451383011929135	0.542	0.228	6.14836944776883e-157	Cell cycle	SF3A2
PMM1	6.31776907058944e-161	0.38030506087089	0.425	0.151	1.35762539557897e-156	Cell cycle	PMM1
SCNN1B1	8.54860393663697e-161	0.557753388389051	0.434	0.159	1.83700949994392e-156	Cell cycle	SCNN1B
DCXR1	1.03018354968204e-160	0.598422286459617	0.862	0.599	2.21376142991173e-156	Cell cycle	DCXR
STEAP12	7.82528228391082e-160	0.528349281134024	0.657	0.316	1.6815749099896e-155	Cell cycle	STEAP1
GMNN1	7.7050602088468e-159	0.429265431007446	0.728	0.359	1.65574038827909e-154	Cell cycle	GMNN
COX142	2.95439671634693e-158	0.713131477309056	0.951	0.776	6.34870310375791e-154	Cell cycle	COX14
LY6E1	7.27242228033165e-157	0.709886596147338	0.925	0.751	1.56277082382047e-152	Cell cycle	LY6E
PSMD3	1.93586718185044e-156	0.481987709530873	0.649	0.321	4.15998498707842e-152	Cell cycle	PSMD3
GUSB	4.86245449020777e-156	0.439015080035147	0.544	0.238	1.04489284540075e-151	Cell cycle	GUSB
HLA-C	9.02381714404731e-156	0.556459449162138	0.991	0.883	1.93912806608433e-151	Cell cycle	HLA-C
PCYT2	9.90404669871768e-156	0.42524245324538	0.571	0.253	2.12828059508744e-151	Cell cycle	PCYT2
SNRPA	1.95036156521819e-155	0.456862871804943	0.603	0.284	4.19113196749737e-151	Cell cycle	SNRPA
NDUFV1	2.76886951584252e-155	0.595712724092893	0.789	0.493	5.95002370259399e-151	Cell cycle	NDUFV1
CNPY3	9.35451430530223e-155	0.488240485806398	0.637	0.314	2.0101915790664e-150	Cell cycle	CNPY3
PPIH	5.12593057296013e-154	0.412409429792551	0.508	0.21	1.1015112208234e-149	Cell cycle	PPIH
TUFM	1.1749075676744e-153	0.631009601174978	0.91	0.688	2.52475887217553e-149	Cell cycle	TUFM
EIF4EBP1	6.25545391916509e-153	0.562815999819165	0.808	0.492	1.34423449268939e-148	Cell cycle	EIF4EBP1
SRSF2	7.58882511720646e-153	0.524467543227367	0.956	0.785	1.6307626294365e-148	Cell cycle	SRSF2
BHMT1	8.06681157825032e-153	0.621048247663796	0.441	0.172	1.73347714005021e-148	Cell cycle	BHMT
AC098973.21	1.2648609379256e-152	0.4529864322123	0.431	0.149	2.71805966950831e-148	Cell cycle	AC098973.2
LYAR	1.37307619314755e-152	0.332660232037425	0.403	0.142	2.95060343145478e-148	Cell cycle	LYAR
TOMM40	1.54030118738291e-152	0.47162821545897	0.635	0.312	3.30995322156713e-148	Cell cycle	TOMM40
CD320	4.34978507101155e-152	0.325664067907834	0.371	0.125	9.34725313909672e-148	Cell cycle	CD320
TMEM109	5.52617167333734e-152	0.368799855971025	0.41	0.149	1.18751903088346e-147	Cell cycle	TMEM109
CSE1L	5.60332678712798e-152	0.319359400565611	0.402	0.141	1.20409889328593e-147	Cell cycle	CSE1L
MRPS71	6.13535560940163e-152	0.541866006607277	0.803	0.507	1.31842656690432e-147	Cell cycle	MRPS7
HSPD1	2.10532693810195e-151	0.648326678258147	0.896	0.681	4.52413705728729e-147	Cell cycle	HSPD1
DKC1	2.82657466328542e-151	0.467698710729525	0.563	0.254	6.07402629393403e-147	Cell cycle	DKC1
HMGB31	3.60650986819113e-151	0.494838965937745	0.685	0.353	7.75002905575591e-147	Cell cycle	HMGB3
USP18	4.55878116050275e-151	0.305830966766402	0.327	0.101	9.79636483580436e-147	Cell cycle	USP18
ZDHHC12	8.52494268646088e-151	0.516092888827025	0.667	0.35	1.83192493389358e-146	Cell cycle	ZDHHC12
POLR2H	9.67619846392242e-151	0.493284748357333	0.704	0.381	2.07931828791229e-146	Cell cycle	POLR2H
CBR3	1.00706182667047e-150	0.334357793998447	0.41	0.147	2.16407515933217e-146	Cell cycle	CBR3
NUBP2	2.01677850754116e-150	0.450310991962389	0.64	0.315	4.3338553348552e-146	Cell cycle	NUBP2
NR2C2AP	5.96733316377098e-150	0.360786263737785	0.396	0.141	1.28232022356275e-145	Cell cycle	NR2C2AP
BUB3	1.13793267068265e-149	0.502372140640673	0.654	0.338	2.44530351602995e-145	Cell cycle	BUB3
HMGXB4	1.35586308061635e-149	0.473692633338537	0.518	0.228	2.91361417393648e-145	Cell cycle	HMGXB4
CCDC137	2.04988581688532e-148	0.379263524123548	0.44	0.168	4.40499963190486e-144	Cell cycle	CCDC137
MRPL4	3.87623969883546e-148	0.545038449192736	0.754	0.451	8.32965148882752e-144	Cell cycle	MRPL4
LSM8	6.04188321911855e-148	0.525380313333498	0.869	0.587	1.29834028495639e-143	Cell cycle	LSM8
CTSL1	2.1674416585822e-147	0.604444671002305	0.503	0.223	4.65761538012728e-143	Cell cycle	CTSL
UBE2S	5.47618837712153e-147	0.647851510952353	0.612	0.307	1.17677812035965e-142	Cell cycle	UBE2S
POLR2G	7.11490764725016e-147	0.555696248141457	0.796	0.499	1.52892250431759e-142	Cell cycle	POLR2G
RCC2	1.0582807235817e-145	0.447177581319967	0.448	0.183	2.27413944690473e-141	Cell cycle	RCC2
BCL7C	8.38977316633228e-145	0.523658199095741	0.666	0.361	1.80287835571314e-140	Cell cycle	BCL7C
NUDC	1.12453072865345e-144	0.540322099859007	0.849	0.577	2.4165040828034e-140	Cell cycle	NUDC
RFC1	1.23155303935393e-144	0.527191045063064	0.571	0.272	2.64648432626767e-140	Cell cycle	RFC1
MRPL361	1.87001459231358e-144	0.618900452198339	0.786	0.501	4.01847435742264e-140	Cell cycle	MRPL36
CACYBP	2.44188547488187e-144	0.53014946355322	0.818	0.537	5.24736769697365e-140	Cell cycle	CACYBP
UBXN41	5.06441540438243e-144	0.600883579102898	0.902	0.67	1.08829222624774e-139	Cell cycle	UBXN4
SLC25A11	5.71152694125587e-144	0.535388399524759	0.637	0.322	1.22735002440647e-139	Cell cycle	SLC25A1
PSMD11	2.14107501720086e-143	0.496303171412965	0.714	0.399	4.60095610446292e-139	Cell cycle	PSMD11
TRPM41	2.2205298381157e-143	0.599339112432279	0.437	0.176	4.77169656912683e-139	Cell cycle	TRPM4
MT2A2	6.45577469638769e-142	0.348718818699889	0.728	0.376	1.38728142450675e-137	Cell cycle	MT2A
TUBB4B	1.33072574033943e-141	0.70452630759307	0.877	0.659	2.8595965434154e-137	Cell cycle	TUBB4B
TSEN54	3.79722720362779e-141	0.305178556319246	0.372	0.13	8.15986153787576e-137	Cell cycle	TSEN54
ACAT2	3.87271567504758e-141	0.494209586158289	0.55	0.257	8.32207871410974e-137	Cell cycle	ACAT2
CKLF1	5.04740611566038e-141	0.574277426368572	0.809	0.53	1.08463710019426e-136	Cell cycle	CKLF
H2AFY	1.45278484416719e-140	0.532852280946065	0.888	0.67	3.12188935163088e-136	Cell cycle	H2AFY
DDAH1	3.88012922270594e-140	0.351370201246068	0.358	0.125	8.33800968667279e-136	Cell cycle	DDAH1
FN3KRP	5.02854158420857e-140	0.300001961930214	0.363	0.125	1.08058330103058e-135	Cell cycle	FN3KRP
PIN1	5.30471649740828e-139	0.48532635416928	0.779	0.485	1.13993052812807e-134	Cell cycle	PIN1
H1FX1	6.90048001279555e-139	0.538351672582621	0.611	0.312	1.48284414994964e-134	Cell cycle	H1FX
PDAP1	7.91017129692674e-139	0.512993012761569	0.828	0.546	1.69981670999659e-134	Cell cycle	PDAP1
ECI1	8.85079692762067e-139	0.373737144753317	0.493	0.211	1.90194775177641e-134	Cell cycle	ECI1
CDK41	1.08066938137315e-138	0.313186588419615	0.869	0.577	2.32225043363276e-134	Cell cycle	CDK4
SNRNP40	3.31187638914763e-138	0.457303434493234	0.597	0.296	7.11689117263933e-134	Cell cycle	SNRNP40
LUC7L31	6.10204975120377e-138	0.550910259016707	0.813	0.525	1.31126947103618e-133	Cell cycle	LUC7L3
CSNK2B	1.05397308861179e-137	0.528581208033216	0.879	0.63	2.26488277011789e-133	Cell cycle	CSNK2B
BCL2L12	2.12628844007402e-137	0.330008507553628	0.425	0.165	4.56918122887506e-133	Cell cycle	BCL2L12
YWHAQ	2.62814875398482e-136	0.536554178836546	0.901	0.687	5.64762885743799e-132	Cell cycle	YWHAQ
HNRNPD	2.83788331640364e-136	0.515722774432295	0.735	0.44	6.09832745861979e-132	Cell cycle	HNRNPD
SRSF111	8.68297990031138e-136	0.667453074482398	0.869	0.648	1.86588555077791e-131	Cell cycle	SRSF11
PSMC5	1.75662309952052e-135	0.530264339095521	0.843	0.61	3.77480737855964e-131	Cell cycle	PSMC5
SMCO4	2.35350623369799e-135	0.323475402199088	0.334	0.113	5.05744954559361e-131	Cell cycle	SMCO4
SPTSSB1	2.41767794932101e-135	0.874702489636314	0.707	0.433	5.19534814529593e-131	Cell cycle	SPTSSB
POP7	6.31467298393738e-135	0.470975160167704	0.664	0.359	1.3569600775183e-130	Cell cycle	POP7
ERAL1	2.86833813005792e-134	0.33317946502063	0.428	0.168	6.16377180768146e-130	Cell cycle	ERAL1
MRPL411	5.03904380666576e-134	0.654409981224357	0.856	0.609	1.0828401236144e-129	Cell cycle	MRPL41
CISD31	5.39321007529457e-134	0.532900699742524	0.872	0.588	1.15894691308005e-129	Cell cycle	CISD3
KPNB1	3.18580202140416e-133	0.49974008979811	0.687	0.387	6.8459699637954e-129	Cell cycle	KPNB1
ICMT	8.36674871913615e-133	0.327780975157477	0.402	0.155	1.79793063225517e-128	Cell cycle	ICMT
HLA-DMA1	1.92593903288807e-131	0.473368873196566	0.677	0.357	4.13865038777317e-127	Cell cycle	HLA-DMA
TMEM64	3.32625916307092e-131	0.367565108951815	0.318	0.108	7.14779831552309e-127	Cell cycle	TMEM64
NDUFS8	3.96691655977369e-131	0.465071602614846	0.936	0.783	8.52450699529769e-127	Cell cycle	NDUFS8
PAICS	2.20890951301575e-130	0.360784180756222	0.492	0.215	4.74672565251954e-126	Cell cycle	PAICS
CYC1	2.29410075196619e-130	0.529392822897226	0.86	0.631	4.92979310590015e-126	Cell cycle	CYC1
PRDX21	3.26056778091567e-130	0.527721531045509	0.957	0.85	7.00663410440967e-126	Cell cycle	PRDX2
STEAP21	8.21694488294163e-130	0.451258204026959	0.494	0.217	1.76573928589533e-125	Cell cycle	STEAP2
ATP6V0B2	1.98467825052479e-129	0.517087368331596	0.946	0.759	4.26487509255273e-125	Cell cycle	ATP6V0B
MDH2	3.19894688323037e-129	0.545310389056877	0.883	0.659	6.87421695737373e-125	Cell cycle	MDH2
ARL2	1.61842992791141e-128	0.411584446312565	0.688	0.366	3.47784407208884e-124	Cell cycle	ARL2
RBBP41	1.87224825275003e-128	0.607512313162099	0.761	0.493	4.02327427033454e-124	Cell cycle	RBBP4
UQCC2	3.5255633608291e-128	0.536395309130149	0.885	0.663	7.57608310608566e-124	Cell cycle	UQCC2
LGALS3BP2	8.48973040703902e-128	0.565259437083276	0.919	0.714	1.82435816716862e-123	Cell cycle	LGALS3BP
UFD1L	3.6574867462113e-127	0.454438424654683	0.667	0.373	7.85957326893346e-123	Cell cycle	UFD1L
UPK1B1	9.20398984438708e-127	0.552111104893597	0.678	0.356	1.97784537766034e-122	Cell cycle	UPK1B
DDOST1	1.36645294894274e-126	0.613497434316185	0.777	0.519	2.93637074198305e-122	Cell cycle	DDOST
CAMTA11	1.50367320493726e-125	0.504717072927441	0.885	0.639	3.23124335008968e-121	Cell cycle	CAMTA1
RAD1	1.80978916940496e-125	0.323513594174639	0.425	0.175	3.88905594613431e-121	Cell cycle	RAD1
SRSF7	7.22672542942488e-125	0.485185922467722	0.907	0.662	1.55295102752911e-120	Cell cycle	SRSF7
HLA-DQB11	1.21816970178445e-124	0.317526858317426	0.441	0.172	2.61772487216461e-120	Cell cycle	HLA-DQB1
PRDX4	1.28535881978538e-124	0.514544719001236	0.732	0.458	2.76210756783681e-120	Cell cycle	PRDX4
TXN2	1.49855510220467e-124	0.585845892814926	0.836	0.601	3.22024505912762e-120	Cell cycle	TXN2
SERPINH1	2.92672406584098e-124	0.369088136310222	0.632	0.322	6.28923734508568e-120	Cell cycle	SERPINH1
UPF3B	1.53126137338356e-123	0.310729642484221	0.414	0.164	3.29052756526394e-119	Cell cycle	UPF3B
COA1	3.81655792635165e-123	0.402312362766358	0.624	0.328	8.20140132793706e-119	Cell cycle	COA1
PPP1CA	4.09250517274087e-123	0.472115775373706	0.899	0.707	8.79438436570286e-119	Cell cycle	PPP1CA
RAD23A	5.06300970480948e-123	0.518727366090284	0.822	0.583	1.08799015546651e-118	Cell cycle	RAD23A
PIGX	5.89006961882436e-123	0.305426473518898	0.402	0.16	1.26571706038917e-118	Cell cycle	PIGX
SRM1	1.59631808840896e-122	0.465630340044089	0.661	0.359	3.43032794018202e-118	Cell cycle	SRM
EIF2S2	1.74510581048101e-122	0.451437202555215	0.958	0.827	3.75005787614264e-118	Cell cycle	EIF2S2
HNRNPR	6.06386391503275e-122	0.497257821645449	0.766	0.493	1.30306371670139e-117	Cell cycle	HNRNPR
POLR2I1	1.49846861869666e-121	0.459390458099964	0.898	0.662	3.22005921471725e-117	Cell cycle	POLR2I
FKBP4	2.76157413701849e-121	0.568283733701473	0.708	0.436	5.93434666303903e-117	Cell cycle	FKBP4
COMMD4	8.09364778269973e-120	0.41851364180322	0.583	0.297	1.73924397202435e-115	Cell cycle	COMMD4
NDUFS3	9.34988290777508e-120	0.476832825256483	0.756	0.479	2.00919633805179e-115	Cell cycle	NDUFS3
TP53I13	1.12992214821844e-119	0.335185631088388	0.458	0.198	2.42808970430661e-115	Cell cycle	TP53I13
PARP1	1.383310858852e-119	0.415372767617536	0.629	0.338	2.97259670458707e-115	Cell cycle	PARP1
NUDT81	1.43485948142393e-119	0.409313180217175	0.446	0.196	3.08336953963189e-115	Cell cycle	NUDT8
MRPS25	1.47381051260499e-119	0.40592228774928	0.624	0.331	3.16707141053685e-115	Cell cycle	MRPS25
NNT-AS1	2.86688756307704e-119	0.335325514329398	0.396	0.159	6.16065468429624e-115	Cell cycle	NNT-AS1
TUBA1C	8.54844342298411e-119	0.685288901285208	0.774	0.551	1.83697500716506e-114	Cell cycle	TUBA1C
BAZ1B	3.99591433115555e-118	0.365104762815143	0.439	0.192	8.58682030622016e-114	Cell cycle	BAZ1B
ATP6V0E21	7.8548396568286e-118	0.356777382666539	0.419	0.175	1.6879264938559e-113	Cell cycle	ATP6V0E2
NHP2	5.76059786466513e-117	0.454953922916176	0.94	0.785	1.23789487513789e-112	Cell cycle	NHP2
BAD	2.76119493891829e-116	0.428252047831498	0.74	0.443	5.93353180424152e-112	Cell cycle	BAD
POLE4	7.12620617257325e-116	0.476028985348913	0.771	0.488	1.53135044442427e-111	Cell cycle	POLE4
BOLA3	7.93600185945985e-116	0.457116335403904	0.754	0.465	1.70536743957933e-111	Cell cycle	BOLA3
CDK11B	2.28965235650292e-115	0.32650178011129	0.389	0.156	4.92023394888912e-111	Cell cycle	CDK11B
DPM2	2.29905157863556e-115	0.402524305662993	0.506	0.244	4.94043193732995e-111	Cell cycle	DPM2
GPS1	5.18713114442527e-115	0.346199936561257	0.546	0.268	1.11466261162555e-110	Cell cycle	GPS1
CCDC167	7.47532493795829e-115	0.419685181332276	0.666	0.374	1.60637257591786e-110	Cell cycle	CCDC167
PSME21	9.81352556470667e-113	0.497874500626535	0.905	0.703	2.10882850859982e-108	Cell cycle	PSME2
FDPS	1.36434745030188e-112	0.446243525780704	0.838	0.57	2.93184623595371e-108	Cell cycle	FDPS
GOT2	1.74007505869639e-112	0.436904331080959	0.643	0.365	3.73924729363267e-108	Cell cycle	GOT2
TMED91	2.48407402211337e-112	0.453827148844409	0.888	0.656	5.33802666611942e-108	Cell cycle	TMED9
MTCH2	2.91358343771951e-112	0.429157929323206	0.735	0.46	6.26099944931546e-108	Cell cycle	MTCH2
PODXL2	7.16295911905554e-112	0.358045016571639	0.368	0.15	1.53924828509385e-107	Cell cycle	PODXL2
PRELID1	7.23166575544865e-112	0.488977522395976	0.916	0.765	1.55401265418836e-107	Cell cycle	PRELID1
PHF141	1.83263707123734e-111	0.525863716271712	0.714	0.444	3.93815380238193e-107	Cell cycle	PHF14
QTRT1	7.97078001433108e-111	0.459831930409671	0.537	0.273	1.71284091727961e-106	Cell cycle	QTRT1
NDUFAB1	9.106911384775e-111	0.466571364168946	0.893	0.701	1.9569841874743e-106	Cell cycle	NDUFAB1
NDUFC21	9.78273835283985e-111	0.463611646030781	0.948	0.797	2.10221264464176e-106	Cell cycle	NDUFC2
MRPL20	1.54532675759016e-110	0.47787448714398	0.92	0.748	3.3207526693855e-106	Cell cycle	MRPL20
MRTO4	2.12634985716946e-110	0.326153176114507	0.455	0.203	4.56931320807145e-106	Cell cycle	MRTO4
PRPSAP1	3.52656534553327e-110	0.316938366581871	0.475	0.218	7.57823627101645e-106	Cell cycle	PRPSAP1
NOP56	4.5336328645641e-110	0.426746941831165	0.617	0.335	9.7423236626618e-106	Cell cycle	NOP56
HMGA11	7.25696692449722e-110	0.502647040491441	0.859	0.6	1.55944962240521e-105	Cell cycle	HMGA1
SDHA	9.85206638291146e-110	0.428173383497507	0.546	0.282	2.11711054502384e-105	Cell cycle	SDHA
AATF	2.8343177481638e-109	0.349952992711323	0.511	0.245	6.09066540902919e-105	Cell cycle	AATF
COA3	3.5597728506082e-109	0.432972534449409	0.843	0.607	7.64959587867197e-105	Cell cycle	COA3
TECR	4.05642219480163e-109	0.459470079870703	0.822	0.586	8.71684565440921e-105	Cell cycle	TECR
ADRM1	5.96398299567902e-109	0.472707954620264	0.832	0.607	1.28160030594146e-104	Cell cycle	ADRM1
POLR2F	8.51612027095688e-109	0.524291296553794	0.84	0.619	1.83002908502592e-104	Cell cycle	POLR2F
MZT1	1.56394203893916e-108	0.350485352644455	0.569	0.29	3.36075504747636e-104	Cell cycle	MZT1
NPM31	2.74486137251288e-108	0.393175174566166	0.652	0.356	5.89843260339293e-104	Cell cycle	NPM3
FAM136A	1.52528365543622e-107	0.401430605013141	0.622	0.347	3.27768204716689e-103	Cell cycle	FAM136A
ARHGDIA	2.15068097662097e-107	0.435668516202174	0.818	0.564	4.6215983506608e-103	Cell cycle	ARHGDIA
MYDGF1	5.39588332734236e-106	0.467616081264715	0.885	0.65	1.1595213682126e-101	Cell cycle	MYDGF
FAM111A	9.50176120279036e-106	0.304587494975669	0.352	0.142	2.04183346486762e-101	Cell cycle	FAM111A
TMUB1	1.91538852293398e-105	0.372374303881364	0.664	0.371	4.11597839693284e-101	Cell cycle	TMUB1
MRPL16	5.81177459720936e-105	0.378049920351041	0.571	0.302	1.24889224319432e-100	Cell cycle	MRPL16
RALBP11	1.58448580002849e-104	0.442307116227652	0.872	0.607	3.40490153568123e-100	Cell cycle	RALBP1
PSMB7	2.10684271339048e-104	0.506606972214821	0.786	0.546	4.5273943068048e-100	Cell cycle	PSMB7
MED101	2.30295688512736e-104	0.387154042659917	0.591	0.313	4.94882405045018e-100	Cell cycle	MED10
MRPS10	2.978394036607e-104	0.377080412609763	0.543	0.281	6.40027094526479e-100	Cell cycle	MRPS10
SEPT11	4.1218191917658e-104	0.355127678027743	0.529	0.267	8.85737726118552e-100	Cell cycle	SEPT11
RBM42	4.19955370639061e-104	0.374151332941655	0.59	0.316	9.02442095966278e-100	Cell cycle	RBM42
POLR2E	4.78463415765661e-104	0.432202029457503	0.757	0.5	1.02817003413883e-99	Cell cycle	POLR2E
CMC1	8.1940777706588e-104	0.38164502392803	0.65	0.373	1.76082537213687e-99	Cell cycle	CMC1
MRPL14	8.78546369562262e-104	0.453469556383703	0.855	0.657	1.88790829355234e-99	Cell cycle	MRPL14
PSMG1	9.43796445367956e-104	0.335039790782036	0.475	0.226	2.0281241814512e-99	Cell cycle	PSMG1
AP1S1	1.47703857587061e-103	0.424909199331327	0.812	0.552	3.17400819568836e-99	Cell cycle	AP1S1
MAGOH	1.55283593368202e-103	0.442076505325428	0.765	0.497	3.33688913788929e-99	Cell cycle	MAGOH
EPCAM1	1.59573377775419e-103	0.438052165892586	0.72	0.443	3.42907231501597e-99	Cell cycle	EPCAM
YDJC	1.99647792455468e-103	0.380437530223597	0.536	0.277	4.29023141207556e-99	Cell cycle	YDJC
TPM3	3.24071362055076e-103	0.431129182522282	0.856	0.626	6.96396949920152e-99	Cell cycle	TPM3
SNRPB2	8.13001871107103e-103	0.463331190936961	0.848	0.613	1.74705972082205e-98	Cell cycle	SNRPB2
ORAOV12	2.37610320121019e-102	0.418200939327745	0.422	0.182	5.10600816908058e-98	Cell cycle	ORAOV1
GXYLT1	5.91972429408426e-102	0.346521302161103	0.323	0.126	1.27208955355577e-97	Cell cycle	GXYLT1
RUSC1	6.20402469593214e-102	0.337728980673052	0.517	0.256	1.33318286690886e-97	Cell cycle	RUSC1
SNRPC	9.70537658831764e-102	0.438804293561179	0.781	0.531	2.08558837506358e-97	Cell cycle	SNRPC
PITHD1	1.02855345564714e-101	0.317391226336114	0.505	0.246	2.21025852084014e-97	Cell cycle	PITHD1
ABCF1	1.08779955701935e-101	0.386129572093782	0.62	0.341	2.33757246807888e-97	Cell cycle	ABCF1
NAP1L1	2.25373543624211e-101	0.556607878415911	0.912	0.742	4.84305207894068e-97	Cell cycle	NAP1L1
APOL11	2.25481254612349e-101	0.537043319772658	0.789	0.512	4.84536668036477e-97	Cell cycle	APOL1
MRPS23	2.6944965684406e-101	0.380134749562628	0.638	0.361	5.79020367592201e-97	Cell cycle	MRPS23
SREK1	2.69640853082128e-101	0.379335912235186	0.606	0.333	5.79431229188185e-97	Cell cycle	SREK1
SF3B2	9.11235180710455e-101	0.413100764188121	0.753	0.482	1.9581532798287e-96	Cell cycle	SF3B2
NOC2L1	1.03589077940312e-100	0.436664578478352	0.606	0.343	2.22602569585937e-96	Cell cycle	NOC2L
FKBP1A	2.19194632370695e-100	0.38285904940556	0.973	0.869	4.71027345501387e-96	Cell cycle	FKBP1A
NELFE	9.10184960065307e-100	0.352589281312689	0.627	0.351	1.95589646068434e-95	Cell cycle	NELFE
ACTL6A	2.34662507627046e-99	0.338624172559921	0.516	0.26	5.04266262639759e-95	Cell cycle	ACTL6A
RBM17	4.02184950063609e-99	0.413752381105307	0.785	0.509	8.6425523919169e-95	Cell cycle	RBM17
MEA1	4.79469502463424e-99	0.455291448512985	0.793	0.561	1.03033201384365e-94	Cell cycle	MEA1
CHORDC1	6.92506791374672e-99	0.374474112013289	0.48	0.236	1.48812784398503e-94	Cell cycle	CHORDC1
NDUFA2	7.47166167355061e-99	0.39697217178158	0.938	0.804	1.60558537702929e-94	Cell cycle	NDUFA2
NUP37	1.31269116440678e-98	0.308231088130791	0.452	0.209	2.82084204319372e-94	Cell cycle	NUP37
BASP11	1.63210880663012e-98	0.415635539433222	0.563	0.289	3.50723861456747e-94	Cell cycle	BASP1
SNRPA1	2.3165211272289e-98	0.400305594067287	0.611	0.344	4.97797225030219e-94	Cell cycle	SNRPA1
SDHB	7.25942626635612e-98	0.476219574772205	0.724	0.473	1.55997811037727e-93	Cell cycle	SDHB
LRRC59	7.77118012495552e-98	0.377323829972623	0.631	0.357	1.66994889705169e-93	Cell cycle	LRRC59
AHCY	1.09889443067562e-97	0.363101295874742	0.557	0.302	2.36141424207885e-93	Cell cycle	AHCY
ICT1	4.41618272747838e-97	0.318222772273187	0.488	0.241	9.48993506307829e-93	Cell cycle	ICT1
SMS	6.15927223710941e-97	0.415755308043888	0.712	0.451	1.32356601103244e-92	Cell cycle	SMS
IFI61	6.17458699672133e-97	0.544580256059834	0.884	0.62	1.32685699972545e-92	Cell cycle	IFI6
SMC3	7.13154302643605e-97	0.311541288269354	0.421	0.193	1.53249728095084e-92	Cell cycle	SMC3
MRPL22	9.09136943014268e-97	0.350142042909677	0.677	0.389	1.95364437684336e-92	Cell cycle	MRPL22
HAT1	2.01360959847794e-96	0.328582242016262	0.475	0.23	4.32704566616926e-92	Cell cycle	HAT1
POLDIP21	4.80656299500739e-96	0.375676714164837	0.616	0.354	1.03288232199714e-91	Cell cycle	POLDIP2
SMARCB1	2.86396561058499e-95	0.411372274658508	0.637	0.381	6.15437570058608e-91	Cell cycle	SMARCB1
LAGE3	3.36322421769235e-95	0.481601867197779	0.777	0.524	7.22723252139909e-91	Cell cycle	LAGE3
NT5C3B	4.82785646196162e-95	0.301236800955718	0.478	0.233	1.03745807511093e-90	Cell cycle	NT5C3B
IDH3B	5.44753697069246e-95	0.367949388488277	0.647	0.375	1.1706212196321e-90	Cell cycle	IDH3B
NCBP2-AS21	5.81569108772298e-95	0.368488392921877	0.587	0.32	1.24973385784079e-90	Cell cycle	NCBP2-AS2
DHX40	2.10827884472412e-94	0.303835232013118	0.357	0.152	4.53048040942766e-90	Cell cycle	DHX40
TAF11	2.90408612278602e-94	0.316306564960192	0.5	0.25	6.24059066925487e-90	Cell cycle	TAF11
CNPY21	4.30437757106299e-94	0.457063083414183	0.869	0.65	9.24967696245726e-90	Cell cycle	CNPY2
HPRT1	4.5486266065839e-94	0.340251049617089	0.553	0.295	9.77454371488815e-90	Cell cycle	HPRT1
UQCRC1	6.23552693854744e-94	0.420459448769255	0.733	0.476	1.33995238382446e-89	Cell cycle	UQCRC1
PPP4C1	1.17640963542153e-93	0.413144893334143	0.869	0.66	2.52798666555732e-89	Cell cycle	PPP4C
VPS25	2.967203244e-93	0.365938741128663	0.607	0.346	6.3762230510316e-89	Cell cycle	VPS25
ELAVL1	3.99606246178105e-93	0.423322491806085	0.665	0.419	8.5871386241213e-89	Cell cycle	ELAVL1
C1orf1222	6.19290243148777e-93	0.364369104272524	0.688	0.412	1.33079280350241e-88	Cell cycle	C1orf122
SRSF12	8.03753195998855e-93	0.436066282207825	0.682	0.428	1.72718524288194e-88	Cell cycle	SRSF1
COPS61	8.39488989389955e-93	0.459503519368155	0.784	0.545	1.80397788930007e-88	Cell cycle	COPS6
NARF	1.04836453795923e-92	0.375442033747488	0.626	0.366	2.25283055562059e-88	Cell cycle	NARF
RPN2	1.27370018163939e-92	0.431948611206434	0.774	0.535	2.73705432032488e-88	Cell cycle	RPN2
MTCH11	2.88672050200663e-92	0.380968748512965	0.772	0.504	6.20327368676204e-88	Cell cycle	MTCH1
MAN1A11	5.89651280856208e-92	0.301112033699273	0.329	0.134	1.26710163743191e-87	Cell cycle	MAN1A1
TMEM981	8.41572459001367e-92	0.308730495024021	0.435	0.206	1.80845505714804e-87	Cell cycle	TMEM98
HLA-DPB11	1.70435585781443e-91	0.342256488280421	0.55	0.281	3.66249030285742e-87	Cell cycle	HLA-DPB1
DFFA	2.04132894741407e-91	0.339709785156579	0.487	0.251	4.3866117750981e-87	Cell cycle	DFFA
C7orf55	2.06949217424063e-91	0.363144347960844	0.66	0.395	4.4471317332257e-87	Cell cycle	C7orf55
TMEM11	3.44991450626708e-91	0.336428545110593	0.566	0.308	7.41352128251732e-87	Cell cycle	TMEM11
TFDP1	7.64244960828247e-91	0.428042617437975	0.537	0.285	1.64228599632382e-86	Cell cycle	TFDP1
MRPL27	7.67544365613883e-91	0.44475071454925	0.84	0.642	1.64937608726767e-86	Cell cycle	MRPL27
C3orf14	8.96798872224918e-91	0.33962938378732	0.602	0.319	1.92713109652413e-86	Cell cycle	C3orf14
GSDMD	1.14798172305812e-90	0.321852996107545	0.567	0.302	2.46689792467959e-86	Cell cycle	GSDMD
EXOSC5	1.74123519957925e-90	0.308011562533112	0.465	0.227	3.74174032037585e-86	Cell cycle	EXOSC5
MRPS2	1.98695922439075e-90	0.302765837439733	0.381	0.173	4.26977667729329e-86	Cell cycle	MRPS2
AUP1	2.61943298820702e-90	0.384856003669454	0.795	0.55	5.62889954835806e-86	Cell cycle	AUP1
PDIA4	3.76478370113219e-90	0.391756211714117	0.762	0.502	8.09014369536296e-86	Cell cycle	PDIA4
ARL16	7.68405364001497e-90	0.335537954564618	0.561	0.308	1.65122628670282e-85	Cell cycle	ARL16
PGD	1.49801411692563e-89	0.518044314612459	0.566	0.343	3.21908253586148e-85	Cell cycle	PGD
ABHD121	2.94004307848559e-89	0.367072875527509	0.752	0.47	6.31785857135768e-85	Cell cycle	ABHD12
PSMD2	3.32345878725058e-89	0.384514403206194	0.606	0.351	7.14178058792277e-85	Cell cycle	PSMD2
HADH	3.84169996961224e-89	0.307200215785511	0.537	0.281	8.25542906469974e-85	Cell cycle	HADH
PSMB91	5.15440064146428e-89	0.417686686531861	0.562	0.312	1.10762915384426e-84	Cell cycle	PSMB9
UQCC31	6.30208741582378e-89	0.376823824808228	0.674	0.409	1.35425556478637e-84	Cell cycle	UQCC3
UPK3A1	8.23049322528585e-89	0.545635461146802	0.642	0.381	1.76865068918168e-84	Cell cycle	UPK3A
ISYNA1	1.11439740546389e-88	0.341844637014217	0.598	0.328	2.39472858460136e-84	Cell cycle	ISYNA1
UBE2L61	1.69487255358379e-88	0.368515728921759	0.661	0.391	3.6421116303962e-84	Cell cycle	UBE2L6
VDAC1	2.02762393035753e-88	0.420907390354734	0.917	0.758	4.3571610639453e-84	Cell cycle	VDAC1
EIF2AK2	2.19882754160909e-88	0.346959239950316	0.513	0.274	4.72506050416377e-84	Cell cycle	EIF2AK2
RSBN1L	4.08599473640588e-88	0.31474320615201	0.565	0.303	8.78039408906259e-84	Cell cycle	RSBN1L
SRPK1	1.34612533010318e-87	0.362583972237545	0.611	0.355	2.89268872185873e-83	Cell cycle	SRPK1
MIB21	1.39581450124646e-87	0.333171248077777	0.382	0.176	2.99946578172851e-83	Cell cycle	MIB2
RPS19BP11	1.53696617532215e-87	0.493713549712428	0.871	0.648	3.30278661414977e-83	Cell cycle	RPS19BP1
FABP61	2.07890996325056e-87	0.404394347602981	0.795	0.547	4.46736962002914e-83	Cell cycle	FABP6
FAM50A	9.90848967214928e-87	0.33769090496158	0.599	0.343	2.12923534564816e-82	Cell cycle	FAM50A
C19orf43	1.22111901441494e-86	0.368979750804459	0.938	0.82	2.62406265007627e-82	Cell cycle	C19orf43
SDF41	3.31855729258303e-86	0.413027766145647	0.684	0.438	7.13124776603168e-82	Cell cycle	SDF4
TRAP1	3.3217731699814e-86	0.338366672812796	0.445	0.225	7.13815836497303e-82	Cell cycle	TRAP1
NUFIP2	3.83684213203261e-86	0.35727858833713	0.637	0.372	8.24499005752488e-82	Cell cycle	NUFIP2
SLC25A391	5.5638796534308e-86	0.411590706290781	0.763	0.515	1.19562209872574e-81	Cell cycle	SLC25A39
HLA-DPA11	6.39954580438356e-86	0.397106280151553	0.573	0.316	1.37519839790398e-81	Cell cycle	HLA-DPA1
NIT2	8.99209723034209e-86	0.342499205679057	0.641	0.386	1.93231177382821e-81	Cell cycle	NIT2
SHMT2	9.88437236470071e-86	0.335790351093145	0.445	0.225	2.12405277745054e-81	Cell cycle	SHMT2
SRSF4	1.13269562028053e-85	0.347007833530567	0.684	0.424	2.43404961842083e-81	Cell cycle	SRSF4
DRAP1	2.96474855968078e-85	0.362617894605422	0.894	0.704	6.37094817989802e-81	Cell cycle	DRAP1
MRPS5	4.53168540150606e-85	0.345458253217206	0.617	0.365	9.73813875929636e-81	Cell cycle	MRPS5
RTN3	5.9739315618515e-85	0.42104481325893	0.602	0.362	1.28373815332627e-80	Cell cycle	RTN3
ILF2	7.0329835296543e-85	0.4063547118989	0.752	0.523	1.51131783068741e-80	Cell cycle	ILF2
RNPS1	7.74272064831497e-85	0.397792631402871	0.763	0.535	1.6638332401164e-80	Cell cycle	RNPS1
SUMO3	7.77223188198911e-85	0.350364772891693	0.764	0.504	1.67017490912064e-80	Cell cycle	SUMO3
PDHA1	1.0189313448273e-84	0.307953702838967	0.475	0.241	2.18958156689939e-80	Cell cycle	PDHA1
MRPS12	1.06141231897635e-84	0.375938365604443	0.745	0.506	2.28086893224828e-80	Cell cycle	MRPS12
COX17	1.76670302290679e-84	0.404735559676359	0.901	0.721	3.7964681259244e-80	Cell cycle	COX17
VGLL11	2.69894980928765e-84	0.346387003025924	0.536	0.289	5.79977324517823e-80	Cell cycle	VGLL1
UBALD21	5.08285844800443e-84	0.408892427269218	0.711	0.455	1.09225545189167e-79	Cell cycle	UBALD2
NFATC2IP	7.03733657441152e-84	0.302345886925788	0.453	0.227	1.51225325647529e-79	Cell cycle	NFATC2IP
VPS29	7.63945859416329e-84	0.389953075803496	0.863	0.682	1.64164325729975e-79	Cell cycle	VPS29
XPO1	1.52850362463433e-83	0.344581631350615	0.474	0.248	3.28460143897671e-79	Cell cycle	XPO1
PET1001	2.14866353622667e-83	0.460927730703966	0.896	0.727	4.6172630729975e-79	Cell cycle	PET100
LYPLA21	2.38619348927645e-83	0.37761507229767	0.603	0.358	5.12769118910617e-79	Cell cycle	LYPLA2
HIST1H1C2	2.75212007546155e-83	0.395049679229612	0.529	0.288	5.91403083015932e-79	Cell cycle	HIST1H1C
MRPS15	2.99685737325373e-83	0.383166986807394	0.793	0.569	6.43994680938494e-79	Cell cycle	MRPS15
NT5C	3.96373099212511e-83	0.378291856251141	0.732	0.479	8.51766152897765e-79	Cell cycle	NT5C
ARL6IP6	4.57859291580262e-83	0.389674662179087	0.541	0.303	9.83893831676825e-79	Cell cycle	ARL6IP6
HINT21	7.22886095972731e-83	0.343052294490396	0.666	0.406	1.5534099316358e-78	Cell cycle	HINT2
DCAF7	8.92351453863831e-83	0.375981444302007	0.487	0.267	1.91757403920799e-78	Cell cycle	DCAF7
PSMD14	9.35808166661907e-83	0.339762092026954	0.594	0.345	2.01095816933977e-78	Cell cycle	PSMD14
SUCLG1	1.39000792947111e-82	0.390875417862889	0.694	0.448	2.98698803964046e-78	Cell cycle	SUCLG1
SERBP1	1.65145567523603e-82	0.393844980279343	0.909	0.751	3.5488131005147e-78	Cell cycle	SERBP1
SEPT7	2.80829252559931e-82	0.40394835926811	0.799	0.573	6.03473980826035e-78	Cell cycle	SEPT7
SPINK12	3.87675785968083e-82	0.482207972455829	1	0.838	8.33076496466813e-78	Cell cycle	SPINK1
PCBD1	6.63074632674306e-82	0.386864213102293	0.92	0.751	1.42488107815382e-77	Cell cycle	PCBD1
RER11	1.05488098202401e-81	0.391810038429812	0.838	0.63	2.26683374227139e-77	Cell cycle	RER1
DYNLRB11	1.43063299150079e-81	0.354468572122505	0.905	0.739	3.07428723543605e-77	Cell cycle	DYNLRB1
HSD17B111	2.43803077675054e-81	0.612293587462889	0.684	0.486	5.23908433615924e-77	Cell cycle	HSD17B11
ACOT13	3.17973390287312e-81	0.331578244997964	0.601	0.354	6.83293018388404e-77	Cell cycle	ACOT13
SDF2L11	3.28675921941659e-81	0.34357695256445	0.735	0.482	7.06291688660432e-77	Cell cycle	SDF2L1
NTMT1	4.76360594972948e-81	0.302966853132231	0.43	0.216	1.02365128253737e-76	Cell cycle	NTMT1
GALNT3	6.90172200985385e-81	0.323045063420903	0.501	0.267	1.48311104269749e-76	Cell cycle	GALNT3
ASCC21	1.00378342626951e-80	0.391832436076699	0.524	0.295	2.15703020471054e-76	Cell cycle	ASCC2
GCLC1	1.42244560629586e-80	0.555723279045487	0.59	0.371	3.05669336336917e-76	Cell cycle	GCLC
CYP4B12	1.45117048752085e-80	0.375147426628268	0.887	0.674	3.11842026063355e-76	Cell cycle	CYP4B1
HLA-A2	1.6347483104473e-80	0.361372386944448	0.993	0.866	3.51291064432021e-76	Cell cycle	HLA-A
MDH1	1.94944674072976e-80	0.438128815903176	0.728	0.507	4.18916610115418e-76	Cell cycle	MDH1
ARHGDIB2	3.40574164798874e-80	0.411296065816924	0.878	0.708	7.31859822736299e-76	Cell cycle	ARHGDIB
AK2	5.98442476491047e-80	0.357430540548108	0.743	0.5	1.28599303773161e-75	Cell cycle	AK2
PFKL1	6.43968467011246e-80	0.389429592508048	0.638	0.397	1.38382383876047e-75	Cell cycle	PFKL
SNRNP27	7.81114423550555e-80	0.338677219224201	0.551	0.31	1.67853678476779e-75	Cell cycle	SNRNP27
HNRNPA3	8.83221067675324e-80	0.370081785629378	0.905	0.753	1.8979537523275e-75	Cell cycle	HNRNPA3
MRPS33	1.22558559368914e-79	0.368940265426444	0.864	0.674	2.63366088227858e-75	Cell cycle	MRPS33
PFDN2	1.85619887338881e-79	0.368358063773116	0.899	0.718	3.98878575902521e-75	Cell cycle	PFDN2
RP11-14N7.21	2.2070966959704e-79	0.325617925124171	0.421	0.212	4.7428300899708e-75	Cell cycle	RP11-14N7.2
FKBP11	3.53620087569233e-79	0.302613992904335	0.447	0.223	7.59894206177525e-75	Cell cycle	FKBP11
THUMPD3-AS11	6.05502934087586e-79	0.450619801325126	0.617	0.381	1.30116525506081e-74	Cell cycle	THUMPD3-AS1
POLR2J1	9.77050525126034e-79	0.439457176849797	0.899	0.747	2.09958387344333e-74	Cell cycle	POLR2J
MLF2	1.81542979951709e-78	0.407488011625285	0.826	0.64	3.90117709618227e-74	Cell cycle	MLF2
MUM1	2.1687325477889e-78	0.372792954435867	0.497	0.272	4.66038937194356e-74	Cell cycle	MUM1
ECHS11	2.38874872113415e-78	0.373606987245727	0.826	0.602	5.13318212684517e-74	Cell cycle	ECHS1
PSMB81	2.46480401987029e-78	0.381142252872934	0.789	0.548	5.29661735829926e-74	Cell cycle	PSMB8
KNOP1	5.78895172632181e-78	0.339074536273275	0.51	0.275	1.24398783646929e-73	Cell cycle	KNOP1
TARDBP	1.47449128124487e-77	0.329609939087651	0.518	0.29	3.16853431426711e-73	Cell cycle	TARDBP
CLPP	2.51104736217642e-77	0.332274140137808	0.64	0.394	5.3959896765809e-73	Cell cycle	CLPP
RNASEH2C	3.51163578751136e-77	0.342065825070336	0.688	0.445	7.54615414378317e-73	Cell cycle	RNASEH2C
TXNDC12	1.63024241126907e-76	0.34551807439773	0.638	0.392	3.50322791757611e-72	Cell cycle	TXNDC12
USP31	4.19353501361365e-76	0.326927727780796	0.387	0.187	9.01148739075438e-72	Cell cycle	USP31
ILF3	3.60841996077053e-75	0.343681542282861	0.599	0.364	7.75413365369979e-71	Cell cycle	ILF3
PIR	3.69045202945834e-75	0.348286252585268	0.566	0.334	7.93041236610304e-71	Cell cycle	PIR
KXD1	3.74529051212138e-75	0.301396811278084	0.611	0.364	8.04825478149763e-71	Cell cycle	KXD1
NXT1	4.56317995801245e-75	0.360732557012027	0.632	0.403	9.80581741177296e-71	Cell cycle	NXT1
CCT7	6.54148327691011e-75	0.391729979648709	0.657	0.436	1.40569934137521e-70	Cell cycle	CCT7
IFT27	9.19431786245389e-75	0.340644438616477	0.523	0.304	1.97576696546272e-70	Cell cycle	IFT27
SRRM1	1.15358415196529e-74	0.4203141442964	0.862	0.672	2.4789369841582e-70	Cell cycle	SRRM1
PSMA2	1.91865806220161e-74	0.391161511085703	0.828	0.642	4.12300430986505e-70	Cell cycle	PSMA2
C19orf70	7.24963867507729e-74	0.357238782832955	0.912	0.767	1.55787485488736e-69	Cell cycle	C19orf70
CMTM7	1.84106873517026e-73	0.312426277548385	0.591	0.351	3.95627260500736e-69	Cell cycle	CMTM7
HDGF	2.46708608149811e-73	0.361442505795517	0.62	0.384	5.30152128053128e-69	Cell cycle	HDGF
SNX5	2.50753974152426e-73	0.321062540105634	0.64	0.396	5.38845215056148e-69	Cell cycle	SNX5
GNB21	2.98243710139415e-73	0.385245659591645	0.85	0.663	6.4089590871859e-69	Cell cycle	GNB2
MKKS	3.39621272272153e-73	0.363538374785606	0.727	0.507	7.29812151985629e-69	Cell cycle	MKKS
TMEM9	4.02068534243539e-73	0.332847179492555	0.513	0.295	8.6400507323594e-69	Cell cycle	TMEM9
NMRAL1	4.49617092099779e-73	0.325529201947849	0.558	0.332	9.66182169213216e-69	Cell cycle	NMRAL1
SMYD3	8.45123384966181e-73	0.357669251467888	0.549	0.319	1.81608564195383e-68	Cell cycle	SMYD3
PUS7L	1.01084620543109e-72	0.327498514557779	0.436	0.228	2.17220741085086e-68	Cell cycle	PUS7L
CCNL21	1.59602728144493e-72	0.336318144775281	0.524	0.3	3.429703025097e-68	Cell cycle	CCNL2
EBNA1BP2	1.6175289651519e-72	0.305520774185107	0.607	0.367	3.47590799321491e-68	Cell cycle	EBNA1BP2
TMEM542	1.72481930742807e-72	0.354354911896076	0.803	0.559	3.70646420973219e-68	Cell cycle	TMEM54
NAA50	2.18310042565735e-72	0.352665102619193	0.659	0.426	4.69126450469509e-68	Cell cycle	NAA50
RBCK11	2.6239063052281e-72	0.319315161302	0.788	0.547	5.63851225930467e-68	Cell cycle	RBCK1
SNRNP70	2.81209240827529e-71	0.329198947758759	0.677	0.444	6.04290537614276e-67	Cell cycle	SNRNP70
BSG1	4.85093558695088e-71	0.352730146570124	0.926	0.78	1.04241754827987e-66	Cell cycle	BSG
HSD17B10	5.40534056231954e-71	0.344306706551069	0.772	0.552	1.16155363343685e-66	Cell cycle	HSD17B10
MIR4458HG1	8.09864565644175e-71	0.431957442569345	0.563	0.351	1.74031796511277e-66	Cell cycle	MIR4458HG
DPM31	1.61087685985725e-70	0.39672473077631	0.741	0.513	3.46161328414725e-66	Cell cycle	DPM3
MRPL21	3.68284993395012e-70	0.336466224672919	0.707	0.479	7.91407622306542e-66	Cell cycle	MRPL21
BUD31	5.14791911765614e-70	0.347246624983421	0.846	0.648	1.10623633919313e-65	Cell cycle	BUD31
ARL6IP1	8.07252893252401e-70	0.867696153585415	0.908	0.804	1.73470574231009e-65	Cell cycle	ARL6IP1
CERS6	9.86184478569154e-70	0.304849622532455	0.426	0.225	2.11921182599726e-65	Cell cycle	CERS6
RBBP7	1.69775969886643e-69	0.309774926525188	0.572	0.34	3.64831581689408e-65	Cell cycle	RBBP7
TIMM17B	5.04104223284514e-69	0.31008665039802	0.714	0.474	1.08326956541609e-64	Cell cycle	TIMM17B
MRPL24	6.17511673207823e-69	0.316588288496688	0.664	0.425	1.32697083455629e-64	Cell cycle	MRPL24
MCCC2	8.37142707995015e-69	0.320162487584734	0.457	0.251	1.79893596521049e-64	Cell cycle	MCCC2
HMG20B	1.22892558831917e-68	0.380995468224861	0.609	0.389	2.64083819673907e-64	Cell cycle	HMG20B
ACP1	1.91420446374042e-68	0.344198529118633	0.769	0.547	4.1134339721318e-64	Cell cycle	ACP1
EHF1	4.72771827638199e-68	0.36075278109967	0.79	0.563	1.01593938041173e-63	Cell cycle	EHF
LRPAP1	7.48743435308316e-68	0.365613225322301	0.779	0.569	1.60897476813404e-63	Cell cycle	LRPAP1
PLP2	1.0002490570543e-67	0.426734803511818	0.765	0.556	2.14943519870398e-63	Cell cycle	PLP2
IFI44L1	2.01837932984436e-67	0.435114506008857	0.417	0.219	4.33729534190255e-63	Cell cycle	IFI44L
DNAJC19	2.07940219191747e-67	0.33099657006184	0.769	0.544	4.46842737021146e-63	Cell cycle	DNAJC19
BTF3L42	3.15246389014589e-67	0.407057331604924	0.816	0.637	6.77432965353451e-63	Cell cycle	BTF3L4
MRPL17	7.43555851088264e-67	0.334073643292222	0.587	0.363	1.59782716840357e-62	Cell cycle	MRPL17
CDKN2A1	1.0296030413769e-66	0.447388778896804	0.487	0.288	2.21251397561481e-62	Cell cycle	CDKN2A
CD1511	1.30945006104051e-66	0.333787491564603	0.843	0.638	2.81387723616995e-62	Cell cycle	CD151
NMD3	1.49502252204461e-66	0.405197543858987	0.582	0.37	3.21265389762167e-62	Cell cycle	NMD3
NDUFA8	6.852112399746e-66	0.373483831124683	0.658	0.444	1.47245043358142e-61	Cell cycle	NDUFA8
PFDN6	4.08014617139685e-65	0.300932268694805	0.654	0.425	8.7678261077147e-61	Cell cycle	PFDN6
DGCR6L	5.8184466443914e-65	0.316370084454064	0.677	0.443	1.25032599941327e-60	Cell cycle	DGCR6L
SPATS2L1	7.14920317701314e-65	0.387006673454654	0.838	0.619	1.53629227070835e-60	Cell cycle	SPATS2L
TPR	2.24903580470921e-64	0.309844633829657	0.608	0.388	4.83295304073961e-60	Cell cycle	TPR
DGUOK	2.90740520562905e-64	0.326553684525214	0.851	0.658	6.24772304637627e-60	Cell cycle	DGUOK
C7orf50	3.27606372406733e-64	0.331835045945636	0.652	0.438	7.03993333664829e-60	Cell cycle	C7orf50
PRPF40A	3.90450433002605e-64	0.30324428762231	0.669	0.448	8.39038935479298e-60	Cell cycle	PRPF40A
HSPA9	3.92510691058255e-64	0.333106934379826	0.652	0.429	8.43466224015083e-60	Cell cycle	HSPA9
UBE2I	6.24912875517033e-64	0.32818731428251	0.845	0.681	1.34287527819855e-59	Cell cycle	UBE2I
SNHG181	1.27562718775862e-63	0.385996280734439	0.645	0.435	2.74119526377451e-59	Cell cycle	SNHG18
VKORC1	1.52392143340445e-63	0.339564995487702	0.678	0.458	3.27475476824282e-59	Cell cycle	VKORC1
C11orf311	1.95105677277559e-63	0.312279717853116	0.97	0.848	4.19262589901746e-59	Cell cycle	C11orf31
SSBP12	2.65469519386712e-63	0.360623175136104	0.87	0.729	5.70467450210106e-59	Cell cycle	SSBP1
AP1B1	3.46143167103427e-63	0.308612124633529	0.382	0.201	7.43827051788554e-59	Cell cycle	AP1B1
PNKD	5.05560363813299e-62	0.323071502119052	0.832	0.633	1.0863986657984e-57	Cell cycle	PNKD
ADI1	1.13715805373398e-61	0.329340163327391	0.861	0.694	2.44363894166894e-57	Cell cycle	ADI1
ARPC5L	1.91530266559798e-61	0.315182362427523	0.601	0.385	4.1157938981035e-57	Cell cycle	ARPC5L
PLSCR11	1.00554824117398e-60	0.301646498060557	0.656	0.424	2.16082261545877e-56	Cell cycle	PLSCR1
MRPL42	1.32124573826076e-60	0.311896949893631	0.753	0.536	2.83922496694854e-56	Cell cycle	MRPL42
SPCS2	4.4556056401995e-60	0.359934832210667	0.925	0.815	9.5746509602247e-56	Cell cycle	SPCS2
RRBP1	8.61250682212137e-60	0.300796287585338	0.596	0.376	1.85074159100566e-55	Cell cycle	RRBP1
ERH	1.96672313008992e-59	0.305259884015461	0.933	0.827	4.22629133425024e-55	Cell cycle	ERH
TAX1BP11	2.29972436639681e-59	0.384627140108253	0.858	0.706	4.9418776909501e-55	Cell cycle	TAX1BP1
PHB2	3.11798704993274e-59	0.342440711617627	0.751	0.556	6.70024237160046e-55	Cell cycle	PHB2
GNB11	3.32017250059266e-59	0.316905498836583	0.551	0.344	7.13471868652358e-55	Cell cycle	GNB1
IFITM32	7.28003095802976e-59	0.44479858620517	0.815	0.633	1.56440585257102e-54	Cell cycle	IFITM3
HNRNPM	7.97799000584364e-59	0.336523100344903	0.774	0.577	1.71439027235574e-54	Cell cycle	HNRNPM
CCT8	8.20589582455034e-59	0.359765662973443	0.769	0.581	1.76336495373762e-54	Cell cycle	CCT8
[truncated: 42 more rows]
