# Supplementary material for: Advancing bladder cancer management: development of a prognostic model and personalized therapy
Source: Front Immunol. 2024 Jul 22;15:1430792. doi: 10.3389/fimmu.2024.1430792 (PMC11298345; doi:10.3389/fimmu.2024.1430792)
Supplement: Supplementary file 3 [file DataSheet_2.zip › bioinformation- supplementary file/markers/celltype_markers.csv]

	p_val	avg_log2FC	pct.1	pct.2	p_val_adj	cluster	gene
MGST1	2.09584247883003e-267	1.47879347469757	0.967	0.555	4.50375590275786e-263	Epithelium	MGST1
SMIM22	9.11660360015104e-256	1.36190281626411	0.938	0.438	1.95906694763646e-251	Epithelium	SMIM22
TACSTD2	1.4657968101441e-228	1.22110921656929	0.98	0.656	3.14985076531865e-224	Epithelium	TACSTD2
PERP	3.40301582156706e-220	1.33844286167024	0.932	0.445	7.31274069896546e-216	Epithelium	PERP
KRT7	1.57588255691029e-219	1.32411336863441	0.969	0.661	3.38641402654453e-215	Epithelium	KRT7
AKR1C2	4.48221571708458e-217	1.42353995514341	0.896	0.458	9.63183335444306e-213	Epithelium	AKR1C2
SDC1	8.82293090075397e-213	1.21896760931436	0.896	0.427	1.89595962126302e-208	Epithelium	SDC1
KRT8	4.8405050714683e-205	1.32104298759679	0.947	0.659	1.04017613480782e-200	Epithelium	KRT8
ELF3	2.16079819849775e-190	1.17130946159395	0.963	0.628	4.64333924875181e-186	Epithelium	ELF3
CYB5A	2.25275951387004e-182	0.999909098070743	0.925	0.584	4.84095491935533e-178	Epithelium	CYB5A
GPX2	4.86833971504943e-177	1.19037880502414	0.901	0.488	1.04615752136697e-172	Epithelium	GPX2
HPGD	7.03204112872542e-174	1.33382150606209	0.832	0.392	1.5111153181518e-169	Epithelium	HPGD
AGR2	6.74316373933282e-171	1.18055618167217	0.886	0.49	1.44903845594523e-166	Epithelium	AGR2
SNCG	1.11296151422616e-167	1.33569267396746	0.925	0.595	2.39164299792059e-163	Epithelium	SNCG
KLF5	6.22503277646105e-163	1.02557861143358	0.829	0.363	1.33769729333371e-158	Epithelium	KLF5
SERINC2	4.50821107429537e-162	1.05438061034643	0.807	0.392	9.68769477755332e-158	Epithelium	SERINC2
RAB25	1.00042695390026e-157	0.984640016576281	0.73	0.287	2.14981748123628e-153	Epithelium	RAB25
TSTD1	1.01411884549569e-157	0.901452528168251	0.857	0.437	2.17923998708569e-153	Epithelium	TSTD1
S100A2	1.04289127559308e-155	2.24376557576226	0.867	0.579	2.24106906212198e-151	Epithelium	S100A2
CXADR	7.72385934962336e-150	0.93399542806908	0.744	0.293	1.65978013564056e-145	Epithelium	CXADR
GATA3	3.18705615986371e-138	0.969042503094678	0.779	0.368	6.84866498193112e-134	Epithelium	GATA3
SCCPDH	2.18270194232688e-137	1.10084048296301	0.766	0.383	4.69040820386622e-133	Epithelium	SCCPDH
HES1	3.57085786225546e-128	1.20514230211333	0.916	0.616	7.67341646020077e-124	Epithelium	HES1
VSIG2	7.81763074432817e-124	0.979355646830963	0.792	0.439	1.67993067064868e-119	Epithelium	VSIG2
DHRS2	2.21228778654662e-123	1.13298648012781	0.819	0.484	4.75398522451003e-119	Epithelium	DHRS2
C19orf33	2.62446174540939e-123	1.13087463379667	0.698	0.299	5.63970584471024e-119	Epithelium	C19orf33
TP53TG1	4.81939350729315e-123	0.779729275613882	0.79	0.421	1.03563947078223e-118	Epithelium	TP53TG1
SPINT2	1.47910349292072e-118	0.794743474570658	0.897	0.622	3.17844549593733e-114	Epithelium	SPINT2
OCIAD2	1.51609273502865e-118	0.741329324803618	0.835	0.459	3.25793167830308e-114	Epithelium	OCIAD2
AQP3	9.78507191336189e-116	0.979402902985173	0.755	0.381	2.10271410346234e-111	Epithelium	AQP3
SYT8	2.30124605867313e-108	1.02245930384207	0.667	0.266	4.94514765548269e-104	Epithelium	SYT8
SFN	8.13157238264681e-107	1.10146406021428	0.78	0.455	1.74739358930697e-102	Epithelium	SFN
AKR1C3	1.83811115684837e-106	1.01576780659795	0.814	0.476	3.94991706495146e-102	Epithelium	AKR1C3
KRT18	2.74475304216069e-106	0.848125456165516	0.935	0.677	5.89819981229911e-102	Epithelium	KRT18
DMKN	4.6889369766192e-104	2.31162226672218	0.592	0.235	1.0076056669057e-99	Epithelium	DMKN
CD24	5.32621693766788e-104	1.42689269099008	0.752	0.451	1.14455075773545e-99	Epithelium	CD24
PLPP2	5.98035685261341e-102	0.718096436781855	0.641	0.261	1.28511888405809e-97	Epithelium	PLPP2
CAPS	8.51223329135781e-101	0.997544100861208	0.595	0.243	1.82919381197988e-96	Epithelium	CAPS
CLDN7	1.96542053493538e-100	0.808613206618869	0.637	0.277	4.22349218752263e-96	Epithelium	CLDN7
FABP6	1.55296465014493e-99	0.751491209547989	0.556	0.177	3.33716573669643e-95	Epithelium	FABP6
EHF	1.45289164097363e-95	0.719142366340186	0.572	0.204	3.12211884728824e-91	Epithelium	EHF
MIF	3.90832404791473e-95	0.781690707914414	0.89	0.653	8.39859754656396e-91	Epithelium	MIF
CAMK2N1	1.7194930417975e-94	1.01384559854066	0.654	0.319	3.69501859751864e-90	Epithelium	CAMK2N1
MDK	8.80312494146512e-93	1.00059769412187	0.822	0.549	1.89170351867144e-88	Epithelium	MDK
MAL2	2.44573630428615e-90	0.837716688062902	0.516	0.173	5.25564274428051e-86	Epithelium	MAL2
KRT13	1.17664162974473e-88	1.54613976539022	0.663	0.361	2.52848519815844e-84	Epithelium	KRT13
LYPD3	1.18344752725017e-87	0.828964656442102	0.626	0.284	2.54311039130789e-83	Epithelium	LYPD3
S100A14	3.55745811828745e-87	1.77601462420701	0.506	0.191	7.6446217503879e-83	Epithelium	S100A14
ROMO1	1.36850636837835e-86	0.626583672566456	0.908	0.688	2.94078333500824e-82	Epithelium	ROMO1
TXNDC17	4.34781577733353e-86	0.703276798307296	0.875	0.655	9.34302132391202e-82	Epithelium	TXNDC17
TMEM54	2.56883173213861e-85	0.712797319715377	0.569	0.244	5.52016250919265e-81	Epithelium	TMEM54
LY6D	1.62880902937013e-83	1.55757872843097	0.576	0.262	3.50014772321347e-79	Epithelium	LY6D
KRT10	6.09871154794425e-83	0.601083866183632	0.901	0.678	1.31055212453774e-78	Epithelium	KRT10
SLPI	6.92355237140221e-83	1.1091703667386	0.69	0.372	1.48780216909062e-78	Epithelium	SLPI
WFDC2	1.33503087108292e-82	0.872231847682287	0.613	0.272	2.86884783887008e-78	Epithelium	WFDC2
RP11-532F12.5	1.85893463609164e-81	0.60484709792885	0.52	0.19	3.99466463949732e-77	Epithelium	RP11-532F12.5
CYP4B1	1.17541793927556e-80	0.829569244835471	0.682	0.358	2.52585560970924e-76	Epithelium	CYP4B1
SDC4	1.23552060764223e-80	0.887949748482067	0.584	0.266	2.6550102337624e-76	Epithelium	SDC4
KTN1	3.44796180069457e-80	0.661124435140871	0.887	0.637	7.40932511351257e-76	Epithelium	KTN1
HEBP2	1.30323854055102e-79	0.739411837171251	0.698	0.403	2.80052929979008e-75	Epithelium	HEBP2
C10orf99	1.78172046494795e-79	0.975465809652243	0.555	0.235	3.82873910712665e-75	Epithelium	C10orf99
PVRL4	1.87232499079368e-79	0.683081613014182	0.5	0.179	4.02343917271655e-75	Epithelium	PVRL4
CLU	5.82090018403342e-77	0.629965513036104	0.682	0.379	1.25085324054694e-72	Epithelium	CLU
IDH1	1.62851553821463e-76	0.696721784696393	0.705	0.413	3.49951704006943e-72	Epithelium	IDH1
LAD1	2.74361186625743e-76	0.651698463660417	0.507	0.194	5.89574753940059e-72	Epithelium	LAD1
NGFRAP1	3.13507142185945e-76	0.591972627651098	0.905	0.653	6.73695497843376e-72	Epithelium	NGFRAP1
S100A16	3.38092492019001e-76	1.05131961291535	0.674	0.396	7.26526956099631e-72	Epithelium	S100A16
FAM213A	1.48147755162956e-75	0.604741843423916	0.746	0.441	3.18354711069675e-71	Epithelium	FAM213A
TMEM134	2.61529958830536e-73	0.652773486674497	0.691	0.41	5.62001728530938e-69	Epithelium	TMEM134
SPTSSB	2.39711667182491e-72	0.927250540803792	0.444	0.142	5.15116401608455e-68	Epithelium	SPTSSB
JUP	3.04428562712956e-72	0.634377661005267	0.622	0.307	6.54186538413871e-68	Epithelium	JUP
PCBD1	6.88558859385745e-71	0.568984293227798	0.757	0.488	1.47964413293403e-66	Epithelium	PCBD1
CRABP2	7.57559622865276e-69	1.22347036051238	0.574	0.308	1.62791987357519e-64	Epithelium	CRABP2
PPARG	1.88295750877851e-67	0.509140004801324	0.502	0.188	4.04628739061414e-63	Epithelium	PPARG
SH3YL1	1.74672280180577e-65	0.551656718915218	0.613	0.309	3.75353262880041e-61	Epithelium	SH3YL1
RHOV	3.38084204969334e-65	0.78069722363567	0.472	0.179	7.26509148058603e-61	Epithelium	RHOV
TMEM97	4.0801442469155e-65	0.975514541330129	0.56	0.273	8.76782197219673e-61	Epithelium	TMEM97
SYPL1	2.54951305664431e-64	0.561972400029776	0.81	0.535	5.47864860742295e-60	Epithelium	SYPL1
KRTCAP3	3.05074449221639e-64	0.518025990782516	0.503	0.201	6.5557448393238e-60	Epithelium	KRTCAP3
HOOK2	3.4953419563357e-64	0.540587540395806	0.559	0.264	7.51114032996979e-60	Epithelium	HOOK2
TOB1	4.43928391346439e-64	0.584135003104275	0.776	0.479	9.53957720164363e-60	Epithelium	TOB1
MPZL2	4.58444127129941e-64	0.518685736694162	0.665	0.35	9.85150584789529e-60	Epithelium	MPZL2
UPK1B	6.57077487976755e-64	1.05533895259496	0.368	0.099	1.41199381391325e-59	Epithelium	UPK1B
LYPLA1	1.17049194505567e-63	0.566711958598369	0.766	0.501	2.51527014073014e-59	Epithelium	LYPLA1
PRDX2	7.75239924127699e-63	0.54517418096077	0.854	0.626	1.66591307295801e-58	Epithelium	PRDX2
SPINT1	8.21333587742657e-63	0.58045866788159	0.555	0.274	1.76496374670019e-58	Epithelium	SPINT1
LSR	1.70485822192865e-62	0.551618095537909	0.556	0.27	3.66356983310247e-58	Epithelium	LSR
AC090498.1	2.18703836653542e-62	0.580876262205497	0.81	0.564	4.69972674584797e-58	Epithelium	AC090498.1
TSPAN13	3.49495164175625e-62	0.534766313494196	0.56	0.267	7.51030158297e-58	Epithelium	TSPAN13
C16orf74	5.54223462122412e-61	0.51515107779866	0.511	0.222	1.19097079775485e-56	Epithelium	C16orf74
MAST4	1.39803247173953e-60	0.534744972818456	0.516	0.227	3.00423197852108e-56	Epithelium	MAST4
FAM3B	1.6841944734441e-60	0.645655584282256	0.487	0.198	3.61916550398402e-56	Epithelium	FAM3B
TMEM14A	5.8340209221292e-60	0.549683495155136	0.67	0.386	1.25367275595634e-55	Epithelium	TMEM14A
CRB3	8.02625980000066e-58	0.532311236538628	0.429	0.165	1.72476296842214e-53	Epithelium	CRB3
EPCAM	1.23040282505712e-57	0.500380042490031	0.454	0.178	2.64401263076525e-53	Epithelium	EPCAM
OVOL1	3.16142287713629e-57	0.682219670061107	0.489	0.212	6.79358162067817e-53	Epithelium	OVOL1
PFN2	2.38682644399931e-56	0.467197690417134	0.595	0.305	5.12905134551011e-52	Epithelium	PFN2
RALBP1	4.43439280800507e-56	0.9448916818391	0.617	0.379	9.5290667051221e-52	Epithelium	RALBP1
TINAGL1	5.80924193920289e-56	0.562546859380468	0.648	0.368	1.24834800031531e-51	Epithelium	TINAGL1
HMGCS2	7.29181937709663e-56	0.892241349783227	0.47	0.21	1.5669390659443e-51	Epithelium	HMGCS2
CTTN	1.08835355140316e-55	0.576359028981996	0.564	0.287	2.33876294661025e-51	Epithelium	CTTN
MAOA	1.88442835860456e-55	0.482310796852844	0.493	0.217	4.04944809980534e-51	Epithelium	MAOA
TMEM40	1.61987024008735e-54	0.502558061171299	0.392	0.132	3.4809391589237e-50	Epithelium	TMEM40
PHLDA3	3.78177236056638e-54	0.647846640053117	0.513	0.26	8.1266506256211e-50	Epithelium	PHLDA3
BTBD16	4.54075520168823e-54	0.551389957753968	0.524	0.247	9.75762885290784e-50	Epithelium	BTBD16
AKR1C1	5.54790566546058e-54	0.674490212740368	0.512	0.244	1.19218944845083e-49	Epithelium	AKR1C1
NQO1	5.88154104282346e-54	0.581174093172687	0.537	0.266	1.26388435469233e-49	Epithelium	NQO1
CDH1	1.76438391674118e-53	0.511943017041567	0.418	0.161	3.79148459868512e-49	Epithelium	CDH1
EMP2	6.2257254818575e-53	0.54936713387347	0.614	0.352	1.33784614879636e-48	Epithelium	EMP2
TRAF4	7.70501138202467e-53	0.622633060166227	0.605	0.342	1.65572989588328e-48	Epithelium	TRAF4
TNFRSF21	9.20804868763643e-53	0.508320270628017	0.632	0.366	1.97871758248619e-48	Epithelium	TNFRSF21
LYPD6B	9.65099951122536e-53	0.418074350745884	0.391	0.133	2.07390328496722e-48	Epithelium	LYPD6B
CDC42EP5	1.4621047617607e-52	0.565117778540094	0.495	0.235	3.14191692254756e-48	Epithelium	CDC42EP5
IRF6	2.61545366550457e-52	0.451362356538531	0.445	0.181	5.62034838180277e-48	Epithelium	IRF6
MDM2	2.68674242448992e-52	1.41764492076456	0.434	0.194	5.77354079598638e-48	Epithelium	MDM2
PTPRF	3.54896785086952e-52	0.429974306004758	0.414	0.153	7.6263770147335e-48	Epithelium	PTPRF
RAB11A	1.23215558672918e-51	0.469622790266901	0.815	0.594	2.64777914032233e-47	Epithelium	RAB11A
STAP2	1.29781680572656e-50	0.446869687991459	0.468	0.208	2.78887853382581e-46	Epithelium	STAP2
TSPAN6	1.495641910348e-50	0.464235949961837	0.478	0.212	3.21398490114681e-46	Epithelium	TSPAN6
PAFAH1B3	4.35765113520317e-50	0.483378536101169	0.518	0.256	9.36415652443809e-46	Epithelium	PAFAH1B3
RP11-44F21.5	7.86289122347829e-50	0.437305900639889	0.417	0.167	1.68965669501325e-45	Epithelium	RP11-44F21.5
MSMO1	8.81477367460513e-50	0.651745995156954	0.415	0.169	1.8942067149359e-45	Epithelium	MSMO1
NDUFC1	1.14343316287843e-49	0.447781555154692	0.815	0.593	2.45712352370945e-45	Epithelium	NDUFC1
BCAS1	2.95038051565411e-49	0.444162526896719	0.406	0.161	6.34007269008912e-45	Epithelium	BCAS1
PTP4A2	7.479462839136e-49	0.489863230627284	0.77	0.541	1.60726176950194e-44	Epithelium	PTP4A2
CTSE	9.16880871251796e-49	0.65358091950587	0.44	0.193	1.97028530423298e-44	Epithelium	CTSE
PADI3	3.36897251311001e-48	0.518715312860393	0.379	0.14	7.2395850334221e-44	Epithelium	PADI3
SYTL1	5.48816647638833e-48	0.444498385825253	0.48	0.225	1.17935209411109e-43	Epithelium	SYTL1
SLC38A1	6.74497619102149e-48	0.454897677270889	0.469	0.221	1.44942793368861e-43	Epithelium	SLC38A1
NDFIP2	7.99343802287565e-48	0.433920363753523	0.526	0.258	1.71770989673575e-43	Epithelium	NDFIP2
TMEM159	8.14524802049048e-48	0.574110981914724	0.404	0.163	1.7503323471232e-43	Epithelium	TMEM159
MZT2A	1.43842642324283e-47	0.475395663642429	0.794	0.576	3.09103454090651e-43	Epithelium	MZT2A
LIPH	1.75851468749154e-47	0.677734662910235	0.361	0.125	3.77887221195056e-43	Epithelium	LIPH
PPP1CB	2.07753920451747e-47	0.938634954717915	0.659	0.426	4.46442399658759e-43	Epithelium	PPP1CB
ZNF626	2.30187645054977e-47	0.449649592686003	0.372	0.135	4.94650230458641e-43	Epithelium	ZNF626
SPOCD1	3.04860553961843e-47	0.629904796540224	0.398	0.163	6.55114844408604e-43	Epithelium	SPOCD1
EZR	1.22749334960361e-46	0.472994436684275	0.763	0.511	2.6377604589632e-42	Epithelium	EZR
SERPINB5	1.85553765518159e-46	0.492480236676963	0.432	0.186	3.98736486721971e-42	Epithelium	SERPINB5
MECOM	2.64064552121392e-46	0.401508249573321	0.401	0.155	5.6744831605366e-42	Epithelium	MECOM
SNHG18	3.46288440933698e-46	0.533767927321039	0.443	0.201	7.44139230722424e-42	Epithelium	SNHG18
NUDT4	1.58958919676707e-45	0.452201275135074	0.669	0.427	3.41586822493276e-41	Epithelium	NUDT4
UPK3A	2.24866567518038e-45	0.941627745447182	0.391	0.165	4.83215766939511e-41	Epithelium	UPK3A
EFNA1	3.06036560258265e-45	0.415190179758011	0.54	0.275	6.57641964338986e-41	Epithelium	EFNA1
ZNF593	3.22481100085037e-45	0.459758520324703	0.619	0.366	6.92979635972735e-41	Epithelium	ZNF593
ERBB3	3.56381904468745e-45	0.430395193048617	0.371	0.14	7.65829074512887e-41	Epithelium	ERBB3
LINC00493	4.16997594606963e-45	0.422177778584785	0.825	0.622	8.96086131050903e-41	Epithelium	LINC00493
SLC39A4	4.23372195953216e-45	0.476648851106733	0.426	0.183	9.09784511883866e-41	Epithelium	SLC39A4
UPK2	8.72064828442219e-45	1.24400831073921	0.341	0.121	1.87398010983948e-40	Epithelium	UPK2
SLC2A1	9.64044270337034e-45	0.546659869215178	0.483	0.242	2.07163473252725e-40	Epithelium	SLC2A1
GIPC1	1.05032553556795e-44	0.441518704207953	0.513	0.277	2.25704454338196e-40	Epithelium	GIPC1
SOX4	1.21323884012272e-44	0.470859451357885	0.779	0.521	2.60712894353971e-40	Epithelium	SOX4
APOL1	1.73274926794543e-44	0.550193832459958	0.522	0.289	3.72350490188794e-40	Epithelium	APOL1
CHMP4B	4.43244607234469e-44	0.453880870356585	0.71	0.483	9.52488336486151e-40	Epithelium	CHMP4B
TSPAN1	4.64096316640081e-44	0.587374135320803	0.414	0.179	9.9729657482787e-40	Epithelium	TSPAN1
SNX31	9.69943293106613e-44	0.46820277579926	0.308	0.091	2.0843111425568e-39	Epithelium	SNX31
HACD3	1.49360151869359e-43	0.430074830995197	0.537	0.283	3.20960030352066e-39	Epithelium	HACD3
BLCAP	1.9998417459356e-43	0.453712585678464	0.584	0.348	4.29745992784101e-39	Epithelium	BLCAP
DSP	2.03904247710195e-43	0.562782658192813	0.309	0.097	4.38169837904438e-39	Epithelium	DSP
RAB11FIP1	2.31881114868288e-43	0.453799880572267	0.506	0.256	4.98289327740463e-39	Epithelium	RAB11FIP1
F11R	2.38351461685424e-43	0.389819630162093	0.43	0.192	5.12193456015807e-39	Epithelium	F11R
AP1M2	3.13254713938834e-43	0.37433910020863	0.389	0.158	6.73153054783159e-39	Epithelium	AP1M2
FDFT1	8.87383412472498e-43	0.497772391138874	0.588	0.354	1.90689821506215e-38	Epithelium	FDFT1
FAM162A	1.14221374964537e-42	0.558553942523152	0.783	0.581	2.45450312661294e-38	Epithelium	FAM162A
GSTM4	2.11808933034789e-42	0.540448428629763	0.447	0.217	4.55156216198458e-38	Epithelium	GSTM4
HOXB7	2.12238783440478e-42	0.357489961634718	0.427	0.185	4.56079921735244e-38	Epithelium	HOXB7
AIG1	3.63982158307716e-42	0.416065351728453	0.632	0.391	7.82161259987451e-38	Epithelium	AIG1
SSH3	4.24339369231735e-42	0.356929735604489	0.425	0.187	9.11862870542075e-38	Epithelium	SSH3
GADD45A	9.41473656312879e-42	0.673881108234323	0.628	0.41	2.02313274005075e-37	Epithelium	GADD45A
TRIM29	1.21464662425185e-41	0.369829372398813	0.388	0.156	2.6101541308548e-37	Epithelium	TRIM29
CROT	1.76580586937344e-41	0.422363678739266	0.467	0.223	3.79454023269659e-37	Epithelium	CROT
THEM6	2.24408916723056e-41	0.405071271903688	0.401	0.179	4.82232321146176e-37	Epithelium	THEM6
TMEM205	2.36919723119264e-41	0.46594724331521	0.663	0.43	5.09116793010986e-37	Epithelium	TMEM205
ERRFI1	3.14065106361144e-41	0.621377210325974	0.596	0.368	6.74894507059463e-37	Epithelium	ERRFI1
FBP1	4.42887317368123e-41	0.536333619288135	0.608	0.386	9.5172055629236e-37	Epithelium	FBP1
TBX3	1.10862138477661e-40	0.413798709945206	0.474	0.235	2.38231649374646e-36	Epithelium	TBX3
GALNT1	1.39519344052953e-40	0.468041984769335	0.509	0.279	2.99813118435391e-36	Epithelium	GALNT1
GMNN	1.88609573182008e-40	0.564432993309622	0.373	0.159	4.05303111810817e-36	Epithelium	GMNN
GGCT	2.47688673301212e-40	0.462864468018144	0.548	0.314	5.32258190056975e-36	Epithelium	GGCT
ATP8B1	2.65711804967723e-40	0.352366899215811	0.391	0.166	5.70988097695141e-36	Epithelium	ATP8B1
C1orf106	3.6536514971572e-40	0.3445350297349	0.329	0.114	7.85133170224112e-36	Epithelium	C1orf106
NHP2	3.78443213658883e-40	0.422428484764476	0.791	0.58	8.13236621831574e-36	Epithelium	NHP2
CCDC64B	4.74114715910474e-40	0.352392096563703	0.319	0.107	1.01882511302002e-35	Epithelium	CCDC64B
RAB38	5.06359433035326e-40	0.422927614577308	0.343	0.132	1.08811578564961e-35	Epithelium	RAB38
GID8	7.35227341642751e-40	0.382141448751007	0.493	0.263	1.57993003445611e-35	Epithelium	GID8
MRPS33	8.64916425616938e-40	0.434367932288382	0.682	0.454	1.85861890700824e-35	Epithelium	MRPS33
GPRC5C	9.45196797606044e-40	0.373625947477018	0.465	0.227	2.03113339837563e-35	Epithelium	GPRC5C
IGFBP3	1.86777230836782e-39	0.320306551529664	0.616	0.389	4.0136559134516e-35	Epithelium	IGFBP3
HMGCS1	1.96979656234051e-39	0.629871502325643	0.374	0.165	4.23289583281352e-35	Epithelium	HMGCS1
DDR1	3.06223384085768e-39	0.336220801196705	0.386	0.165	6.58043430061906e-35	Epithelium	DDR1
PRSS22	4.29226765230221e-39	0.520987189950458	0.385	0.173	9.22365395803221e-35	Epithelium	PRSS22
CAPNS2	7.76045514225122e-39	0.433730540049416	0.332	0.125	1.66764420551836e-34	Epithelium	CAPNS2
PRELID3B	8.75519459777629e-39	0.378529454357812	0.498	0.263	1.88140376711615e-34	Epithelium	PRELID3B
CAPN1	9.95568799182622e-39	0.404865743500654	0.591	0.361	2.13937779256354e-34	Epithelium	CAPN1
DSG2	1.34759153635446e-38	0.374481237274658	0.328	0.117	2.89583945247211e-34	Epithelium	DSG2
WEE1	2.04288264308046e-38	0.379024095546066	0.376	0.157	4.38995051171561e-34	Epithelium	WEE1
FERMT1	2.14485774550587e-38	0.341445938632996	0.319	0.112	4.60908480931756e-34	Epithelium	FERMT1
FAM84A	2.47653188046353e-38	0.530260474658185	0.454	0.228	5.32181935792808e-34	Epithelium	FAM84A
GLTP	3.31574400455463e-38	0.421756099129579	0.518	0.287	7.12520229138745e-34	Epithelium	GLTP
LY6K	3.9618456535234e-38	0.429679652974611	0.309	0.108	8.51361012485643e-34	Epithelium	LY6K
FOXA1	4.51643843721463e-38	0.364714839534567	0.333	0.129	9.70537455773052e-34	Epithelium	FOXA1
GPRC5A	4.87328076425213e-38	0.599963646655842	0.483	0.258	1.04721930343014e-33	Epithelium	GPRC5A
BEX2	6.38506160605605e-38	0.330506637087896	0.337	0.126	1.37208588852538e-33	Epithelium	BEX2
ERP27	1.01364485870981e-37	0.423229565455341	0.32	0.114	2.17822143688152e-33	Epithelium	ERP27
TOR1AIP2	1.18460398704287e-37	0.452024308482265	0.417	0.205	2.54559550775643e-33	Epithelium	TOR1AIP2
SLC44A3	1.90270550534546e-37	0.324330803296574	0.312	0.111	4.08872386043686e-33	Epithelium	SLC44A3
TRA2A	3.03430693065816e-37	0.889171202411582	0.524	0.307	6.52042216329132e-33	Epithelium	TRA2A
HMGA1	3.53596164143815e-37	0.474385541445136	0.61	0.392	7.59842797128645e-33	Epithelium	HMGA1
TESC	3.64324479645038e-37	0.538909463742437	0.555	0.332	7.82896874309222e-33	Epithelium	TESC
STARD10	5.27277832303957e-37	0.336308145293267	0.346	0.141	1.13306733383797e-32	Epithelium	STARD10
SQLE	5.77877780378553e-37	0.516199818356948	0.378	0.172	1.24180156225547e-32	Epithelium	SQLE
PTPRS	6.70446634514394e-37	0.598480197003683	0.333	0.131	1.44072277290798e-32	Epithelium	PTPRS
LAMB3	9.57721018452411e-37	0.398634510713706	0.453	0.236	2.05804669655239e-32	Epithelium	LAMB3
GCLC	1.71312827168872e-36	0.548025608943917	0.38	0.178	3.68134134303188e-32	Epithelium	GCLC
CDK4	2.88942428819054e-36	0.694608273050254	0.588	0.377	6.20908385289265e-32	Epithelium	CDK4
TMEM50B	3.33160968792109e-36	0.490455056785686	0.568	0.351	7.15929605837362e-32	Epithelium	TMEM50B
PLA2G2F	4.17788051810903e-36	0.392659902314557	0.322	0.12	8.97784744536449e-32	Epithelium	PLA2G2F
CRTAC1	7.81782330269595e-36	0.65229652519722	0.476	0.265	1.67997204951633e-31	Epithelium	CRTAC1
CKB	1.06084223236743e-35	0.932278906826433	0.462	0.257	2.27964387313438e-31	Epithelium	CKB
CA12	2.11589023567834e-35	0.357790709059456	0.356	0.152	4.54683652744918e-31	Epithelium	CA12
GTF2I	2.49510011535576e-35	0.360034544917248	0.614	0.391	5.361720637888e-31	Epithelium	GTF2I
SDCBP2	2.51648481772035e-35	0.392675119035685	0.337	0.137	5.40767422479927e-31	Epithelium	SDCBP2
PTGR1	3.76987908801388e-35	0.531336581878835	0.543	0.337	8.10109317223303e-31	Epithelium	PTGR1
PBX1	4.6751899527102e-35	0.340369752890876	0.412	0.194	1.00465156893789e-30	Epithelium	PBX1
EI24	5.54064892636369e-35	0.372527130417724	0.632	0.414	1.19063004778629e-30	Epithelium	EI24
NSG1	5.82831734630013e-35	0.404390306072982	0.451	0.235	1.25244711454643e-30	Epithelium	NSG1
RND3	9.43313934595866e-35	0.413405079784267	0.46	0.243	2.02708731405306e-30	Epithelium	RND3
CD2AP	1.3418404850483e-34	0.317852796983258	0.375	0.166	2.8834810183203e-30	Epithelium	CD2AP
ATP1B1	1.36458312847016e-34	0.53460575923472	0.557	0.349	2.93235268476952e-30	Epithelium	ATP1B1
EPHA2	1.61193674221469e-34	0.372731461658096	0.431	0.216	3.46389086534515e-30	Epithelium	EPHA2
SRSF6	1.98140580035645e-34	0.683789714202906	0.472	0.267	4.25784292438597e-30	Epithelium	SRSF6
ACOX1	2.45650367681504e-34	0.393031899257069	0.391	0.185	5.27878075110785e-30	Epithelium	ACOX1
FBLN1	5.35741024792191e-33	0.398204822112553	0.624	0.405	1.15125388817594e-28	Epithelium	FBLN1
ASPH	9.11209933862028e-33	0.370259351856216	0.532	0.31	1.95809902687611e-28	Epithelium	ASPH
PGRMC1	4.96706058210294e-32	0.347511960093257	0.531	0.321	1.0673716484881e-27	Epithelium	PGRMC1
LINC00657	5.67549649128185e-32	0.349405949363847	0.542	0.328	1.21960744101156e-27	Epithelium	LINC00657
CD55	7.7613825559226e-32	0.514514079733485	0.538	0.337	1.66784349744221e-27	Epithelium	CD55
MSI2	1.11225668375636e-31	0.315834675897649	0.465	0.252	2.39012838772405e-27	Epithelium	MSI2
KLF3	4.04411579925697e-31	0.366987879172736	0.558	0.342	8.6904004410233e-27	Epithelium	KLF3
HES4	9.2763697522354e-30	0.393539987749066	0.715	0.506	1.99339909605787e-25	Epithelium	HES4
SMIM14	1.00091362011624e-29	0.312238191363068	0.505	0.293	2.15086327826778e-25	Epithelium	SMIM14
PFDN4	1.42242271942767e-29	0.344400428619581	0.635	0.42	3.05664418177813e-25	Epithelium	PFDN4
MBOAT7	2.2282982754739e-29	0.328459887266786	0.479	0.275	4.78839016416586e-25	Epithelium	MBOAT7
NET1	2.39314346388817e-28	0.324158053106121	0.465	0.265	5.14262598954928e-24	Epithelium	NET1
CHP1	5.15164483292745e-28	0.371525844462117	0.494	0.293	1.10703695814778e-23	Epithelium	CHP1
CCL3	0	4.9956119905669	0.624	0.048	0	Myeloid/Macrophage	CCL3
HLA-DRA	0	4.99316413087496	0.987	0.484	0	Myeloid/Macrophage	HLA-DRA
C1QB	0	4.97703573350154	0.834	0.038	0	Myeloid/Macrophage	C1QB
HLA-DPB1	0	4.80061171004474	0.965	0.292	0	Myeloid/Macrophage	HLA-DPB1
C1QA	0	4.77705925066778	0.852	0.036	0	Myeloid/Macrophage	C1QA
HLA-DPA1	0	4.77635357878627	0.974	0.327	0	Myeloid/Macrophage	HLA-DPA1
CCL3L3	0	4.7754180678209	0.598	0.035	0	Myeloid/Macrophage	CCL3L3
TYROBP	0	4.68818599325554	0.993	0.055	0	Myeloid/Macrophage	TYROBP
CCL4L2	0	4.68235054181283	0.594	0.051	0	Myeloid/Macrophage	CCL4L2
C1QC	0	4.45280049652417	0.819	0.024	0	Myeloid/Macrophage	C1QC
CCL4	0	4.41695140369194	0.587	0.051	0	Myeloid/Macrophage	CCL4
RGS1	0	4.34511140830186	0.865	0.047	0	Myeloid/Macrophage	RGS1
HLA-DRB1	0	4.07762657889771	0.983	0.424	0	Myeloid/Macrophage	HLA-DRB1
SRGN	0	4.07237694803844	0.952	0.182	0	Myeloid/Macrophage	SRGN
FCER1G	0	3.89647744024912	0.952	0.037	0	Myeloid/Macrophage	FCER1G
AIF1	0	3.70992984964757	0.95	0.034	0	Myeloid/Macrophage	AIF1
ALOX5AP	0	3.6728187000638	0.889	0.028	0	Myeloid/Macrophage	ALOX5AP
HLA-DQB1	0	3.66430185233797	0.91	0.182	0	Myeloid/Macrophage	HLA-DQB1
HLA-DQA1	0	3.57473546435202	0.867	0.069	0	Myeloid/Macrophage	HLA-DQA1
IL1B	0	3.56861426572876	0.59	0.072	0	Myeloid/Macrophage	IL1B
VIM	0	3.40988979334579	0.878	0.044	0	Myeloid/Macrophage	VIM
GPR183	0	3.36108121773085	0.664	0.017	0	Myeloid/Macrophage	GPR183
LAPTM5	0	3.25462075302071	0.921	0.071	0	Myeloid/Macrophage	LAPTM5
LYZ	0	3.17226789318327	0.675	0.058	0	Myeloid/Macrophage	LYZ
MS4A6A	0	3.05718988990818	0.836	0.013	0	Myeloid/Macrophage	MS4A6A
CD14	0	2.89514085659407	0.703	0.012	0	Myeloid/Macrophage	CD14
RGS2	0	2.83324575528481	0.688	0.054	0	Myeloid/Macrophage	RGS2
LST1	0	2.74760416525364	0.819	0.017	0	Myeloid/Macrophage	LST1
CD83	0	2.45666746772075	0.622	0.074	0	Myeloid/Macrophage	CD83
TREM2	0	2.45200445737339	0.629	0.006	0	Myeloid/Macrophage	TREM2
CD68	0	2.44935494588503	0.832	0.233	0	Myeloid/Macrophage	CD68
CXCR4	0	2.35421092062764	0.638	0.031	0	Myeloid/Macrophage	CXCR4
MS4A7	0	2.27229507838315	0.731	0.017	0	Myeloid/Macrophage	MS4A7
FCGR3A	0	2.24845676359857	0.555	0.007	0	Myeloid/Macrophage	FCGR3A
RGS10	0	2.23794941474682	0.843	0.13	0	Myeloid/Macrophage	RGS10
FCGR2A	0	2.22449654548335	0.694	0.011	0	Myeloid/Macrophage	FCGR2A
HLA-DMB	0	2.2130354350377	0.738	0.088	0	Myeloid/Macrophage	HLA-DMB
BCL2A1	0	2.12764095694691	0.467	0.008	0	Myeloid/Macrophage	BCL2A1
S100B	0	2.10536141307859	0.301	0.01	0	Myeloid/Macrophage	S100B
RNASE6	0	2.09120114766252	0.675	0.009	0	Myeloid/Macrophage	RNASE6
ITGB2	0	2.03802574906628	0.703	0.008	0	Myeloid/Macrophage	ITGB2
CORO1A	0	2.00106408576119	0.71	0.039	0	Myeloid/Macrophage	CORO1A
EMP3	0	1.95489128212694	0.662	0.043	0	Myeloid/Macrophage	EMP3
SPI1	0	1.95390735636659	0.697	0.006	0	Myeloid/Macrophage	SPI1
TMEM176B	0	1.86163466721406	0.563	0.027	0	Myeloid/Macrophage	TMEM176B
C1orf162	0	1.80050960897931	0.638	0.008	0	Myeloid/Macrophage	C1orf162
FAM26F	0	1.76770961802131	0.59	0.042	0	Myeloid/Macrophage	FAM26F
MNDA	0	1.72143468229795	0.572	0.005	0	Myeloid/Macrophage	MNDA
TGFBI	0	1.71222090550244	0.616	0.059	0	Myeloid/Macrophage	TGFBI
LY86	0	1.70118116020538	0.631	0.004	0	Myeloid/Macrophage	LY86
CD37	0	1.68489995503467	0.633	0.015	0	Myeloid/Macrophage	CD37
OLR1	0	1.68454221935636	0.535	0.01	0	Myeloid/Macrophage	OLR1
IGSF6	0	1.60883911699391	0.587	0.007	0	Myeloid/Macrophage	IGSF6
PLEK	0	1.58408876825289	0.557	0.004	0	Myeloid/Macrophage	PLEK
CSF1R	0	1.5682895079093	0.592	0.004	0	Myeloid/Macrophage	CSF1R
HCST	0	1.56427806812197	0.552	0.039	0	Myeloid/Macrophage	HCST
MS4A4A	0	1.53029324351579	0.469	0.004	0	Myeloid/Macrophage	MS4A4A
CD53	0	1.52678444963211	0.568	0.009	0	Myeloid/Macrophage	CD53
VSIG4	0	1.51405575636823	0.452	0.002	0	Myeloid/Macrophage	VSIG4
FGL2	0	1.51124644141929	0.504	0.014	0	Myeloid/Macrophage	FGL2
RNF130	0	1.44604329596763	0.603	0.085	0	Myeloid/Macrophage	RNF130
GPR34	0	1.43038265256201	0.474	0.003	0	Myeloid/Macrophage	GPR34
SAMSN1	0	1.42742603586916	0.496	0.009	0	Myeloid/Macrophage	SAMSN1
LY96	0	1.38144264171577	0.59	0.082	0	Myeloid/Macrophage	LY96
TNFSF13B	0	1.3635631075118	0.493	0.017	0	Myeloid/Macrophage	TNFSF13B
FYB	0	1.34898543270549	0.493	0.012	0	Myeloid/Macrophage	FYB
SERPINA1	0	1.32680099322178	0.555	0.077	0	Myeloid/Macrophage	SERPINA1
CYBB	0	1.28063199921486	0.491	0.007	0	Myeloid/Macrophage	CYBB
LILRB4	0	1.27814821544568	0.456	0.002	0	Myeloid/Macrophage	LILRB4
GLIPR1	0	1.26574261496016	0.535	0.056	0	Myeloid/Macrophage	GLIPR1
MEF2C	0	1.26262592073285	0.476	0.027	0	Myeloid/Macrophage	MEF2C
C5AR1	0	1.25150379625418	0.391	0.004	0	Myeloid/Macrophage	C5AR1
PTPRC	0	1.24485795402509	0.5	0.011	0	Myeloid/Macrophage	PTPRC
OLFML3	0	1.23775298002578	0.362	0.006	0	Myeloid/Macrophage	OLFML3
A2M	0	1.20832710373113	0.4	0.01	0	Myeloid/Macrophage	A2M
EVI2B	0	1.20755324651639	0.448	0.007	0	Myeloid/Macrophage	EVI2B
CPVL	0	1.20070216505099	0.397	0.017	0	Myeloid/Macrophage	CPVL
PHACTR1	0	1.19582272658248	0.371	0.008	0	Myeloid/Macrophage	PHACTR1
AXL	0	1.19251935569661	0.437	0.048	0	Myeloid/Macrophage	AXL
CD86	0	1.19141698887639	0.493	0.006	0	Myeloid/Macrophage	CD86
C1orf54	0	1.16631416837126	0.432	0.026	0	Myeloid/Macrophage	C1orf54
IFI30	0	1.13699188405406	0.365	0.012	0	Myeloid/Macrophage	IFI30
TMEM176A	0	1.12959609022466	0.397	0.024	0	Myeloid/Macrophage	TMEM176A
HCLS1	0	1.11651709551674	0.515	0.042	0	Myeloid/Macrophage	HCLS1
PLD4	0	1.11549461290413	0.341	0.002	0	Myeloid/Macrophage	PLD4
LAIR1	0	1.1153016050791	0.448	0.017	0	Myeloid/Macrophage	LAIR1
ABI3	0	1.1115174865823	0.448	0.006	0	Myeloid/Macrophage	ABI3
LAT2	0	1.10444368304451	0.434	0.003	0	Myeloid/Macrophage	LAT2
ADAP2	0	1.09722462373607	0.452	0.008	0	Myeloid/Macrophage	ADAP2
FCGR1A	0	1.09415746940734	0.349	0.002	0	Myeloid/Macrophage	FCGR1A
ARRB2	0	1.0726100410012	0.469	0.054	0	Myeloid/Macrophage	ARRB2
SERPINF1	0	1.07070662527042	0.415	0.039	0	Myeloid/Macrophage	SERPINF1
LCP2	0	1.04886751948899	0.4	0.006	0	Myeloid/Macrophage	LCP2
MSR1	0	1.04780519344298	0.354	0.014	0	Myeloid/Macrophage	MSR1
FCGR2B	0	1.02137469759372	0.323	0.003	0	Myeloid/Macrophage	FCGR2B
OGFRL1	0	1.01586372970801	0.419	0.022	0	Myeloid/Macrophage	OGFRL1
C3AR1	0	1.0081708558406	0.378	0.001	0	Myeloid/Macrophage	C3AR1
RASSF4	0	1.0058722445277	0.408	0.021	0	Myeloid/Macrophage	RASSF4
CLEC7A	0	1.00515115368463	0.448	0.041	0	Myeloid/Macrophage	CLEC7A
CD300A	0	0.953834599790118	0.354	0.01	0	Myeloid/Macrophage	CD300A
HCK	0	0.944660574746733	0.404	0.002	0	Myeloid/Macrophage	HCK
IRF8	0	0.925784299731352	0.347	0.006	0	Myeloid/Macrophage	IRF8
GYPC	0	0.925770678709899	0.336	0.013	0	Myeloid/Macrophage	GYPC
CELF2	0	0.906787878641061	0.369	0.007	0	Myeloid/Macrophage	CELF2
GPR65	0	0.897448002207854	0.306	0.009	0	Myeloid/Macrophage	GPR65
SAMHD1	0	0.896266166516525	0.404	0.039	0	Myeloid/Macrophage	SAMHD1
EVI2A	0	0.889028102250272	0.347	0.005	0	Myeloid/Macrophage	EVI2A
HAVCR2	0	0.885989901850829	0.382	0.003	0	Myeloid/Macrophage	HAVCR2
SLC7A7	0	0.88163252634375	0.352	0.007	0	Myeloid/Macrophage	SLC7A7
SERPINB9	0	0.87840694557156	0.341	0.024	0	Myeloid/Macrophage	SERPINB9
CSF2RA	0	0.846051218769837	0.352	0.015	0	Myeloid/Macrophage	CSF2RA
FPR1	0	0.823115479156788	0.301	0.002	0	Myeloid/Macrophage	FPR1
THEMIS2	0	0.813427845090507	0.334	0.023	0	Myeloid/Macrophage	THEMIS2
SLCO2B1	0	0.812175752274235	0.303	0.002	0	Myeloid/Macrophage	SLCO2B1
ZEB2	0	0.788627199653047	0.343	0.015	0	Myeloid/Macrophage	ZEB2
PMP22	0	0.773192812943093	0.312	0.021	0	Myeloid/Macrophage	PMP22
CD4	0	0.754223326770197	0.341	0.022	0	Myeloid/Macrophage	CD4
FERMT3	0	0.752402979683098	0.314	0.024	0	Myeloid/Macrophage	FERMT3
WAS	0	0.686334996877618	0.323	0.005	0	Myeloid/Macrophage	WAS
KCTD12	1.70018936431112e-297	0.910944124364101	0.419	0.047	3.65353692496816e-293	Myeloid/Macrophage	KCTD12
MSN	2.92595855770928e-288	0.956622190924135	0.441	0.053	6.28759234466147e-284	Myeloid/Macrophage	MSN
AP1S2	4.18845703278072e-280	1.26679415310899	0.533	0.084	9.00057531774249e-276	Myeloid/Macrophage	AP1S2
SPP1	5.50696725346455e-280	5.27821269373882	0.498	0.075	1.183392193097e-275	Myeloid/Macrophage	SPP1
LSP1	1.04361915417061e-278	1.60389115855494	0.559	0.093	2.24263320039723e-274	Myeloid/Macrophage	LSP1
CD74	8.86928285055785e-265	4.1374108876345	0.993	0.784	1.90592019175638e-260	Myeloid/Macrophage	CD74
COTL1	8.1276613100057e-263	2.39059032690191	0.865	0.307	1.74655313890713e-258	Myeloid/Macrophage	COTL1
CAMK1	6.71757190256583e-261	0.961409370007122	0.376	0.043	1.44353902614237e-256	Myeloid/Macrophage	CAMK1
WIPF1	1.16133925291918e-251	0.741519028699069	0.317	0.031	2.49560192059803e-247	Myeloid/Macrophage	WIPF1
HLA-DMA	2.19745972250716e-249	2.48655572206635	0.889	0.368	4.72212119769564e-245	Myeloid/Macrophage	HLA-DMA
TIMP2	1.94936969777327e-245	0.799039249015693	0.325	0.034	4.18900054354498e-241	Myeloid/Macrophage	TIMP2
HLA-DRB5	4.72631689180815e-240	3.42928526269415	0.856	0.316	1.01563823688065e-235	Myeloid/Macrophage	HLA-DRB5
APOE	3.73119609040373e-237	5.28013815547228	0.651	0.162	8.01796727866857e-233	Myeloid/Macrophage	APOE
ICAM1	6.13088421424457e-237	1.13387136189952	0.417	0.057	1.31746570879901e-232	Myeloid/Macrophage	ICAM1
ENTPD1	5.78953653709707e-227	0.775345442254244	0.338	0.04	1.24411350645679e-222	Myeloid/Macrophage	ENTPD1
YWHAH	2.52759018828075e-207	2.21178990265738	0.828	0.335	5.43153855559651e-203	Myeloid/Macrophage	YWHAH
LCP1	2.60393442542852e-207	1.02389058712705	0.443	0.075	5.59559468680334e-203	Myeloid/Macrophage	LCP1
TNFSF12	3.70202741773162e-207	0.752035353972494	0.308	0.036	7.95528671796348e-203	Myeloid/Macrophage	TNFSF12
STX11	2.68386466298469e-195	0.770536965740766	0.308	0.037	5.76735677428781e-191	Myeloid/Macrophage	STX11
HTRA1	4.42905694477571e-195	1.20363269249483	0.384	0.059	9.51760046862851e-191	Myeloid/Macrophage	HTRA1
ANXA5	5.59407191172263e-195	1.5413338312564	0.701	0.224	1.20211011311007e-190	Myeloid/Macrophage	ANXA5
GSN	3.32978681564252e-187	1.75291595137007	0.784	0.31	7.15537888813422e-183	Myeloid/Macrophage	GSN
ARL4C	9.43382508355285e-187	1.1767233668464	0.443	0.082	2.02723467220467e-182	Myeloid/Macrophage	ARL4C
MAFB	3.07471079177139e-183	1.55132125874711	0.581	0.143	6.60724602043754e-179	Myeloid/Macrophage	MAFB
DAB2	4.83034001594033e-183	1.10790286587523	0.437	0.08	1.03799176602542e-178	Myeloid/Macrophage	DAB2
NCF4	1.42198396913746e-182	0.672408438268673	0.336	0.047	3.05570135127948e-178	Myeloid/Macrophage	NCF4
LGALS1	1.07694798204496e-175	2.56205543728998	0.941	0.521	2.3142535186164e-171	Myeloid/Macrophage	LGALS1
CTSB	1.33851550317774e-166	2.24158880108315	0.895	0.574	2.87633596477864e-162	Myeloid/Macrophage	CTSB
TYMP	2.01157593469833e-165	2.00540707401082	0.821	0.388	4.32267552607323e-161	Myeloid/Macrophage	TYMP
RAB31	6.89715152512437e-164	1.13024953688715	0.52	0.129	1.48212889123398e-159	Myeloid/Macrophage	RAB31
PSAP	6.8263821592206e-163	2.00666078467432	0.956	0.754	1.46692126219491e-158	Myeloid/Macrophage	PSAP
TUBA1A	4.1806288623979e-161	1.00969052458635	0.41	0.077	8.98375336240685e-157	Myeloid/Macrophage	TUBA1A
CTSS	6.589879053682e-158	1.66061928465001	0.793	0.37	1.41609910984572e-153	Myeloid/Macrophage	CTSS
GMFG	1.24203689537944e-157	1.2732594509259	0.71	0.236	2.66901308448088e-153	Myeloid/Macrophage	GMFG
PPT1	1.24001615756249e-156	1.33459461468325	0.679	0.247	2.66467072098604e-152	Myeloid/Macrophage	PPT1
GPSM3	1.23731244561165e-154	1.22421976372518	0.611	0.19	2.65886071437487e-150	Myeloid/Macrophage	GPSM3
RHOG	1.14549831881602e-148	1.32469307797187	0.629	0.217	2.46156133730374e-144	Myeloid/Macrophage	RHOG
ARID5A	5.5428953292715e-147	0.819074102044939	0.343	0.06	1.19111277730715e-142	Myeloid/Macrophage	ARID5A
FCGRT	1.94746161248338e-140	1.65463659801955	0.825	0.475	4.18490025906554e-136	Myeloid/Macrophage	FCGRT
CTSZ	2.83836455129805e-140	1.505457601859	0.655	0.25	6.09936158428438e-136	Myeloid/Macrophage	CTSZ
PKIB	4.2554310745594e-136	0.933493781461168	0.312	0.054	9.1444958361207e-132	Myeloid/Macrophage	PKIB
CAPG	1.37096410959561e-135	1.5837075860482	0.904	0.608	2.94606477511001e-131	Myeloid/Macrophage	CAPG
TBXAS1	2.05830625211864e-134	0.807974876174735	0.367	0.074	4.42309430517775e-130	Myeloid/Macrophage	TBXAS1
PLAUR	2.66787530019444e-133	2.12590797442117	0.769	0.358	5.73299723258782e-129	Myeloid/Macrophage	PLAUR
G0S2	3.17591592906954e-133	2.95212759355449	0.461	0.119	6.82472573997754e-129	Myeloid/Macrophage	G0S2
C10orf54	3.19933952129624e-133	1.35256789552366	0.583	0.195	6.8750606973135e-129	Myeloid/Macrophage	C10orf54
C15orf48	6.09422729039645e-128	1.84613367055326	0.528	0.158	1.30958850243329e-123	Myeloid/Macrophage	C15orf48
C3	1.22967936906927e-126	1.2617937551539	0.439	0.112	2.64245799619295e-122	Myeloid/Macrophage	C3
ARHGDIB	7.25777977342456e-123	1.33138967087679	0.915	0.715	1.5596242955112e-118	Myeloid/Macrophage	ARHGDIB
PPP1R18	9.70486985402136e-121	0.693175841021896	0.347	0.072	2.08547948293065e-116	Myeloid/Macrophage	PPP1R18
SH3KBP1	1.39186317063e-120	0.711731335344793	0.356	0.075	2.9909747673668e-116	Myeloid/Macrophage	SH3KBP1
PLXDC2	1.87252688267841e-120	0.793695433146371	0.373	0.084	4.02387301818764e-116	Myeloid/Macrophage	PLXDC2
CXCL16	1.07881685359312e-118	1.17863996028918	0.594	0.222	2.31826953668626e-114	Myeloid/Macrophage	CXCL16
RB1	3.51784954651422e-116	1.09449318463517	0.472	0.14	7.55950689050441e-112	Myeloid/Macrophage	RB1
EVL	1.0615670825754e-115	0.644529379891214	0.31	0.06	2.28120150374627e-111	Myeloid/Macrophage	EVL
RGS19	6.14842110645644e-113	0.77380375578911	0.43	0.115	1.32123421156642e-108	Myeloid/Macrophage	RGS19
APOC1	1.21903833332463e-111	3.74713985171071	0.659	0.318	2.61959147448129e-107	Myeloid/Macrophage	APOC1
SGK1	1.77243634331665e-110	1.49280842991969	0.694	0.293	3.80878845815315e-106	Myeloid/Macrophage	SGK1
ARPC1B	1.29057863008341e-108	1.20731486047135	0.91	0.707	2.77332441818623e-104	Myeloid/Macrophage	ARPC1B
NR4A3	4.31165686298511e-107	1.14023326673993	0.389	0.101	9.26531943286869e-103	Myeloid/Macrophage	NR4A3
RNASET2	3.59665528660691e-105	1.46018965764214	0.873	0.621	7.72885254538958e-101	Myeloid/Macrophage	RNASET2
ZNF331	1.64796355571937e-104	1.20348349709099	0.55	0.194	3.54130888488535e-100	Myeloid/Macrophage	ZNF331
LYN	2.454345372741e-102	0.77146028087122	0.38	0.099	5.27414277148315e-98	Myeloid/Macrophage	LYN
FAM49B	4.28410065730411e-102	1.14306590081224	0.71	0.386	9.2061039024808e-98	Myeloid/Macrophage	FAM49B
HMOX1	1.34240493251973e-101	1.06810453738668	0.413	0.114	2.88469395949164e-97	Myeloid/Macrophage	HMOX1
ATP6V1B2	1.69982816979518e-101	0.881425533875486	0.408	0.114	3.65276075407286e-97	Myeloid/Macrophage	ATP6V1B2
PTPRE	2.62728748295524e-101	0.690181847614251	0.317	0.07	5.64577807212251e-97	Myeloid/Macrophage	PTPRE
ARHGAP18	8.81833826209519e-100	0.79848796698945	0.402	0.111	1.89497270914163e-95	Myeloid/Macrophage	ARHGAP18
ABL2	1.46599386450602e-97	0.803926151152448	0.31	0.069	3.15027421543699e-93	Myeloid/Macrophage	ABL2
CXCL2	2.69512994411422e-97	1.82475699536838	0.467	0.143	5.79156473690705e-93	Myeloid/Macrophage	CXCL2
TNFAIP3	6.2883679039432e-97	1.49304128132972	0.566	0.229	1.35130737887835e-92	Myeloid/Macrophage	TNFAIP3
HSPA1A	2.65243109431105e-95	2.14870078500767	0.819	0.5	5.69980917856502e-91	Myeloid/Macrophage	HSPA1A
LPAR6	9.40545407548369e-95	1.1573259224511	0.517	0.192	2.02113802628069e-90	Myeloid/Macrophage	LPAR6
CARD16	8.94408089206289e-93	0.905876751072984	0.502	0.18	1.92199354289539e-88	Myeloid/Macrophage	CARD16
CTSC	5.24984662662348e-92	1.18169558710989	0.799	0.461	1.12813954159512e-87	Myeloid/Macrophage	CTSC
FXYD5	2.15863315915955e-91	0.992410081472195	0.836	0.504	4.63868679571796e-87	Myeloid/Macrophage	FXYD5
LITAF	2.61281558777799e-91	1.16514272313536	0.849	0.643	5.61467941657613e-87	Myeloid/Macrophage	LITAF
RAC2	1.29205787448935e-89	0.802699922596982	0.371	0.103	2.77650316649016e-85	Myeloid/Macrophage	RAC2
SNX10	2.21845075456219e-87	0.737203374331947	0.341	0.09	4.7672288264787e-83	Myeloid/Macrophage	SNX10
RGCC	2.10473547116098e-85	1.26686690540503	0.386	0.113	4.52286605397782e-81	Myeloid/Macrophage	RGCC
TPP1	2.87785557419509e-85	0.903281725854251	0.522	0.209	6.18422384338783e-81	Myeloid/Macrophage	TPP1
MFSD1	1.89064442047047e-84	0.916653964069308	0.526	0.213	4.062805795149e-80	Myeloid/Macrophage	MFSD1
GNAI2	2.82482230914165e-82	1.04174609283307	0.583	0.279	6.07026066011448e-78	Myeloid/Macrophage	GNAI2
EPSTI1	1.10901656667609e-80	0.947221634597417	0.424	0.142	2.38316570013024e-76	Myeloid/Macrophage	EPSTI1
NR4A2	4.41911032546023e-80	1.32213951281562	0.62	0.296	9.4962261783815e-76	Myeloid/Macrophage	NR4A2
NINJ1	6.82618596988964e-80	1.10645325623478	0.62	0.32	1.46687910306958e-75	Myeloid/Macrophage	NINJ1
S100A4	3.26367523935056e-76	0.682468940986657	0.939	0.564	7.01331172184041e-72	Myeloid/Macrophage	S100A4
CREM	7.8564611859755e-75	1.24106327694855	0.493	0.21	1.68827494425428e-70	Myeloid/Macrophage	CREM
ID2	6.06314171721586e-74	1.25185804800939	0.845	0.633	1.30290852361252e-69	Myeloid/Macrophage	ID2
IFITM2	8.18351372195686e-71	0.960049408890389	0.443	0.165	1.75855526371131e-66	Myeloid/Macrophage	IFITM2
CXCL8	2.03104029950584e-69	1.95267321962013	0.705	0.394	4.3645024996081e-65	Myeloid/Macrophage	CXCL8
SOD2	5.00507177527754e-68	1.89139683291353	0.714	0.489	1.07553987378939e-63	Myeloid/Macrophage	SOD2
CKLF	5.28010314466539e-67	1.25947533515018	0.745	0.541	1.13464136475715e-62	Myeloid/Macrophage	CKLF
CASP1	7.06727421377135e-65	0.840530840219339	0.404	0.152	1.51868655579733e-60	Myeloid/Macrophage	CASP1
GRB2	2.20096743703559e-64	0.80034676736574	0.535	0.263	4.72965892544578e-60	Myeloid/Macrophage	GRB2
LIMS1	6.45770471039265e-64	0.907860629999313	0.664	0.413	1.38769616521628e-59	Myeloid/Macrophage	LIMS1
GADD45B	2.13679173826969e-61	1.35343894824567	0.782	0.559	4.59175176636773e-57	Myeloid/Macrophage	GADD45B
ALDH2	4.11467492750479e-60	0.855747369519398	0.472	0.209	8.84202495171505e-56	Myeloid/Macrophage	ALDH2
PSMB9	6.52127833785e-59	0.893978644459914	0.59	0.324	1.40135750202059e-54	Myeloid/Macrophage	PSMB9
CMTM3	6.5348081184038e-59	0.633423337839796	0.319	0.103	1.40426491656379e-54	Myeloid/Macrophage	CMTM3
CTSL	5.74599450297177e-57	1.15822792584938	0.493	0.236	1.2347567587436e-52	Myeloid/Macrophage	CTSL
NFKBID	8.52728857006056e-57	0.698226197227948	0.323	0.109	1.83242904082031e-52	Myeloid/Macrophage	NFKBID
RILPL2	3.39431309607404e-50	0.863374705025005	0.456	0.22	7.29403941215351e-46	Myeloid/Macrophage	RILPL2
SMCO4	6.8921294235163e-49	0.564428085724898	0.332	0.122	1.48104969181942e-44	Myeloid/Macrophage	SMCO4
SLC16A3	2.8502841753935e-47	0.897988696361885	0.609	0.377	6.12497566450308e-43	Myeloid/Macrophage	SLC16A3
PTPN6	6.12003711309561e-47	0.620092642446241	0.376	0.158	1.31513477523312e-42	Myeloid/Macrophage	PTPN6
CNPY3	3.7990544022034e-46	0.82518962440888	0.548	0.326	8.1637880048949e-42	Myeloid/Macrophage	CNPY3
LGALS9	4.76441451079796e-46	0.760795568804531	0.561	0.323	1.02382503422537e-41	Myeloid/Macrophage	LGALS9
PLTP	8.61847758800194e-46	0.923236411220102	0.365	0.154	1.85202464888574e-41	Myeloid/Macrophage	PLTP
RAB32	7.86495725761761e-45	0.709218550980527	0.491	0.262	1.69010066508945e-40	Myeloid/Macrophage	RAB32
RAP1A	2.70477339352796e-42	0.689565888205809	0.581	0.378	5.81228754535222e-38	Myeloid/Macrophage	RAP1A
HEXA	3.42005927840495e-41	0.694605323808409	0.469	0.255	7.34936538336439e-37	Myeloid/Macrophage	HEXA
NFKB1	5.11618041140565e-41	0.803989182745515	0.402	0.196	1.09941600860696e-36	Myeloid/Macrophage	NFKB1
SERPINB1	2.10170403196209e-39	0.706637038350532	0.502	0.288	4.51635179428334e-35	Myeloid/Macrophage	SERPINB1
CLEC2B	2.35563889810712e-39	0.632877054608099	0.544	0.31	5.06203242814239e-35	Myeloid/Macrophage	CLEC2B
DDAH2	4.01727318138785e-39	0.553264165728171	0.371	0.167	8.63271833948434e-35	Myeloid/Macrophage	DDAH2
LUM	0	5.65436326037126	0.782	0.013	0	Fibroblast	LUM
COL1A1	0	5.55802578520654	0.97	0.079	0	Fibroblast	COL1A1
TAGLN	0	5.33886967308576	0.863	0.036	0	Fibroblast	TAGLN
COL1A2	0	5.25510243442576	0.985	0.012	0	Fibroblast	COL1A2
CXCL14	0	5.21124553236059	0.447	0.022	0	Fibroblast	CXCL14
ACTA2	0	5.18880885646383	0.756	0.038	0	Fibroblast	ACTA2
SPARC	0	5.04498838388349	0.995	0.024	0	Fibroblast	SPARC
COL3A1	0	4.65219213801847	0.99	0.009	0	Fibroblast	COL3A1
DCN	0	4.63980242694712	0.827	0.007	0	Fibroblast	DCN
MYL9	0	4.48236193589651	0.934	0.104	0	Fibroblast	MYL9
VIM1	0	4.45675103781497	0.99	0.05	0	Fibroblast	VIM
BGN	0	4.33468053700665	0.888	0.006	0	Fibroblast	BGN
CALD1	0	4.29495195349137	0.985	0.114	0	Fibroblast	CALD1
TPM2	0	4.25108446790692	0.959	0.041	0	Fibroblast	TPM2
RGS5	0	3.96730126390288	0.442	0.013	0	Fibroblast	RGS5
RARRES2	0	3.74875748549083	0.594	0.032	0	Fibroblast	RARRES2
PPP1R14A	0	3.66960235029931	0.756	0.007	0	Fibroblast	PPP1R14A
THY1	0	3.54336008880597	0.782	0.003	0	Fibroblast	THY1
CTGF	0	3.40355178082302	0.766	0.014	0	Fibroblast	CTGF
MMP11	0	3.38126555821218	0.391	0.014	0	Fibroblast	MMP11
WFDC1	0	2.97117664188612	0.756	0.002	0	Fibroblast	WFDC1
SPON2	0	2.9471423174974	0.736	0.005	0	Fibroblast	SPON2
COL6A2	0	2.92117551774086	0.898	0.005	0	Fibroblast	COL6A2
CYGB	0	2.88589670848101	0.782	0.024	0	Fibroblast	CYGB
CTHRC1	0	2.81651523050873	0.538	0.033	0	Fibroblast	CTHRC1
SERPINF11	0	2.78643397137071	0.706	0.04	0	Fibroblast	SERPINF1
PRKCDBP	0	2.7834574614357	0.807	0.04	0	Fibroblast	PRKCDBP
DKK3	0	2.66587346898	0.848	0.006	0	Fibroblast	DKK3
TUBA1A1	0	2.65608439564607	0.827	0.077	0	Fibroblast	TUBA1A
C1S	0	2.64864537321323	0.67	0.013	0	Fibroblast	C1S
C1R	0	2.61904249914961	0.746	0.066	0	Fibroblast	C1R
CAV1	0	2.57474158682152	0.761	0.051	0	Fibroblast	CAV1
COL4A1	0	2.56223836497394	0.589	0.005	0	Fibroblast	COL4A1
FRZB	0	2.55594487340099	0.513	0.003	0	Fibroblast	FRZB
MFGE8	0	2.53784555171597	0.868	0.09	0	Fibroblast	MFGE8
COL4A2	0	2.44067931997286	0.635	0.008	0	Fibroblast	COL4A2
FN1	0	2.4353069367744	0.69	0.033	0	Fibroblast	FN1
COL6A1	0	2.41426250639328	0.792	0.018	0	Fibroblast	COL6A1
MFAP4	0	2.40971827265087	0.442	0.001	0	Fibroblast	MFAP4
NNMT	0	2.38847919997416	0.766	0.011	0	Fibroblast	NNMT
AEBP1	0	2.2073881421385	0.695	0.003	0	Fibroblast	AEBP1
COL6A3	0	2.20402795557567	0.716	0.004	0	Fibroblast	COL6A3
COL18A1	0	2.16934099801086	0.482	0.028	0	Fibroblast	COL18A1
MYLK	0	2.15984715563536	0.675	0.004	0	Fibroblast	MYLK
PTRF	0	2.13330892505823	0.736	0.027	0	Fibroblast	PTRF
PCOLCE	0	2.06196716552026	0.761	0.051	0	Fibroblast	PCOLCE
EMP31	0	2.03802805683519	0.741	0.047	0	Fibroblast	EMP3
VCAN	0	2.01595975550942	0.482	0.01	0	Fibroblast	VCAN
POSTN	0	2.0001569434883	0.305	0.002	0	Fibroblast	POSTN
CTSK	0	1.94790421380273	0.655	0.01	0	Fibroblast	CTSK
PDPN	0	1.90053764574989	0.467	0.008	0	Fibroblast	PDPN
COL5A2	0	1.9001865743457	0.695	0.009	0	Fibroblast	COL5A2
TMEM176A1	0	1.88841315665272	0.462	0.026	0	Fibroblast	TMEM176A
SPARCL1	0	1.81752713566944	0.381	0.016	0	Fibroblast	SPARCL1
FILIP1L	0	1.77351522478176	0.624	0.007	0	Fibroblast	FILIP1L
TGFB1I1	0	1.76248719659199	0.675	0.032	0	Fibroblast	TGFB1I1
TSPAN4	0	1.74284108250672	0.701	0.027	0	Fibroblast	TSPAN4
CLEC11A	0	1.71116260034555	0.66	0.048	0	Fibroblast	CLEC11A
MXRA8	0	1.70376968726482	0.584	0.014	0	Fibroblast	MXRA8
EFEMP2	0	1.70308088212465	0.675	0.033	0	Fibroblast	EFEMP2
INHBA	0	1.68120336023328	0.447	0.007	0	Fibroblast	INHBA
PDGFRB	0	1.66626726094371	0.518	0.001	0	Fibroblast	PDGFRB
LHFP	0	1.66518958518076	0.64	0.004	0	Fibroblast	LHFP
PDLIM3	0	1.65170333370434	0.538	0.001	0	Fibroblast	PDLIM3
RBP1	0	1.631730275363	0.503	0.024	0	Fibroblast	RBP1
CHN1	0	1.62739284847172	0.604	0.003	0	Fibroblast	CHN1
A2M1	0	1.61824507452237	0.558	0.012	0	Fibroblast	A2M
COX7A1	0	1.58390723194893	0.635	0.004	0	Fibroblast	COX7A1
ANXA6	0	1.56805557791514	0.619	0.008	0	Fibroblast	ANXA6
COL8A1	0	1.53537606406161	0.381	0.002	0	Fibroblast	COL8A1
COL5A1	0	1.52998250808646	0.523	0.001	0	Fibroblast	COL5A1
LBH	0	1.51170437854462	0.569	0.028	0	Fibroblast	LBH
RCN3	0	1.50056580019827	0.553	0.005	0	Fibroblast	RCN3
NREP	0	1.48223593713976	0.579	0.026	0	Fibroblast	NREP
TIMP21	0	1.47812481432153	0.569	0.034	0	Fibroblast	TIMP2
FKBP10	0	1.47283593606495	0.614	0.017	0	Fibroblast	FKBP10
PMP221	0	1.45710755153478	0.594	0.021	0	Fibroblast	PMP22
MYH11	0	1.44713167822324	0.406	0.012	0	Fibroblast	MYH11
ENG	0	1.4417040656687	0.589	0.037	0	Fibroblast	ENG
GNG11	0	1.39619007409594	0.584	0.011	0	Fibroblast	GNG11
MCAM	0	1.39146802562762	0.426	0.005	0	Fibroblast	MCAM
CNN1	0	1.39010658977821	0.305	0.001	0	Fibroblast	CNN1
TMEM204	0	1.36807011424037	0.543	0.031	0	Fibroblast	TMEM204
MAP1B	0	1.3634748851522	0.431	0.005	0	Fibroblast	MAP1B
ECM1	0	1.35770939445691	0.563	0.004	0	Fibroblast	ECM1
MEG3	0	1.34407611197305	0.487	0.001	0	Fibroblast	MEG3
NTM	0	1.34114397052895	0.462	0	0	Fibroblast	NTM
LOXL2	0	1.29334642321214	0.477	0.002	0	Fibroblast	LOXL2
FAM162B	0	1.2847808450935	0.426	0	0	Fibroblast	FAM162B
PLXDC1	0	1.27616049554504	0.426	0.002	0	Fibroblast	PLXDC1
PLAC9	0	1.25927273717634	0.335	0.003	0	Fibroblast	PLAC9
GGT5	0	1.20073703002076	0.462	0.002	0	Fibroblast	GGT5
TCF21	0	1.18527577596735	0.305	0.001	0	Fibroblast	TCF21
RAMP1	0	1.14457350934331	0.371	0.007	0	Fibroblast	RAMP1
PRELP	0	1.13010739450704	0.305	0.001	0	Fibroblast	PRELP
GYPC1	0	1.04270605556848	0.457	0.015	0	Fibroblast	GYPC
LAMA4	0	1.02807925121963	0.391	0.018	0	Fibroblast	LAMA4
NR2F1	0	1.00283804502174	0.406	0.005	0	Fibroblast	NR2F1
EMILIN1	0	0.972840224095437	0.437	0.003	0	Fibroblast	EMILIN1
ITGA1	0	0.970916371451693	0.406	0.007	0	Fibroblast	ITGA1
VASN	0	0.954935154714875	0.411	0.018	0	Fibroblast	VASN
FOXS1	0	0.939266826448466	0.32	0.001	0	Fibroblast	FOXS1
VCAM1	0	0.899725260180943	0.315	0.001	0	Fibroblast	VCAM1
SEPT4	0	0.8835098102014	0.315	0.004	0	Fibroblast	SEPT4
OLFML2B	0	0.883445783621978	0.32	0.002	0	Fibroblast	OLFML2B
MSRB3	0	0.873397927452263	0.381	0.003	0	Fibroblast	MSRB3
FOXF1	0	0.857433345970901	0.35	0.001	0	Fibroblast	FOXF1
NEXN	0	0.841613307083557	0.355	0.008	0	Fibroblast	NEXN
GLT8D2	0	0.80968564290433	0.315	0	0	Fibroblast	GLT8D2
DDR2	0	0.801997516466354	0.35	0.004	0	Fibroblast	DDR2
MRVI1	0	0.769002409250271	0.345	0.001	0	Fibroblast	MRVI1
F2R	0	0.759965699384792	0.33	0.005	0	Fibroblast	F2R
FMOD	0	0.748817465516147	0.32	0.002	0	Fibroblast	FMOD
CD248	0	0.71140525460657	0.33	0	0	Fibroblast	CD248
CCDC80	2.02384295867195e-291	1.02437930995881	0.416	0.022	4.34903613389015e-287	Fibroblast	CCDC80
MYADM	1.52880469176858e-286	1.07639125562435	0.482	0.03	3.28524840214151e-282	Fibroblast	MYADM
EHD2	5.86740412536928e-283	1.32288915594118	0.533	0.038	1.26084647250061e-278	Fibroblast	EHD2
TMEM176B1	1.80653139390893e-277	2.34799945881674	0.482	0.032	3.8820553123709e-273	Fibroblast	TMEM176B
CRYAB	1.15876394131968e-269	2.39360985102378	0.685	0.068	2.49006783350186e-265	Fibroblast	CRYAB
FSTL1	2.68524258524515e-267	1.8864991243963	0.772	0.091	5.77031779143331e-263	Fibroblast	FSTL1
ANGPT2	3.25177771641615e-255	1.31755874920951	0.365	0.019	6.98774513480666e-251	Fibroblast	ANGPT2
GPX8	6.06958933529375e-255	0.882108424733795	0.421	0.026	1.30429405226127e-250	Fibroblast	GPX8
TPPP3	7.86675860518929e-255	1.80476296722105	0.426	0.027	1.69048775666913e-250	Fibroblast	TPPP3
ZEB21	5.82405316540421e-250	0.697761923200362	0.345	0.017	1.25153078471371e-245	Fibroblast	ZEB2
TCF4	6.86920474743315e-246	1.51557352239487	0.64	0.065	1.47612340817591e-241	Fibroblast	TCF4
CRISPLD2	2.46381733144977e-245	1.25232423400557	0.437	0.029	5.29449706355242e-241	Fibroblast	CRISPLD2
SMIM3	7.84757651296122e-240	1.14842486079955	0.503	0.04	1.68636571687024e-235	Fibroblast	SMIM3
ESAM	7.68307555355543e-238	0.977436794420645	0.32	0.016	1.65101610570353e-233	Fibroblast	ESAM
PDLIM2	1.52856821590537e-236	1.83770679243995	0.721	0.09	3.28474023915905e-232	Fibroblast	PDLIM2
SELM	2.5482826315149e-235	2.75074231075152	0.939	0.179	5.47600454686236e-231	Fibroblast	SELM
ANTXR1	2.57844210756681e-234	1.31227215007894	0.569	0.053	5.54081424495031e-230	Fibroblast	ANTXR1
LMCD1	7.4591044630031e-234	0.98807595645722	0.391	0.024	1.60288695805474e-229	Fibroblast	LMCD1
IFITM21	1.33008035865799e-233	2.6435444688633	0.924	0.165	2.85820968272015e-229	Fibroblast	IFITM2
MT1E	1.04911273202214e-228	2.00433549053174	0.563	0.052	2.25443834984237e-224	Fibroblast	MT1E
APCDD1	2.72201788350444e-194	1.20832248956209	0.452	0.039	5.8493442298627e-190	Fibroblast	APCDD1
RFTN1	8.76325947035817e-183	0.607795755348012	0.32	0.021	1.88313682758527e-178	Fibroblast	RFTN1
CCL2	1.92654090066715e-168	1.60318190081466	0.32	0.022	4.13994374144365e-164	Fibroblast	CCL2
PLAT	2.35159956137248e-163	2.5817805405671	0.67	0.107	5.05335229743332e-159	Fibroblast	PLAT
PTP4A3	4.2739407808247e-161	0.980227616759147	0.32	0.023	9.18427134391419e-157	Fibroblast	PTP4A3
CYR61	9.25355608027833e-161	3.05310713989686	0.787	0.161	1.98849666609101e-156	Fibroblast	CYR61
SDC2	5.26395386487131e-160	2.01063128885734	0.741	0.143	1.13117104602219e-155	Fibroblast	SDC2
IGFBP7	1.19216538126627e-157	5.45046719517055	0.985	0.386	2.5618441878031e-153	Fibroblast	IGFBP7
TGFBI1	4.60649790062995e-157	1.47259088497154	0.518	0.063	9.89890333866371e-153	Fibroblast	TGFBI
FLNA	1.62243196398053e-156	1.61724091481894	0.665	0.109	3.48644404739776e-152	Fibroblast	FLNA
COL12A1	5.42119340574928e-143	1.4118498147749	0.477	0.059	1.16496025096146e-138	Fibroblast	COL12A1
STOM	1.3628706860958e-137	1.42906506672442	0.65	0.115	2.92867281735127e-133	Fibroblast	STOM
LGALS11	8.56755575915404e-137	3.97175998337995	1	0.523	1.84108205708461e-132	Fibroblast	LGALS1
MGP	4.82382518950054e-136	3.15177629579739	0.706	0.148	1.03659179497177e-131	Fibroblast	MGP
FERMT2	5.56315434631728e-135	0.676016532042332	0.35	0.033	1.19546623748012e-130	Fibroblast	FERMT2
GAS6	6.68540894114234e-135	0.860306304444448	0.35	0.033	1.43662752736208e-130	Fibroblast	GAS6
UACA	1.40371085063633e-134	0.905968254944844	0.36	0.035	3.01643424693242e-130	Fibroblast	UACA
TUBB6	6.43388204278513e-133	0.908036046156018	0.401	0.044	1.3825769121741e-128	Fibroblast	TUBB6
SERPINH1	9.57046802397726e-131	2.38769428226296	0.934	0.333	2.05659787367247e-126	Fibroblast	SERPINH1
SOD3	8.2911677213843e-130	2.08033770120753	0.584	0.099	1.78168903164827e-125	Fibroblast	SOD3
SORBS3	2.72908285913537e-127	0.830931527577219	0.376	0.04	5.86452615599599e-123	Fibroblast	SORBS3
AXL1	9.11824509894788e-127	0.967669888929134	0.426	0.051	1.95941968931291e-122	Fibroblast	AXL
ANXA51	6.14978948922402e-123	1.80617557972051	0.807	0.227	1.32152826333935e-118	Fibroblast	ANXA5
HTRA11	7.7019766603971e-122	1.28759040018564	0.452	0.061	1.65507776455273e-117	Fibroblast	HTRA1
ACTN1	8.00186050787678e-121	1.68427596235455	0.69	0.155	1.71951980453764e-116	Fibroblast	ACTN1
MMP2	1.00697573605901e-118	2.31995853693724	0.584	0.111	2.1638901592172e-114	Fibroblast	MMP2
LTBP4	7.26184170176e-118	0.883392946215999	0.406	0.05	1.56049716329121e-113	Fibroblast	LTBP4
IFITM3	6.0306580812058e-116	2.65946397229335	0.995	0.642	1.29592811507031e-111	Fibroblast	IFITM3
IGFBP6	1.33096352213144e-115	1.46922140670711	0.528	0.086	2.86010751270825e-111	Fibroblast	IGFBP6
LINC00152	9.57601926387868e-110	1.64334533384256	0.66	0.144	2.05779077961489e-105	Fibroblast	LINC00152
MSN1	4.05516785761325e-108	0.832756005521841	0.416	0.056	8.71415020922511e-104	Fibroblast	MSN
SERPING1	1.6483420962027e-105	1.98684935782901	0.777	0.237	3.54212233052998e-101	Fibroblast	SERPING1
DPYSL2	9.02937209274644e-103	0.644844805822771	0.35	0.042	1.94032176901028e-98	Fibroblast	DPYSL2
SLC9A3R2	1.39189108736786e-102	1.04957601116836	0.492	0.085	2.9910347576448e-98	Fibroblast	SLC9A3R2
TIMP1	9.52564512155771e-102	2.96795402273555	0.985	0.754	2.04696588017154e-97	Fibroblast	TIMP1
PDLIM7	5.07260725644492e-101	1.333557919152	0.548	0.109	1.09005257333745e-96	Fibroblast	PDLIM7
PKIG	4.53202415615769e-99	1.36121341980875	0.685	0.183	9.73886670916725e-95	Fibroblast	PKIG
KANK2	6.36744037115543e-97	0.736159578545409	0.32	0.038	1.36829926135759e-92	Fibroblast	KANK2
EVA1B	3.26399840274138e-93	0.909883672175902	0.426	0.069	7.01400616765095e-89	Fibroblast	EVA1B
HSPA1A1	7.94397840728536e-93	2.20169762857573	0.97	0.501	1.70708151994155e-88	Fibroblast	HSPA1A
PALLD	6.39104998795192e-92	1.27510893617536	0.513	0.103	1.37337273191099e-87	Fibroblast	PALLD
THBS2	2.82508305115551e-89	1.06826735416322	0.355	0.049	6.07082096862808e-85	Fibroblast	THBS2
CPQ	6.13155818451185e-89	0.915797144831847	0.508	0.101	1.31761053826975e-84	Fibroblast	CPQ
TPM1	2.63257335298726e-88	2.77653799329773	0.832	0.393	5.65713687823433e-84	Fibroblast	TPM1
PAM	3.61367896970237e-88	0.969887769679449	0.437	0.076	7.76543473799341e-84	Fibroblast	PAM
SGCE	3.78111814851809e-88	0.594545263689624	0.315	0.039	8.12524478935051e-84	Fibroblast	SGCE
NDN	6.33398946499066e-88	0.820080168102061	0.442	0.077	1.36111099613184e-83	Fibroblast	NDN
IL32	1.77422100122323e-87	1.73247963159887	0.655	0.174	3.8126235095286e-83	Fibroblast	IL32
GSN1	1.14661695274266e-84	1.71432973378875	0.792	0.314	2.46396516974871e-80	Fibroblast	GSN
DEGS1	3.44048769919043e-82	0.713530373065935	0.401	0.066	7.39326401679031e-78	Fibroblast	DEGS1
TFPI	2.8068009422999e-80	1.07722835853383	0.492	0.105	6.03153454490825e-76	Fibroblast	TFPI
EPB41L2	5.75158595082338e-80	0.554687148862672	0.315	0.043	1.23595830497244e-75	Fibroblast	EPB41L2
TSC22D3	1.83206964921227e-77	1.81871341668396	0.863	0.394	3.93693446919224e-73	Fibroblast	TSC22D3
C9orf3	4.43594048494948e-77	1.2411705699556	0.614	0.173	9.53239250810794e-73	Fibroblast	C9orf3
CLIC4	1.9547777260119e-76	0.840326446098945	0.457	0.093	4.20062185542697e-72	Fibroblast	CLIC4
TPM4	1.81832984173199e-74	1.83569526255659	0.924	0.605	3.90740899689788e-70	Fibroblast	TPM4
SGCB	1.81723470868173e-72	0.672098953986896	0.35	0.058	3.90505566548616e-68	Fibroblast	SGCB
ILK	7.75467839379447e-72	1.46986436936867	0.711	0.261	1.66640284004249e-67	Fibroblast	ILK
CD99	8.15866235879559e-71	1.91633328853874	0.843	0.45	1.75321495428159e-66	Fibroblast	CD99
MAGEH1	1.30466285757742e-70	0.508340007558344	0.315	0.047	2.80359001464813e-66	Fibroblast	MAGEH1
EID1	1.13975112736664e-69	1.41184601573602	0.934	0.655	2.44921119759816e-65	Fibroblast	EID1
MGLL	4.46121608420145e-68	1.14189118431022	0.523	0.135	9.5867072433405e-64	Fibroblast	MGLL
SPRY1	5.34876555586834e-68	1.13998380278986	0.543	0.142	1.14939623030055e-63	Fibroblast	SPRY1
CYB5R3	1.0121840475135e-67	1.48172965495955	0.802	0.404	2.17508229970176e-63	Fibroblast	CYB5R3
PHLDA1	6.89059987791209e-67	1.64523940084097	0.777	0.322	1.48072100776453e-62	Fibroblast	PHLDA1
NDUFA4L2	8.31176332238625e-66	3.00758255003652	0.477	0.118	1.78611482034758e-61	Fibroblast	NDUFA4L2
PAG1	2.75030628020749e-65	0.874546174712084	0.401	0.083	5.91013316553787e-61	Fibroblast	PAG1
PELO	3.47688490949719e-65	0.86556743353646	0.437	0.098	7.4714779820185e-61	Fibroblast	PELO
CNN3	6.81629347393232e-65	1.42477888783291	0.838	0.453	1.46475330461332e-60	Fibroblast	CNN3
AC013461.1	2.30816854520816e-63	0.808242583304376	0.391	0.079	4.9600233867978e-59	Fibroblast	AC013461.1
PRSS23	4.38890747516999e-62	1.7981902646987	0.68	0.267	9.4313232733928e-58	Fibroblast	PRSS23
FKBP7	1.93543785904977e-60	0.770155093206137	0.401	0.088	4.15906241531205e-56	Fibroblast	FKBP7
RAB311	5.84448987477461e-59	1.19807681266274	0.482	0.132	1.25592242919032e-54	Fibroblast	RAB31
RGS21	1.12935498537053e-56	1.1642851165738	0.325	0.06	2.42687092806274e-52	Fibroblast	RGS2
CMTM31	9.85737824107873e-56	0.797236445679536	0.426	0.104	2.11825201022541e-51	Fibroblast	CMTM3
ARID5A1	2.10106756879356e-55	0.705591921206752	0.325	0.062	4.51498409858048e-51	Fibroblast	ARID5A
CALU	5.24751578218653e-55	1.39663081649064	0.69	0.314	1.12763866643406e-50	Fibroblast	CALU
RHOC	7.09335686724334e-54	1.48278712646368	0.832	0.516	1.52429145720192e-49	Fibroblast	RHOC
CERCAM	3.84766144342537e-53	0.566698965693781	0.31	0.059	8.26823967577678e-49	Fibroblast	CERCAM
LURAP1L	4.66747364641582e-53	1.05595833186581	0.426	0.111	1.0029934118783e-48	Fibroblast	LURAP1L
CFL2	6.04187182228649e-53	0.598835650387321	0.325	0.065	1.29833783589114e-48	Fibroblast	CFL2
KLF2	6.25254770376335e-52	0.900733558510831	0.386	0.09	1.34360997606171e-47	Fibroblast	KLF2
VKORC1	3.86219236430196e-51	1.17318071112063	0.797	0.466	8.29946517164849e-47	Fibroblast	VKORC1
VAMP5	7.12462344795979e-51	1.01635712241325	0.619	0.224	1.53101033273208e-46	Fibroblast	VAMP5
PGF	3.67379012553959e-50	1.08236949652381	0.416	0.107	7.89460760077203e-46	Fibroblast	PGF
P4HA2	4.93362490262919e-50	0.716088286273202	0.381	0.09	1.06018665532599e-45	Fibroblast	P4HA2
P3H4	1.58619487288886e-49	0.568964967245067	0.305	0.06	3.40857416235087e-45	Fibroblast	P3H4
NBL1	2.41481919957215e-49	1.39960949866331	0.599	0.234	5.18920497796059e-45	Fibroblast	NBL1
DDAH21	2.99749877440641e-49	0.896273941094393	0.528	0.168	6.44132511632193e-45	Fibroblast	DDAH2
MIR4435-2HG	7.99517877716985e-49	1.00862009898239	0.482	0.142	1.71808396742603e-44	Fibroblast	MIR4435-2HG
UBE2E2	2.51336591747909e-48	0.536394920191102	0.305	0.06	5.40097202007082e-44	Fibroblast	UBE2E2
HSPA1B	1.0431351862024e-47	1.32800171841087	0.949	0.733	2.24159320163035e-43	Fibroblast	HSPA1B
PARVA	1.27376893035764e-47	0.757093031618095	0.462	0.138	2.73720205444553e-43	Fibroblast	PARVA
MT2A	4.17278258284748e-47	2.96697259345904	0.756	0.393	8.96689249228095e-43	Fibroblast	MT2A
ARID5B	2.99364387398413e-46	1.19034066675838	0.685	0.31	6.43304132080449e-42	Fibroblast	ARID5B
PTMS	3.16974415328502e-46	1.21368782941277	0.843	0.55	6.81146321099417e-42	Fibroblast	PTMS
C11orf96	1.9098337399633e-44	1.36996930252767	0.528	0.184	4.10404172380713e-40	Fibroblast	C11orf96
MYH9	9.14910504273202e-44	1.21141743136904	0.69	0.346	1.96605118263268e-39	Fibroblast	MYH9
RRAS	3.60145994997321e-43	0.79708132602401	0.421	0.122	7.73917728649744e-39	Fibroblast	RRAS
PHPT1	1.16134129807156e-42	1.05033630574538	0.817	0.544	2.49560631542597e-38	Fibroblast	PHPT1
CAV2	1.32197894204579e-42	1.02631374348579	0.584	0.234	2.84080054856219e-38	Fibroblast	CAV2
EGFL6	4.24745510982342e-42	1.57087224647039	0.416	0.131	9.12735628549955e-38	Fibroblast	EGFL6
CSRP1	2.06758876262833e-41	1.5544698547756	0.558	0.238	4.44304149201201e-37	Fibroblast	CSRP1
F3	2.50285991013166e-41	0.785458473758177	0.32	0.075	5.37839566088193e-37	Fibroblast	F3
NFIC	4.2086745390833e-41	0.767284577019208	0.482	0.165	9.04402071703609e-37	Fibroblast	NFIC
KLF9	1.25248917067613e-40	0.566919441750414	0.32	0.076	2.69147397886594e-36	Fibroblast	KLF9
FKBP9	2.17819047097865e-39	0.691171165373594	0.386	0.112	4.68071350308603e-35	Fibroblast	FKBP9
PLOD1	4.51907703026129e-39	0.669477710914993	0.376	0.106	9.71104463032849e-35	Fibroblast	PLOD1
NUPR1	6.66933834789279e-39	0.517653282846523	0.858	0.403	1.43317411757868e-34	Fibroblast	NUPR1
RGCC1	4.31551023349265e-38	1.10958017100064	0.391	0.115	9.27359994075236e-34	Fibroblast	RGCC
CTSB1	6.90400239433634e-37	0.969230922973942	0.812	0.576	1.48360107451894e-32	Fibroblast	CTSB
TPST1	1.14152132988996e-36	0.523603316024305	0.31	0.078	2.45301518580055e-32	Fibroblast	TPST1
CDC42EP1	2.15817534672342e-36	0.779494742093026	0.508	0.196	4.63770300257395e-32	Fibroblast	CDC42EP1
APP	2.55678375948505e-36	0.934754367659109	0.731	0.438	5.49427262075742e-32	Fibroblast	APP
ITGB1	2.56994030558812e-36	1.00543805802559	0.848	0.635	5.52254472267832e-32	Fibroblast	ITGB1
ST5	2.69119346013924e-36	0.667619047823469	0.371	0.11	5.78310562649321e-32	Fibroblast	ST5
CSRP2	8.58168037827006e-36	1.19179896633297	0.528	0.216	1.84411729648645e-31	Fibroblast	CSRP2
TLN1	1.06624484543047e-35	0.72974039646842	0.381	0.117	2.29125354834553e-31	Fibroblast	TLN1
FHL2	4.56445716857521e-35	1.08679231688009	0.721	0.412	9.80856200955127e-31	Fibroblast	FHL2
C16orf45	4.52560006643274e-34	0.555472978198064	0.335	0.094	9.72506198275731e-30	Fibroblast	C16orf45
FAM195B	8.12302783662734e-34	0.84729909384633	0.64	0.327	1.74555745181285e-29	Fibroblast	FAM195B
SMTN	1.44973873914771e-33	0.608430558705416	0.365	0.111	3.11534357655451e-29	Fibroblast	SMTN
CCDC107	6.60758543098917e-33	0.844985256304335	0.503	0.207	1.41990403326526e-28	Fibroblast	CCDC107
SH3BGRL	9.49152173850346e-33	0.911783006222851	0.797	0.591	2.03963310638701e-28	Fibroblast	SH3BGRL
TMEM98	2.95673873922725e-32	0.776988525473386	0.503	0.212	6.35373587672543e-28	Fibroblast	TMEM98
C10orf10	1.02430352844601e-31	1.74950660951388	0.462	0.184	2.20112585227763e-27	Fibroblast	C10orf10
RAB34	2.15269018599127e-31	0.804877820646338	0.69	0.384	4.62591594067664e-27	Fibroblast	RAB34
MAGED2	1.3786788340015e-30	0.873248056675634	0.64	0.361	2.96264294638582e-26	Fibroblast	MAGED2
IGFBP4	2.21974537386064e-30	1.20562584339907	0.731	0.51	4.77001083388913e-26	Fibroblast	IGFBP4
FAM92A1	3.2034529309021e-30	0.527795574493123	0.325	0.098	6.88390000321552e-26	Fibroblast	FAM92A1
NOTCH3	5.85244058464091e-30	0.880269799286167	0.401	0.149	1.25763095723349e-25	Fibroblast	NOTCH3
OAZ2	1.91808086906975e-28	1.07024114822183	0.66	0.4	4.12176397954398e-24	Fibroblast	OAZ2
NUCB1	1.92358163423108e-28	0.8098926100108	0.66	0.38	4.13358457379916e-24	Fibroblast	NUCB1
PRAF2	4.85872972095596e-28	0.685341647804494	0.457	0.193	1.04409242973623e-23	Fibroblast	PRAF2
SEPT7	6.78488746435272e-28	1.09817662768118	0.782	0.582	1.45800446721476e-23	Fibroblast	SEPT7
MMP14	7.2530041265824e-28	1.01021524356785	0.477	0.211	1.55859805676129e-23	Fibroblast	MMP14
RSU1	8.12496340707119e-28	0.758469500040658	0.528	0.25	1.74597338654553e-23	Fibroblast	RSU1
PMEPA1	2.04252705454763e-27	0.483728023785228	0.33	0.101	4.38918638751739e-23	Fibroblast	PMEPA1
YWHAH1	2.1437153605767e-27	0.900086592989878	0.624	0.34	4.60662993834326e-23	Fibroblast	YWHAH
HCFC1R1	6.41702942705483e-26	1.02709042714975	0.655	0.408	1.37895545357981e-21	Fibroblast	HCFC1R1
PTK7	2.25553102583992e-25	0.577148703742596	0.33	0.111	4.8469106214274e-21	Fibroblast	PTK7
CTSA	7.11254890393941e-25	0.792268749358432	0.66	0.392	1.52841563396754e-20	Fibroblast	CTSA
CCDC85B	7.91002427875173e-25	0.878633420425266	0.64	0.391	1.69978511726096e-20	Fibroblast	CCDC85B
MEST	2.20053455329625e-24	1.06095975474838	0.426	0.185	4.72872870157832e-20	Fibroblast	MEST
REXO2	6.00341330762891e-24	0.762816792948559	0.746	0.527	1.29007348567638e-19	Fibroblast	REXO2
RGS101	1.34081538875392e-23	0.673898579999624	0.355	0.137	2.88127818889329e-19	Fibroblast	RGS10
CRTAP	2.07173538916845e-23	0.684501968326017	0.518	0.267	4.45195217778408e-19	Fibroblast	CRTAP
OAT	3.08152563374012e-23	0.619774552520797	0.35	0.132	6.62189043434414e-19	Fibroblast	OAT
SEPT11	5.74740037331893e-23	0.885436813094388	0.523	0.275	1.23505886622251e-18	Fibroblast	SEPT11
NPTN	6.32696420102562e-23	0.73584611846678	0.442	0.203	1.3596013371584e-18	Fibroblast	NPTN
WDR1	1.57171742333114e-22	0.826517582174971	0.645	0.427	3.3774635709963e-18	Fibroblast	WDR1
ZNF503	3.3580082579383e-22	0.66074614938216	0.365	0.143	7.21602394548361e-18	Fibroblast	ZNF503
CTSL1	1.8588661086741e-21	0.509763335089354	0.503	0.238	3.99451738092977e-17	Fibroblast	CTSL
SERPINB6	1.94946493598105e-21	0.802103838835353	0.619	0.394	4.18920520092967e-17	Fibroblast	SERPINB6
FAM114A1	4.46741291795725e-21	0.644847288810155	0.482	0.248	9.60002361939834e-17	Fibroblast	FAM114A1
MACF1	6.94040356284829e-21	0.514888696000448	0.345	0.136	1.49142332162047e-16	Fibroblast	MACF1
DAPK3	1.40243908448882e-20	0.581699461622778	0.345	0.14	3.01370134865802e-16	Fibroblast	DAPK3
ARL2	2.07689251151735e-20	0.688042277560534	0.614	0.378	4.46303431799964e-16	Fibroblast	ARL2
NUCB2	2.52704920146599e-20	0.645111578452705	0.431	0.206	5.43037602903026e-16	Fibroblast	NUCB2
TMEM109	1.24663944901945e-19	0.611057678457846	0.371	0.161	2.67890351199789e-15	Fibroblast	TMEM109
PLAU	1.58492049126885e-19	0.959478188638135	0.477	0.233	3.40583564368762e-15	Fibroblast	PLAU
RGS16	2.51198194975959e-18	1.3615738430332	0.447	0.233	5.39799801183839e-14	Fibroblast	RGS16
MAP1LC3A	2.74760886930588e-18	0.627466614551773	0.508	0.294	5.90433669925141e-14	Fibroblast	MAP1LC3A
PDHB	6.12009246622181e-18	0.585113763176412	0.431	0.221	1.3151466700664e-13	Fibroblast	PDHB
HSPA6	6.49273418094414e-18	1.07757955503216	0.416	0.194	1.39522364814309e-13	Fibroblast	HSPA6
C8orf4	8.91910739539166e-18	0.861646999553767	0.508	0.261	1.91662698819571e-13	Fibroblast	C8orf4
TIMP3	5.85661839221754e-17	0.972335472160832	0.629	0.421	1.25852872630363e-12	Fibroblast	TIMP3
PPP1R12A	1.84823557288431e-16	0.636264704360905	0.497	0.293	3.97167342257109e-12	Fibroblast	PPP1R12A
ANXA1	2.46122856062466e-16	0.509939923798164	0.772	0.537	5.28893405392634e-12	Fibroblast	ANXA1
CAPN2	3.41125350656592e-16	0.502515892678389	0.421	0.212	7.33044266025951e-12	Fibroblast	CAPN2
GPAA1	5.01541036421966e-16	0.534727601943487	0.467	0.259	1.07776153316716e-11	Fibroblast	GPAA1
PLD3	6.82578038708944e-16	0.577784127056252	0.579	0.376	1.46679194738165e-11	Fibroblast	PLD3
CCL5	0	3.03507727524671	0.64	0.029	0	T cell	CCL5
CD52	0	2.70668033659245	0.846	0.053	0	T cell	CD52
KLRB1	0	2.42362065549482	0.56	0.012	0	T cell	KLRB1
TRAC	0	2.1940129245966	0.743	0.012	0	T cell	TRAC
CD3D	0	2.17303769070117	0.783	0.03	0	T cell	CD3D
CORO1A1	0	1.96854370798847	0.766	0.044	0	T cell	CORO1A
CXCR41	0	1.7908099285738	0.623	0.036	0	T cell	CXCR4
CD2	0	1.76406039995016	0.691	0.007	0	T cell	CD2
GZMA	0	1.67888106865237	0.594	0.006	0	T cell	GZMA
NKG7	0	1.59457995727151	0.434	0.011	0	T cell	NKG7
CD69	0	1.53957916011863	0.48	0.016	0	T cell	CD69
TRBC1	0	1.48481451087634	0.469	0.007	0	T cell	TRBC1
CD7	0	1.47530135553048	0.554	0.01	0	T cell	CD7
CD3E	0	1.30327338756438	0.606	0.006	0	T cell	CD3E
PTPRC1	0	1.27817936039082	0.571	0.015	0	T cell	PTPRC
LCK	0	1.04170003323133	0.526	0.018	0	T cell	LCK
CST7	0	0.936750865229041	0.4	0.008	0	T cell	CST7
CYTIP	0	0.927741060027863	0.389	0.008	0	T cell	CYTIP
CD48	0	0.889309597484095	0.429	0.008	0	T cell	CD48
FYB1	0	0.885550632352118	0.486	0.015	0	T cell	FYB
SAMSN11	0	0.881392963635169	0.36	0.013	0	T cell	SAMSN1
AC092580.4	0	0.841880559454322	0.434	0.007	0	T cell	AC092580.4
CD3G	0	0.822611673474846	0.406	0.01	0	T cell	CD3G
ITM2A	0	0.801205618206026	0.366	0.011	0	T cell	ITM2A
CD531	0	0.796874612695323	0.389	0.014	0	T cell	CD53
GIMAP7	0	0.627943565183662	0.303	0.007	0	T cell	GIMAP7
TBC1D10C	0	0.563055157961082	0.32	0.004	0	T cell	TBC1D10C
GZMM	0	0.540265467254117	0.314	0.003	0	T cell	GZMM
HCST1	2.42659676914057e-284	1.47277636129491	0.6	0.043	5.21451379720616e-280	T cell	HCST
CD371	5.82564327364649e-278	0.827505307365078	0.423	0.021	1.25187248307389e-273	T cell	CD37
LTB	6.59169813664592e-277	1.94892243085114	0.469	0.026	1.41649001258384e-272	T cell	LTB
LAT	4.7792546085251e-272	0.726956236701609	0.354	0.015	1.02701402282596e-267	T cell	LAT
RGS11	7.44147434726647e-257	2.02494008468411	0.646	0.055	1.59909842248409e-252	T cell	RGS1
VIM2	2.77082616339768e-249	1.40071904118075	0.634	0.052	5.95422834252526e-245	T cell	VIM
GYPC2	1.58058582536304e-226	0.62856012540848	0.331	0.016	3.39652088012264e-222	T cell	GYPC
IL2RG	8.23757367214028e-208	0.869557750913552	0.457	0.033	1.77017220640622e-203	T cell	IL2RG
EVL1	2.39092743151473e-200	1.1373781299077	0.606	0.06	5.137863957582e-196	T cell	EVL
ALOX5AP1	8.35846571242383e-192	0.896627469666914	0.469	0.036	1.79615069694276e-187	T cell	ALOX5AP
TRBC2	2.90752620204269e-184	1.58311159554515	0.623	0.071	6.24798305556955e-180	T cell	TRBC2
IL321	5.11912295571034e-172	2.57192938287997	0.903	0.173	1.10004833195259e-167	T cell	IL32
LAPTM51	1.11632911345294e-143	1.0732668174439	0.606	0.079	2.39887963189903e-139	T cell	LAPTM5
SRGN1	3.27825854195291e-126	1.7245635587525	0.834	0.189	7.0446497808026e-122	T cell	SRGN
CCL41	1.14579552093105e-124	1.99303994673552	0.463	0.056	2.46219999492873e-120	T cell	CCL4
EMP32	1.28161155704834e-113	0.937841529735442	0.423	0.049	2.75405507494118e-109	T cell	EMP3
WIPF11	9.13234783830231e-108	0.537469202570936	0.337	0.033	1.96245022697278e-103	T cell	WIPF1
ACAP1	1.6105069983489e-107	0.755551893389635	0.377	0.042	3.46081848875196e-103	T cell	ACAP1
RAC21	8.4133724374015e-84	1.1495201415606	0.531	0.105	1.80794960307321e-79	T cell	RAC2
LSP11	2.74011213457253e-63	0.96616017461459	0.469	0.097	5.88822696598291e-59	T cell	LSP1
CLEC2D	4.87608313386272e-60	0.625279060091474	0.366	0.065	1.04782150463576e-55	T cell	CLEC2D
GMFG1	1.01199430809283e-57	1.12036480327932	0.743	0.24	2.17467456866068e-53	T cell	GMFG
RORA	9.0104147407647e-52	0.657575016301492	0.303	0.052	1.93624802364293e-47	T cell	RORA
LCP11	1.18958924792549e-49	0.5786000016422	0.377	0.078	2.55630833486708e-45	T cell	LCP1
IFITM22	2.7682700479962e-47	1.19969378134981	0.56	0.167	5.94873550613904e-43	T cell	IFITM2
FNBP1	1.03339078898016e-46	0.565642844293705	0.354	0.074	2.22065346643946e-42	T cell	FNBP1
MSN2	8.89266453509271e-44	0.49376943222813	0.303	0.057	1.91094468194607e-39	T cell	MSN
PPP1R181	8.62508834290988e-40	0.533692372223488	0.331	0.074	1.8534452340079e-35	T cell	PPP1R18
SEPT1	1.29771001020446e-37	0.629775565723297	0.36	0.09	2.78864904092837e-33	T cell	SEPT1
RGCC2	1.71524358070961e-32	1.03844608699614	0.4	0.115	3.68588693058688e-28	T cell	RGCC
ARHGDIB1	7.10320785022454e-32	0.982672636233932	0.943	0.716	1.52640833493475e-27	T cell	ARHGDIB
TSC22D31	2.03669701031761e-31	1.2382186480728	0.731	0.395	4.37665820547151e-27	T cell	TSC22D3
S100A41	1.12101781624532e-30	0.999095826911466	0.96	0.567	2.40895518532958e-26	T cell	S100A4
RARRES3	1.92364067406139e-29	0.612306306061434	0.697	0.309	4.13371144449052e-25	T cell	RARRES3
KIAA1551	6.55884765435149e-29	0.44072104484951	0.326	0.089	1.40943077244359e-24	T cell	KIAA1551
STK4	1.37874543809826e-26	0.631141700785829	0.566	0.242	2.96278607192934e-22	T cell	STK4
ISG20	2.0890958184991e-26	0.808047818884021	0.451	0.169	4.48925800437272e-22	T cell	ISG20
CCND2	4.31807255554504e-24	0.362517061321714	0.326	0.097	9.27910611461073e-20	T cell	CCND2
LINC001521	9.99491237460306e-23	0.58753018213868	0.411	0.145	2.14780672017845e-18	T cell	LINC00152
SOCS1	6.07489803148839e-22	0.500597428875096	0.303	0.096	1.30543483798654e-17	T cell	SOCS1
TNFAIP31	1.06044966810678e-21	0.618923754227465	0.526	0.232	2.27880029179467e-17	T cell	TNFAIP3
PSMB91	1.26006716094122e-21	0.679526391348212	0.634	0.326	2.7077583221466e-17	T cell	PSMB9
CARD161	1.70482584375423e-21	0.538767888468004	0.446	0.182	3.66350025564346e-17	T cell	CARD16
CREM1	2.24494251349697e-21	0.745593247466585	0.474	0.212	4.82415696725363e-17	T cell	CREM
FABP4	2.51933317946478e-19	0.842262095290784	0.651	0.338	5.41379506935186e-15	T cell	FABP4
RGS102	4.60847659986125e-19	0.521208348785449	0.36	0.137	9.90315536544184e-15	T cell	RGS10
NR3C1	6.38791951245471e-18	0.38383761767539	0.326	0.117	1.37270002403139e-13	T cell	NR3C1
STK17B	2.37448473833143e-16	0.520690082169707	0.406	0.179	5.10253025420041e-12	T cell	STK17B
ID21	1.66088530586012e-15	0.586604543994597	0.869	0.634	3.56907643376281e-11	T cell	ID2
ICAM3	3.8574777404487e-15	0.530728600607893	0.383	0.177	8.28933391645021e-11	T cell	ICAM3
CKLF1	7.3971233314089e-14	0.637932884146404	0.76	0.542	1.58956783268646e-09	T cell	CKLF
BIRC3	1.62900459519764e-13	0.546412621423919	0.4	0.189	3.50056797462021e-09	T cell	BIRC3
COTL11	2.38967281987122e-13	0.540488181352556	0.549	0.313	5.13516792262127e-09	T cell	COTL1
TXNIP	5.74430377267152e-13	0.522221789074787	0.691	0.445	1.23439343770938e-08	T cell	TXNIP
DDX24	1.03494255520182e-12	0.459772719032479	0.634	0.411	2.22398805687319e-08	T cell	DDX24
CD44	1.8008018857757e-12	0.536251374235598	0.6	0.356	3.86974317234339e-08	T cell	CD44
ZNF3311	3.94429315895553e-12	0.40907424719758	0.406	0.198	8.47589156927954e-08	T cell	ZNF331
LEPROTL1	4.22789417816787e-12	0.68507800466614	0.554	0.329	9.08532179946494e-08	T cell	LEPROTL1
CLEC2B1	1.49004924775541e-11	0.463860051377603	0.543	0.312	3.20196682850159e-07	T cell	CLEC2B
PPP2R5C	1.56985946645015e-11	0.364192632240702	0.497	0.276	3.37347100745472e-07	T cell	PPP2R5C
DUSP2	5.15876636247703e-11	0.377274940236048	0.863	0.628	1.10856730363269e-06	T cell	DUSP2
GABARAPL1	1.16140203446707e-10	0.375384777854861	0.509	0.303	2.49573683186629e-06	T cell	GABARAPL1
C9orf142	3.28569938284085e-10	0.407171498499768	0.566	0.353	7.06063940378671e-06	T cell	C9orf142
SPARC1	0	4.83124288502236	1	0.027	0	Endothelium	SPARC
PLVAP	0	4.36029916451275	1	0.003	0	Endothelium	PLVAP
SPARCL11	0	4.01822702760551	0.929	0.017	0	Endothelium	SPARCL1
GNG111	0	3.9088620294456	0.982	0.013	0	Endothelium	GNG11
AQP1	0	3.62916187499393	0.893	0.006	0	Endothelium	AQP1
RAMP2	0	3.61309728271641	0.964	0.032	0	Endothelium	RAMP2
ANGPT21	0	3.59667032993569	0.857	0.02	0	Endothelium	ANGPT2
FLT1	0	3.43016248156535	0.875	0.003	0	Endothelium	FLT1
COL4A11	0	3.36426347918091	0.946	0.007	0	Endothelium	COL4A1
A2M2	0	3.25846985403422	0.946	0.014	0	Endothelium	A2M
VWF	0	3.22166888608133	0.964	0.009	0	Endothelium	VWF
COL4A21	0	3.13329273216295	0.929	0.01	0	Endothelium	COL4A2
PECAM1	0	3.07790932488248	0.893	0.012	0	Endothelium	PECAM1
RAMP3	0	3.05030855143606	0.857	0.001	0	Endothelium	RAMP3
STC1	0	2.95798602315668	0.696	0.01	0	Endothelium	STC1
FAM167B	0	2.90455373996739	0.804	0.003	0	Endothelium	FAM167B
CLEC14A	0	2.70280880916495	0.804	0	0	Endothelium	CLEC14A
ESAM1	0	2.69505369947636	0.946	0.016	0	Endothelium	ESAM
SLC2A3	0	2.34955228892857	0.768	0.012	0	Endothelium	SLC2A3
CD93	0	2.34271329458043	0.857	0.006	0	Endothelium	CD93
ECSCR	0	2.28937293032473	0.821	0.001	0	Endothelium	ECSCR
EGFL7	0	2.26910884489393	0.839	0.025	0	Endothelium	EGFL7
CLDN5	0	2.18850969621872	0.643	0.002	0	Endothelium	CLDN5
PODXL	0	2.13931659198754	0.804	0.017	0	Endothelium	PODXL
ADGRL4	0	2.12662656576859	0.821	0	0	Endothelium	ADGRL4
ESM1	0	2.12409941351755	0.464	0	0	Endothelium	ESM1
CD34	0	2.10904797410389	0.786	0.001	0	Endothelium	CD34
PCAT19	0	2.08025290128676	0.839	0.003	0	Endothelium	PCAT19
MCAM1	0	2.05833010285201	0.696	0.006	0	Endothelium	MCAM
COX7A11	0	1.8926609531697	0.768	0.006	0	Endothelium	COX7A1
ANGPTL2	0	1.85823952342939	0.589	0.008	0	Endothelium	ANGPTL2
COL15A1	0	1.82830921998522	0.536	0.002	0	Endothelium	COL15A1
GIMAP4	0	1.79569155892485	0.696	0.008	0	Endothelium	GIMAP4
SOX17	0	1.7870345366331	0.5	0	0	Endothelium	SOX17
TM4SF18	0	1.74983533773493	0.554	0.001	0	Endothelium	TM4SF18
TMEM255B	0	1.7304503758168	0.643	0.005	0	Endothelium	TMEM255B
PCDH17	0	1.72205393865084	0.714	0.002	0	Endothelium	PCDH17
LDB2	0	1.70914342166369	0.732	0.001	0	Endothelium	LDB2
HAPLN1	0	1.68979318932162	0.482	0	0	Endothelium	HAPLN1
CXorf36	0	1.62678092240934	0.643	0.001	0	Endothelium	CXorf36
FYN	0	1.62243411766815	0.679	0.006	0	Endothelium	FYN
SOX18	0	1.60876665945774	0.625	0.001	0	Endothelium	SOX18
EMCN	0	1.59334303077342	0.536	0.001	0	Endothelium	EMCN
HEG1	0	1.57927327691164	0.625	0.011	0	Endothelium	HEG1
CDH5	0	1.5612097848144	0.607	0	0	Endothelium	CDH5
GIMAP71	0	1.46042062430673	0.464	0.008	0	Endothelium	GIMAP7
ACVRL1	0	1.4548774473655	0.679	0.002	0	Endothelium	ACVRL1
CALCRL	0	1.43600241662611	0.571	0.002	0	Endothelium	CALCRL
S1PR1	0	1.4069691148502	0.536	0.001	0	Endothelium	S1PR1
KDR	0	1.39292010820863	0.554	0	0	Endothelium	KDR
ADAMTS9	0	1.3831736637122	0.429	0.002	0	Endothelium	ADAMTS9
EDNRB	0	1.38202949195901	0.464	0.001	0	Endothelium	EDNRB
ITIH5	0	1.34029236811487	0.518	0.003	0	Endothelium	ITIH5
ABI31	0	1.32458036198103	0.607	0.011	0	Endothelium	ABI3
NPTX2	0	1.30894888432332	0.321	0.002	0	Endothelium	NPTX2
CDA	0	1.30577212697494	0.464	0.001	0	Endothelium	CDA
SLCO2A1	0	1.23007548683788	0.536	0.001	0	Endothelium	SLCO2A1
STC2	0	1.21106696312932	0.446	0.006	0	Endothelium	STC2
IL3RA	0	1.1589498332213	0.536	0.001	0	Endothelium	IL3RA
FAM101B	0	1.13947185198187	0.411	0.004	0	Endothelium	FAM101B
TNFRSF4	0	1.13276528847115	0.429	0.005	0	Endothelium	TNFRSF4
ACE	0	1.1320079113527	0.411	0.005	0	Endothelium	ACE
ITGA11	0	1.131307464214	0.536	0.009	0	Endothelium	ITGA1
HOXD9	0	1.08284480190439	0.518	0.002	0	Endothelium	HOXD9
ALPL	0	1.04005712404887	0.304	0.001	0	Endothelium	ALPL
HECW2	0	1.03579354862469	0.357	0.002	0	Endothelium	HECW2
ABCG2	0	0.983748151234314	0.339	0.002	0	Endothelium	ABCG2
CNRIP1	0	0.982292642399541	0.446	0.002	0	Endothelium	CNRIP1
F2R1	0	0.981693491221796	0.429	0.006	0	Endothelium	F2R
ZEB1	0	0.957741064403833	0.464	0.006	0	Endothelium	ZEB1
TIE1	0	0.957547208799562	0.393	0.001	0	Endothelium	TIE1
DLL4	0	0.954807076597976	0.393	0.001	0	Endothelium	DLL4
GPR4	0	0.952418002937151	0.375	0.002	0	Endothelium	GPR4
TMEM233	0	0.947595645839863	0.321	0.001	0	Endothelium	TMEM233
EDIL3	0	0.914515035257171	0.429	0.002	0	Endothelium	EDIL3
KIAA1462	0	0.903024596685802	0.429	0.004	0	Endothelium	KIAA1462
ROBO4	0	0.883324467806059	0.321	0	0	Endothelium	ROBO4
MYCT1	0	0.858610042051294	0.357	0	0	Endothelium	MYCT1
LOXL21	0	0.857607393255445	0.375	0.004	0	Endothelium	LOXL2
LIMS2	0	0.854800833398519	0.339	0.003	0	Endothelium	LIMS2
GRAP	0	0.805667966928166	0.375	0.001	0	Endothelium	GRAP
PXDN	0	0.804424644064576	0.375	0.002	0	Endothelium	PXDN
JAM2	0	0.801618724918217	0.357	0.001	0	Endothelium	JAM2
FAM110D	0	0.799170041924627	0.304	0.002	0	Endothelium	FAM110D
ITGA8	0	0.792838468793305	0.339	0.001	0	Endothelium	ITGA8
PDGFD	0	0.783554944778975	0.321	0.001	0	Endothelium	PDGFD
FLI1	0	0.746656278119826	0.321	0.003	0	Endothelium	FLI1
LRRC32	0	0.731058144553888	0.304	0.003	0	Endothelium	LRRC32
NOVA2	0	0.714725163631162	0.304	0	0	Endothelium	NOVA2
JAM3	0	0.644092725307355	0.304	0.001	0	Endothelium	JAM3
MSRB31	2.06008922297244e-304	0.643576545971396	0.339	0.004	4.42692573124549e-300	Endothelium	MSRB3
PTRF1	3.19433095803548e-295	2.06488357022879	0.857	0.029	6.86429779572243e-291	Endothelium	PTRF
ITGA5	5.77988145964441e-292	1.37302246639514	0.589	0.013	1.24203872686299e-287	Endothelium	ITGA5
ITM2A1	4.62230473317191e-290	1.28257634542644	0.554	0.012	9.93287064111311e-286	Endothelium	ITM2A
ENG1	1.20440756748605e-283	3.20883936579716	0.946	0.039	2.58815142177078e-279	Endothelium	ENG
GGT51	6.63596782689958e-279	0.688865918511896	0.304	0.004	1.42600312632245e-274	Endothelium	GGT5
TMEM2041	4.6835156766115e-273	2.02925974082224	0.857	0.032	1.00644068374705e-268	Endothelium	TMEM204
GIMAP1	5.63593068887919e-270	0.729454561263731	0.321	0.004	1.21110514573325e-265	Endothelium	GIMAP1
NES	5.71663404998599e-247	0.774374280162328	0.304	0.004	1.22844749100149e-242	Endothelium	NES
PLXND1	1.17006870466569e-246	1.42984196784747	0.554	0.014	2.51436063945609e-242	Endothelium	PLXND1
KANK3	2.24353185936529e-232	0.80267716617198	0.321	0.005	4.82112561259008e-228	Endothelium	KANK3
VIM3	1.11149812923815e-231	4.34841086490838	1	0.053	2.38849832991985e-227	Endothelium	VIM
LHFP1	7.60059135273896e-227	0.865150911449402	0.375	0.007	1.63329107579007e-222	Endothelium	LHFP
VASH1	1.22780589599645e-219	0.560427383713379	0.304	0.005	2.63843208990676e-215	Endothelium	VASH1
MAP1B1	1.56151953817406e-219	0.998042032440343	0.375	0.007	3.35554933558224e-215	Endothelium	MAP1B
FAM43A	9.31472476453289e-209	1.05018161789017	0.482	0.013	2.00164120465047e-204	Endothelium	FAM43A
SYNPO	1.70390670906478e-205	1.81239751485847	0.661	0.025	3.6615251271093e-201	Endothelium	SYNPO
SDPR	5.48030085490978e-204	1.11946543181675	0.357	0.007	1.17766185071156e-199	Endothelium	SDPR
LMO2	1.05772693741369e-200	1.61356081546741	0.607	0.021	2.27294941580827e-196	Endothelium	LMO2
CYYR1	3.70087640439352e-198	1.40770303597229	0.571	0.019	7.95281330540123e-194	Endothelium	CYYR1
GRASP	6.62618204992711e-197	0.695566715869531	0.321	0.006	1.42390026070884e-192	Endothelium	GRASP
PRKCDBP1	2.93240200815781e-195	2.41628674752165	0.839	0.043	6.30143867533032e-191	Endothelium	PRKCDBP
RNASE1	6.85264736701931e-193	3.03146199806994	0.964	0.06	1.47256539269878e-188	Endothelium	RNASE1
FMNL3	6.65113257671305e-192	0.745483944587586	0.321	0.006	1.42926187940987e-187	Endothelium	FMNL3
APOLD1	9.88317017482002e-192	2.17488600498127	0.768	0.037	2.12379443886707e-187	Endothelium	APOLD1
NRP1	1.09031713370916e-191	1.24877968464518	0.536	0.017	2.34298248862761e-187	Endothelium	NRP1
NOTCH4	1.46031386915548e-188	1.69087355578695	0.714	0.032	3.13806847342821e-184	Endothelium	NOTCH4
GIMAP6	6.90385356794072e-188	0.886743602826292	0.429	0.011	1.48356909321478e-183	Endothelium	GIMAP6
PDGFB	5.585025061034e-181	0.928701475761414	0.375	0.009	1.2001660353656e-176	Endothelium	PDGFB
LIFR	8.61111733794959e-181	0.851451074092843	0.304	0.006	1.85044300475199e-176	Endothelium	LIFR
MSN3	5.82342587101086e-180	2.23368079195102	0.911	0.057	1.25139598542152e-175	Endothelium	MSN
ADGRF5	2.16955295570974e-173	1.76858169541986	0.625	0.026	4.66215234652467e-169	Endothelium	ADGRF5
SNAI1	2.44352796787418e-172	0.696229362781213	0.321	0.007	5.25089725016483e-168	Endothelium	SNAI1
LAMA41	8.38262697854603e-172	1.34496288435892	0.536	0.019	1.80134271141976e-167	Endothelium	LAMA4
HSPG2	6.49790579486688e-170	3.0667818438135	0.964	0.07	1.39633497625894e-165	Endothelium	HSPG2
APCDD11	2.9796393400349e-166	2.25939090330942	0.75	0.041	6.40294697780099e-162	Endothelium	APCDD1
CAV11	6.29347820942588e-165	2.7368910534749	0.857	0.054	1.35240553242353e-160	Endothelium	CAV1
SCARF1	1.98392254481746e-163	0.777812459098704	0.321	0.007	4.26325115655823e-159	Endothelium	SCARF1
GJA4	2.97685034541474e-159	1.37684323299098	0.321	0.007	6.39695370726173e-155	Endothelium	GJA4
TMEM88	2.74218446888533e-150	1.51658372058769	0.607	0.029	5.89268020518768e-146	Endothelium	TMEM88
NREP1	7.17473304693841e-144	1.1530115809628	0.589	0.028	1.54177838445659e-139	Endothelium	NREP
HTRA12	6.45499935947404e-141	2.85389491623523	0.839	0.062	1.38711481235738e-136	Endothelium	HTRA1
TGM2	1.5490330092229e-140	1.36737559236684	0.571	0.027	3.32871703351909e-136	Endothelium	TGM2
PTP4A31	2.19115785328746e-138	1.72364964484125	0.536	0.024	4.70857911092942e-134	Endothelium	PTP4A3
TNS2	1.3511935291299e-133	0.735201206720141	0.393	0.013	2.90357977474723e-129	Endothelium	TNS2
C2CD4B	2.76814124716712e-133	1.19256945519982	0.375	0.012	5.94845872603743e-129	Endothelium	C2CD4B
TCF41	5.04108845611831e-132	2.56654487523812	0.839	0.067	1.08327949833526e-127	Endothelium	TCF4
SLC9A3R21	5.42562293109306e-131	3.77777901422418	0.929	0.086	1.16591211166259e-126	Endothelium	SLC9A3R2
NOV	2.4116125189036e-125	0.717760171749834	0.304	0.008	5.18231414187194e-121	Endothelium	NOV
F2RL3	6.16332238538363e-125	0.813027229372888	0.339	0.01	1.32443634739509e-120	Endothelium	F2RL3
MEF2C1	9.60841537432217e-124	1.45870877955784	0.589	0.032	2.06475237978809e-119	Endothelium	MEF2C
SEMA6B	7.7979816248516e-122	0.819442923705496	0.304	0.009	1.67570827136436e-117	Endothelium	SEMA6B
COL18A11	7.76241936045875e-121	1.27157023832589	0.554	0.029	1.66806629636898e-116	Endothelium	COL18A1
SH2B3	1.02971014723618e-118	0.767524564462204	0.339	0.011	2.21274413539584e-114	Endothelium	SH2B3
KLF21	7.94879889964238e-118	2.81364814963082	0.911	0.09	1.70811739554415e-113	Endothelium	KLF2
SPRY4	1.42589535216836e-116	1.23831468996458	0.5	0.025	3.06410652227459e-112	Endothelium	SPRY4
PTPRG	1.71089690183255e-114	1.02106568621092	0.429	0.018	3.67654635234796e-110	Endothelium	PTPRG
NRP2	1.04190810830324e-113	0.906858697741748	0.375	0.014	2.23895633393283e-109	Endothelium	NRP2
RGCC3	1.44425807077991e-107	4.78254171549396	0.964	0.115	3.10356616829894e-103	Endothelium	RGCC
PARVB	2.42177559123424e-107	0.973077912960563	0.5	0.027	5.20415356800326e-103	Endothelium	PARVB
S100A3	6.1065512703045e-107	0.890888698667866	0.357	0.014	1.31223680247573e-102	Endothelium	S100A3
NOSTRIN	6.47886299160701e-106	1.22461273970628	0.554	0.034	1.39224286826643e-101	Endothelium	NOSTRIN
LMCD11	2.55760047314716e-105	1.11541829206234	0.482	0.025	5.49602765674594e-101	Endothelium	LMCD1
ZBTB16	1.33399700468402e-104	0.655120748768238	0.375	0.015	2.86662616336548e-100	Endothelium	ZBTB16
GRB10	1.58202199726282e-104	1.33294591618336	0.661	0.049	3.39960706991807e-100	Endothelium	GRB10
RGS3	3.57201367990512e-99	1.77482185350738	0.589	0.041	7.67590019674811e-95	Endothelium	RGS3
CTGF1	6.55818393329983e-99	2.71645837390819	0.393	0.018	1.4092881454268e-94	Endothelium	CTGF
JAG2	3.12423053309427e-98	0.998637024357402	0.464	0.025	6.71365899256628e-94	Endothelium	JAG2
NID1	4.55838866991492e-98	0.980354349426647	0.446	0.023	9.79552141278017e-94	Endothelium	NID1
ENTPD11	8.15278267499838e-95	1.26079326251973	0.589	0.043	1.7519514690304e-90	Endothelium	ENTPD1
STOM1	1.45175960444755e-92	2.26490414196033	0.911	0.116	3.11968621399735e-88	Endothelium	STOM
PALMD	8.17577006193212e-92	1.17977705175133	0.518	0.034	1.75689122860859e-87	Endothelium	PALMD
NNMT1	7.36619548263171e-91	1.26279954577014	0.339	0.014	1.58292174726273e-86	Endothelium	NNMT
SPRY11	1.33502709868268e-90	3.30594877405548	0.964	0.143	2.86883973235922e-86	Endothelium	SPRY1
MYADM1	1.47953551793837e-89	1.17509212541046	0.5	0.032	3.17937387449777e-85	Endothelium	MYADM
CD200	5.68454360290729e-89	0.808280512883371	0.321	0.013	1.22155157482875e-84	Endothelium	CD200
C1orf541	1.69848886139485e-88	1.21256271244127	0.482	0.03	3.64988271425139e-84	Endothelium	C1orf54
EHD21	1.68543312200006e-87	1.10381262632596	0.554	0.04	3.62182723586593e-83	Endothelium	EHD2
CDH13	1.97031189732277e-87	0.973962560459994	0.411	0.022	4.2340032361569e-83	Endothelium	CDH13
DPYSL21	3.03374824174189e-87	1.08011082362168	0.571	0.043	6.51922159667914e-83	Endothelium	DPYSL2
IFITM23	8.36314520144467e-87	3.68216531701192	1	0.168	1.79715627233844e-82	Endothelium	IFITM2
CCDC3	5.77168497531631e-84	1.03690923517234	0.393	0.021	1.24027738434572e-79	Endothelium	CCDC3
PTPRB	9.90874016642456e-84	1.29518362621233	0.5	0.034	2.12928917436297e-79	Endothelium	PTPRB
FSTL11	2.15592879118936e-82	2.15318300023813	0.786	0.093	4.63287537938682e-78	Endothelium	FSTL1
CTHRC11	7.67288052764794e-82	1.18930931445228	0.5	0.035	1.64882529658627e-77	Endothelium	CTHRC1
CPLX1	1.30682604561299e-80	0.497554926210062	0.304	0.013	2.80823848941775e-76	Endothelium	CPLX1
LYL1	2.5625363467889e-80	0.703581419386709	0.339	0.016	5.50663435561466e-76	Endothelium	LYL1
TIMP22	7.23256981506742e-78	1.12204205588175	0.5	0.037	1.55420692755984e-73	Endothelium	TIMP2
AKT3	3.34655276079552e-77	0.603776275067117	0.304	0.014	7.19140722767349e-73	Endothelium	AKT3
SEC14L1	1.57080509104352e-75	1.81955375687838	0.839	0.12	3.37550306014341e-71	Endothelium	SEC14L1
CPNE2	4.47021981476491e-75	0.704430314403455	0.393	0.023	9.60605535994833e-71	Endothelium	CPNE2
ITPRIP	1.0974812115608e-74	0.884275379630705	0.375	0.022	2.35837737552301e-70	Endothelium	ITPRIP
PMP222	2.08618061336877e-73	0.821587430550464	0.393	0.024	4.48299352006814e-69	Endothelium	PMP22
ARHGAP29	1.17178159516462e-72	1.79406261272375	0.732	0.091	2.51804146984924e-68	Endothelium	ARHGAP29
FZD4	7.11365121519401e-72	0.801781885092142	0.446	0.032	1.52865250963304e-67	Endothelium	FZD4
SHROOM4	2.14619756856272e-70	0.730540468752289	0.357	0.021	4.61196395508443e-66	Endothelium	SHROOM4
CALD11	2.93107487331175e-70	1.85659455962314	0.821	0.118	6.29858679525961e-66	Endothelium	CALD1
WWTR1	8.53420777424287e-69	1.76946808657714	0.732	0.097	1.83391590860705e-64	Endothelium	WWTR1
TSPAN41	1.1241815037599e-68	0.871659301421415	0.429	0.03	2.41575363342964e-64	Endothelium	TSPAN4
FJX1	8.35766490901281e-66	0.903783951789641	0.375	0.025	1.79597861229776e-61	Endothelium	FJX1
VWA1	2.56611282054922e-62	2.05776858900219	0.75	0.113	5.51431984007822e-58	Endothelium	VWA1
HEY1	1.21749976621929e-61	1.16375955933549	0.393	0.028	2.61628524762864e-57	Endothelium	HEY1
AP1S21	2.13673765985991e-61	1.40057698176761	0.679	0.088	4.59163555727295e-57	Endothelium	AP1S2
PLPP3	2.61691813556917e-60	2.41792651775516	0.768	0.125	5.6234953815246e-56	Endothelium	PLPP3
UACA1	4.86005815137299e-57	1.05052000722577	0.429	0.036	1.04437789614854e-52	Endothelium	UACA
MXRA7	7.1199117980721e-57	0.986432679916726	0.482	0.047	1.52999784628771e-52	Endothelium	MXRA7
MGP1	2.60870684592587e-56	2.4640512639423	0.821	0.15	5.6058501412101e-52	Endothelium	MGP
TMCC3	3.46222328841917e-56	0.848021935898615	0.357	0.026	7.43997162448396e-52	Endothelium	TMCC3
GAS61	5.19848073390341e-56	0.908883823886	0.411	0.034	1.1171015249085e-51	Endothelium	GAS6
ETS1	5.46651457766331e-56	1.54261617153164	0.679	0.098	1.17469931759407e-51	Endothelium	ETS1
ARID5A2	6.70015318128895e-56	1.17238921472263	0.554	0.063	1.43979591712718e-51	Endothelium	ARID5A
TEAD4	2.86748497294664e-55	0.721499265189813	0.304	0.019	6.16193845836502e-51	Endothelium	TEAD4
CX3CL1	4.91265186969428e-55	0.739598324427708	0.304	0.019	1.0556797602786e-50	Endothelium	CX3CL1
NPDC1	2.67887328444698e-54	2.4143723665831	0.946	0.253	5.75663080094811e-50	Endothelium	NPDC1
TUBB61	5.90277135549247e-54	1.04580973647729	0.464	0.045	1.26844653658178e-49	Endothelium	TUBB6
HOXD8	9.61528982224139e-54	0.829353807775113	0.393	0.032	2.06622962990145e-49	Endothelium	HOXD8
FKBP101	2.03920548693883e-53	0.642857519725525	0.304	0.019	4.38204867088286e-49	Endothelium	FKBP10
ABL21	4.07776883841061e-53	1.48698516269091	0.571	0.071	8.76271745686056e-49	Endothelium	ABL2
INSR	8.14803720126208e-52	2.97302132369348	0.946	0.251	1.75093171417921e-47	Endothelium	INSR
DBN1	6.69000674160594e-51	0.780125049660034	0.375	0.031	1.4376155487037e-46	Endothelium	DBN1
LINC001522	3.03130682398222e-49	2.28330736452159	0.768	0.146	6.5139752340554e-45	Endothelium	LINC00152
CYR611	5.95880387272709e-49	2.67422100113186	0.804	0.163	1.28048736421032e-44	Endothelium	CYR61
CRIP2	9.96164003091421e-49	2.77577911659368	1	0.377	2.14065682624315e-44	Endothelium	CRIP2
KLF91	1.22897338596664e-48	1.1255418360405	0.571	0.076	2.64094090910371e-44	Endothelium	KLF9
IPO11	1.33369549716957e-48	0.864538517627042	0.339	0.027	2.8659782538677e-44	Endothelium	IPO11
IGFBP71	1.58781027294014e-48	4.97040373087018	1	0.388	3.41204549552107e-44	Endothelium	IGFBP7
ACKR3	8.20510532567321e-47	1.11252728405358	0.393	0.037	1.76319508343392e-42	Endothelium	ACKR3
VAMP51	4.33367965137414e-46	2.31490879679442	0.875	0.225	9.31264420283788e-42	Endothelium	VAMP5
NDST1	6.20634637461288e-46	0.619175831514799	0.339	0.028	1.33368177244056e-41	Endothelium	NDST1
PRSS231	9.86871401016269e-46	2.7269090799361	0.911	0.269	2.12068795364386e-41	Endothelium	PRSS23
FERMT21	1.43357295204229e-45	0.603405016290727	0.375	0.034	3.08060491664368e-41	Endothelium	FERMT2
TUBA1A2	2.35004076804292e-44	1.44436179935679	0.571	0.081	5.05000260644743e-40	Endothelium	TUBA1A
PPP1R182	1.65838694137477e-42	0.98656695185229	0.536	0.074	3.56370769832025e-38	Endothelium	PPP1R18
CCDC85B1	1.68884274906683e-42	2.57869813260772	0.964	0.392	3.62915418346971e-38	Endothelium	CCDC85B
EPAS1	1.77503501900095e-42	1.85940995076229	0.821	0.21	3.81437275233114e-38	Endothelium	EPAS1
SPHK1	2.96896443306438e-42	0.837551182613653	0.339	0.031	6.38000767021205e-38	Endothelium	SPHK1
DLC1	3.97049745259444e-42	1.09557426516839	0.5	0.066	8.53220197588018e-38	Endothelium	DLC1
SELM1	5.82400330254284e-42	1.65860285907133	0.786	0.182	1.25152006968343e-37	Endothelium	SELM
HYAL2	4.12207186056162e-41	1.74966273011635	0.75	0.172	8.85792022116087e-37	Endothelium	HYAL2
YWHAH2	8.60497032250709e-41	2.54495028861092	0.929	0.341	1.84912207260355e-36	Endothelium	YWHAH
OAF	2.18902065827279e-40	1.16833281313152	0.571	0.091	4.7039864925624e-36	Endothelium	OAF
TM4SF1	1.83284666745004e-39	2.29794531190761	0.964	0.333	3.93860420368338e-35	Endothelium	TM4SF1
ADAMTS1	5.26530437613688e-39	1.12946955472547	0.446	0.057	1.13146125738805e-34	Endothelium	ADAMTS1
KLHL5	7.2022289034686e-39	0.734611765355315	0.375	0.04	1.54768696906637e-34	Endothelium	KLHL5
SPTBN1	5.4996064757223e-38	1.77229986191852	0.893	0.297	1.18181043556796e-33	Endothelium	SPTBN1
GMFG2	1.02599798889553e-37	1.63268986314851	0.875	0.241	2.2047670783376e-33	Endothelium	GMFG
IFITM31	1.73981809974563e-37	2.87449361669596	1	0.644	3.73869511454339e-33	Endothelium	IFITM3
SNRK	5.93370885817775e-37	0.835848945826591	0.429	0.055	1.27509469653382e-32	Endothelium	SNRK
FAM198B	2.13510341943141e-36	0.80692226049166	0.339	0.035	4.58812373801615e-32	Endothelium	FAM198B
ABCG1	2.24924261276954e-36	0.944536187032743	0.5	0.075	4.83339745058047e-32	Endothelium	ABCG1
PPM1F	5.66380728869416e-36	0.755308471464862	0.375	0.043	1.21709554826749e-31	Endothelium	PPM1F
IFITM1	2.303882027674e-35	0.704365015158731	0.339	0.035	4.95081208926867e-31	Endothelium	IFITM1
PGM2L1	3.19963562099889e-35	0.828245871923699	0.429	0.057	6.87569698596452e-31	Endothelium	PGM2L1
HPCAL1	3.96149012142302e-35	1.28932598062448	0.554	0.101	8.51284612192593e-31	Endothelium	HPCAL1
NFIB	4.63138255958861e-35	1.5776129523851	0.679	0.15	9.95237798229996e-31	Endothelium	NFIB
MIR4435-2HG1	6.15356644219145e-35	1.91435618105671	0.661	0.143	1.32233989276252e-30	Endothelium	MIR4435-2HG
ELK3	7.09157368724149e-35	0.944466773586913	0.482	0.073	1.52390826965132e-30	Endothelium	ELK3
CASKIN2	1.58733616473493e-34	0.609942135448454	0.321	0.033	3.41102668439889e-30	Endothelium	CASKIN2
TMEM173	2.44996544208876e-34	0.872305797129227	0.482	0.073	5.26473073850453e-30	Endothelium	TMEM173
GSN2	2.59632149825709e-34	2.4941410507453	0.857	0.315	5.57923526760465e-30	Endothelium	GSN
CLIC41	3.54187492571851e-34	1.23976045500622	0.536	0.094	7.6111350278765e-30	Endothelium	CLIC4
PIK3R3	6.1653386213507e-34	1.31938979850657	0.518	0.088	1.32486961634205e-29	Endothelium	PIK3R3
RND1	1.02323958603564e-33	1.08597388438049	0.5	0.08	2.19883954643199e-29	Endothelium	RND1
PLK2	3.04190362701448e-33	1.35703601053977	0.643	0.136	6.53674670409141e-29	Endothelium	PLK2
CD991	4.41348894708778e-33	2.08878596439716	0.946	0.452	9.48414639839693e-29	Endothelium	CD99
RAPGEF1	4.7868823370572e-33	0.730594829579802	0.321	0.035	1.02865314541022e-28	Endothelium	RAPGEF1
GNAI21	2.0148761105348e-32	1.68991902212848	0.821	0.282	4.32976727392824e-28	Endothelium	GNAI2
APP1	2.31212338424685e-32	2.14095731468375	0.911	0.439	4.96852194040806e-28	Endothelium	APP
TGFB1I11	2.67033607649134e-32	0.756160392070826	0.321	0.035	5.73828519477224e-28	Endothelium	TGFB1I1
TNFAIP8L1	3.00913268376216e-32	0.613122691299323	0.339	0.039	6.46632522413651e-28	Endothelium	TNFAIP8L1
ARL15	3.3930026271822e-32	1.02687008190899	0.411	0.058	7.29122334555182e-28	Endothelium	ARL15
SRGN2	6.12626776695435e-32	1.59986675241778	0.732	0.191	1.31647368044082e-27	Endothelium	SRGN
TIMP31	1.02547526720134e-31	2.41514741772663	0.911	0.422	2.20364380168897e-27	Endothelium	TIMP3
CHSY1	1.04052340357341e-31	0.753531254300893	0.393	0.053	2.2359807419389e-27	Endothelium	CHSY1
ANXA52	1.36142763899858e-31	1.28595261833313	0.786	0.229	2.92557185344404e-27	Endothelium	ANXA5
ICAM2	1.71893975255903e-31	1.26656434573365	0.643	0.147	3.69382963427409e-27	Endothelium	ICAM2
ECE1	1.830426479557e-31	1.08354523575379	0.5	0.086	3.93340346192003e-27	Endothelium	ECE1
DAB21	2.70930719816207e-31	0.903577072040367	0.5	0.083	5.82203023813048e-27	Endothelium	DAB2
TSPAN7	3.07396364230416e-31	0.933136367805741	0.304	0.033	6.60564047094741e-27	Endothelium	TSPAN7
SERPINH11	7.33952463453903e-31	1.8857062906054	0.875	0.336	1.57719044871609e-26	Endothelium	SERPINH1
EVA1B1	8.63845700135654e-31	0.724612652623412	0.446	0.07	1.85631802502151e-26	Endothelium	EVA1B
NOTCH1	1.99385402158522e-30	0.792132687521465	0.411	0.06	4.28459290698447e-26	Endothelium	NOTCH1
CA2	2.63330433806888e-30	2.1283760332289	0.554	0.111	5.65870769207621e-26	Endothelium	CA2
PHLDB1	4.9159577176186e-30	0.640542125280025	0.339	0.041	1.05639015393906e-25	Endothelium	PHLDB1
FGD5	5.57282051324015e-30	0.655995879159531	0.304	0.034	1.19754340009018e-25	Endothelium	FGD5
SEMA3F	1.34375578760455e-29	1.20590635059268	0.536	0.106	2.88759681198342e-25	Endothelium	SEMA3F
CXCR42	1.96508588890596e-29	1.20638113044041	0.321	0.038	4.22277306667002e-25	Endothelium	CXCR4
SOCS3	7.67805982641488e-29	2.27917813465565	0.911	0.375	1.64993827609829e-24	Endothelium	SOCS3
RAB312	9.30273068086894e-29	1.1831681656641	0.589	0.134	1.99906379601193e-24	Endothelium	RAB31
HLA-E	2.09294668039905e-28	1.6193407116449	1	0.784	4.49753312150952e-24	Endothelium	HLA-E
PKIG1	5.61162531804494e-28	1.44573242611432	0.661	0.185	1.20588216459468e-23	Endothelium	PKIG
RHOC1	1.26465660467759e-27	1.99582585715755	0.911	0.517	2.71762057779168e-23	Endothelium	RHOC
PDCL	3.53519011805558e-27	0.782620236086819	0.464	0.085	7.59677004468965e-23	Endothelium	PDCL
MTUS1	4.11401020078363e-27	1.31716458839769	0.643	0.179	8.84059652046395e-23	Endothelium	MTUS1
TDRP	4.46704896563811e-27	0.554495324216753	0.357	0.05	9.59924152225974e-23	Endothelium	TDRP
DUSP6	1.02494832382335e-26	1.34895651013616	0.786	0.261	2.202511453064e-22	Endothelium	DUSP6
SCIN	1.04684205339107e-26	0.982024699641353	0.393	0.061	2.24955888853207e-22	Endothelium	SCIN
YPEL2	2.50865281176624e-26	0.92431468343168	0.411	0.068	5.39084402720448e-22	Endothelium	YPEL2
PLEKHO1	3.8250909616344e-26	0.836358392957453	0.321	0.043	8.21973796745617e-22	Endothelium	PLEKHO1
RASIP1	4.00084487642827e-26	0.679109173483644	0.393	0.063	8.5974155549567e-22	Endothelium	RASIP1
DOCK9	7.96567205977813e-26	0.739148844842775	0.393	0.064	1.71174326892572e-21	Endothelium	DOCK9
ACTN4	1.28893569260541e-25	1.33554078666723	0.911	0.491	2.76979390983976e-21	Endothelium	ACTN4
TGFBR2	1.55952352306247e-25	1.84570816252629	0.536	0.124	3.35126009870895e-21	Endothelium	TGFBR2
MCF2L	2.46041638269848e-25	0.820052886930449	0.321	0.044	5.28718876478075e-21	Endothelium	MCF2L
SWAP70	3.95233726305223e-25	1.25144310767116	0.679	0.212	8.49317754457293e-21	Endothelium	SWAP70
HSPA1A2	4.65427862086659e-25	2.34275563866932	0.946	0.503	1.00015793283802e-20	Endothelium	HSPA1A
IVNS1ABP	6.98484926027066e-25	1.58924898027703	0.75	0.296	1.50097425753956e-20	Endothelium	IVNS1ABP
EFNB2	8.04203997571101e-25	1.35688589712288	0.464	0.094	1.72815397038054e-20	Endothelium	EFNB2
KIAA0355	2.34209856728248e-24	0.924521689377184	0.482	0.102	5.03293561123332e-20	Endothelium	KIAA0355
EMP1	4.63427116689502e-24	1.14231855818546	0.821	0.272	9.95858531054071e-20	Endothelium	EMP1
PKN1	1.53553485897905e-23	0.729440149243708	0.393	0.069	3.29971085846009e-19	Endothelium	PKN1
MTRF1L	1.54609088306506e-23	1.00879639429339	0.5	0.115	3.3223946986185e-19	Endothelium	MTRF1L
RNF145	2.1935393658868e-23	1.28485387509087	0.75	0.273	4.71369674335414e-19	Endothelium	RNF145
TSC22D32	9.96812234978402e-23	1.56770641788745	0.857	0.396	2.14204981174509e-18	Endothelium	TSC22D3
FXYD51	1.40136591931657e-22	1.4255760395224	0.929	0.508	3.01139522401938e-18	Endothelium	FXYD5
PTPRE1	1.45263936314013e-22	0.881267300567812	0.393	0.072	3.12157672745183e-18	Endothelium	PTPRE
PINK1	1.47485020444374e-22	1.26149385849062	0.607	0.186	3.16930560432914e-18	Endothelium	PINK1
EID11	2.01430327301071e-22	1.43660616382771	0.929	0.656	4.32853630337271e-18	Endothelium	EID1
PPFIBP1	2.4725757871465e-22	0.882818563686237	0.518	0.124	5.31331810899911e-18	Endothelium	PPFIBP1
SERPINE1	4.39262922288652e-22	2.14179477868948	0.607	0.181	9.43932093706084e-18	Endothelium	SERPINE1
ASAP1	4.57746062673745e-22	0.89215124914225	0.446	0.096	9.83650514079612e-18	Endothelium	ASAP1
MYH91	1.02484210678787e-21	1.17448880687234	0.786	0.347	2.20228320327646e-17	Endothelium	MYH9
SSH1	1.37155920527579e-21	0.711478254381287	0.357	0.063	2.94734357621714e-17	Endothelium	SSH1
TSC22D1	1.94079476000776e-21	1.90318553510094	0.893	0.65	4.17057385978068e-17	Endothelium	TSC22D1
SUSD6	3.18935605340906e-21	0.639458713139497	0.375	0.069	6.85360722317074e-17	Endothelium	SUSD6
HDAC7	6.82861300899263e-21	1.05739026477721	0.589	0.177	1.46740064950243e-16	Endothelium	HDAC7
IGFBP41	7.43665335155395e-21	1.58737395238944	0.857	0.511	1.59806243871543e-16	Endothelium	IGFBP4
NFIC1	1.02075009248459e-20	0.940942586087681	0.571	0.166	2.19348987374013e-16	Endothelium	NFIC
ITGA6	1.53028923688199e-20	1.16762308671541	0.679	0.253	3.28843854113571e-16	Endothelium	ITGA6
PTMS1	1.6893417830357e-20	1.30767020785101	0.911	0.551	3.63022655756541e-16	Endothelium	PTMS
HCLS11	3.07706110368462e-20	0.596868620797008	0.304	0.048	6.61229660570787e-16	Endothelium	HCLS1
PNP	5.40650880442948e-20	0.968908678800793	0.536	0.148	1.16180467698385e-15	Endothelium	PNP
GJA1	1.40894663740763e-19	1.20565606135743	0.482	0.123	3.02768542912526e-15	Endothelium	GJA1
INPP5D	2.9285179821887e-19	0.464135383257287	0.304	0.049	6.29309229192529e-15	Endothelium	INPP5D
ICAM11	6.03723480313698e-19	1.05243354131071	0.339	0.061	1.29734138684611e-14	Endothelium	ICAM1
MMRN2	1.00394648915436e-18	0.987614251209882	0.464	0.117	2.15738061054381e-14	Endothelium	MMRN2
CDC37	1.27137175314732e-18	1.28487365941589	0.839	0.537	2.73205076033827e-14	Endothelium	CDC37
BAG3	1.66228884852202e-18	1.22150765460275	0.732	0.291	3.57209250658896e-14	Endothelium	BAG3
PTPN12	2.747542299247e-18	0.897707369852665	0.554	0.171	5.90419364685187e-14	Endothelium	PTPN12
IL6ST	5.6996250734162e-18	0.928632897592127	0.482	0.129	1.22479243202641e-13	Endothelium	IL6ST
CRK	6.0406517847389e-18	0.963966328441638	0.625	0.228	1.29807566202254e-13	Endothelium	CRK
CARD8	6.886643429785e-18	0.660353421767905	0.375	0.078	1.4798708066265e-13	Endothelium	CARD8
MLEC	7.52369623895649e-18	1.45333226381226	0.75	0.391	1.61676708478936e-13	Endothelium	MLEC
PEA15	8.54142778840562e-18	1.12519442775036	0.679	0.274	1.83546741745048e-13	Endothelium	PEA15
SERTAD4-AS1	8.83138605422046e-18	0.720829439552233	0.375	0.079	1.89777654919143e-13	Endothelium	SERTAD4-AS1
MYO1B	9.40009233624436e-18	0.729101598428001	0.375	0.081	2.01998584213555e-13	Endothelium	MYO1B
ITGB11	1.07220315110755e-17	1.45053679401817	0.875	0.636	2.30405735141502e-13	Endothelium	ITGB1
PICALM	2.12854383477972e-17	1.02121580065748	0.589	0.208	4.57402784655814e-13	Endothelium	PICALM
CASC15	2.41555860147343e-17	0.715468390418768	0.321	0.06	5.19079387870625e-13	Endothelium	CASC15
LAMB2	3.26526390075712e-17	0.695974685263442	0.321	0.06	7.01672559633697e-13	Endothelium	LAMB2
KIAA1147	3.71670239728991e-17	0.632278979585335	0.304	0.056	7.9868217815363e-13	Endothelium	KIAA1147
UPP1	4.19000670512209e-17	1.26425696538091	0.732	0.323	9.00390540863686e-13	Endothelium	UPP1
ARPC1B1	7.36604085050448e-17	1.14384889534166	0.946	0.709	1.58288851836491e-12	Endothelium	ARPC1B
CAV21	8.78054518719996e-17	1.04018467628778	0.625	0.235	1.8868513552774e-12	Endothelium	CAV2
PRKCH	9.68713607955926e-17	0.739052473061016	0.393	0.092	2.08166867213649e-12	Endothelium	PRKCH
LAMC1	1.01621308330319e-16	0.887934833352177	0.482	0.141	2.18374029471023e-12	Endothelium	LAMC1
SH3BP5	1.03731825487128e-16	1.12626529553564	0.446	0.122	2.22909319789289e-12	Endothelium	SH3BP5
KLF7	1.27929220293508e-16	0.592098037865	0.321	0.063	2.7490710148872e-12	Endothelium	KLF7
LRRC8A	1.91857926084064e-16	0.884387945884351	0.464	0.129	4.12283497362044e-12	Endothelium	LRRC8A
GRAMD1A	2.377634966664e-16	0.878392512443422	0.482	0.14	5.10929977986427e-12	Endothelium	GRAMD1A
PLXNA2	3.00958684048527e-16	0.791623031491429	0.393	0.095	6.4673011615188e-12	Endothelium	PLXNA2
FLNA1	5.70839359634187e-16	0.71082061726919	0.429	0.112	1.22667669991791e-11	Endothelium	FLNA
TPM41	7.62143977828952e-16	1.1149142493252	0.857	0.606	1.63777119395664e-11	Endothelium	TPM4
EFNA11	8.44878134416852e-16	1.11443304053655	0.911	0.533	1.81555862304837e-11	Endothelium	EFNA1
SEC61B	2.02528686093477e-15	0.863303019544551	0.946	0.738	4.35213893546273e-11	Endothelium	SEC61B
PVRL2	2.03945164180954e-15	1.07496602515281	0.714	0.358	4.38257763308452e-11	Endothelium	PVRL2
PELO1	2.32707432682477e-15	0.705185108654856	0.393	0.099	5.00065002091375e-11	Endothelium	PELO
ORAI1	2.36800825634125e-15	0.803046423800976	0.357	0.084	5.08861294205172e-11	Endothelium	ORAI1
RNF1301	2.53884708060753e-15	0.773542019881321	0.375	0.091	5.45572849151753e-11	Endothelium	RNF130
ARHGDIB2	3.16029340133025e-15	1.17594567134414	0.929	0.717	6.79115449011858e-11	Endothelium	ARHGDIB
TP53I11	3.22728416725189e-15	0.741449666812335	0.304	0.06	6.93511094700758e-11	Endothelium	TP53I11
CYB5R31	3.96654526572618e-15	1.20549066537136	0.75	0.406	8.52370912151899e-11	Endothelium	CYB5R3
BCAM	4.71846456436685e-15	0.99706155480357	0.839	0.428	1.01395085023679e-10	Endothelium	BCAM
CAPN21	5.34812843387321e-15	0.905139479395974	0.571	0.213	1.14925931915501e-10	Endothelium	CAPN2
ANKRD28	6.7831587682005e-15	0.762209856509409	0.393	0.099	1.45763298769861e-10	Endothelium	ANKRD28
ARRDC3	1.14525870654637e-14	0.819618222106635	0.482	0.146	2.4610464344975e-10	Endothelium	ARRDC3
PTPN14	1.84617158683614e-14	0.723837899903048	0.429	0.123	3.96723812295218e-10	Endothelium	PTPN14
MACF11	1.96965518821044e-14	0.889288816754984	0.446	0.137	4.23259203394541e-10	Endothelium	MACF1
MKL2	2.12435147382751e-14	0.581181989115498	0.357	0.086	4.56501888210794e-10	Endothelium	MKL2
TMEM37	2.27875872919284e-14	0.708133390171308	0.375	0.094	4.89682463316249e-10	Endothelium	TMEM37
FKBP91	2.30836889758572e-14	0.712684629398883	0.411	0.113	4.96045392402196e-10	Endothelium	FKBP9
BMPR2	2.56262777344937e-14	0.970633482801933	0.536	0.192	5.50683082236536e-10	Endothelium	BMPR2
TMEM1091	4.61900835898947e-14	0.743262821345819	0.5	0.162	9.92578706263247e-10	Endothelium	TMEM109
UBE2J1	5.33942022334342e-14	0.995338352266169	0.571	0.238	1.14738801179427e-09	Endothelium	UBE2J1
DOCK6	8.13324136228957e-14	0.602172854710545	0.304	0.065	1.74775223634241e-09	Endothelium	DOCK6
NEDD9	1.65627170598975e-13	0.892442584449296	0.589	0.235	3.55916226900137e-09	Endothelium	NEDD9
PLOD11	1.92741300185461e-13	0.575984048713288	0.393	0.107	4.14181779968537e-09	Endothelium	PLOD1
LDHA	2.01700695048346e-13	0.786920531291681	0.964	0.738	4.33434623589391e-09	Endothelium	LDHA
IL322	2.05693301643908e-13	1.0066024579726	0.518	0.176	4.42014335902595e-09	Endothelium	IL32
PAM1	3.16730996656203e-13	0.710257335538075	0.321	0.078	6.80623238714514e-09	Endothelium	PAM
JAK1	3.82838924683883e-13	1.01083023596467	0.696	0.36	8.22682565253197e-09	Endothelium	JAK1
STAT3	4.38907339925202e-13	0.86462674385796	0.661	0.33	9.43167982765266e-09	Endothelium	STAT3
AKAP13	4.52948183543215e-13	0.94553258041286	0.589	0.252	9.73340351616016e-09	Endothelium	AKAP13
PLLP	5.0915833124581e-13	0.905534653757067	0.554	0.217	1.09413033801412e-08	Endothelium	PLLP
CNN31	5.79217239389703e-13	0.997898206931195	0.768	0.455	1.24467992572453e-08	Endothelium	CNN3
ROCK2	6.33281159708108e-13	0.776079277346513	0.446	0.144	1.36085788409675e-08	Endothelium	ROCK2
ZYX	8.06993535089376e-13	0.74847959410184	0.554	0.215	1.73414840755356e-08	Endothelium	ZYX
ACOT7	9.30125987888997e-13	0.728776934496608	0.393	0.114	1.99874773537467e-08	Endothelium	ACOT7
CARHSP1	9.87258058156443e-13	1.07778851354344	0.768	0.476	2.12151884117238e-08	Endothelium	CARHSP1
ZNF281	1.06208119834756e-12	0.654795397328414	0.375	0.104	2.28230628712908e-08	Endothelium	ZNF281
RILPL21	1.24501738288929e-12	0.963124861981098	0.536	0.223	2.67541785409079e-08	Endothelium	RILPL2
RFK	1.36658759446979e-12	0.71647179507695	0.357	0.098	2.93666008175612e-08	Endothelium	RFK
EHD4	1.52916552661588e-12	0.903328001926041	0.714	0.384	3.28602380014486e-08	Endothelium	EHD4
PIEZO1	1.61623617933653e-12	0.590694070359489	0.375	0.105	3.47312992577627e-08	Endothelium	PIEZO1
CHST12	1.81751133719015e-12	0.796758558134191	0.464	0.156	3.90565011248791e-08	Endothelium	CHST12
LPAR61	1.96538540613147e-12	0.838385708441406	0.518	0.196	4.22341669923591e-08	Endothelium	LPAR6
ABHD17A	2.15791888486475e-12	0.842024238592471	0.429	0.142	4.63715189168587e-08	Endothelium	ABHD17A
RABAC1	2.24839966909222e-12	0.848489553568657	0.911	0.686	4.83158604891227e-08	Endothelium	RABAC1
CRIM1	3.42789068859508e-12	1.04831731569158	0.518	0.201	7.36619430072197e-08	Endothelium	CRIM1
PDLIM71	3.52299289596555e-12	0.801236999881875	0.375	0.111	7.57055943414037e-08	Endothelium	PDLIM7
TPM3	4.95056454762831e-12	0.900897690598552	0.839	0.636	1.06382681563985e-07	Endothelium	TPM3
NR3C11	5.48802092631676e-12	0.698471999750592	0.393	0.118	1.17932081685621e-07	Endothelium	NR3C1
OAZ21	5.77498472818768e-12	1.22116239267469	0.714	0.401	1.24098646824025e-07	Endothelium	OAZ2
MYL91	9.19019893883369e-12	0.90473429953472	0.375	0.108	1.97488184996597e-07	Endothelium	MYL9
COMMD2	9.49912932809373e-12	0.656004138428404	0.482	0.175	2.04126790131406e-07	Endothelium	COMMD2
LY961	1.10863676058523e-11	0.59281788476686	0.339	0.088	2.38234953482161e-07	Endothelium	LY96
PON2	1.17449209454587e-11	0.868844929090238	0.571	0.26	2.52386606196962e-07	Endothelium	PON2
DDAH22	1.51126197064439e-11	0.869810488685412	0.464	0.169	3.24755084871773e-07	Endothelium	DDAH2
LAPTM52	1.70669671193074e-11	0.510122050012015	0.321	0.081	3.66752056426797e-07	Endothelium	LAPTM5
TMEM184B	3.02341298055266e-11	0.701896859857923	0.393	0.128	6.4970121539096e-07	Endothelium	TMEM184B
NDUFA12	3.25929540897373e-11	0.819612502836037	0.875	0.661	7.00389990434366e-07	Endothelium	NDUFA12
RALB	3.6350254417089e-11	0.861862759881316	0.482	0.19	7.81130617168826e-07	Endothelium	RALB
LGALS12	3.69901312753358e-11	1.39189529480447	0.821	0.525	7.94880930975692e-07	Endothelium	LGALS1
MARCKSL1	4.87263685653185e-11	0.947166127537682	0.893	0.63	1.04708093410013e-06	Endothelium	MARCKSL1
CD276	5.45186669433833e-11	0.590913980736176	0.339	0.099	1.17155163394636e-06	Endothelium	CD276
TANC1	5.82902434998759e-11	0.558595749336033	0.321	0.089	1.25259904256883e-06	Endothelium	TANC1
SMCO41	7.11421077352292e-11	0.708561401575478	0.393	0.124	1.52877275312234e-06	Endothelium	SMCO4
AK1	1.30781157639093e-10	0.761563246955581	0.482	0.199	2.81035629650647e-06	Endothelium	AK1
PITPNC1	1.35381895445844e-10	0.576689142348433	0.339	0.103	2.90922155123574e-06	Endothelium	PITPNC1
CFLAR	1.59231206306104e-10	0.915144023923265	0.607	0.306	3.42171939231188e-06	Endothelium	CFLAR
RASGRP3	2.18994490169231e-10	0.709977757587919	0.429	0.155	4.70597259924661e-06	Endothelium	RASGRP3
CCDC50	2.9029614443964e-10	0.822872715877375	0.482	0.206	6.23817384786342e-06	Endothelium	CCDC50
GNAQ	3.57624606397663e-10	0.754395206842226	0.5	0.207	7.68499516687937e-06	Endothelium	GNAQ
ARHGEF7	3.80104788426126e-10	0.527514585961728	0.304	0.084	8.16807179848902e-06	Endothelium	ARHGEF7
MAPK3	4.15759218865376e-10	0.577007256975854	0.357	0.114	8.93424985419807e-06	Endothelium	MAPK3
MGLL1	4.62703223529188e-10	0.869103018285192	0.393	0.136	9.94302957041873e-06	Endothelium	MGLL
GADD45B1	4.73238500940168e-10	1.10688682099652	0.839	0.561	1.01694221467033e-05	Endothelium	GADD45B
DNAJB4	5.28632296846432e-10	0.700072360999877	0.5	0.2	1.1359779426933e-05	Endothelium	DNAJB4
JUND	5.65462897003857e-10	0.944573853749417	0.821	0.611	1.21512321937159e-05	Endothelium	JUND
JMJD1C	6.01916701759982e-10	0.792970381801356	0.518	0.24	1.29345880041203e-05	Endothelium	JMJD1C
BACE2	6.0813361368575e-10	0.844372326510874	0.464	0.191	1.30681832244931e-05	Endothelium	BACE2
AAMDC	6.11902299477074e-10	0.854064489099101	0.643	0.358	1.31491685134628e-05	Endothelium	AAMDC
PKP4	6.49810426423293e-10	0.632810302686882	0.357	0.118	1.39637762534102e-05	Endothelium	PKP4
SERPINB61	6.74108079955525e-10	1.00520061448634	0.661	0.395	1.44859085301643e-05	Endothelium	SERPINB6
VOPP1	7.41429072513599e-10	0.785512395638732	0.429	0.17	1.59325693392447e-05	Endothelium	VOPP1
SPTAN1	8.37229399877845e-10	0.838287767023928	0.429	0.167	1.7991222573975e-05	Endothelium	SPTAN1
TLN11	1.17642536832322e-09	0.565768710935363	0.357	0.118	2.52802047398976e-05	Endothelium	TLN1
CD81	1.21802119751407e-09	1.03980065596517	0.643	0.387	2.61740575133798e-05	Endothelium	CD81
RSU11	1.3653980125026e-09	0.766396001123354	0.536	0.251	2.93410378906684e-05	Endothelium	RSU1
ARPC5L	1.50252676239264e-09	0.758220496645397	0.661	0.391	3.22877975970554e-05	Endothelium	ARPC5L
PRDM1	1.59136093433071e-09	0.577246108431375	0.429	0.156	3.41967551178326e-05	Endothelium	PRDM1
TGFB1	1.61461300084362e-09	0.924971461382455	0.429	0.175	3.46964187751286e-05	Endothelium	TGFB1
FCGRT1	2.21578181392204e-09	0.73775947319289	0.75	0.479	4.76149353993706e-05	Endothelium	FCGRT
MAP4K4	2.21815771738337e-09	0.718820745505219	0.357	0.123	4.76659911888512e-05	Endothelium	MAP4K4
ARHGAP181	2.67549792857507e-09	0.718411204498614	0.339	0.114	5.74937749871496e-05	Endothelium	ARHGAP18
CALU1	3.06723125220564e-09	0.826816275590418	0.607	0.315	6.59117323786471e-05	Endothelium	CALU
MYO10	3.23698935138951e-09	0.383894425546513	0.321	0.098	6.95596641720092e-05	Endothelium	MYO10
HIPK3	4.30766082935018e-09	0.552885453863949	0.339	0.11	9.2567323561906e-05	Endothelium	HIPK3
CITED4	5.15773769532599e-09	0.884264626551124	0.554	0.265	0.00011083462533486	Endothelium	CITED4
HDAC5	5.20346079630061e-09	0.453953332894466	0.304	0.092	0.000111817169051704	Endothelium	HDAC5
GOSR2	5.35508056327589e-09	0.582815329344598	0.357	0.124	0.000115075326224236	Endothelium	GOSR2
MMP21	5.5131241000001e-09	0.881157878919304	0.339	0.113	0.000118471523784902	Endothelium	MMP2
TNFAIP1	6.2244857427848e-09	0.693636929655922	0.411	0.162	0.000133757974126702	Endothelium	TNFAIP1
C11orf961	6.71173701687109e-09	1.39590307637165	0.446	0.185	0.000144228516755543	Endothelium	C11orf96
C10orf101	7.67097807495172e-09	1.35531403627418	0.446	0.185	0.000164841647852638	Endothelium	C10orf10
DAPK31	7.81351851212742e-09	0.723469326202067	0.375	0.14	0.000167904699307106	Endothelium	DAPK3
CCPG1	8.34083594844403e-09	0.636695048047877	0.357	0.129	0.000179236223696114	Endothelium	CCPG1
MOB2	9.45191088554317e-09	0.598076261190184	0.393	0.151	0.000203112113019437	Endothelium	MOB2
SOCS2	1.03579245540852e-08	0.648544547060226	0.411	0.159	0.000222581440742737	Endothelium	SOCS2
CFAP20	1.18820019748059e-08	0.737750708628523	0.482	0.224	0.000255332340436604	Endothelium	CFAP20
GNB1	2.16840035732664e-08	0.796629382346854	0.607	0.352	0.000465967552785922	Endothelium	GNB1
TM9SF3	2.20467850414814e-08	0.64699709122084	0.625	0.352	0.000473763363756394	Endothelium	TM9SF3
FEZ2	2.36643802883549e-08	0.805628370711304	0.571	0.303	0.000508523868016458	Endothelium	FEZ2
TXNIP1	2.74616339085401e-08	1.26366901136033	0.679	0.446	0.000590123051060617	Endothelium	TXNIP
NAA10	2.96661585902723e-08	0.856000320736044	0.732	0.522	0.000637496081946362	Endothelium	NAA10
UNC5B	3.08723360460913e-08	1.14563844140727	0.411	0.18	0.000663415629294456	Endothelium	UNC5B
ILK1	3.09407041022725e-08	0.779913976191477	0.518	0.263	0.000664884790453735	Endothelium	ILK
PRRC2B	3.61381948929491e-08	0.571821945250609	0.375	0.149	0.000776573670054584	Endothelium	PRRC2B
MRPL17	3.6221188718353e-08	0.835375555420471	0.607	0.37	0.000778357124368688	Endothelium	MRPL17
FSCN1	3.91787774927107e-08	0.943131185072254	0.518	0.274	0.00084191274954086	Endothelium	FSCN1
CLEC2B2	5.82366849205951e-08	0.892268876729089	0.589	0.313	0.00125144812225867	Endothelium	CLEC2B
CDS2	6.51137717816754e-08	0.513802928075003	0.375	0.146	0.00139922984181642	Endothelium	CDS2
MEF2A	7.11267995773164e-08	0.410245581133555	0.321	0.11	0.00152844379611695	Endothelium	MEF2A
NDUFB6	8.72326842162354e-08	0.7058553826267	0.661	0.445	0.00187454315112268	Endothelium	NDUFB6
CPD	1.16453946697373e-07	0.543693987346797	0.321	0.118	0.00250247886057985	Endothelium	CPD
VAT1	1.32241999688361e-07	0.713932487586012	0.464	0.239	0.00284174833130319	Endothelium	VAT1
SIGIRR	1.38852341899698e-07	0.836203627064294	0.446	0.216	0.00298379797508261	Endothelium	SIGIRR
NRAS	1.67040094067497e-07	0.586039212308798	0.375	0.152	0.00358952458141644	Endothelium	NRAS
RDX	1.69842265563243e-07	0.628333028623359	0.768	0.49	0.00364974044468854	Endothelium	RDX
GSDMD	1.7471558733543e-07	0.768064780940696	0.554	0.311	0.00375446325625106	Endothelium	GSDMD
CMIP	3.34817762419172e-07	0.622832979643764	0.482	0.247	0.00719489889662558	Endothelium	CMIP
A4GALT	3.67319026288708e-07	0.562892609270219	0.375	0.155	0.00789331855591805	Endothelium	A4GALT
PLEC	4.22956592052442e-07	0.606349622333762	0.464	0.23	0.00908891420661492	Endothelium	PLEC
ACTN11	4.3137326570782e-07	0.749966162104374	0.375	0.158	0.00926978010679534	Endothelium	ACTN1
ARHGEF12	4.35695506547273e-07	0.625405687531074	0.446	0.224	0.00936266074019435	Endothelium	ARHGEF12
SLC25A37	5.50879190967782e-07	0.534753958132734	0.429	0.202	0.0118378429347067	Endothelium	SLC25A37
JAG1	5.54816042425639e-07	0.591915931526956	0.429	0.196	0.0119224419356846	Endothelium	JAG1
ARL21	5.96455647937333e-07	0.753252202835099	0.607	0.379	0.0128172354185254	Endothelium	ARL2
DNAJC1	7.15791667953619e-07	0.828269952153451	0.518	0.293	0.0153816471526553	Endothelium	DNAJC1
PDLIM5	7.18614683855867e-07	0.67123820442092	0.446	0.227	0.0154423109413787	Endothelium	PDLIM5
RGL2	7.19699827869754e-07	0.682453320255189	0.482	0.246	0.0154656296010931	Endothelium	RGL2
UTRN	7.98566980719411e-07	0.492377157697899	0.357	0.143	0.0171604058486794	Endothelium	UTRN
TAX1BP3	8.14697455252217e-07	0.71214981028647	0.768	0.548	0.0175070336159149	Endothelium	TAX1BP3
H1FX	8.49719362045583e-07	0.620442841604384	0.571	0.322	0.0182596193709975	Endothelium	H1FX
ASXL1	8.58763160264365e-07	0.436858922165177	0.339	0.134	0.0184539615509209	Endothelium	ASXL1
ZBTB20	8.92844014044365e-07	0.432490117293988	0.357	0.145	0.0191863250177994	Endothelium	ZBTB20
PTPRK	1.16402645051098e-06	0.576001400783758	0.446	0.223	0.0250137643950304	Endothelium	PTPRK
SERTAD1	1.19893608435192e-06	0.660395741649135	0.714	0.501	0.0257639375166384	Endothelium	SERTAD1
SNHG7	1.40957124069892e-06	0.717780182791109	0.571	0.361	0.0302902763913791	Endothelium	SNHG7
CLDND1	1.51662755220943e-06	0.670114060007525	0.464	0.238	0.0325908094694284	Endothelium	CLDND1
C8orf41	1.89011051160241e-06	0.568620485503062	0.554	0.262	0.0406165847838242	Endothelium	C8orf4
ADD1	2.23343873835692e-06	0.681068324301332	0.411	0.208	0.0479943650485519	Endothelium	ADD1
C5orf24	2.39450945871633e-06	0.611236789290231	0.446	0.232	0.0514556137583552	Endothelium	C5orf24
PSMB92	2.49752349704894e-06	0.775257844211679	0.554	0.327	0.0536692824280846	Endothelium	PSMB9
PLEKHA1	2.86506981283612e-06	0.580684671048173	0.446	0.236	0.0615674852080354	Endothelium	PLEKHA1
MALL	3.02841481673845e-06	0.672278219115224	0.446	0.226	0.0650776059968925	Endothelium	MALL
KLF4	3.86244259917703e-06	0.805693139594533	0.589	0.369	0.0830000290137151	Endothelium	KLF4
RYBP	4.16368610428877e-06	0.643277594907761	0.429	0.223	0.0894734506950614	Endothelium	RYBP
TSPAN3	4.19487124874278e-06	0.51413982189458	0.464	0.246	0.0901435882642336	Endothelium	TSPAN3
RHOG1	4.54028466772322e-06	0.525648753544515	0.446	0.222	0.0975661772247043	Endothelium	RHOG
CDC42EP11	4.84916302014561e-06	0.494721975062245	0.411	0.197	0.104203664139909	Endothelium	CDC42EP1
GOLGA7	5.65917590039673e-06	0.602269339126112	0.5	0.293	0.121610030923625	Endothelium	GOLGA7
MAP1LC3A1	7.69637016849795e-06	0.542628359022079	0.518	0.295	0.165387298550852	Endothelium	MAP1LC3A
SGK11	8.52866317942018e-06	0.510631856163393	0.571	0.298	0.18327244306256	Endothelium	SGK1
CTSZ1	9.30909008151687e-06	0.567661936453874	0.464	0.255	0.200043036761716	Endothelium	CTSZ
HBEGF	1.03124573613928e-05	0.364408039904508	0.571	0.31	0.22160439623897	Endothelium	HBEGF
SLC44A2	1.03538270896582e-05	0.567654096790604	0.446	0.245	0.222493390329664	Endothelium	SLC44A2
PLA2G16	1.15083118475668e-05	0.592945820333418	0.536	0.314	0.247302113292364	Endothelium	PLA2G16
ARL4A	1.42945599787247e-05	0.475346174331888	0.571	0.338	0.307175799382815	Endothelium	ARL4A
BCAP29	1.87311171959881e-05	0.508507266852565	0.5	0.296	0.402512977424587	Endothelium	BCAP29
NDRG1	2.20460411858183e-05	0.461974954100285	0.607	0.388	0.47374737904205	Endothelium	NDRG1
PSMB7	6.80412130221097e-05	0.357409973634923	0.768	0.555	1	Endothelium	PSMB7
