# Supplementary material for: Advancing bladder cancer management: development of a prognostic model and personalized therapy
Source: Front Immunol. 2024 Jul 22;15:1430792. doi: 10.3389/fimmu.2024.1430792 (PMC11298345; doi:10.3389/fimmu.2024.1430792)
Supplement: Supplementary file 3 [file DataSheet_2.zip › bioinformation- supplementary file/expTIME.celltype/expTime.Stress.txt]

ID	futime	fustat	riskScore	risk
TCGA-ZF-A9RN	1.68493150684932	1	0.443604945	high
TCGA-CF-A1HR	1.06575342465753	0	0.282850575	high
TCGA-XF-A8HH	0.156164383561644	1	0.194260975	low
TCGA-ZF-AA4W	5.01369863013699	0	0.124295015	low
TCGA-XF-A9SU	0.498630136986301	1	0.059269878	low
TCGA-GC-A3BM	1.78356164383562	1	0.896054942	high
TCGA-DK-A3IQ	1.47671232876712	1	0.007388208	low
TCGA-FD-A6TK	0.904109589041096	0	0.213601174	low
TCGA-DK-A1A7	1.53424657534247	0	0.206855061	low
TCGA-CU-A5W6	0.153424657534247	1	0.071768046	low
TCGA-DK-A3X1	5.5041095890411	0	0.125940497	low
TCGA-XF-A9ST	0.350684931506849	1	0.395836959	high
TCGA-CF-A9FM	1.09041095890411	0	0.301045972	high
TCGA-BT-A20V	0.421917808219178	1	0.249607474	high
TCGA-GV-A3QF	1.69041095890411	1	0.167625854	low
TCGA-DK-A2I4	10.5068493150685	0	0.109271017	low
TCGA-DK-A6B2	1.30684931506849	0	0.283339561	high
TCGA-DK-A1AG	1.3013698630137	0	0.222695990	low
TCGA-XF-A9SZ	2.35342465753425	1	0.123083338	low
TCGA-E7-A519	1.39178082191781	0	0.371920743	high
TCGA-2F-A9KO	2.01095890410959	1	0.239719044	high
TCGA-ZF-A9R1	2.11780821917808	0	0.322565406	high
TCGA-4Z-AA7S	2.91506849315068	1	0.331224027	high
TCGA-BL-A13J	0.221917808219178	1	0.095251862	low
TCGA-DK-A3IK	0.4	1	0.078804780	low
TCGA-C4-A0F1	0.243835616438356	0	0.278455668	high
TCGA-DK-A3IS	4.18904109589041	0	0.138747536	low
TCGA-UY-A9PH	4.27671232876712	0	0.182864388	low
TCGA-E5-A4TZ	1.27945205479452	1	0.270117161	high
TCGA-DK-A3WW	1.73424657534247	0	0.277186520	high
TCGA-K4-A5RH	0.756164383561644	0	0.190612758	low
TCGA-ZF-AA56	0.70958904109589	1	0.239532779	high
TCGA-UY-A8OB	5.77808219178082	0	0.202473840	low
TCGA-CF-A7I0	1.00821917808219	0	0.343526550	high
TCGA-K4-A5RJ	1.47671232876712	0	0.414656097	high
TCGA-YF-AA3L	0.997260273972603	0	0.193162938	low
TCGA-CF-A3MI	1.01369863013699	0	0.508831137	high
TCGA-DK-A6B0	6.38356164383562	0	0.307735571	high
TCGA-DK-A6B1	5.61369863013699	0	0.296591058	high
TCGA-G2-AA3C	0.578082191780822	1	0.154793505	low
TCGA-XF-AAN3	7.19178082191781	0	0.183510119	low
TCGA-CU-A0YO	0.408219178082192	1	0.606596161	high
TCGA-BT-A3PJ	2.16164383561644	0	0.266346085	high
TCGA-CF-A47Y	1.02191780821918	0	0.393524259	high
TCGA-FD-A62O	0.591780821917808	1	0.223390033	low
TCGA-BL-A0C8	3.33972602739726	0	0.566928540	high
TCGA-E7-A7DV	0.101369863013699	0	0.145803215	low
TCGA-DK-A3WY	13.6082191780822	0	0.459996001	high
TCGA-BT-A20N	2.17808219178082	1	0.230759070	high
TCGA-G2-A2ES	2.75068493150685	1	0.183576325	low
TCGA-GC-A3YS	2.07671232876712	0	0.209954285	low
TCGA-FD-A43X	0.301369863013699	0	0.166703296	low
TCGA-XF-A9SM	2.87123287671233	0	0.169271901	low
TCGA-DK-A6AV	5.34794520547945	0	0.173522293	low
TCGA-GU-A42Q	0.942465753424658	1	0.141683116	low
TCGA-C4-A0F7	0.16986301369863	1	0.115492788	low
TCGA-CF-A47W	1.00821917808219	0	0.197830683	low
TCGA-XF-AAMQ	5.96438356164384	0	0.292783568	high
TCGA-K4-A3WS	2.08493150684932	0	0.330058485	high
TCGA-C4-A0EZ	0.747945205479452	1	0.669278730	high
TCGA-CF-A47S	0.912328767123288	0	0.476427699	high
TCGA-ZF-AA5P	1.01917808219178	0	0.135901001	low
TCGA-XF-A9SX	1.96986301369863	1	0.253349108	high
TCGA-FD-A3B8	1.05205479452055	0	0.089708732	low
TCGA-CU-A0YR	1.26027397260274	1	0.232498564	high
TCGA-CF-A27C	1.16438356164384	0	0.316175552	high
TCGA-XF-A9T4	1.35616438356164	1	0.414576054	high
TCGA-K4-A3WV	1.76986301369863	0	0.413871975	high
TCGA-DK-AA74	4.67945205479452	0	0.055808625	low
TCGA-FD-A3SM	1.4986301369863	1	0.202914426	low
TCGA-KQ-A41P	2.9972602739726	0	0.226979928	high
TCGA-C4-A0F6	1.91780821917808	0	0.268460588	high
TCGA-FD-A3B5	0.745205479452055	1	0.201634968	low
TCGA-FD-A3B6	2.75342465753425	1	0.210522969	low
TCGA-4Z-AA87	3.98356164383562	0	0.199873851	low
TCGA-DK-A1A6	5.53424657534247	0	0.140224792	low
TCGA-DK-A1AD	9.36986301369863	0	0.367218335	high
TCGA-FD-A5BS	4.49041095890411	0	0.169156799	low
TCGA-2F-A9KW	0.695890410958904	1	0.127332242	low
TCGA-DK-AA6T	1.56712328767123	0	0.335794610	high
TCGA-4Z-AA84	1.26027397260274	0	0.184216134	low
TCGA-FJ-A3Z9	1.05479452054795	1	0.297879256	high
TCGA-FD-A3B3	2.66849315068493	1	0.159684980	low
TCGA-FD-A43N	1.91506849315068	0	0.366197457	high
TCGA-BL-A13I	0.610958904109589	1	0.579279953	high
TCGA-KQ-A41S	0.0958904109589041	0	0.365243787	high
TCGA-4Z-AA86	0.852054794520548	1	0.197114581	low
TCGA-XF-AAN7	1.54794520547945	1	0.337328020	high
TCGA-DK-AA6M	4.33424657534247	0	0.063123197	low
TCGA-CU-A3YL	2.48219178082192	0	0.055509751	low
TCGA-ZF-A9RD	1.11780821917808	1	0.242847653	high
TCGA-C4-A0F0	0.161643835616438	0	0.291179779	high
TCGA-FD-A3SR	1.64931506849315	1	0.414440910	high
TCGA-DK-A6B5	4.22465753424658	0	0.143593521	low
TCGA-HQ-A5ND	0.750684931506849	1	0.231967495	high
TCGA-DK-AA76	1.0027397260274	0	0.219653860	low
TCGA-CF-A47V	1.03835616438356	0	0.201051385	low
TCGA-E7-A3Y1	0.446575342465753	0	0.210670378	low
TCGA-ZF-AA53	4.82465753424658	0	0.144567749	low
TCGA-ZF-A9R7	1.82191780821918	0	0.131304160	low
TCGA-GV-A40G	1.58904109589041	0	0.161790338	low
TCGA-4Z-AA7M	1.35616438356164	0	0.549907112	high
TCGA-BT-A2LD	1.70684931506849	1	0.229808895	high
TCGA-4Z-AA82	4.26301369863014	1	0.206008280	low
TCGA-FD-A62P	0.523287671232877	1	0.114962325	low
TCGA-DK-AA6U	1.58356164383562	0	0.568442991	high
TCGA-FD-A3N6	2.33150684931507	0	0.224419549	low
TCGA-2F-A9KR	8.72054794520548	1	0.222080215	low
TCGA-CF-A3MF	1.04931506849315	0	0.096556337	low
TCGA-CU-A3KJ	1.53972602739726	0	0.298710207	high
TCGA-FD-A6TC	0.512328767123288	0	0.180254550	low
TCGA-XF-A8HB	3.75342465753425	0	0.257612935	high
TCGA-XF-AAN1	2.57808219178082	1	0.188440574	low
TCGA-FJ-A871	0.745205479452055	1	0.160109408	low
TCGA-UY-A9PA	2.93698630136986	0	0.839196646	high
TCGA-E7-A4IJ	1.84657534246575	1	0.385218368	high
TCGA-XF-AAMZ	3.69315068493151	1	0.257933511	high
TCGA-XF-AAMR	7.64383561643836	0	0.123318990	low
TCGA-BT-A42E	3.03561643835616	0	0.162937522	low
TCGA-K4-A6FZ	0.150684931506849	0	0.565479355	high
TCGA-DK-A1AF	1.46849315068493	0	0.244249392	high
TCGA-FD-A6TB	1.56712328767123	0	0.308094792	high
TCGA-GU-AATO	0.887671232876712	1	0.110177442	low
TCGA-BT-A20U	1.24657534246575	1	0.236233875	high
TCGA-DK-A1AA	1.58356164383562	0	0.347177311	high
TCGA-GV-A3JW	1.77808219178082	0	0.374826046	high
TCGA-FD-A5BZ	2.28767123287671	1	0.129202583	low
TCGA-ZF-A9R9	2.36712328767123	1	0.209572616	low
TCGA-G2-AA3F	2.44657534246575	0	0.368941689	high
TCGA-ZF-AA5H	2.45753424657534	0	0.218059212	low
TCGA-XF-A8HD	8.12054794520548	0	0.212072523	low
TCGA-FD-A6TH	0.358904109589041	1	0.156243900	low
TCGA-4Z-AA7O	1.4027397260274	0	0.310027416	high
TCGA-DK-A6B6	3.05479452054795	0	0.193810501	low
TCGA-E7-A6MF	2.05479452054795	0	0.281091621	high
TCGA-BT-A2LA	1.43013698630137	0	0.964397853	high
TCGA-DK-AA6W	1.13698630136986	1	0.685855130	high
TCGA-GU-A42P	0.90958904109589	1	0.195794995	low
TCGA-GV-A3QI	3.04109589041096	0	0.484659996	high
TCGA-XF-A9T3	0.186301369863014	0	0.356945887	high
TCGA-E7-A8O7	1.27671232876712	0	0.191626793	low
TCGA-DK-AA77	1.69315068493151	0	0.273514993	high
TCGA-XF-AAML	0.635616438356164	1	0.189062043	low
TCGA-2F-A9KQ	7.90684931506849	0	0.299278178	high
TCGA-CF-A3MH	1.09041095890411	0	0.562571216	high
TCGA-XF-A8HC	0.547945205479452	1	0.148678352	low
TCGA-ZF-AA4T	1.64109589041096	1	0.238418033	high
TCGA-FD-A6TI	0.805479452054795	1	0.697206553	high
TCGA-H4-A2HO	0.126027397260274	0	0.420987550	high
TCGA-CF-A47X	1.05205479452055	0	0.364122434	high
TCGA-XF-A9SP	1.24383561643836	1	0.030398880	low
TCGA-K4-A4AC	0.761643835616438	1	0.306915852	high
TCGA-BL-A5ZZ	1.03287671232877	0	0.153249915	low
TCGA-S5-AA26	1.37808219178082	0	0.208830296	low
TCGA-E7-A677	2.24657534246575	0	0.212260987	low
TCGA-DK-A1AC	10.9068493150685	0	0.203282478	low
TCGA-GU-A766	1.31506849315068	0	0.149548737	low
TCGA-DK-A2HX	3.89041095890411	1	0.112618730	low
TCGA-FD-A5BR	2.22739726027397	0	0.296672352	high
TCGA-DK-AA6S	13.8356164383562	0	0.195875719	low
TCGA-4Z-AA7Q	1.3972602739726	1	0.188733893	low
TCGA-HQ-A2OE	3.21643835616438	0	0.120587051	low
TCGA-XF-AAMX	0.564383561643836	1	0.381043601	high
TCGA-LT-A5Z6	1.2986301369863	0	0.254299408	high
TCGA-YC-A89H	1.56986301369863	0	0.383940868	high
TCGA-BT-A2LB	1.34794520547945	1	0.593639607	high
TCGA-GC-A3OO	1.31780821917808	0	0.143966682	low
TCGA-DK-AA75	0.931506849315068	1	0.162381720	low
TCGA-GD-A2C5	2.22465753424658	0	0.686641578	high
TCGA-ZF-AA54	1.61643835616438	1	0.406411201	high
TCGA-FT-A3EE	0.271232876712329	1	0.294130505	high
TCGA-FJ-A3ZF	1.43561643835616	0	0.278726319	high
TCGA-DK-A3X2	1.4986301369863	1	0.376121694	high
TCGA-XF-AAME	7.74794520547945	1	0.151099340	low
TCGA-ZF-AA4R	2.83835616438356	1	0.244479228	high
TCGA-GV-A3JZ	1.65205479452055	0	0.411458968	high
TCGA-DK-A2I2	0.649315068493151	1	0.258837547	high
TCGA-K4-A83P	1.35616438356164	0	0.299151382	high
TCGA-4Z-AA7Y	4.16986301369863	0	0.588675801	high
TCGA-E7-A7XN	1.17260273972603	0	0.255205365	high
TCGA-2F-A9KP	0.997260273972603	1	0.098719021	low
TCGA-BT-A20Q	1.62465753424658	1	0.168392383	low
TCGA-UY-A78M	1.89041095890411	1	0.156060141	low
TCGA-FD-A6TD	1.05753424657534	1	0.104460918	low
TCGA-ZF-AA51	4.6958904109589	0	0.117044006	low
TCGA-GU-A42R	1.58082191780822	1	0.158477566	low
TCGA-PQ-A6FI	1.01917808219178	0	0.256469495	high
TCGA-ZF-AA4X	5.6	0	0.256393525	high
TCGA-FD-A5BU	1.61095890410959	0	0.209904168	low
TCGA-CF-A8HX	0.945205479452055	0	0.078073178	low
TCGA-XF-A9SK	1.33150684931507	1	0.143733520	low
TCGA-GD-A3OS	1.74794520547945	0	0.682612339	high
TCGA-FD-A6TG	0.254794520547945	1	0.165657387	low
TCGA-4Z-AA7N	3.74520547945205	1	0.555100792	high
TCGA-GV-A3QK	2.27945205479452	0	0.287427393	high
TCGA-K4-A5RI	0.975342465753425	1	0.221241937	low
TCGA-GV-A40E	0.715068493150685	1	0.253006566	high
TCGA-FD-A43Y	1.2986301369863	1	0.153478955	low
TCGA-DK-A3IV	0.805479452054795	1	0.202160681	low
TCGA-G2-A2EL	2.24383561643836	1	0.648487811	high
TCGA-E7-A541	2.13150684931507	1	0.190849510	low
TCGA-XF-AAN2	5.12054794520548	1	0.138522622	low
TCGA-LC-A66R	1.27671232876712	0	0.075843401	low
TCGA-ZF-A9RE	0.29041095890411	1	0.294919179	high
TCGA-UY-A9PE	0.517808219178082	0	0.102705747	low
TCGA-XF-AAMG	9.21643835616438	0	0.501187948	high
TCGA-GU-A763	2.73150684931507	0	0.265561718	high
TCGA-G2-AA3D	5.86027397260274	0	0.311163341	high
TCGA-ZF-A9R4	2.52328767123288	0	0.275682748	high
TCGA-BT-A20W	0.695890410958904	1	0.217629826	low
TCGA-E7-A97P	1.1972602739726	1	0.260691128	high
TCGA-5N-A9KM	1.45205479452055	1	0.290562782	high
TCGA-ZF-A9RC	7.85753424657534	0	0.115819614	low
TCGA-MV-A51V	1.12328767123288	0	0.538613141	high
TCGA-S5-A6DX	0.153424657534247	1	0.077443539	low
TCGA-FJ-A3ZE	0.887671232876712	1	0.247874319	high
TCGA-YC-A8S6	0.802739726027397	0	0.551411435	high
TCGA-UY-A9PF	0.320547945205479	0	0.478204359	high
TCGA-GV-A3JV	1.18904109589041	1	0.219597103	low
TCGA-ZF-AA5N	0.46027397260274	1	0.181892862	low
TCGA-K4-A54R	2.30684931506849	0	0.849453176	high
TCGA-XF-A9T8	1.14520547945205	1	0.278755140	high
TCGA-5N-A9KI	0.208219178082192	1	0.198963941	low
TCGA-CF-A3MG	1.01095890410959	0	0.509343196	high
TCGA-GD-A3OQ	0.26027397260274	0	0.577032098	high
TCGA-E7-A4XJ	0.186301369863014	1	0.376984159	high
TCGA-FD-A3NA	5.05479452054795	0	0.193797903	low
TCGA-DK-A3IT	1.77534246575342	0	0.335824001	high
TCGA-R3-A69X	1.18630136986301	0	0.142583365	low
TCGA-4Z-AA83	5.54520547945206	0	0.205685853	low
TCGA-ZF-A9R0	1.86301369863014	1	0.158027257	low
TCGA-GC-A3I6	1.72602739726027	1	0.204162797	low
TCGA-XF-A9SH	5.4	1	0.344712044	high
TCGA-UY-A78L	3.08767123287671	0	0.197972523	low
TCGA-XF-AAN5	6.28219178082192	0	0.124674659	low
TCGA-UY-A78P	6.52054794520548	0	0.341727411	high
TCGA-CF-A8HY	0.945205479452055	0	0.426147540	high
TCGA-CF-A9FL	1.54794520547945	1	0.150236317	low
TCGA-E7-A6MD	0.353424657534247	0	0.237208177	high
TCGA-CF-A9FF	0.989041095890411	0	0.396061851	high
TCGA-XF-AAMY	8.24931506849315	0	0.143485363	low
TCGA-G2-A3IE	1.67671232876712	1	0.207686038	low
TCGA-GU-A767	0.394520547945205	1	0.172109095	low
TCGA-G2-A3IB	0.602739726027397	1	0.054521856	low
TCGA-DK-A3IN	0.684931506849315	1	0.308871881	high
TCGA-2F-A9KT	6.44383561643836	0	0.243011551	high
TCGA-UY-A78N	7.23561643835616	1	0.587861135	high
TCGA-DK-A1A5	0.178082191780822	1	0.136641416	low
TCGA-FD-A62S	1.11232876712329	1	0.293093351	high
TCGA-G2-AA3B	5.5013698630137	0	0.228386292	high
TCGA-XF-A9T5	5.55342465753425	0	0.294364438	high
TCGA-BT-A20J	1.58630136986301	1	0.131739049	low
TCGA-XF-AAMW	0.693150684931507	1	0.164473240	low
TCGA-ZF-AA4V	4.94794520547945	0	0.140598713	low
TCGA-GU-AATP	2.74794520547945	0	0.074874238	low
TCGA-CU-A0YN	1.07671232876712	1	0.195202095	low
TCGA-XF-AAMH	0.942465753424658	1	0.142216558	low
TCGA-DK-A2I6	7.27671232876712	0	0.201641605	low
TCGA-DK-AA6Q	1.13150684931507	1	0.073386336	low
TCGA-XF-A8HI	1.49041095890411	1	0.153236728	low
TCGA-DK-A2I1	1.4958904109589	0	0.111470199	low
TCGA-E7-A7PW	1.13972602739726	0	0.294346451	high
TCGA-XF-AAMT	0.246575342465753	1	0.328951486	high
TCGA-BT-A20R	0.421917808219178	1	0.217917718	low
TCGA-H4-A2HQ	1.61643835616438	0	0.188006663	low
TCGA-FD-A43S	1.24657534246575	0	0.496683061	high
TCGA-ZF-AA58	4.51780821917808	0	0.164172772	low
TCGA-DK-AA6P	1.25205479452055	0	0.302476498	high
TCGA-XF-AAN0	4.70684931506849	1	0.192317662	low
TCGA-BT-A0YX	1.0958904109589	1	0.214919561	low
TCGA-ZF-A9R5	2.98630136986301	0	0.470225885	high
TCGA-GV-A3JX	1.59178082191781	0	0.213552723	low
TCGA-ZF-A9R3	2.6	1	0.102053791	low
TCGA-G2-A2EO	4.94246575342466	1	0.127219805	low
TCGA-CF-A5UA	1	0	0.193610021	low
TCGA-K4-A3WU	0.287671232876712	0	0.211299180	low
TCGA-DK-AA71	1.13698630136986	0	0.304279188	high
TCGA-XF-A9T2	1.57534246575342	1	0.317085109	high
TCGA-FD-A5BY	0.687671232876712	0	0.136066042	low
TCGA-BT-A20T	1.24109589041096	1	0.285623664	high
TCGA-UY-A78O	6.33424657534247	0	0.310613290	high
TCGA-4Z-AA89	2.81917808219178	0	0.460005856	high
TCGA-XF-A9SW	0.991780821917808	1	0.102721205	low
TCGA-FD-A3N5	1.87671232876712	1	0.123025613	low
TCGA-DK-A3WX	0.879452054794521	1	0.382243162	high
TCGA-FD-A62N	0.224657534246575	0	0.109074412	low
TCGA-HQ-A5NE	1.01369863013699	1	0.507942340	high
TCGA-XF-A8HE	10.4575342465753	0	0.308898727	high
TCGA-DK-AA6R	13.8109589041096	0	0.212750750	low
TCGA-XF-A9SI	6.63835616438356	0	0.244678722	high
TCGA-BT-A42C	2.39178082191781	0	0.255391355	high
TCGA-KQ-A41O	4.21369863013699	0	0.117483114	low
TCGA-YF-AA3M	1.13698630136986	0	0.216701039	low
TCGA-G2-A2EC	1.90684931506849	1	0.296608654	high
TCGA-CF-A5U8	1.09315068493151	0	0.243183937	high
TCGA-UY-A8OD	9.4027397260274	0	0.049665493	low
TCGA-4Z-AA7R	1.43013698630137	1	0.386333016	high
TCGA-FD-A3B4	1.3972602739726	1	0.241855055	high
TCGA-FJ-A3Z7	2.58904109589041	0	0.165765775	low
TCGA-G2-A2EJ	4	0	0.222043731	low
TCGA-SY-A9G0	2.76164383561644	1	0.101925871	low
TCGA-G2-A2EK	1.32876712328767	0	0.337996762	high
TCGA-FD-A5BX	0.473972602739726	1	0.181324358	low
TCGA-XF-AAN4	2.25479452054795	1	0.155922847	low
TCGA-FD-A3SO	0.46027397260274	1	0.272668481	high
TCGA-FD-A6TA	5.23835616438356	0	0.151828327	low
TCGA-FD-A3SS	1.07123287671233	1	0.216675665	low
TCGA-FD-A43P	2.27945205479452	0	0.496066962	high
TCGA-BT-A3PK	0.83013698630137	1	0.159828839	low
TCGA-XF-A9T6	0.175342465753425	0	0.094723525	low
TCGA-FD-A5BV	0.446575342465753	1	0.113886065	low
TCGA-ZF-AA4U	0.717808219178082	1	0.153352147	low
TCGA-SY-A9G5	3.24931506849315	0	0.356741430	high
TCGA-KQ-A41R	3.6986301369863	0	0.127328226	low
TCGA-GU-A764	1.67123287671233	0	0.019550330	low
TCGA-G2-A2EF	5.16164383561644	0	0.456546745	high
TCGA-FT-A61P	0.923287671232877	0	0.113887540	low
TCGA-K4-AAQO	0.983561643835616	0	0.235936746	high
TCGA-DK-AA6L	3.18630136986301	1	0.034636285	low
TCGA-K4-A6MB	1.28493150684932	0	0.086980063	low
TCGA-BT-A20P	1.49041095890411	1	0.202946911	low
TCGA-FD-A3SJ	2.02465753424658	1	0.573334196	high
TCGA-G2-A3VY	1.46849315068493	0	0.350357576	high
TCGA-GC-A3WC	1.47945205479452	0	0.229137161	high
TCGA-CU-A3QU	0.432876712328767	0	0.162856756	low
TCGA-FD-A3SP	2.14520547945205	0	0.395632308	high
TCGA-GC-A3RB	1.59452054794521	0	0.325213004	high
TCGA-GU-AATQ	0.583561643835616	1	0.284085275	high
TCGA-GC-A3RD	1.17260273972603	0	0.166080877	low
TCGA-CF-A47T	1.05479452054795	1	0.313836809	high
TCGA-ZF-AA52	2.95068493150685	1	0.169570711	low
TCGA-XF-A8HG	1.27945205479452	1	0.196358363	low
TCGA-FD-A3B7	0.334246575342466	1	0.281610897	high
TCGA-DK-A3IL	1.13150684931507	1	0.364217103	high
TCGA-E7-A6ME	2.0027397260274	0	0.477881481	high
TCGA-DK-AA6X	1.27945205479452	0	0.336623392	high
TCGA-UY-A9PD	1.48493150684931	0	0.225907077	low
TCGA-DK-A3IM	0.679452054794521	1	0.307202132	high
TCGA-BT-A42F	2.36712328767123	0	0.278320133	high
TCGA-FD-A3SL	1.95068493150685	1	0.206302313	low
TCGA-BT-A3PH	0.389041095890411	1	0.206923894	low
TCGA-FD-A3SQ	3.8986301369863	1	0.015743718	low
TCGA-ZF-A9RF	5.33972602739726	0	0.304242113	high
TCGA-DK-A1A3	1.82191780821918	1	0.194121534	low
TCGA-PQ-A6FN	1.38904109589041	0	0.146784707	low
TCGA-GD-A3OP	0.175342465753425	0	0.488315574	high
TCGA-FD-A5BT	0.898630136986301	1	0.174007398	low
TCGA-BL-A3JM	0.561643835616438	1	0.686483034	high
TCGA-E7-A85H	1.07945205479452	0	0.424703981	high
TCGA-CU-A72E	1.13150684931507	1	0.172949834	low
TCGA-FD-A3SN	2.43013698630137	0	0.230166346	high
TCGA-GU-A762	0.635616438356164	1	0.237071467	high
TCGA-GV-A3QH	0.706849315068493	1	0.287685900	high
TCGA-FD-A6TF	0.189041095890411	1	0.208309402	low
TCGA-XF-A9SJ	0.268493150684932	1	0.110272711	low
TCGA-ZF-A9RL	7.40547945205479	0	0.196277841	low
TCGA-E7-A678	2.18630136986301	0	0.209440079	low
TCGA-GD-A76B	0.613698630136986	0	0.197284940	low
TCGA-GV-A6ZA	1.89315068493151	0	0.290409880	high
TCGA-FD-A5C1	4.90958904109589	0	0.232436006	high
TCGA-BT-A20X	0.687671232876712	1	0.251257553	high
TCGA-FD-A5C0	1.50684931506849	1	0.253659560	high
TCGA-DK-A3IU	1.93424657534247	1	0.254938368	high
TCGA-UY-A78K	1.46849315068493	1	0.183952679	low
TCGA-DK-A1AE	1.34520547945205	0	0.478247516	high
TCGA-LT-A8JT	1.75616438356164	0	0.262302371	high
TCGA-BT-A20O	1.01369863013699	1	0.383281078	high
TCGA-K4-A4AB	0.208219178082192	0	0.312330724	high
TCGA-FD-A43U	1.74246575342466	0	0.032127087	low
TCGA-FD-A6TE	1.03013698630137	0	0.149896523	low
TCGA-XF-A9SV	1.06301369863014	1	0.283918705	high
TCGA-GD-A6C6	0.183561643835616	0	0.159411000	low
TCGA-KQ-A41N	4.39452054794521	0	0.196189217	low
TCGA-4Z-AA7W	2.3013698630137	0	0.220982910	low
TCGA-KQ-A41Q	0.989041095890411	0	0.135973924	low
TCGA-E7-A3X6	2.47671232876712	1	0.304340111	high
TCGA-XF-A9SL	5.53424657534247	1	0.262168309	high
TCGA-4Z-AA81	3.47945205479452	1	0.335639131	high
TCGA-DK-A1AB	1.39178082191781	1	0.069681320	low
TCGA-XF-A9T0	2.18904109589041	0	0.270584190	high
TCGA-GC-A3RC	1.32602739726027	0	0.297949554	high
TCGA-XF-AAN8	0.323287671232877	1	0.387435076	high
TCGA-XF-A8HF	8.09315068493151	1	0.130194286	low
TCGA-E5-A2PC	3.63287671232877	0	0.171554654	low
TCGA-ZF-A9R2	1.75890410958904	0	0.115434431	low
TCGA-E5-A4U1	3.23561643835616	0	0.224580918	low
TCGA-BT-A0S7	0.547945205479452	1	0.270237825	high
TCGA-ZF-A9RM	3.98630136986301	0	0.209596309	low
TCGA-UY-A9PB	2.46301369863014	0	0.099075255	low
TCGA-XF-A9SY	1.75342465753425	0	0.194299481	low
TCGA-XF-AAMJ	4.57534246575342	1	0.113001266	low
