# Supplementary material for: Advancing bladder cancer management: development of a prognostic model and personalized therapy
Source: Front Immunol. 2024 Jul 22;15:1430792. doi: 10.3389/fimmu.2024.1430792 (PMC11298345; doi:10.3389/fimmu.2024.1430792)
Supplement: Supplementary file 3 [file DataSheet_2.zip › bioinformation- supplementary file/expTIME.celltype/expTime.Luminal.txt]

ID	futime	fustat	riskScore	risk
TCGA-ZF-A9RN	1.68493150684932	1	0.21309871	high
TCGA-CF-A1HR	1.06575342465753	0	0.35108822	high
TCGA-XF-A8HH	0.156164383561644	1	0.27719823	high
TCGA-ZF-AA4W	5.01369863013699	0	0.21177244	high
TCGA-XF-A9SU	0.498630136986301	1	0.33797209	high
TCGA-GC-A3BM	1.78356164383562	1	0.19114849	low
TCGA-DK-A3IQ	1.47671232876712	1	0.10337777	low
TCGA-FD-A6TK	0.904109589041096	0	0.22671845	high
TCGA-DK-A1A7	1.53424657534247	0	0.32651310	high
TCGA-CU-A5W6	0.153424657534247	1	0.21689210	high
TCGA-DK-A3X1	5.5041095890411	0	0.24831416	high
TCGA-XF-A9ST	0.350684931506849	1	0.12559671	low
TCGA-CF-A9FM	1.09041095890411	0	0.10701307	low
TCGA-BT-A20V	0.421917808219178	1	0.12861187	low
TCGA-GV-A3QF	1.69041095890411	1	0.27506780	high
TCGA-DK-A2I4	10.5068493150685	0	0.19284773	low
TCGA-DK-A6B2	1.30684931506849	0	0.27708051	high
TCGA-DK-A1AG	1.3013698630137	0	0.16456692	low
TCGA-XF-A9SZ	2.35342465753425	1	0.30919199	high
TCGA-E7-A519	1.39178082191781	0	0.24689553	high
TCGA-2F-A9KO	2.01095890410959	1	0.23496521	high
TCGA-ZF-A9R1	2.11780821917808	0	0.31807091	high
TCGA-4Z-AA7S	2.91506849315068	1	0.31316163	high
TCGA-BL-A13J	0.221917808219178	1	0.15981426	low
TCGA-DK-A3IK	0.4	1	0.20856870	low
TCGA-C4-A0F1	0.243835616438356	0	0.31134168	high
TCGA-DK-A3IS	4.18904109589041	0	0.39452064	high
TCGA-UY-A9PH	4.27671232876712	0	0.18898641	low
TCGA-E5-A4TZ	1.27945205479452	1	0.14706884	low
TCGA-DK-A3WW	1.73424657534247	0	0.14516452	low
TCGA-K4-A5RH	0.756164383561644	0	0.33978663	high
TCGA-ZF-AA56	0.70958904109589	1	0.08195127	low
TCGA-UY-A8OB	5.77808219178082	0	0.22232453	high
TCGA-CF-A7I0	1.00821917808219	0	0.29057926	high
TCGA-K4-A5RJ	1.47671232876712	0	0.37712479	high
TCGA-YF-AA3L	0.997260273972603	0	0.29031016	high
TCGA-CF-A3MI	1.01369863013699	0	0.42241576	high
TCGA-DK-A6B0	6.38356164383562	0	0.16879680	low
TCGA-DK-A6B1	5.61369863013699	0	0.24506517	high
TCGA-G2-AA3C	0.578082191780822	1	0.24958468	high
TCGA-XF-AAN3	7.19178082191781	0	0.17244569	low
TCGA-CU-A0YO	0.408219178082192	1	0.14018895	low
TCGA-BT-A3PJ	2.16164383561644	0	0.24042932	high
TCGA-CF-A47Y	1.02191780821918	0	0.21606424	high
TCGA-FD-A62O	0.591780821917808	1	0.31784871	high
TCGA-BL-A0C8	3.33972602739726	0	0.23112734	high
TCGA-E7-A7DV	0.101369863013699	0	0.14955893	low
TCGA-DK-A3WY	13.6082191780822	0	0.57053273	high
TCGA-BT-A20N	2.17808219178082	1	0.12656972	low
TCGA-G2-A2ES	2.75068493150685	1	0.12327497	low
TCGA-GC-A3YS	2.07671232876712	0	0.33394424	high
TCGA-FD-A43X	0.301369863013699	0	0.13007330	low
TCGA-XF-A9SM	2.87123287671233	0	0.31146173	high
TCGA-DK-A6AV	5.34794520547945	0	0.37426435	high
TCGA-GU-A42Q	0.942465753424658	1	0.31335088	high
TCGA-C4-A0F7	0.16986301369863	1	0.22256603	high
TCGA-CF-A47W	1.00821917808219	0	0.26041841	high
TCGA-XF-AAMQ	5.96438356164384	0	0.12829249	low
TCGA-K4-A3WS	2.08493150684932	0	0.12239468	low
TCGA-C4-A0EZ	0.747945205479452	1	0.39012712	high
TCGA-CF-A47S	0.912328767123288	0	0.31382040	high
TCGA-ZF-AA5P	1.01917808219178	0	0.12729969	low
TCGA-XF-A9SX	1.96986301369863	1	0.22688750	high
TCGA-FD-A3B8	1.05205479452055	0	0.32838908	high
TCGA-CU-A0YR	1.26027397260274	1	0.39673571	high
TCGA-CF-A27C	1.16438356164384	0	0.32456624	high
TCGA-XF-A9T4	1.35616438356164	1	0.19352413	low
TCGA-K4-A3WV	1.76986301369863	0	0.15795531	low
TCGA-DK-AA74	4.67945205479452	0	0.12286425	low
TCGA-FD-A3SM	1.4986301369863	1	0.33384866	high
TCGA-KQ-A41P	2.9972602739726	0	0.19144395	low
TCGA-C4-A0F6	1.91780821917808	0	0.12235655	low
TCGA-FD-A3B5	0.745205479452055	1	0.14959008	low
TCGA-FD-A3B6	2.75342465753425	1	0.19913283	low
TCGA-4Z-AA87	3.98356164383562	0	0.22674530	high
TCGA-DK-A1A6	5.53424657534247	0	0.23302857	high
TCGA-DK-A1AD	9.36986301369863	0	0.19502168	low
TCGA-FD-A5BS	4.49041095890411	0	0.23825472	high
TCGA-2F-A9KW	0.695890410958904	1	0.13726182	low
TCGA-DK-AA6T	1.56712328767123	0	0.40683757	high
TCGA-4Z-AA84	1.26027397260274	0	0.18285293	low
TCGA-FJ-A3Z9	1.05479452054795	1	0.44584931	high
TCGA-FD-A3B3	2.66849315068493	1	0.35443730	high
TCGA-FD-A43N	1.91506849315068	0	0.36158841	high
TCGA-BL-A13I	0.610958904109589	1	0.55290682	high
TCGA-KQ-A41S	0.0958904109589041	0	0.22956184	high
TCGA-4Z-AA86	0.852054794520548	1	0.33212709	high
TCGA-XF-AAN7	1.54794520547945	1	0.37835098	high
TCGA-DK-AA6M	4.33424657534247	0	0.24158178	high
TCGA-CU-A3YL	2.48219178082192	0	0.18000291	low
TCGA-ZF-A9RD	1.11780821917808	1	0.20119167	low
TCGA-C4-A0F0	0.161643835616438	0	0.21548591	high
TCGA-FD-A3SR	1.64931506849315	1	0.20717710	low
TCGA-DK-A6B5	4.22465753424658	0	0.14067931	low
TCGA-HQ-A5ND	0.750684931506849	1	0.09475143	low
TCGA-DK-AA76	1.0027397260274	0	0.20786844	low
TCGA-CF-A47V	1.03835616438356	0	0.18632060	low
TCGA-E7-A3Y1	0.446575342465753	0	0.21842562	high
TCGA-ZF-AA53	4.82465753424658	0	0.21204008	high
TCGA-ZF-A9R7	1.82191780821918	0	0.18617084	low
TCGA-GV-A40G	1.58904109589041	0	0.10171107	low
TCGA-4Z-AA7M	1.35616438356164	0	0.12240170	low
TCGA-BT-A2LD	1.70684931506849	1	0.16758655	low
TCGA-4Z-AA82	4.26301369863014	1	0.22105522	high
TCGA-FD-A62P	0.523287671232877	1	0.12716061	low
TCGA-DK-AA6U	1.58356164383562	0	0.20303345	low
TCGA-FD-A3N6	2.33150684931507	0	0.25889322	high
TCGA-2F-A9KR	8.72054794520548	1	0.12544694	low
TCGA-CF-A3MF	1.04931506849315	0	0.29533140	high
TCGA-CU-A3KJ	1.53972602739726	0	0.23370650	high
TCGA-FD-A6TC	0.512328767123288	0	0.20685282	low
TCGA-XF-A8HB	3.75342465753425	0	0.03194658	low
TCGA-XF-AAN1	2.57808219178082	1	0.12561859	low
TCGA-FJ-A871	0.745205479452055	1	0.25948592	high
TCGA-UY-A9PA	2.93698630136986	0	0.19482620	low
TCGA-E7-A4IJ	1.84657534246575	1	0.16311499	low
TCGA-XF-AAMZ	3.69315068493151	1	0.24723487	high
TCGA-XF-AAMR	7.64383561643836	0	0.33364340	high
TCGA-BT-A42E	3.03561643835616	0	0.19830328	low
TCGA-K4-A6FZ	0.150684931506849	0	0.15509115	low
TCGA-DK-A1AF	1.46849315068493	0	0.05628248	low
TCGA-FD-A6TB	1.56712328767123	0	0.39255912	high
TCGA-GU-AATO	0.887671232876712	1	0.24963581	high
TCGA-BT-A20U	1.24657534246575	1	0.14305843	low
TCGA-DK-A1AA	1.58356164383562	0	0.17017443	low
TCGA-GV-A3JW	1.77808219178082	0	0.19126567	low
TCGA-FD-A5BZ	2.28767123287671	1	0.16844540	low
TCGA-ZF-A9R9	2.36712328767123	1	0.20763841	low
TCGA-G2-AA3F	2.44657534246575	0	0.31060162	high
TCGA-ZF-AA5H	2.45753424657534	0	0.18770080	low
TCGA-XF-A8HD	8.12054794520548	0	0.16898289	low
TCGA-FD-A6TH	0.358904109589041	1	0.21758532	high
TCGA-4Z-AA7O	1.4027397260274	0	0.29762304	high
TCGA-DK-A6B6	3.05479452054795	0	0.20161323	low
TCGA-E7-A6MF	2.05479452054795	0	0.27364650	high
TCGA-BT-A2LA	1.43013698630137	0	0.18650710	low
TCGA-DK-AA6W	1.13698630136986	1	0.44110831	high
TCGA-GU-A42P	0.90958904109589	1	0.18470446	low
TCGA-GV-A3QI	3.04109589041096	0	0.32412012	high
TCGA-XF-A9T3	0.186301369863014	0	0.23799665	high
TCGA-E7-A8O7	1.27671232876712	0	0.18195695	low
TCGA-DK-AA77	1.69315068493151	0	0.35646466	high
TCGA-XF-AAML	0.635616438356164	1	0.25079366	high
TCGA-2F-A9KQ	7.90684931506849	0	0.34640205	high
TCGA-CF-A3MH	1.09041095890411	0	0.48397155	high
TCGA-XF-A8HC	0.547945205479452	1	0.10934874	low
TCGA-ZF-AA4T	1.64109589041096	1	0.13853119	low
TCGA-FD-A6TI	0.805479452054795	1	0.24590888	high
TCGA-H4-A2HO	0.126027397260274	0	0.30752257	high
TCGA-CF-A47X	1.05205479452055	0	0.35109021	high
TCGA-XF-A9SP	1.24383561643836	1	0.12592408	low
TCGA-K4-A4AC	0.761643835616438	1	0.27338570	high
TCGA-BL-A5ZZ	1.03287671232877	0	0.42618458	high
TCGA-S5-AA26	1.37808219178082	0	0.19757177	low
TCGA-E7-A677	2.24657534246575	0	0.18197085	low
TCGA-DK-A1AC	10.9068493150685	0	0.19677959	low
TCGA-GU-A766	1.31506849315068	0	0.24910386	high
TCGA-DK-A2HX	3.89041095890411	1	0.20003704	low
TCGA-FD-A5BR	2.22739726027397	0	0.14611338	low
TCGA-DK-AA6S	13.8356164383562	0	0.20882841	low
TCGA-4Z-AA7Q	1.3972602739726	1	0.13214919	low
TCGA-HQ-A2OE	3.21643835616438	0	0.09919562	low
TCGA-XF-AAMX	0.564383561643836	1	0.14615690	low
TCGA-LT-A5Z6	1.2986301369863	0	0.15295675	low
TCGA-YC-A89H	1.56986301369863	0	0.35752381	high
TCGA-BT-A2LB	1.34794520547945	1	0.26795704	high
TCGA-GC-A3OO	1.31780821917808	0	0.10025797	low
TCGA-DK-AA75	0.931506849315068	1	0.17768389	low
TCGA-GD-A2C5	2.22465753424658	0	0.17176979	low
TCGA-ZF-AA54	1.61643835616438	1	0.43774671	high
TCGA-FT-A3EE	0.271232876712329	1	0.17370461	low
TCGA-FJ-A3ZF	1.43561643835616	0	0.20935664	low
TCGA-DK-A3X2	1.4986301369863	1	0.09922728	low
TCGA-XF-AAME	7.74794520547945	1	0.55028818	high
TCGA-ZF-AA4R	2.83835616438356	1	0.14209045	low
TCGA-GV-A3JZ	1.65205479452055	0	0.12298426	low
TCGA-DK-A2I2	0.649315068493151	1	0.26595502	high
TCGA-K4-A83P	1.35616438356164	0	0.07485035	low
TCGA-4Z-AA7Y	4.16986301369863	0	0.46065756	high
TCGA-E7-A7XN	1.17260273972603	0	0.20366444	low
TCGA-2F-A9KP	0.997260273972603	1	0.21080498	high
TCGA-BT-A20Q	1.62465753424658	1	0.35177164	high
TCGA-UY-A78M	1.89041095890411	1	0.28455539	high
TCGA-FD-A6TD	1.05753424657534	1	0.15448771	low
TCGA-ZF-AA51	4.6958904109589	0	0.19180753	low
TCGA-GU-A42R	1.58082191780822	1	0.09649406	low
TCGA-PQ-A6FI	1.01917808219178	0	0.22848490	high
TCGA-ZF-AA4X	5.6	0	0.19449308	low
TCGA-FD-A5BU	1.61095890410959	0	0.22609093	high
TCGA-CF-A8HX	0.945205479452055	0	0.23803778	high
TCGA-XF-A9SK	1.33150684931507	1	0.14271847	low
TCGA-GD-A3OS	1.74794520547945	0	0.52414092	high
TCGA-FD-A6TG	0.254794520547945	1	0.31476945	high
TCGA-4Z-AA7N	3.74520547945205	1	0.20297051	low
TCGA-GV-A3QK	2.27945205479452	0	0.35663330	high
TCGA-K4-A5RI	0.975342465753425	1	0.19286915	low
TCGA-GV-A40E	0.715068493150685	1	0.18120580	low
TCGA-FD-A43Y	1.2986301369863	1	0.22014876	high
TCGA-DK-A3IV	0.805479452054795	1	0.11878495	low
TCGA-G2-A2EL	2.24383561643836	1	0.32722292	high
TCGA-E7-A541	2.13150684931507	1	0.16427259	low
TCGA-XF-AAN2	5.12054794520548	1	0.15502621	low
TCGA-LC-A66R	1.27671232876712	0	0.18842645	low
TCGA-ZF-A9RE	0.29041095890411	1	0.09409063	low
TCGA-UY-A9PE	0.517808219178082	0	0.19492965	low
TCGA-XF-AAMG	9.21643835616438	0	0.26997316	high
TCGA-GU-A763	2.73150684931507	0	0.26647852	high
TCGA-G2-AA3D	5.86027397260274	0	0.24695478	high
TCGA-ZF-A9R4	2.52328767123288	0	0.22530406	high
TCGA-BT-A20W	0.695890410958904	1	0.27643496	high
TCGA-E7-A97P	1.1972602739726	1	0.14353881	low
TCGA-5N-A9KM	1.45205479452055	1	0.15645469	low
TCGA-ZF-A9RC	7.85753424657534	0	0.09444135	low
TCGA-MV-A51V	1.12328767123288	0	0.18347857	low
TCGA-S5-A6DX	0.153424657534247	1	0.20596497	low
TCGA-FJ-A3ZE	0.887671232876712	1	0.13293762	low
TCGA-YC-A8S6	0.802739726027397	0	0.02352099	low
TCGA-UY-A9PF	0.320547945205479	0	0.36400538	high
TCGA-GV-A3JV	1.18904109589041	1	0.24103378	high
TCGA-ZF-AA5N	0.46027397260274	1	0.27791732	high
TCGA-K4-A54R	2.30684931506849	0	0.06573240	low
TCGA-XF-A9T8	1.14520547945205	1	0.14604743	low
TCGA-5N-A9KI	0.208219178082192	1	0.24283783	high
TCGA-CF-A3MG	1.01095890410959	0	0.54808550	high
TCGA-GD-A3OQ	0.26027397260274	0	0.21298381	high
TCGA-E7-A4XJ	0.186301369863014	1	0.31111538	high
TCGA-FD-A3NA	5.05479452054795	0	0.25780025	high
TCGA-DK-A3IT	1.77534246575342	0	0.17832592	low
TCGA-R3-A69X	1.18630136986301	0	0.20330989	low
TCGA-4Z-AA83	5.54520547945206	0	0.20147157	low
TCGA-ZF-A9R0	1.86301369863014	1	0.25286669	high
TCGA-GC-A3I6	1.72602739726027	1	0.16250315	low
TCGA-XF-A9SH	5.4	1	0.20209722	low
TCGA-UY-A78L	3.08767123287671	0	0.18966104	low
TCGA-XF-AAN5	6.28219178082192	0	0.23586473	high
TCGA-UY-A78P	6.52054794520548	0	0.12868268	low
TCGA-CF-A8HY	0.945205479452055	0	0.34846499	high
TCGA-CF-A9FL	1.54794520547945	1	0.32118502	high
TCGA-E7-A6MD	0.353424657534247	0	0.20287212	low
TCGA-CF-A9FF	0.989041095890411	0	0.40998747	high
TCGA-XF-AAMY	8.24931506849315	0	0.15560432	low
TCGA-G2-A3IE	1.67671232876712	1	0.37928691	high
TCGA-GU-A767	0.394520547945205	1	0.36740745	high
TCGA-G2-A3IB	0.602739726027397	1	0.14261096	low
TCGA-DK-A3IN	0.684931506849315	1	0.08038873	low
TCGA-2F-A9KT	6.44383561643836	0	0.13490586	low
TCGA-UY-A78N	7.23561643835616	1	0.06160134	low
TCGA-DK-A1A5	0.178082191780822	1	0.21753450	high
TCGA-FD-A62S	1.11232876712329	1	0.37264613	high
TCGA-G2-AA3B	5.5013698630137	0	0.22750493	high
TCGA-XF-A9T5	5.55342465753425	0	0.33123672	high
TCGA-BT-A20J	1.58630136986301	1	0.30297043	high
TCGA-XF-AAMW	0.693150684931507	1	0.18651268	low
TCGA-ZF-AA4V	4.94794520547945	0	0.16626470	low
TCGA-GU-AATP	2.74794520547945	0	0.12686169	low
TCGA-CU-A0YN	1.07671232876712	1	0.15120141	low
TCGA-XF-AAMH	0.942465753424658	1	0.18465761	low
TCGA-DK-A2I6	7.27671232876712	0	0.15391394	low
TCGA-DK-AA6Q	1.13150684931507	1	0.30863178	high
TCGA-XF-A8HI	1.49041095890411	1	0.18094525	low
TCGA-DK-A2I1	1.4958904109589	0	0.34925104	high
TCGA-E7-A7PW	1.13972602739726	0	0.07421937	low
TCGA-XF-AAMT	0.246575342465753	1	0.29480038	high
TCGA-BT-A20R	0.421917808219178	1	0.08333028	low
TCGA-H4-A2HQ	1.61643835616438	0	0.22804331	high
TCGA-FD-A43S	1.24657534246575	0	0.09116169	low
TCGA-ZF-AA58	4.51780821917808	0	0.32084493	high
TCGA-DK-AA6P	1.25205479452055	0	0.14397964	low
TCGA-XF-AAN0	4.70684931506849	1	0.22352606	high
TCGA-BT-A0YX	1.0958904109589	1	0.14693684	low
TCGA-ZF-A9R5	2.98630136986301	0	0.17867440	low
TCGA-GV-A3JX	1.59178082191781	0	0.10495732	low
TCGA-ZF-A9R3	2.6	1	0.19455071	low
TCGA-G2-A2EO	4.94246575342466	1	0.12158411	low
TCGA-CF-A5UA	1	0	0.20874685	low
TCGA-K4-A3WU	0.287671232876712	0	0.17741903	low
TCGA-DK-AA71	1.13698630136986	0	0.37858856	high
TCGA-XF-A9T2	1.57534246575342	1	0.39168469	high
TCGA-FD-A5BY	0.687671232876712	0	0.10086703	low
TCGA-BT-A20T	1.24109589041096	1	0.23669452	high
TCGA-UY-A78O	6.33424657534247	0	0.31505246	high
TCGA-4Z-AA89	2.81917808219178	0	0.27693433	high
TCGA-XF-A9SW	0.991780821917808	1	0.21653044	high
TCGA-FD-A3N5	1.87671232876712	1	0.09374436	low
TCGA-DK-A3WX	0.879452054794521	1	0.33430075	high
TCGA-FD-A62N	0.224657534246575	0	0.16366130	low
TCGA-HQ-A5NE	1.01369863013699	1	0.13304055	low
TCGA-XF-A8HE	10.4575342465753	0	0.25167248	high
TCGA-DK-AA6R	13.8109589041096	0	0.19915572	low
TCGA-XF-A9SI	6.63835616438356	0	0.40854439	high
TCGA-BT-A42C	2.39178082191781	0	0.09740571	low
TCGA-KQ-A41O	4.21369863013699	0	0.16369601	low
TCGA-YF-AA3M	1.13698630136986	0	0.10044994	low
TCGA-G2-A2EC	1.90684931506849	1	0.10870812	low
TCGA-CF-A5U8	1.09315068493151	0	0.28553501	high
TCGA-UY-A8OD	9.4027397260274	0	0.15140372	low
TCGA-4Z-AA7R	1.43013698630137	1	0.09802440	low
TCGA-FD-A3B4	1.3972602739726	1	0.36542866	high
TCGA-FJ-A3Z7	2.58904109589041	0	0.21355456	high
TCGA-G2-A2EJ	4	0	0.10374861	low
TCGA-SY-A9G0	2.76164383561644	1	0.31040231	high
TCGA-G2-A2EK	1.32876712328767	0	0.15429299	low
TCGA-FD-A5BX	0.473972602739726	1	0.17378401	low
TCGA-XF-AAN4	2.25479452054795	1	0.48989923	high
TCGA-FD-A3SO	0.46027397260274	1	0.24647804	high
TCGA-FD-A6TA	5.23835616438356	0	0.33059481	high
TCGA-FD-A3SS	1.07123287671233	1	0.11887397	low
TCGA-FD-A43P	2.27945205479452	0	0.25739338	high
TCGA-BT-A3PK	0.83013698630137	1	0.18371094	low
TCGA-XF-A9T6	0.175342465753425	0	0.12322091	low
TCGA-FD-A5BV	0.446575342465753	1	0.19822632	low
TCGA-ZF-AA4U	0.717808219178082	1	0.21871084	high
TCGA-SY-A9G5	3.24931506849315	0	0.11459632	low
TCGA-KQ-A41R	3.6986301369863	0	0.31636240	high
TCGA-GU-A764	1.67123287671233	0	0.22554837	high
TCGA-G2-A2EF	5.16164383561644	0	0.33899400	high
TCGA-FT-A61P	0.923287671232877	0	0.17592826	low
TCGA-K4-AAQO	0.983561643835616	0	0.15404817	low
TCGA-DK-AA6L	3.18630136986301	1	0.12868346	low
TCGA-K4-A6MB	1.28493150684932	0	0.22778164	high
TCGA-BT-A20P	1.49041095890411	1	0.14447561	low
TCGA-FD-A3SJ	2.02465753424658	1	0.16969624	low
TCGA-G2-A3VY	1.46849315068493	0	0.16603087	low
TCGA-GC-A3WC	1.47945205479452	0	0.53585626	high
TCGA-CU-A3QU	0.432876712328767	0	0.33990673	high
TCGA-FD-A3SP	2.14520547945205	0	0.35983124	high
TCGA-GC-A3RB	1.59452054794521	0	0.08682632	low
TCGA-GU-AATQ	0.583561643835616	1	0.17626596	low
TCGA-GC-A3RD	1.17260273972603	0	0.30260256	high
TCGA-CF-A47T	1.05479452054795	1	0.36808073	high
TCGA-ZF-AA52	2.95068493150685	1	0.15088773	low
TCGA-XF-A8HG	1.27945205479452	1	0.23733109	high
TCGA-FD-A3B7	0.334246575342466	1	0.37302132	high
TCGA-DK-A3IL	1.13150684931507	1	0.29036875	high
TCGA-E7-A6ME	2.0027397260274	0	0.10631774	low
TCGA-DK-AA6X	1.27945205479452	0	0.31102474	high
TCGA-UY-A9PD	1.48493150684931	0	0.22924038	high
TCGA-DK-A3IM	0.679452054794521	1	0.30225980	high
TCGA-BT-A42F	2.36712328767123	0	0.18840440	low
TCGA-FD-A3SL	1.95068493150685	1	0.18862892	low
TCGA-BT-A3PH	0.389041095890411	1	0.45571696	high
TCGA-FD-A3SQ	3.8986301369863	1	0.21860878	high
TCGA-ZF-A9RF	5.33972602739726	0	0.27031776	high
TCGA-DK-A1A3	1.82191780821918	1	0.30925511	high
TCGA-PQ-A6FN	1.38904109589041	0	0.18965267	low
TCGA-GD-A3OP	0.175342465753425	0	0.25340872	high
TCGA-FD-A5BT	0.898630136986301	1	0.16593073	low
TCGA-BL-A3JM	0.561643835616438	1	0.42233080	high
TCGA-E7-A85H	1.07945205479452	0	0.17610371	low
TCGA-CU-A72E	1.13150684931507	1	0.10093896	low
TCGA-FD-A3SN	2.43013698630137	0	0.13972823	low
TCGA-GU-A762	0.635616438356164	1	0.22560019	high
TCGA-GV-A3QH	0.706849315068493	1	0.17673597	low
TCGA-FD-A6TF	0.189041095890411	1	0.20438346	low
TCGA-XF-A9SJ	0.268493150684932	1	0.23444711	high
TCGA-ZF-A9RL	7.40547945205479	0	0.19320887	low
TCGA-E7-A678	2.18630136986301	0	0.15407768	low
TCGA-GD-A76B	0.613698630136986	0	0.27193202	high
TCGA-GV-A6ZA	1.89315068493151	0	0.16648064	low
TCGA-FD-A5C1	4.90958904109589	0	0.15500121	low
TCGA-BT-A20X	0.687671232876712	1	0.23551236	high
TCGA-FD-A5C0	1.50684931506849	1	0.24058876	high
TCGA-DK-A3IU	1.93424657534247	1	0.20599653	low
TCGA-UY-A78K	1.46849315068493	1	0.22292932	high
TCGA-DK-A1AE	1.34520547945205	0	0.39384262	high
TCGA-LT-A8JT	1.75616438356164	0	0.34889975	high
TCGA-BT-A20O	1.01369863013699	1	0.48434371	high
TCGA-K4-A4AB	0.208219178082192	0	0.07553590	low
TCGA-FD-A43U	1.74246575342466	0	0.16411363	low
TCGA-FD-A6TE	1.03013698630137	0	0.13144972	low
TCGA-XF-A9SV	1.06301369863014	1	0.49584665	high
TCGA-GD-A6C6	0.183561643835616	0	0.21533052	high
TCGA-KQ-A41N	4.39452054794521	0	0.26399614	high
TCGA-4Z-AA7W	2.3013698630137	0	0.18372542	low
TCGA-KQ-A41Q	0.989041095890411	0	0.11450585	low
TCGA-E7-A3X6	2.47671232876712	1	0.21237578	high
TCGA-XF-A9SL	5.53424657534247	1	0.08022639	low
TCGA-4Z-AA81	3.47945205479452	1	0.18771672	low
TCGA-DK-A1AB	1.39178082191781	1	0.21123763	high
TCGA-XF-A9T0	2.18904109589041	0	0.18876922	low
TCGA-GC-A3RC	1.32602739726027	0	0.24021204	high
TCGA-XF-AAN8	0.323287671232877	1	0.25489755	high
TCGA-XF-A8HF	8.09315068493151	1	0.22137841	high
TCGA-E5-A2PC	3.63287671232877	0	0.18088811	low
TCGA-ZF-A9R2	1.75890410958904	0	0.12787021	low
TCGA-E5-A4U1	3.23561643835616	0	0.10128242	low
TCGA-BT-A0S7	0.547945205479452	1	0.30882357	high
TCGA-ZF-A9RM	3.98630136986301	0	0.12636538	low
TCGA-UY-A9PB	2.46301369863014	0	0.28997984	high
TCGA-XF-A9SY	1.75342465753425	0	0.33432673	high
TCGA-XF-AAMJ	4.57534246575342	1	0.11713791	low
