# Supplementary material for: Advancing bladder cancer management: development of a prognostic model and personalized therapy
Source: Front Immunol. 2024 Jul 22;15:1430792. doi: 10.3389/fimmu.2024.1430792 (PMC11298345; doi:10.3389/fimmu.2024.1430792)
Supplement: Supplementary file 3 [file DataSheet_2.zip › bioinformation- supplementary file/expTIME.celltype/expTime.Metabolism.txt]

ID	futime	fustat	riskScore	risk
TCGA-ZF-A9RN	1.68493150684932	1	0.34306678	high
TCGA-CF-A1HR	1.06575342465753	0	0.16593818	low
TCGA-XF-A8HH	0.156164383561644	1	0.32743954	high
TCGA-ZF-AA4W	5.01369863013699	0	0.18170700	low
TCGA-XF-A9SU	0.498630136986301	1	0.02753013	low
TCGA-GC-A3BM	1.78356164383562	1	0.32158106	high
TCGA-DK-A3IQ	1.47671232876712	1	0.14585179	low
TCGA-FD-A6TK	0.904109589041096	0	0.21339959	high
TCGA-DK-A1A7	1.53424657534247	0	0.15728379	low
TCGA-CU-A5W6	0.153424657534247	1	0.14186325	low
TCGA-DK-A3X1	5.5041095890411	0	0.17901213	low
TCGA-XF-A9ST	0.350684931506849	1	0.20809099	low
TCGA-CF-A9FM	1.09041095890411	0	0.18239805	low
TCGA-BT-A20V	0.421917808219178	1	0.13049273	low
TCGA-GV-A3QF	1.69041095890411	1	0.37057684	high
TCGA-DK-A2I4	10.5068493150685	0	0.21211891	high
TCGA-DK-A6B2	1.30684931506849	0	0.11088346	low
TCGA-DK-A1AG	1.3013698630137	0	0.21409803	high
TCGA-XF-A9SZ	2.35342465753425	1	0.11421626	low
TCGA-E7-A519	1.39178082191781	0	0.33596141	high
TCGA-2F-A9KO	2.01095890410959	1	0.14752836	low
TCGA-ZF-A9R1	2.11780821917808	0	0.16353710	low
TCGA-4Z-AA7S	2.91506849315068	1	0.39026711	high
TCGA-BL-A13J	0.221917808219178	1	0.15285800	low
TCGA-DK-A3IK	0.4	1	0.13065307	low
TCGA-C4-A0F1	0.243835616438356	0	0.17690440	low
TCGA-DK-A3IS	4.18904109589041	0	0.29211367	high
TCGA-UY-A9PH	4.27671232876712	0	0.11121916	low
TCGA-E5-A4TZ	1.27945205479452	1	0.52944253	high
TCGA-DK-A3WW	1.73424657534247	0	0.23248068	high
TCGA-K4-A5RH	0.756164383561644	0	0.28939748	high
TCGA-ZF-AA56	0.70958904109589	1	0.43489583	high
TCGA-UY-A8OB	5.77808219178082	0	0.14004415	low
TCGA-CF-A7I0	1.00821917808219	0	0.11083711	low
TCGA-K4-A5RJ	1.47671232876712	0	0.30075560	high
TCGA-YF-AA3L	0.997260273972603	0	0.17417292	low
TCGA-CF-A3MI	1.01369863013699	0	0.12653906	low
TCGA-DK-A6B0	6.38356164383562	0	0.44362791	high
TCGA-DK-A6B1	5.61369863013699	0	0.24072528	high
TCGA-G2-AA3C	0.578082191780822	1	0.21329541	high
TCGA-XF-AAN3	7.19178082191781	0	0.22017478	high
TCGA-CU-A0YO	0.408219178082192	1	0.28451927	high
TCGA-BT-A3PJ	2.16164383561644	0	0.13869057	low
TCGA-CF-A47Y	1.02191780821918	0	0.37623747	high
TCGA-FD-A62O	0.591780821917808	1	0.23917269	high
TCGA-BL-A0C8	3.33972602739726	0	0.53805262	high
TCGA-E7-A7DV	0.101369863013699	0	0.11678532	low
TCGA-DK-A3WY	13.6082191780822	0	0.35574978	high
TCGA-BT-A20N	2.17808219178082	1	0.18868752	low
TCGA-G2-A2ES	2.75068493150685	1	0.26017722	high
TCGA-GC-A3YS	2.07671232876712	0	0.16652822	low
TCGA-FD-A43X	0.301369863013699	0	0.29926124	high
TCGA-XF-A9SM	2.87123287671233	0	0.16759863	low
TCGA-DK-A6AV	5.34794520547945	0	0.24949772	high
TCGA-GU-A42Q	0.942465753424658	1	0.23009009	high
TCGA-C4-A0F7	0.16986301369863	1	0.06425995	low
TCGA-CF-A47W	1.00821917808219	0	0.40166160	high
TCGA-XF-AAMQ	5.96438356164384	0	0.15857758	low
TCGA-K4-A3WS	2.08493150684932	0	0.24197980	high
TCGA-C4-A0EZ	0.747945205479452	1	0.49292327	high
TCGA-CF-A47S	0.912328767123288	0	0.45955125	high
TCGA-ZF-AA5P	1.01917808219178	0	0.14788895	low
TCGA-XF-A9SX	1.96986301369863	1	0.14747629	low
TCGA-FD-A3B8	1.05205479452055	0	0.13647253	low
TCGA-CU-A0YR	1.26027397260274	1	0.04703505	low
TCGA-CF-A27C	1.16438356164384	0	0.29226875	high
TCGA-XF-A9T4	1.35616438356164	1	0.21804309	high
TCGA-K4-A3WV	1.76986301369863	0	0.25883559	high
TCGA-DK-AA74	4.67945205479452	0	0.19447632	low
TCGA-FD-A3SM	1.4986301369863	1	0.29508593	high
TCGA-KQ-A41P	2.9972602739726	0	0.13570163	low
TCGA-C4-A0F6	1.91780821917808	0	0.13274123	low
TCGA-FD-A3B5	0.745205479452055	1	0.23608123	high
TCGA-FD-A3B6	2.75342465753425	1	0.16826069	low
TCGA-4Z-AA87	3.98356164383562	0	0.14829137	low
TCGA-DK-A1A6	5.53424657534247	0	0.16895041	low
TCGA-DK-A1AD	9.36986301369863	0	0.31156798	high
TCGA-FD-A5BS	4.49041095890411	0	0.02671376	low
TCGA-2F-A9KW	0.695890410958904	1	0.10292750	low
TCGA-DK-AA6T	1.56712328767123	0	0.27698205	high
TCGA-4Z-AA84	1.26027397260274	0	0.17965353	low
TCGA-FJ-A3Z9	1.05479452054795	1	0.27415350	high
TCGA-FD-A3B3	2.66849315068493	1	0.07874270	low
TCGA-FD-A43N	1.91506849315068	0	0.20102448	low
TCGA-BL-A13I	0.610958904109589	1	0.41666584	high
TCGA-KQ-A41S	0.0958904109589041	0	0.05410157	low
TCGA-4Z-AA86	0.852054794520548	1	0.16877786	low
TCGA-XF-AAN7	1.54794520547945	1	0.26354500	high
TCGA-DK-AA6M	4.33424657534247	0	0.04518339	low
TCGA-CU-A3YL	2.48219178082192	0	0.12085109	low
TCGA-ZF-A9RD	1.11780821917808	1	0.26437018	high
TCGA-C4-A0F0	0.161643835616438	0	0.18030989	low
TCGA-FD-A3SR	1.64931506849315	1	0.69038071	high
TCGA-DK-A6B5	4.22465753424658	0	0.27294530	high
TCGA-HQ-A5ND	0.750684931506849	1	0.10072780	low
TCGA-DK-AA76	1.0027397260274	0	0.13751454	low
TCGA-CF-A47V	1.03835616438356	0	0.25501841	high
TCGA-E7-A3Y1	0.446575342465753	0	0.17818054	low
TCGA-ZF-AA53	4.82465753424658	0	0.17262486	low
TCGA-ZF-A9R7	1.82191780821918	0	0.10842606	low
TCGA-GV-A40G	1.58904109589041	0	0.35423586	high
TCGA-4Z-AA7M	1.35616438356164	0	0.47339384	high
TCGA-BT-A2LD	1.70684931506849	1	0.23734014	high
TCGA-4Z-AA82	4.26301369863014	1	0.11570604	low
TCGA-FD-A62P	0.523287671232877	1	0.12833819	low
TCGA-DK-AA6U	1.58356164383562	0	0.27312318	high
TCGA-FD-A3N6	2.33150684931507	0	0.26108099	high
TCGA-2F-A9KR	8.72054794520548	1	0.20130475	low
TCGA-CF-A3MF	1.04931506849315	0	0.14644028	low
TCGA-CU-A3KJ	1.53972602739726	0	0.21377855	high
TCGA-FD-A6TC	0.512328767123288	0	0.17908894	low
TCGA-XF-A8HB	3.75342465753425	0	0.22553464	high
TCGA-XF-AAN1	2.57808219178082	1	0.32974820	high
TCGA-FJ-A871	0.745205479452055	1	0.15617120	low
TCGA-UY-A9PA	2.93698630136986	0	0.53196040	high
TCGA-E7-A4IJ	1.84657534246575	1	0.19860576	low
TCGA-XF-AAMZ	3.69315068493151	1	0.23718642	high
TCGA-XF-AAMR	7.64383561643836	0	0.17412918	low
TCGA-BT-A42E	3.03561643835616	0	0.18855787	low
TCGA-K4-A6FZ	0.150684931506849	0	0.27977426	high
TCGA-DK-A1AF	1.46849315068493	0	0.07808435	low
TCGA-FD-A6TB	1.56712328767123	0	0.33526022	high
TCGA-GU-AATO	0.887671232876712	1	0.05845012	low
TCGA-BT-A20U	1.24657534246575	1	0.24454572	high
TCGA-DK-A1AA	1.58356164383562	0	0.44599212	high
TCGA-GV-A3JW	1.77808219178082	0	0.27374223	high
TCGA-FD-A5BZ	2.28767123287671	1	0.21467271	high
TCGA-ZF-A9R9	2.36712328767123	1	0.11960652	low
TCGA-G2-AA3F	2.44657534246575	0	0.26637887	high
TCGA-ZF-AA5H	2.45753424657534	0	0.16548223	low
TCGA-XF-A8HD	8.12054794520548	0	0.32436453	high
TCGA-FD-A6TH	0.358904109589041	1	0.13817243	low
TCGA-4Z-AA7O	1.4027397260274	0	0.23741212	high
TCGA-DK-A6B6	3.05479452054795	0	0.22223928	high
TCGA-E7-A6MF	2.05479452054795	0	0.17371420	low
TCGA-BT-A2LA	1.43013698630137	0	0.73689554	high
TCGA-DK-AA6W	1.13698630136986	1	0.51672457	high
TCGA-GU-A42P	0.90958904109589	1	0.30490019	high
TCGA-GV-A3QI	3.04109589041096	0	0.32632196	high
TCGA-XF-A9T3	0.186301369863014	0	0.17923279	low
TCGA-E7-A8O7	1.27671232876712	0	0.22322362	high
TCGA-DK-AA77	1.69315068493151	0	0.30844724	high
TCGA-XF-AAML	0.635616438356164	1	0.22732151	high
TCGA-2F-A9KQ	7.90684931506849	0	0.34194543	high
TCGA-CF-A3MH	1.09041095890411	0	0.30369511	high
TCGA-XF-A8HC	0.547945205479452	1	0.28217785	high
TCGA-ZF-AA4T	1.64109589041096	1	0.14858145	low
TCGA-FD-A6TI	0.805479452054795	1	0.40032440	high
TCGA-H4-A2HO	0.126027397260274	0	0.23307379	high
TCGA-CF-A47X	1.05205479452055	0	0.27804218	high
TCGA-XF-A9SP	1.24383561643836	1	0.11132003	low
TCGA-K4-A4AC	0.761643835616438	1	0.23908085	high
TCGA-BL-A5ZZ	1.03287671232877	0	0.20949818	low
TCGA-S5-AA26	1.37808219178082	0	0.13027753	low
TCGA-E7-A677	2.24657534246575	0	0.20777211	low
TCGA-DK-A1AC	10.9068493150685	0	0.15249111	low
TCGA-GU-A766	1.31506849315068	0	0.19511486	low
TCGA-DK-A2HX	3.89041095890411	1	0.25930642	high
TCGA-FD-A5BR	2.22739726027397	0	0.24528851	high
TCGA-DK-AA6S	13.8356164383562	0	0.28010183	high
TCGA-4Z-AA7Q	1.3972602739726	1	0.22904274	high
TCGA-HQ-A2OE	3.21643835616438	0	0.14380762	low
TCGA-XF-AAMX	0.564383561643836	1	0.28391999	high
TCGA-LT-A5Z6	1.2986301369863	0	0.38508041	high
TCGA-YC-A89H	1.56986301369863	0	0.32197908	high
TCGA-BT-A2LB	1.34794520547945	1	0.31393406	high
TCGA-GC-A3OO	1.31780821917808	0	0.15593569	low
TCGA-DK-AA75	0.931506849315068	1	0.12321698	low
TCGA-GD-A2C5	2.22465753424658	0	0.41926792	high
TCGA-ZF-AA54	1.61643835616438	1	0.21202666	high
TCGA-FT-A3EE	0.271232876712329	1	0.22046025	high
TCGA-FJ-A3ZF	1.43561643835616	0	0.44386178	high
TCGA-DK-A3X2	1.4986301369863	1	0.30056213	high
TCGA-XF-AAME	7.74794520547945	1	0.06243816	low
TCGA-ZF-AA4R	2.83835616438356	1	0.40586180	high
TCGA-GV-A3JZ	1.65205479452055	0	0.23101325	high
TCGA-DK-A2I2	0.649315068493151	1	0.07355638	low
TCGA-K4-A83P	1.35616438356164	0	0.12242114	low
TCGA-4Z-AA7Y	4.16986301369863	0	0.55569201	high
TCGA-E7-A7XN	1.17260273972603	0	0.23753022	high
TCGA-2F-A9KP	0.997260273972603	1	0.07645480	low
TCGA-BT-A20Q	1.62465753424658	1	0.14636008	low
TCGA-UY-A78M	1.89041095890411	1	0.06744861	low
TCGA-FD-A6TD	1.05753424657534	1	0.15026677	low
TCGA-ZF-AA51	4.6958904109589	0	0.15420738	low
TCGA-GU-A42R	1.58082191780822	1	0.18676941	low
TCGA-PQ-A6FI	1.01917808219178	0	0.18378638	low
TCGA-ZF-AA4X	5.6	0	0.27950331	high
TCGA-FD-A5BU	1.61095890410959	0	0.22466862	high
TCGA-CF-A8HX	0.945205479452055	0	0.18721482	low
TCGA-XF-A9SK	1.33150684931507	1	0.21559697	high
TCGA-GD-A3OS	1.74794520547945	0	0.49243756	high
TCGA-FD-A6TG	0.254794520547945	1	0.20464254	low
TCGA-4Z-AA7N	3.74520547945205	1	0.08708906	low
TCGA-GV-A3QK	2.27945205479452	0	0.17728188	low
TCGA-K4-A5RI	0.975342465753425	1	0.23850481	high
TCGA-GV-A40E	0.715068493150685	1	0.21644314	high
TCGA-FD-A43Y	1.2986301369863	1	0.23935068	high
TCGA-DK-A3IV	0.805479452054795	1	0.35130069	high
TCGA-G2-A2EL	2.24383561643836	1	0.32524000	high
TCGA-E7-A541	2.13150684931507	1	0.19336645	low
TCGA-XF-AAN2	5.12054794520548	1	0.25335036	high
TCGA-LC-A66R	1.27671232876712	0	0.17228656	low
TCGA-ZF-A9RE	0.29041095890411	1	0.10159037	low
TCGA-UY-A9PE	0.517808219178082	0	0.27291474	high
TCGA-XF-AAMG	9.21643835616438	0	0.43846577	high
TCGA-GU-A763	2.73150684931507	0	0.71702072	high
TCGA-G2-AA3D	5.86027397260274	0	0.17225483	low
TCGA-ZF-A9R4	2.52328767123288	0	0.11240178	low
TCGA-BT-A20W	0.695890410958904	1	0.01206614	low
TCGA-E7-A97P	1.1972602739726	1	0.17814406	low
TCGA-5N-A9KM	1.45205479452055	1	0.38631460	high
TCGA-ZF-A9RC	7.85753424657534	0	0.43492870	high
TCGA-MV-A51V	1.12328767123288	0	0.23916833	high
TCGA-S5-A6DX	0.153424657534247	1	0.02238573	low
TCGA-FJ-A3ZE	0.887671232876712	1	0.06330878	low
TCGA-YC-A8S6	0.802739726027397	0	0.36916126	high
TCGA-UY-A9PF	0.320547945205479	0	0.29588425	high
TCGA-GV-A3JV	1.18904109589041	1	0.18220104	low
TCGA-ZF-AA5N	0.46027397260274	1	0.20223934	low
TCGA-K4-A54R	2.30684931506849	0	0.49192357	high
TCGA-XF-A9T8	1.14520547945205	1	0.20913177	low
TCGA-5N-A9KI	0.208219178082192	1	0.14925247	low
TCGA-CF-A3MG	1.01095890410959	0	0.34197632	high
TCGA-GD-A3OQ	0.26027397260274	0	0.07562619	low
TCGA-E7-A4XJ	0.186301369863014	1	0.18898786	low
TCGA-FD-A3NA	5.05479452054795	0	0.29396402	high
TCGA-DK-A3IT	1.77534246575342	0	0.24701409	high
TCGA-R3-A69X	1.18630136986301	0	0.14331706	low
TCGA-4Z-AA83	5.54520547945206	0	0.32163603	high
TCGA-ZF-A9R0	1.86301369863014	1	0.12959868	low
TCGA-GC-A3I6	1.72602739726027	1	0.13149129	low
TCGA-XF-A9SH	5.4	1	0.41467908	high
TCGA-UY-A78L	3.08767123287671	0	0.28592230	high
TCGA-XF-AAN5	6.28219178082192	0	0.24794476	high
TCGA-UY-A78P	6.52054794520548	0	0.41129569	high
TCGA-CF-A8HY	0.945205479452055	0	0.38349723	high
TCGA-CF-A9FL	1.54794520547945	1	0.15113889	low
TCGA-E7-A6MD	0.353424657534247	0	0.18637196	low
TCGA-CF-A9FF	0.989041095890411	0	0.30224869	high
TCGA-XF-AAMY	8.24931506849315	0	0.28313999	high
TCGA-G2-A3IE	1.67671232876712	1	0.23628425	high
TCGA-GU-A767	0.394520547945205	1	0.24689748	high
TCGA-G2-A3IB	0.602739726027397	1	0.30880147	high
TCGA-DK-A3IN	0.684931506849315	1	0.24105441	high
TCGA-2F-A9KT	6.44383561643836	0	0.26846521	high
TCGA-UY-A78N	7.23561643835616	1	0.27021637	high
TCGA-DK-A1A5	0.178082191780822	1	0.29998655	high
TCGA-FD-A62S	1.11232876712329	1	0.19825286	low
TCGA-G2-AA3B	5.5013698630137	0	0.25596309	high
TCGA-XF-A9T5	5.55342465753425	0	0.28284732	high
TCGA-BT-A20J	1.58630136986301	1	0.13198010	low
TCGA-XF-AAMW	0.693150684931507	1	0.14077770	low
TCGA-ZF-AA4V	4.94794520547945	0	0.08792272	low
TCGA-GU-AATP	2.74794520547945	0	0.13598274	low
TCGA-CU-A0YN	1.07671232876712	1	0.12269975	low
TCGA-XF-AAMH	0.942465753424658	1	0.17720163	low
TCGA-DK-A2I6	7.27671232876712	0	0.10169995	low
TCGA-DK-AA6Q	1.13150684931507	1	0.25619870	high
TCGA-XF-A8HI	1.49041095890411	1	0.25372735	high
TCGA-DK-A2I1	1.4958904109589	0	0.12477139	low
TCGA-E7-A7PW	1.13972602739726	0	0.15263446	low
TCGA-XF-AAMT	0.246575342465753	1	0.18952877	low
TCGA-BT-A20R	0.421917808219178	1	0.12395560	low
TCGA-H4-A2HQ	1.61643835616438	0	0.17819742	low
TCGA-FD-A43S	1.24657534246575	0	0.34400431	high
TCGA-ZF-AA58	4.51780821917808	0	0.18109894	low
TCGA-DK-AA6P	1.25205479452055	0	0.24722224	high
TCGA-XF-AAN0	4.70684931506849	1	0.24302215	high
TCGA-BT-A0YX	1.0958904109589	1	0.31462872	high
TCGA-ZF-A9R5	2.98630136986301	0	0.16547362	low
TCGA-GV-A3JX	1.59178082191781	0	0.34429185	high
TCGA-ZF-A9R3	2.6	1	0.25650447	high
TCGA-G2-A2EO	4.94246575342466	1	0.52531713	high
TCGA-CF-A5UA	1	0	0.40255582	high
TCGA-K4-A3WU	0.287671232876712	0	0.43600186	high
TCGA-DK-AA71	1.13698630136986	0	0.27501155	high
TCGA-XF-A9T2	1.57534246575342	1	0.30268758	high
TCGA-FD-A5BY	0.687671232876712	0	0.04930112	low
TCGA-BT-A20T	1.24109589041096	1	0.17827050	low
TCGA-UY-A78O	6.33424657534247	0	0.20187665	low
TCGA-4Z-AA89	2.81917808219178	0	0.55381318	high
TCGA-XF-A9SW	0.991780821917808	1	0.05039536	low
TCGA-FD-A3N5	1.87671232876712	1	0.16654087	low
TCGA-DK-A3WX	0.879452054794521	1	0.22464520	high
TCGA-FD-A62N	0.224657534246575	0	0.12210934	low
TCGA-HQ-A5NE	1.01369863013699	1	0.23309337	high
TCGA-XF-A8HE	10.4575342465753	0	0.24746595	high
TCGA-DK-AA6R	13.8109589041096	0	0.23732534	high
TCGA-XF-A9SI	6.63835616438356	0	0.35587952	high
TCGA-BT-A42C	2.39178082191781	0	0.21190295	high
TCGA-KQ-A41O	4.21369863013699	0	0.23281001	high
TCGA-YF-AA3M	1.13698630136986	0	0.19617429	low
TCGA-G2-A2EC	1.90684931506849	1	0.25937166	high
TCGA-CF-A5U8	1.09315068493151	0	0.27917757	high
TCGA-UY-A8OD	9.4027397260274	0	0.04893062	low
TCGA-4Z-AA7R	1.43013698630137	1	0.30625209	high
TCGA-FD-A3B4	1.3972602739726	1	0.22851610	high
TCGA-FJ-A3Z7	2.58904109589041	0	0.15422191	low
TCGA-G2-A2EJ	4	0	0.20914499	low
TCGA-SY-A9G0	2.76164383561644	1	0.15242608	low
TCGA-G2-A2EK	1.32876712328767	0	0.27385468	high
TCGA-FD-A5BX	0.473972602739726	1	0.15379899	low
TCGA-XF-AAN4	2.25479452054795	1	0.17815223	low
TCGA-FD-A3SO	0.46027397260274	1	0.12442282	low
TCGA-FD-A6TA	5.23835616438356	0	0.17255691	low
TCGA-FD-A3SS	1.07123287671233	1	0.32025600	high
TCGA-FD-A43P	2.27945205479452	0	0.43637405	high
TCGA-BT-A3PK	0.83013698630137	1	0.14642751	low
TCGA-XF-A9T6	0.175342465753425	0	0.10738529	low
TCGA-FD-A5BV	0.446575342465753	1	0.17608257	low
TCGA-ZF-AA4U	0.717808219178082	1	0.37643348	high
TCGA-SY-A9G5	3.24931506849315	0	0.12278140	low
TCGA-KQ-A41R	3.6986301369863	0	0.06828878	low
TCGA-GU-A764	1.67123287671233	0	0.14900437	low
TCGA-G2-A2EF	5.16164383561644	0	0.18685352	low
TCGA-FT-A61P	0.923287671232877	0	0.17493255	low
TCGA-K4-AAQO	0.983561643835616	0	0.23387760	high
TCGA-DK-AA6L	3.18630136986301	1	0.20091996	low
TCGA-K4-A6MB	1.28493150684932	0	0.39096241	high
TCGA-BT-A20P	1.49041095890411	1	0.37605276	high
TCGA-FD-A3SJ	2.02465753424658	1	0.26950904	high
TCGA-G2-A3VY	1.46849315068493	0	0.47124289	high
TCGA-GC-A3WC	1.47945205479452	0	0.34059658	high
TCGA-CU-A3QU	0.432876712328767	0	0.31053633	high
TCGA-FD-A3SP	2.14520547945205	0	0.29749043	high
TCGA-GC-A3RB	1.59452054794521	0	0.15284668	low
TCGA-GU-AATQ	0.583561643835616	1	0.40987461	high
TCGA-GC-A3RD	1.17260273972603	0	0.12387301	low
TCGA-CF-A47T	1.05479452054795	1	0.37028217	high
TCGA-ZF-AA52	2.95068493150685	1	0.06503229	low
TCGA-XF-A8HG	1.27945205479452	1	0.14945762	low
TCGA-FD-A3B7	0.334246575342466	1	0.15075576	low
TCGA-DK-A3IL	1.13150684931507	1	0.32727897	high
TCGA-E7-A6ME	2.0027397260274	0	0.33787596	high
TCGA-DK-AA6X	1.27945205479452	0	0.23700165	high
TCGA-UY-A9PD	1.48493150684931	0	0.11198523	low
TCGA-DK-A3IM	0.679452054794521	1	0.09180792	low
TCGA-BT-A42F	2.36712328767123	0	0.17949670	low
TCGA-FD-A3SL	1.95068493150685	1	0.13123034	low
TCGA-BT-A3PH	0.389041095890411	1	0.23183276	high
TCGA-FD-A3SQ	3.8986301369863	1	0.15479487	low
TCGA-ZF-A9RF	5.33972602739726	0	0.24693623	high
TCGA-DK-A1A3	1.82191780821918	1	0.23171091	high
TCGA-PQ-A6FN	1.38904109589041	0	0.12987555	low
TCGA-GD-A3OP	0.175342465753425	0	0.22080273	high
TCGA-FD-A5BT	0.898630136986301	1	0.07687509	low
TCGA-BL-A3JM	0.561643835616438	1	0.44954285	high
TCGA-E7-A85H	1.07945205479452	0	0.24909660	high
TCGA-CU-A72E	1.13150684931507	1	0.20815242	low
TCGA-FD-A3SN	2.43013698630137	0	0.12505482	low
TCGA-GU-A762	0.635616438356164	1	0.12935961	low
TCGA-GV-A3QH	0.706849315068493	1	0.13530153	low
TCGA-FD-A6TF	0.189041095890411	1	0.12403915	low
TCGA-XF-A9SJ	0.268493150684932	1	0.08068757	low
TCGA-ZF-A9RL	7.40547945205479	0	0.15246361	low
TCGA-E7-A678	2.18630136986301	0	0.42115971	high
TCGA-GD-A76B	0.613698630136986	0	0.20412289	low
TCGA-GV-A6ZA	1.89315068493151	0	0.18100620	low
TCGA-FD-A5C1	4.90958904109589	0	0.19380214	low
TCGA-BT-A20X	0.687671232876712	1	0.22531579	high
TCGA-FD-A5C0	1.50684931506849	1	0.21264172	high
TCGA-DK-A3IU	1.93424657534247	1	0.19644291	low
TCGA-UY-A78K	1.46849315068493	1	0.24200793	high
TCGA-DK-A1AE	1.34520547945205	0	0.30935301	high
TCGA-LT-A8JT	1.75616438356164	0	0.34837447	high
TCGA-BT-A20O	1.01369863013699	1	0.26531266	high
TCGA-K4-A4AB	0.208219178082192	0	0.30908852	high
TCGA-FD-A43U	1.74246575342466	0	0.00200881	low
TCGA-FD-A6TE	1.03013698630137	0	0.18572876	low
TCGA-XF-A9SV	1.06301369863014	1	0.23579747	high
TCGA-GD-A6C6	0.183561643835616	0	0.12662456	low
TCGA-KQ-A41N	4.39452054794521	0	0.11869220	low
TCGA-4Z-AA7W	2.3013698630137	0	0.09382043	low
TCGA-KQ-A41Q	0.989041095890411	0	0.21608436	high
TCGA-E7-A3X6	2.47671232876712	1	0.27919144	high
TCGA-XF-A9SL	5.53424657534247	1	0.05935287	low
TCGA-4Z-AA81	3.47945205479452	1	0.19763403	low
TCGA-DK-A1AB	1.39178082191781	1	0.14161935	low
TCGA-XF-A9T0	2.18904109589041	0	0.16154144	low
TCGA-GC-A3RC	1.32602739726027	0	0.15938283	low
TCGA-XF-AAN8	0.323287671232877	1	0.19392537	low
TCGA-XF-A8HF	8.09315068493151	1	0.14911624	low
TCGA-E5-A2PC	3.63287671232877	0	0.26444657	high
TCGA-ZF-A9R2	1.75890410958904	0	0.14489564	low
TCGA-E5-A4U1	3.23561643835616	0	0.16487511	low
TCGA-BT-A0S7	0.547945205479452	1	0.11887383	low
TCGA-ZF-A9RM	3.98630136986301	0	0.23992988	high
TCGA-UY-A9PB	2.46301369863014	0	0.20880361	low
TCGA-XF-A9SY	1.75342465753425	0	0.14566750	low
TCGA-XF-AAMJ	4.57534246575342	1	0.12848710	low
