# Supplementary material for: Advancing bladder cancer management: development of a prognostic model and personalized therapy
Source: Front Immunol. 2024 Jul 22;15:1430792. doi: 10.3389/fimmu.2024.1430792 (PMC11298345; doi:10.3389/fimmu.2024.1430792)
Supplement: Supplementary file 3 [file DataSheet_2.zip › bioinformation- supplementary file/expTIME.celltype/expTime.Immunity.txt]

ID	futime	fustat	riskScore	risk
TCGA-ZF-A9RN	1.68493150684932	1	0.129063787	low
TCGA-CF-A1HR	1.06575342465753	0	0.269177534	high
TCGA-XF-A8HH	0.156164383561644	1	0.193889757	low
TCGA-ZF-AA4W	5.01369863013699	0	0.264789621	high
TCGA-XF-A9SU	0.498630136986301	1	0.183339326	low
TCGA-GC-A3BM	1.78356164383562	1	0.166161433	low
TCGA-DK-A3IQ	1.47671232876712	1	0.134122462	low
TCGA-FD-A6TK	0.904109589041096	0	0.227615419	high
TCGA-DK-A1A7	1.53424657534247	0	0.140277965	low
TCGA-CU-A5W6	0.153424657534247	1	0.241479393	high
TCGA-DK-A3X1	5.5041095890411	0	0.211817864	low
TCGA-XF-A9ST	0.350684931506849	1	0.251162888	high
TCGA-CF-A9FM	1.09041095890411	0	0.186172032	low
TCGA-BT-A20V	0.421917808219178	1	0.032713095	low
TCGA-GV-A3QF	1.69041095890411	1	0.245384126	high
TCGA-DK-A2I4	10.5068493150685	0	0.343897157	high
TCGA-DK-A6B2	1.30684931506849	0	0.157753838	low
TCGA-DK-A1AG	1.3013698630137	0	0.177759129	low
TCGA-XF-A9SZ	2.35342465753425	1	0.241697148	high
TCGA-E7-A519	1.39178082191781	0	0.343113531	high
TCGA-2F-A9KO	2.01095890410959	1	0.216124354	low
TCGA-ZF-A9R1	2.11780821917808	0	0.317155361	high
TCGA-4Z-AA7S	2.91506849315068	1	0.300723741	high
TCGA-BL-A13J	0.221917808219178	1	0.131829345	low
TCGA-DK-A3IK	0.4	1	0.359554473	high
TCGA-C4-A0F1	0.243835616438356	0	0.194911705	low
TCGA-DK-A3IS	4.18904109589041	0	0.166480927	low
TCGA-UY-A9PH	4.27671232876712	0	0.318543063	high
TCGA-E5-A4TZ	1.27945205479452	1	0.279600203	high
TCGA-DK-A3WW	1.73424657534247	0	0.497557230	high
TCGA-K4-A5RH	0.756164383561644	0	0.158651617	low
TCGA-ZF-AA56	0.70958904109589	1	0.305118849	high
TCGA-UY-A8OB	5.77808219178082	0	0.479450601	high
TCGA-CF-A7I0	1.00821917808219	0	0.399356107	high
TCGA-K4-A5RJ	1.47671232876712	0	0.178173585	low
TCGA-YF-AA3L	0.997260273972603	0	0.204289271	low
TCGA-CF-A3MI	1.01369863013699	0	0.004969611	low
TCGA-DK-A6B0	6.38356164383562	0	0.037927609	low
TCGA-DK-A6B1	5.61369863013699	0	0.250783277	high
TCGA-G2-AA3C	0.578082191780822	1	0.319653655	high
TCGA-XF-AAN3	7.19178082191781	0	0.236693552	high
TCGA-CU-A0YO	0.408219178082192	1	0.241911842	high
TCGA-BT-A3PJ	2.16164383561644	0	0.231285785	high
TCGA-CF-A47Y	1.02191780821918	0	0.236456185	high
TCGA-FD-A62O	0.591780821917808	1	0.384918361	high
TCGA-BL-A0C8	3.33972602739726	0	0.652572940	high
TCGA-E7-A7DV	0.101369863013699	0	0.478444376	high
TCGA-DK-A3WY	13.6082191780822	0	0.111649429	low
TCGA-BT-A20N	2.17808219178082	1	0.495163354	high
TCGA-G2-A2ES	2.75068493150685	1	0.282469701	high
TCGA-GC-A3YS	2.07671232876712	0	0.069144027	low
TCGA-FD-A43X	0.301369863013699	0	0.207065387	low
TCGA-XF-A9SM	2.87123287671233	0	0.354270389	high
TCGA-DK-A6AV	5.34794520547945	0	0.124460918	low
TCGA-GU-A42Q	0.942465753424658	1	0.285299707	high
TCGA-C4-A0F7	0.16986301369863	1	0.273222097	high
TCGA-CF-A47W	1.00821917808219	0	0.181210359	low
TCGA-XF-AAMQ	5.96438356164384	0	0.170508658	low
TCGA-K4-A3WS	2.08493150684932	0	0.168515783	low
TCGA-C4-A0EZ	0.747945205479452	1	0.382597954	high
TCGA-CF-A47S	0.912328767123288	0	0.204253241	low
TCGA-ZF-AA5P	1.01917808219178	0	0.112470596	low
TCGA-XF-A9SX	1.96986301369863	1	0.576674840	high
TCGA-FD-A3B8	1.05205479452055	0	0.241040049	high
TCGA-CU-A0YR	1.26027397260274	1	0.185279704	low
TCGA-CF-A27C	1.16438356164384	0	0.372901012	high
TCGA-XF-A9T4	1.35616438356164	1	0.314561742	high
TCGA-K4-A3WV	1.76986301369863	0	0.403214987	high
TCGA-DK-AA74	4.67945205479452	0	0.589000133	high
TCGA-FD-A3SM	1.4986301369863	1	0.249771260	high
TCGA-KQ-A41P	2.9972602739726	0	0.064294431	low
TCGA-C4-A0F6	1.91780821917808	0	0.356145290	high
TCGA-FD-A3B5	0.745205479452055	1	0.075590984	low
TCGA-FD-A3B6	2.75342465753425	1	0.206295093	low
TCGA-4Z-AA87	3.98356164383562	0	0.183738424	low
TCGA-DK-A1A6	5.53424657534247	0	0.125192701	low
TCGA-DK-A1AD	9.36986301369863	0	0.195727100	low
TCGA-FD-A5BS	4.49041095890411	0	0.419897406	high
TCGA-2F-A9KW	0.695890410958904	1	0.212771936	low
TCGA-DK-AA6T	1.56712328767123	0	0.226625544	high
TCGA-4Z-AA84	1.26027397260274	0	0.238366348	high
TCGA-FJ-A3Z9	1.05479452054795	1	0.413095204	high
TCGA-FD-A3B3	2.66849315068493	1	0.330578903	high
TCGA-FD-A43N	1.91506849315068	0	0.230496274	high
TCGA-BL-A13I	0.610958904109589	1	0.594766104	high
TCGA-KQ-A41S	0.0958904109589041	0	0.195027753	low
TCGA-4Z-AA86	0.852054794520548	1	0.188655027	low
TCGA-XF-AAN7	1.54794520547945	1	0.379459077	high
TCGA-DK-AA6M	4.33424657534247	0	0.388535627	high
TCGA-CU-A3YL	2.48219178082192	0	0.284118697	high
TCGA-ZF-A9RD	1.11780821917808	1	0.401301615	high
TCGA-C4-A0F0	0.161643835616438	0	0.115867802	low
TCGA-FD-A3SR	1.64931506849315	1	0.250121693	high
TCGA-DK-A6B5	4.22465753424658	0	0.260345705	high
TCGA-HQ-A5ND	0.750684931506849	1	0.118515754	low
TCGA-DK-AA76	1.0027397260274	0	0.435017970	high
TCGA-CF-A47V	1.03835616438356	0	0.085657870	low
TCGA-E7-A3Y1	0.446575342465753	0	0.456186500	high
TCGA-ZF-AA53	4.82465753424658	0	0.620856082	high
TCGA-ZF-A9R7	1.82191780821918	0	0.141384419	low
TCGA-GV-A40G	1.58904109589041	0	0.264323809	high
TCGA-4Z-AA7M	1.35616438356164	0	0.351129326	high
TCGA-BT-A2LD	1.70684931506849	1	0.260400330	high
TCGA-4Z-AA82	4.26301369863014	1	0.165354996	low
TCGA-FD-A62P	0.523287671232877	1	0.144504414	low
TCGA-DK-AA6U	1.58356164383562	0	0.206402132	low
TCGA-FD-A3N6	2.33150684931507	0	0.265546549	high
TCGA-2F-A9KR	8.72054794520548	1	0.199606780	low
TCGA-CF-A3MF	1.04931506849315	0	0.203025324	low
TCGA-CU-A3KJ	1.53972602739726	0	0.188506207	low
TCGA-FD-A6TC	0.512328767123288	0	0.140093948	low
TCGA-XF-A8HB	3.75342465753425	0	0.066350546	low
TCGA-XF-AAN1	2.57808219178082	1	0.078260819	low
TCGA-FJ-A871	0.745205479452055	1	0.131747255	low
TCGA-UY-A9PA	2.93698630136986	0	0.363930856	high
TCGA-E7-A4IJ	1.84657534246575	1	0.207160505	low
TCGA-XF-AAMZ	3.69315068493151	1	0.259772485	high
TCGA-XF-AAMR	7.64383561643836	0	0.193914988	low
TCGA-BT-A42E	3.03561643835616	0	0.340891673	high
TCGA-K4-A6FZ	0.150684931506849	0	0.472202943	high
TCGA-DK-A1AF	1.46849315068493	0	0.110013859	low
TCGA-FD-A6TB	1.56712328767123	0	0.254317937	high
TCGA-GU-AATO	0.887671232876712	1	0.502866118	high
TCGA-BT-A20U	1.24657534246575	1	0.228095337	high
TCGA-DK-A1AA	1.58356164383562	0	0.277022965	high
TCGA-GV-A3JW	1.77808219178082	0	0.547398509	high
TCGA-FD-A5BZ	2.28767123287671	1	0.105924516	low
TCGA-ZF-A9R9	2.36712328767123	1	0.196179887	low
TCGA-G2-AA3F	2.44657534246575	0	0.428583005	high
TCGA-ZF-AA5H	2.45753424657534	0	0.278888707	high
TCGA-XF-A8HD	8.12054794520548	0	0.433399799	high
TCGA-FD-A6TH	0.358904109589041	1	0.123768123	low
TCGA-4Z-AA7O	1.4027397260274	0	0.161303915	low
TCGA-DK-A6B6	3.05479452054795	0	0.173405684	low
TCGA-E7-A6MF	2.05479452054795	0	0.437116853	high
TCGA-BT-A2LA	1.43013698630137	0	0.044090537	low
TCGA-DK-AA6W	1.13698630136986	1	0.540111996	high
TCGA-GU-A42P	0.90958904109589	1	0.384189601	high
TCGA-GV-A3QI	3.04109589041096	0	0.615862681	high
TCGA-XF-A9T3	0.186301369863014	0	0.159922585	low
TCGA-E7-A8O7	1.27671232876712	0	0.272610472	high
TCGA-DK-AA77	1.69315068493151	0	0.092918134	low
TCGA-XF-AAML	0.635616438356164	1	0.248179575	high
TCGA-2F-A9KQ	7.90684931506849	0	0.321356373	high
TCGA-CF-A3MH	1.09041095890411	0	0.222323622	low
TCGA-XF-A8HC	0.547945205479452	1	0.183868268	low
TCGA-ZF-AA4T	1.64109589041096	1	0.063433109	low
TCGA-FD-A6TI	0.805479452054795	1	0.248477464	high
TCGA-H4-A2HO	0.126027397260274	0	0.252910387	high
TCGA-CF-A47X	1.05205479452055	0	0.316622052	high
TCGA-XF-A9SP	1.24383561643836	1	0.072986082	low
TCGA-K4-A4AC	0.761643835616438	1	0.248519188	high
TCGA-BL-A5ZZ	1.03287671232877	0	0.100430952	low
TCGA-S5-AA26	1.37808219178082	0	0.407437100	high
TCGA-E7-A677	2.24657534246575	0	0.187723155	low
TCGA-DK-A1AC	10.9068493150685	0	0.180966207	low
TCGA-GU-A766	1.31506849315068	0	0.572785795	high
TCGA-DK-A2HX	3.89041095890411	1	0.206762200	low
TCGA-FD-A5BR	2.22739726027397	0	0.031771516	low
TCGA-DK-AA6S	13.8356164383562	0	0.124170538	low
TCGA-4Z-AA7Q	1.3972602739726	1	0.296850897	high
TCGA-HQ-A2OE	3.21643835616438	0	0.191446909	low
TCGA-XF-AAMX	0.564383561643836	1	0.280413251	high
TCGA-LT-A5Z6	1.2986301369863	0	0.271298978	high
TCGA-YC-A89H	1.56986301369863	0	0.257135260	high
TCGA-BT-A2LB	1.34794520547945	1	0.230445006	high
TCGA-GC-A3OO	1.31780821917808	0	0.154159817	low
TCGA-DK-AA75	0.931506849315068	1	0.354822626	high
TCGA-GD-A2C5	2.22465753424658	0	0.134369688	low
TCGA-ZF-AA54	1.61643835616438	1	0.150080681	low
TCGA-FT-A3EE	0.271232876712329	1	0.272857835	high
TCGA-FJ-A3ZF	1.43561643835616	0	0.475813263	high
TCGA-DK-A3X2	1.4986301369863	1	0.251288415	high
TCGA-XF-AAME	7.74794520547945	1	0.189595095	low
TCGA-ZF-AA4R	2.83835616438356	1	0.219894037	low
TCGA-GV-A3JZ	1.65205479452055	0	0.152554447	low
TCGA-DK-A2I2	0.649315068493151	1	0.355126423	high
TCGA-K4-A83P	1.35616438356164	0	0.187916406	low
TCGA-4Z-AA7Y	4.16986301369863	0	0.233736027	high
TCGA-E7-A7XN	1.17260273972603	0	0.420873975	high
TCGA-2F-A9KP	0.997260273972603	1	0.556540935	high
TCGA-BT-A20Q	1.62465753424658	1	0.318393371	high
TCGA-UY-A78M	1.89041095890411	1	0.222287301	low
TCGA-FD-A6TD	1.05753424657534	1	0.544557733	high
TCGA-ZF-AA51	4.6958904109589	0	0.134715176	low
TCGA-GU-A42R	1.58082191780822	1	0.401517225	high
TCGA-PQ-A6FI	1.01917808219178	0	0.288506480	high
TCGA-ZF-AA4X	5.6	0	0.181723941	low
TCGA-FD-A5BU	1.61095890410959	0	0.238737873	high
TCGA-CF-A8HX	0.945205479452055	0	0.145586878	low
TCGA-XF-A9SK	1.33150684931507	1	0.378153040	high
TCGA-GD-A3OS	1.74794520547945	0	0.244955152	high
TCGA-FD-A6TG	0.254794520547945	1	0.270764342	high
TCGA-4Z-AA7N	3.74520547945205	1	0.203936805	low
TCGA-GV-A3QK	2.27945205479452	0	0.175564975	low
TCGA-K4-A5RI	0.975342465753425	1	0.296982805	high
TCGA-GV-A40E	0.715068493150685	1	0.324185835	high
TCGA-FD-A43Y	1.2986301369863	1	0.207629421	low
TCGA-DK-A3IV	0.805479452054795	1	0.249566648	high
TCGA-G2-A2EL	2.24383561643836	1	0.534103368	high
TCGA-E7-A541	2.13150684931507	1	0.186094198	low
TCGA-XF-AAN2	5.12054794520548	1	0.240104409	high
TCGA-LC-A66R	1.27671232876712	0	0.275042526	high
TCGA-ZF-A9RE	0.29041095890411	1	0.290436994	high
TCGA-UY-A9PE	0.517808219178082	0	0.197455334	low
TCGA-XF-AAMG	9.21643835616438	0	0.385671745	high
TCGA-GU-A763	2.73150684931507	0	0.177951311	low
TCGA-G2-AA3D	5.86027397260274	0	0.114568094	low
TCGA-ZF-A9R4	2.52328767123288	0	0.205253507	low
TCGA-BT-A20W	0.695890410958904	1	0.119640014	low
TCGA-E7-A97P	1.1972602739726	1	0.418729154	high
TCGA-5N-A9KM	1.45205479452055	1	0.208574197	low
TCGA-ZF-A9RC	7.85753424657534	0	0.210754971	low
TCGA-MV-A51V	1.12328767123288	0	0.241557679	high
TCGA-S5-A6DX	0.153424657534247	1	0.233458134	high
TCGA-FJ-A3ZE	0.887671232876712	1	0.395211451	high
TCGA-YC-A8S6	0.802739726027397	0	0.141360163	low
TCGA-UY-A9PF	0.320547945205479	0	0.118561106	low
TCGA-GV-A3JV	1.18904109589041	1	0.190372118	low
TCGA-ZF-AA5N	0.46027397260274	1	0.171830409	low
TCGA-K4-A54R	2.30684931506849	0	0.241203886	high
TCGA-XF-A9T8	1.14520547945205	1	0.479635978	high
TCGA-5N-A9KI	0.208219178082192	1	0.700779422	high
TCGA-CF-A3MG	1.01095890410959	0	0.281737712	high
TCGA-GD-A3OQ	0.26027397260274	0	0.555272075	high
TCGA-E7-A4XJ	0.186301369863014	1	0.213080740	low
TCGA-FD-A3NA	5.05479452054795	0	0.362393642	high
TCGA-DK-A3IT	1.77534246575342	0	0.178142191	low
TCGA-R3-A69X	1.18630136986301	0	0.067585027	low
TCGA-4Z-AA83	5.54520547945206	0	0.244059580	high
TCGA-ZF-A9R0	1.86301369863014	1	0.054131350	low
TCGA-GC-A3I6	1.72602739726027	1	0.310044834	high
TCGA-XF-A9SH	5.4	1	0.315193714	high
TCGA-UY-A78L	3.08767123287671	0	0.224588670	low
TCGA-XF-AAN5	6.28219178082192	0	0.220431818	low
TCGA-UY-A78P	6.52054794520548	0	0.492169466	high
TCGA-CF-A8HY	0.945205479452055	0	0.207339235	low
TCGA-CF-A9FL	1.54794520547945	1	0.296393073	high
TCGA-E7-A6MD	0.353424657534247	0	0.201944156	low
TCGA-CF-A9FF	0.989041095890411	0	0.106982013	low
TCGA-XF-AAMY	8.24931506849315	0	0.360279123	high
TCGA-G2-A3IE	1.67671232876712	1	0.311681753	high
TCGA-GU-A767	0.394520547945205	1	0.070866720	low
TCGA-G2-A3IB	0.602739726027397	1	0.100441982	low
TCGA-DK-A3IN	0.684931506849315	1	0.078449606	low
TCGA-2F-A9KT	6.44383561643836	0	0.284569536	high
TCGA-UY-A78N	7.23561643835616	1	0.484161332	high
TCGA-DK-A1A5	0.178082191780822	1	0.136121305	low
TCGA-FD-A62S	1.11232876712329	1	0.107389938	low
TCGA-G2-AA3B	5.5013698630137	0	0.226039944	low
TCGA-XF-A9T5	5.55342465753425	0	0.285566832	high
TCGA-BT-A20J	1.58630136986301	1	0.200374882	low
TCGA-XF-AAMW	0.693150684931507	1	0.296616837	high
TCGA-ZF-AA4V	4.94794520547945	0	0.288559709	high
TCGA-GU-AATP	2.74794520547945	0	0.306371553	high
TCGA-CU-A0YN	1.07671232876712	1	0.052897044	low
TCGA-XF-AAMH	0.942465753424658	1	0.201252345	low
TCGA-DK-A2I6	7.27671232876712	0	0.116349766	low
TCGA-DK-AA6Q	1.13150684931507	1	0.119057581	low
TCGA-XF-A8HI	1.49041095890411	1	0.354751466	high
TCGA-DK-A2I1	1.4958904109589	0	0.100297225	low
TCGA-E7-A7PW	1.13972602739726	0	0.217709324	low
TCGA-XF-AAMT	0.246575342465753	1	0.140499030	low
TCGA-BT-A20R	0.421917808219178	1	0.160971104	low
TCGA-H4-A2HQ	1.61643835616438	0	0.153863701	low
TCGA-FD-A43S	1.24657534246575	0	0.245623569	high
TCGA-ZF-AA58	4.51780821917808	0	0.359223470	high
TCGA-DK-AA6P	1.25205479452055	0	0.530013274	high
TCGA-XF-AAN0	4.70684931506849	1	0.149465426	low
TCGA-BT-A0YX	1.0958904109589	1	0.221451095	low
TCGA-ZF-A9R5	2.98630136986301	0	0.373419865	high
TCGA-GV-A3JX	1.59178082191781	0	0.208835668	low
TCGA-ZF-A9R3	2.6	1	0.254918869	high
TCGA-G2-A2EO	4.94246575342466	1	0.322110556	high
TCGA-CF-A5UA	1	0	0.131491772	low
TCGA-K4-A3WU	0.287671232876712	0	0.217454013	low
TCGA-DK-AA71	1.13698630136986	0	0.219594023	low
TCGA-XF-A9T2	1.57534246575342	1	0.369046715	high
TCGA-FD-A5BY	0.687671232876712	0	0.122077453	low
TCGA-BT-A20T	1.24109589041096	1	0.205762837	low
TCGA-UY-A78O	6.33424657534247	0	0.117001926	low
TCGA-4Z-AA89	2.81917808219178	0	0.106093294	low
TCGA-XF-A9SW	0.991780821917808	1	0.111458368	low
TCGA-FD-A3N5	1.87671232876712	1	0.110854713	low
TCGA-DK-A3WX	0.879452054794521	1	0.127070717	low
TCGA-FD-A62N	0.224657534246575	0	0.571225029	high
TCGA-HQ-A5NE	1.01369863013699	1	0.372944694	high
TCGA-XF-A8HE	10.4575342465753	0	0.218374318	low
TCGA-DK-AA6R	13.8109589041096	0	0.186247223	low
TCGA-XF-A9SI	6.63835616438356	0	0.239167271	high
TCGA-BT-A42C	2.39178082191781	0	0.106809080	low
TCGA-KQ-A41O	4.21369863013699	0	0.445800107	high
TCGA-YF-AA3M	1.13698630136986	0	0.170431019	low
TCGA-G2-A2EC	1.90684931506849	1	0.239297378	high
TCGA-CF-A5U8	1.09315068493151	0	0.302395482	high
TCGA-UY-A8OD	9.4027397260274	0	0.144809455	low
TCGA-4Z-AA7R	1.43013698630137	1	0.309645275	high
TCGA-FD-A3B4	1.3972602739726	1	0.208270300	low
TCGA-FJ-A3Z7	2.58904109589041	0	0.137440149	low
TCGA-G2-A2EJ	4	0	0.302865175	high
TCGA-SY-A9G0	2.76164383561644	1	0.339187014	high
TCGA-G2-A2EK	1.32876712328767	0	0.408701067	high
TCGA-FD-A5BX	0.473972602739726	1	0.287790473	high
TCGA-XF-AAN4	2.25479452054795	1	0.125142833	low
TCGA-FD-A3SO	0.46027397260274	1	0.057274113	low
TCGA-FD-A6TA	5.23835616438356	0	0.138879154	low
TCGA-FD-A3SS	1.07123287671233	1	0.113524512	low
TCGA-FD-A43P	2.27945205479452	0	0.160980649	low
TCGA-BT-A3PK	0.83013698630137	1	0.157078796	low
TCGA-XF-A9T6	0.175342465753425	0	0.338805289	high
TCGA-FD-A5BV	0.446575342465753	1	0.239740322	high
TCGA-ZF-AA4U	0.717808219178082	1	0.198833393	low
TCGA-SY-A9G5	3.24931506849315	0	0.509675460	high
TCGA-KQ-A41R	3.6986301369863	0	0.216141193	low
TCGA-GU-A764	1.67123287671233	0	0.410753425	high
TCGA-G2-A2EF	5.16164383561644	0	0.153623388	low
TCGA-FT-A61P	0.923287671232877	0	0.295999223	high
TCGA-K4-AAQO	0.983561643835616	0	0.410259826	high
TCGA-DK-AA6L	3.18630136986301	1	0.169165806	low
TCGA-K4-A6MB	1.28493150684932	0	0.448229729	high
TCGA-BT-A20P	1.49041095890411	1	0.128623634	low
TCGA-FD-A3SJ	2.02465753424658	1	0.298385755	high
TCGA-G2-A3VY	1.46849315068493	0	0.488555853	high
TCGA-GC-A3WC	1.47945205479452	0	0.325590120	high
TCGA-CU-A3QU	0.432876712328767	0	0.267836322	high
TCGA-FD-A3SP	2.14520547945205	0	0.195441456	low
TCGA-GC-A3RB	1.59452054794521	0	0.223836668	low
TCGA-GU-AATQ	0.583561643835616	1	0.131207957	low
TCGA-GC-A3RD	1.17260273972603	0	0.305423623	high
TCGA-CF-A47T	1.05479452054795	1	0.275618254	high
TCGA-ZF-AA52	2.95068493150685	1	0.519498771	high
TCGA-XF-A8HG	1.27945205479452	1	0.250686702	high
TCGA-FD-A3B7	0.334246575342466	1	0.123994216	low
TCGA-DK-A3IL	1.13150684931507	1	0.283921929	high
TCGA-E7-A6ME	2.0027397260274	0	0.127671454	low
TCGA-DK-AA6X	1.27945205479452	0	0.304818587	high
TCGA-UY-A9PD	1.48493150684931	0	0.147668199	low
TCGA-DK-A3IM	0.679452054794521	1	0.189291172	low
TCGA-BT-A42F	2.36712328767123	0	0.214079611	low
TCGA-FD-A3SL	1.95068493150685	1	0.067750121	low
TCGA-BT-A3PH	0.389041095890411	1	0.332852217	high
TCGA-FD-A3SQ	3.8986301369863	1	0.361121294	high
TCGA-ZF-A9RF	5.33972602739726	0	0.196283788	low
TCGA-DK-A1A3	1.82191780821918	1	0.178795505	low
TCGA-PQ-A6FN	1.38904109589041	0	0.122306370	low
TCGA-GD-A3OP	0.175342465753425	0	0.357231520	high
TCGA-FD-A5BT	0.898630136986301	1	0.575524183	high
TCGA-BL-A3JM	0.561643835616438	1	0.429814425	high
TCGA-E7-A85H	1.07945205479452	0	0.101781849	low
TCGA-CU-A72E	1.13150684931507	1	0.189678749	low
TCGA-FD-A3SN	2.43013698630137	0	0.057053046	low
TCGA-GU-A762	0.635616438356164	1	0.461898231	high
TCGA-GV-A3QH	0.706849315068493	1	0.162014847	low
TCGA-FD-A6TF	0.189041095890411	1	0.191198566	low
TCGA-XF-A9SJ	0.268493150684932	1	0.714495424	high
TCGA-ZF-A9RL	7.40547945205479	0	0.360931879	high
TCGA-E7-A678	2.18630136986301	0	0.097810030	low
TCGA-GD-A76B	0.613698630136986	0	0.174400559	low
TCGA-GV-A6ZA	1.89315068493151	0	0.179249774	low
TCGA-FD-A5C1	4.90958904109589	0	0.674999225	high
TCGA-BT-A20X	0.687671232876712	1	0.126970606	low
TCGA-FD-A5C0	1.50684931506849	1	0.180610680	low
TCGA-DK-A3IU	1.93424657534247	1	0.329106637	high
TCGA-UY-A78K	1.46849315068493	1	0.133052994	low
TCGA-DK-A1AE	1.34520547945205	0	0.452779508	high
TCGA-LT-A8JT	1.75616438356164	0	0.442393727	high
TCGA-BT-A20O	1.01369863013699	1	0.224047449	low
TCGA-K4-A4AB	0.208219178082192	0	0.220015944	low
TCGA-FD-A43U	1.74246575342466	0	0.287114022	high
TCGA-FD-A6TE	1.03013698630137	0	0.120785833	low
TCGA-XF-A9SV	1.06301369863014	1	0.217048825	low
TCGA-GD-A6C6	0.183561643835616	0	0.273067444	high
TCGA-KQ-A41N	4.39452054794521	0	0.199217217	low
TCGA-4Z-AA7W	2.3013698630137	0	0.687681091	high
TCGA-KQ-A41Q	0.989041095890411	0	0.277893670	high
TCGA-E7-A3X6	2.47671232876712	1	0.279044467	high
TCGA-XF-A9SL	5.53424657534247	1	0.060903069	low
TCGA-4Z-AA81	3.47945205479452	1	0.363372618	high
TCGA-DK-A1AB	1.39178082191781	1	0.220941170	low
TCGA-XF-A9T0	2.18904109589041	0	0.207089367	low
TCGA-GC-A3RC	1.32602739726027	0	0.139521863	low
TCGA-XF-AAN8	0.323287671232877	1	0.225116155	low
TCGA-XF-A8HF	8.09315068493151	1	0.117556737	low
TCGA-E5-A2PC	3.63287671232877	0	0.127466982	low
TCGA-ZF-A9R2	1.75890410958904	0	0.358282377	high
TCGA-E5-A4U1	3.23561643835616	0	0.350721872	high
TCGA-BT-A0S7	0.547945205479452	1	0.390054018	high
TCGA-ZF-A9RM	3.98630136986301	0	0.418652217	high
TCGA-UY-A9PB	2.46301369863014	0	0.322540413	high
TCGA-XF-A9SY	1.75342465753425	0	0.238844727	high
TCGA-XF-AAMJ	4.57534246575342	1	0.100212914	low
