# Supplementary material for: Advancing bladder cancer management: development of a prognostic model and personalized therapy
Source: Front Immunol. 2024 Jul 22;15:1430792. doi: 10.3389/fimmu.2024.1430792 (PMC11298345; doi:10.3389/fimmu.2024.1430792)
Supplement: Supplementary file 3 [file DataSheet_2.zip › bioinformation- supplementary file/expTIME.celltype/expTime.Basal_squamous.txt]

ID	futime	fustat	riskScore	risk
TCGA-ZF-A9RN	1.68493150684932	1	0.107354857	low
TCGA-CF-A1HR	1.06575342465753	0	0.173557960	high
TCGA-XF-A8HH	0.156164383561644	1	0.195683310	high
TCGA-ZF-AA4W	5.01369863013699	0	0.290974448	high
TCGA-XF-A9SU	0.498630136986301	1	0.148350110	low
TCGA-GC-A3BM	1.78356164383562	1	0.113823968	low
TCGA-DK-A3IQ	1.47671232876712	1	0.141038223	low
TCGA-FD-A6TK	0.904109589041096	0	0.109896482	low
TCGA-DK-A1A7	1.53424657534247	0	0.156517978	low
TCGA-CU-A5W6	0.153424657534247	1	0.145890183	low
TCGA-DK-A3X1	5.5041095890411	0	0.157965739	low
TCGA-XF-A9ST	0.350684931506849	1	0.101513542	low
TCGA-CF-A9FM	1.09041095890411	0	0.106617780	low
TCGA-BT-A20V	0.421917808219178	1	0.035483285	low
TCGA-GV-A3QF	1.69041095890411	1	0.095506870	low
TCGA-DK-A2I4	10.5068493150685	0	0.073728101	low
TCGA-DK-A6B2	1.30684931506849	0	0.185036823	high
TCGA-DK-A1AG	1.3013698630137	0	0.185270899	high
TCGA-XF-A9SZ	2.35342465753425	1	0.171470243	high
TCGA-E7-A519	1.39178082191781	0	0.248943306	high
TCGA-2F-A9KO	2.01095890410959	1	0.239960901	high
TCGA-ZF-A9R1	2.11780821917808	0	0.182853853	high
TCGA-4Z-AA7S	2.91506849315068	1	0.122319296	low
TCGA-BL-A13J	0.221917808219178	1	0.253526800	high
TCGA-DK-A3IK	0.4	1	0.141457010	low
TCGA-C4-A0F1	0.243835616438356	0	0.386328150	high
TCGA-DK-A3IS	4.18904109589041	0	0.139482964	low
TCGA-UY-A9PH	4.27671232876712	0	0.121532584	low
TCGA-E5-A4TZ	1.27945205479452	1	0.260517761	high
TCGA-DK-A3WW	1.73424657534247	0	0.333397995	high
TCGA-K4-A5RH	0.756164383561644	0	0.099548303	low
TCGA-ZF-AA56	0.70958904109589	1	0.405822223	high
TCGA-UY-A8OB	5.77808219178082	0	0.180359821	high
TCGA-CF-A7I0	1.00821917808219	0	0.143281445	low
TCGA-K4-A5RJ	1.47671232876712	0	0.142947937	low
TCGA-YF-AA3L	0.997260273972603	0	0.160582398	high
TCGA-CF-A3MI	1.01369863013699	0	0.167497003	high
TCGA-DK-A6B0	6.38356164383562	0	0.072704582	low
TCGA-DK-A6B1	5.61369863013699	0	0.166587868	high
TCGA-G2-AA3C	0.578082191780822	1	0.111948452	low
TCGA-XF-AAN3	7.19178082191781	0	0.222810643	high
TCGA-CU-A0YO	0.408219178082192	1	0.154736685	low
TCGA-BT-A3PJ	2.16164383561644	0	0.259680584	high
TCGA-CF-A47Y	1.02191780821918	0	0.210773289	high
TCGA-FD-A62O	0.591780821917808	1	0.117812405	low
TCGA-BL-A0C8	3.33972602739726	0	0.106189374	low
TCGA-E7-A7DV	0.101369863013699	0	0.157425734	low
TCGA-DK-A3WY	13.6082191780822	0	0.310832668	high
TCGA-BT-A20N	2.17808219178082	1	0.251689666	high
TCGA-G2-A2ES	2.75068493150685	1	0.255639136	high
TCGA-GC-A3YS	2.07671232876712	0	0.147443801	low
TCGA-FD-A43X	0.301369863013699	0	0.034045440	low
TCGA-XF-A9SM	2.87123287671233	0	0.101500978	low
TCGA-DK-A6AV	5.34794520547945	0	0.128971334	low
TCGA-GU-A42Q	0.942465753424658	1	0.169515970	high
TCGA-C4-A0F7	0.16986301369863	1	0.247947333	high
TCGA-CF-A47W	1.00821917808219	0	0.177214145	high
TCGA-XF-AAMQ	5.96438356164384	0	0.155923385	low
TCGA-K4-A3WS	2.08493150684932	0	0.227521546	high
TCGA-C4-A0EZ	0.747945205479452	1	0.138007802	low
TCGA-CF-A47S	0.912328767123288	0	0.171736507	high
TCGA-ZF-AA5P	1.01917808219178	0	0.239253270	high
TCGA-XF-A9SX	1.96986301369863	1	0.120211400	low
TCGA-FD-A3B8	1.05205479452055	0	0.023305218	low
TCGA-CU-A0YR	1.26027397260274	1	0.186585310	high
TCGA-CF-A27C	1.16438356164384	0	0.086205135	low
TCGA-XF-A9T4	1.35616438356164	1	0.272672610	high
TCGA-K4-A3WV	1.76986301369863	0	0.189324334	high
TCGA-DK-AA74	4.67945205479452	0	0.159116873	high
TCGA-FD-A3SM	1.4986301369863	1	0.195855924	high
TCGA-KQ-A41P	2.9972602739726	0	0.181394056	high
TCGA-C4-A0F6	1.91780821917808	0	0.173073560	high
TCGA-FD-A3B5	0.745205479452055	1	0.296796021	high
TCGA-FD-A3B6	2.75342465753425	1	0.140138161	low
TCGA-4Z-AA87	3.98356164383562	0	0.130635552	low
TCGA-DK-A1A6	5.53424657534247	0	0.129701130	low
TCGA-DK-A1AD	9.36986301369863	0	0.169763917	high
TCGA-FD-A5BS	4.49041095890411	0	0.189468984	high
TCGA-2F-A9KW	0.695890410958904	1	0.156365972	low
TCGA-DK-AA6T	1.56712328767123	0	0.173417647	high
TCGA-4Z-AA84	1.26027397260274	0	0.105656458	low
TCGA-FJ-A3Z9	1.05479452054795	1	0.083227232	low
TCGA-FD-A3B3	2.66849315068493	1	0.307307623	high
TCGA-FD-A43N	1.91506849315068	0	0.141073427	low
TCGA-BL-A13I	0.610958904109589	1	0.226247157	high
TCGA-KQ-A41S	0.0958904109589041	0	0.127639431	low
TCGA-4Z-AA86	0.852054794520548	1	0.128733641	low
TCGA-XF-AAN7	1.54794520547945	1	0.153598771	low
TCGA-DK-AA6M	4.33424657534247	0	0.153127189	low
TCGA-CU-A3YL	2.48219178082192	0	0.256614011	high
TCGA-ZF-A9RD	1.11780821917808	1	0.324689939	high
TCGA-C4-A0F0	0.161643835616438	0	0.281278334	high
TCGA-FD-A3SR	1.64931506849315	1	0.222296742	high
TCGA-DK-A6B5	4.22465753424658	0	0.187545814	high
TCGA-HQ-A5ND	0.750684931506849	1	0.215502653	high
TCGA-DK-AA76	1.0027397260274	0	0.123706295	low
TCGA-CF-A47V	1.03835616438356	0	0.150614082	low
TCGA-E7-A3Y1	0.446575342465753	0	0.168475058	high
TCGA-ZF-AA53	4.82465753424658	0	0.181245721	high
TCGA-ZF-A9R7	1.82191780821918	0	0.079327755	low
TCGA-GV-A40G	1.58904109589041	0	0.123241230	low
TCGA-4Z-AA7M	1.35616438356164	0	0.106687696	low
TCGA-BT-A2LD	1.70684931506849	1	0.116557615	low
TCGA-4Z-AA82	4.26301369863014	1	0.228985471	high
TCGA-FD-A62P	0.523287671232877	1	0.338000354	high
TCGA-DK-AA6U	1.58356164383562	0	0.142704173	low
TCGA-FD-A3N6	2.33150684931507	0	0.256559757	high
TCGA-2F-A9KR	8.72054794520548	1	0.247310559	high
TCGA-CF-A3MF	1.04931506849315	0	0.176062972	high
TCGA-CU-A3KJ	1.53972602739726	0	0.357040434	high
TCGA-FD-A6TC	0.512328767123288	0	0.097826540	low
TCGA-XF-A8HB	3.75342465753425	0	0.079526587	low
TCGA-XF-AAN1	2.57808219178082	1	0.069255270	low
TCGA-FJ-A871	0.745205479452055	1	0.202661411	high
TCGA-UY-A9PA	2.93698630136986	0	0.147461510	low
TCGA-E7-A4IJ	1.84657534246575	1	0.116639156	low
TCGA-XF-AAMZ	3.69315068493151	1	0.191479170	high
TCGA-XF-AAMR	7.64383561643836	0	0.132373619	low
TCGA-BT-A42E	3.03561643835616	0	0.284416922	high
TCGA-K4-A6FZ	0.150684931506849	0	0.310085820	high
TCGA-DK-A1AF	1.46849315068493	0	0.009283083	low
TCGA-FD-A6TB	1.56712328767123	0	0.225287948	high
TCGA-GU-AATO	0.887671232876712	1	0.113021909	low
TCGA-BT-A20U	1.24657534246575	1	0.269995606	high
TCGA-DK-A1AA	1.58356164383562	0	0.221478281	high
TCGA-GV-A3JW	1.77808219178082	0	0.155739836	low
TCGA-FD-A5BZ	2.28767123287671	1	0.155781633	low
TCGA-ZF-A9R9	2.36712328767123	1	0.252213814	high
TCGA-G2-AA3F	2.44657534246575	0	0.155242903	low
TCGA-ZF-AA5H	2.45753424657534	0	0.167941352	high
TCGA-XF-A8HD	8.12054794520548	0	0.026065115	low
TCGA-FD-A6TH	0.358904109589041	1	0.189308498	high
TCGA-4Z-AA7O	1.4027397260274	0	0.108281607	low
TCGA-DK-A6B6	3.05479452054795	0	0.071180775	low
TCGA-E7-A6MF	2.05479452054795	0	0.105913714	low
TCGA-BT-A2LA	1.43013698630137	0	0.137663373	low
TCGA-DK-AA6W	1.13698630136986	1	0.194211182	high
TCGA-GU-A42P	0.90958904109589	1	0.184192707	high
TCGA-GV-A3QI	3.04109589041096	0	0.136679052	low
TCGA-XF-A9T3	0.186301369863014	0	0.222910420	high
TCGA-E7-A8O7	1.27671232876712	0	0.176911437	high
TCGA-DK-AA77	1.69315068493151	0	0.149108456	low
TCGA-XF-AAML	0.635616438356164	1	0.078148174	low
TCGA-2F-A9KQ	7.90684931506849	0	0.107244272	low
TCGA-CF-A3MH	1.09041095890411	0	0.176110324	high
TCGA-XF-A8HC	0.547945205479452	1	0.075886441	low
TCGA-ZF-AA4T	1.64109589041096	1	0.107663363	low
TCGA-FD-A6TI	0.805479452054795	1	0.210121525	high
TCGA-H4-A2HO	0.126027397260274	0	0.150971995	low
TCGA-CF-A47X	1.05205479452055	0	0.126322582	low
TCGA-XF-A9SP	1.24383561643836	1	0.217964546	high
TCGA-K4-A4AC	0.761643835616438	1	0.243285101	high
TCGA-BL-A5ZZ	1.03287671232877	0	0.175356735	high
TCGA-S5-AA26	1.37808219178082	0	0.108859098	low
TCGA-E7-A677	2.24657534246575	0	0.165609022	high
TCGA-DK-A1AC	10.9068493150685	0	0.157695205	low
TCGA-GU-A766	1.31506849315068	0	0.172704466	high
TCGA-DK-A2HX	3.89041095890411	1	0.112349440	low
TCGA-FD-A5BR	2.22739726027397	0	0.115033431	low
TCGA-DK-AA6S	13.8356164383562	0	0.135219103	low
TCGA-4Z-AA7Q	1.3972602739726	1	0.256836957	high
TCGA-HQ-A2OE	3.21643835616438	0	0.118885115	low
TCGA-XF-AAMX	0.564383561643836	1	0.063647131	low
TCGA-LT-A5Z6	1.2986301369863	0	0.258120886	high
TCGA-YC-A89H	1.56986301369863	0	0.259785145	high
TCGA-BT-A2LB	1.34794520547945	1	0.260655892	high
TCGA-GC-A3OO	1.31780821917808	0	0.179033748	high
TCGA-DK-AA75	0.931506849315068	1	0.119025164	low
TCGA-GD-A2C5	2.22465753424658	0	0.215945176	high
TCGA-ZF-AA54	1.61643835616438	1	0.151077385	low
TCGA-FT-A3EE	0.271232876712329	1	0.175948683	high
TCGA-FJ-A3ZF	1.43561643835616	0	0.121893410	low
TCGA-DK-A3X2	1.4986301369863	1	0.124219102	low
TCGA-XF-AAME	7.74794520547945	1	0.056014638	low
TCGA-ZF-AA4R	2.83835616438356	1	0.111496877	low
TCGA-GV-A3JZ	1.65205479452055	0	0.163952875	high
TCGA-DK-A2I2	0.649315068493151	1	0.271207025	high
TCGA-K4-A83P	1.35616438356164	0	0.215043199	high
TCGA-4Z-AA7Y	4.16986301369863	0	0.185192527	high
TCGA-E7-A7XN	1.17260273972603	0	0.218060797	high
TCGA-2F-A9KP	0.997260273972603	1	0.103221153	low
TCGA-BT-A20Q	1.62465753424658	1	0.224088566	high
TCGA-UY-A78M	1.89041095890411	1	0.132845278	low
TCGA-FD-A6TD	1.05753424657534	1	0.175808632	high
TCGA-ZF-AA51	4.6958904109589	0	0.215555821	high
TCGA-GU-A42R	1.58082191780822	1	0.107803183	low
TCGA-PQ-A6FI	1.01917808219178	0	0.331630378	high
TCGA-ZF-AA4X	5.6	0	0.124675693	low
TCGA-FD-A5BU	1.61095890410959	0	0.326343881	high
TCGA-CF-A8HX	0.945205479452055	0	0.161881244	high
TCGA-XF-A9SK	1.33150684931507	1	0.124749265	low
TCGA-GD-A3OS	1.74794520547945	0	0.231205059	high
TCGA-FD-A6TG	0.254794520547945	1	0.212674471	high
TCGA-4Z-AA7N	3.74520547945205	1	0.152738086	low
TCGA-GV-A3QK	2.27945205479452	0	0.113015471	low
TCGA-K4-A5RI	0.975342465753425	1	0.215542446	high
TCGA-GV-A40E	0.715068493150685	1	0.116635773	low
TCGA-FD-A43Y	1.2986301369863	1	0.311055948	high
TCGA-DK-A3IV	0.805479452054795	1	0.183539704	high
TCGA-G2-A2EL	2.24383561643836	1	0.104845822	low
TCGA-E7-A541	2.13150684931507	1	0.120163879	low
TCGA-XF-AAN2	5.12054794520548	1	0.287408390	high
TCGA-LC-A66R	1.27671232876712	0	0.101643803	low
TCGA-ZF-A9RE	0.29041095890411	1	0.239875986	high
TCGA-UY-A9PE	0.517808219178082	0	0.125077253	low
TCGA-XF-AAMG	9.21643835616438	0	0.238710286	high
TCGA-GU-A763	2.73150684931507	0	0.182579121	high
TCGA-G2-AA3D	5.86027397260274	0	0.064640360	low
TCGA-ZF-A9R4	2.52328767123288	0	0.190799179	high
TCGA-BT-A20W	0.695890410958904	1	0.076349059	low
TCGA-E7-A97P	1.1972602739726	1	0.270783753	high
TCGA-5N-A9KM	1.45205479452055	1	0.178212123	high
TCGA-ZF-A9RC	7.85753424657534	0	0.184872548	high
TCGA-MV-A51V	1.12328767123288	0	0.158701853	high
TCGA-S5-A6DX	0.153424657534247	1	0.168718093	high
TCGA-FJ-A3ZE	0.887671232876712	1	0.073853618	low
TCGA-YC-A8S6	0.802739726027397	0	0.098810987	low
TCGA-UY-A9PF	0.320547945205479	0	0.166841709	high
TCGA-GV-A3JV	1.18904109589041	1	0.241006422	high
TCGA-ZF-AA5N	0.46027397260274	1	0.184266033	high
TCGA-K4-A54R	2.30684931506849	0	0.127430649	low
TCGA-XF-A9T8	1.14520547945205	1	0.378720362	high
TCGA-5N-A9KI	0.208219178082192	1	0.129262178	low
TCGA-CF-A3MG	1.01095890410959	0	0.105408750	low
TCGA-GD-A3OQ	0.26027397260274	0	0.199732107	high
TCGA-E7-A4XJ	0.186301369863014	1	0.192099220	high
TCGA-FD-A3NA	5.05479452054795	0	0.075055361	low
TCGA-DK-A3IT	1.77534246575342	0	0.097567648	low
TCGA-R3-A69X	1.18630136986301	0	0.077524163	low
TCGA-4Z-AA83	5.54520547945206	0	0.125574014	low
TCGA-ZF-A9R0	1.86301369863014	1	0.154207338	low
TCGA-GC-A3I6	1.72602739726027	1	0.291327005	high
TCGA-XF-A9SH	5.4	1	0.275001515	high
TCGA-UY-A78L	3.08767123287671	0	0.243241454	high
TCGA-XF-AAN5	6.28219178082192	0	0.149854657	low
TCGA-UY-A78P	6.52054794520548	0	0.188711105	high
TCGA-CF-A8HY	0.945205479452055	0	0.185341009	high
TCGA-CF-A9FL	1.54794520547945	1	0.140644416	low
TCGA-E7-A6MD	0.353424657534247	0	0.172914166	high
TCGA-CF-A9FF	0.989041095890411	0	0.127623097	low
TCGA-XF-AAMY	8.24931506849315	0	0.198931700	high
TCGA-G2-A3IE	1.67671232876712	1	0.139973822	low
TCGA-GU-A767	0.394520547945205	1	0.129228911	low
TCGA-G2-A3IB	0.602739726027397	1	0.294745936	high
TCGA-DK-A3IN	0.684931506849315	1	0.066424863	low
TCGA-2F-A9KT	6.44383561643836	0	0.144635633	low
TCGA-UY-A78N	7.23561643835616	1	0.180814554	high
TCGA-DK-A1A5	0.178082191780822	1	0.205545315	high
TCGA-FD-A62S	1.11232876712329	1	0.107313833	low
TCGA-G2-AA3B	5.5013698630137	0	0.048891947	low
TCGA-XF-A9T5	5.55342465753425	0	0.136443330	low
TCGA-BT-A20J	1.58630136986301	1	0.020603110	low
TCGA-XF-AAMW	0.693150684931507	1	0.197511653	high
TCGA-ZF-AA4V	4.94794520547945	0	0.210054531	high
TCGA-GU-AATP	2.74794520547945	0	0.174965453	high
TCGA-CU-A0YN	1.07671232876712	1	0.244954704	high
TCGA-XF-AAMH	0.942465753424658	1	0.186385271	high
TCGA-DK-A2I6	7.27671232876712	0	0.212929191	high
TCGA-DK-AA6Q	1.13150684931507	1	0.164408302	high
TCGA-XF-A8HI	1.49041095890411	1	0.057990351	low
TCGA-DK-A2I1	1.4958904109589	0	0.117795596	low
TCGA-E7-A7PW	1.13972602739726	0	0.110251434	low
TCGA-XF-AAMT	0.246575342465753	1	0.111848407	low
TCGA-BT-A20R	0.421917808219178	1	0.088086671	low
TCGA-H4-A2HQ	1.61643835616438	0	0.147306003	low
TCGA-FD-A43S	1.24657534246575	0	0.095206007	low
TCGA-ZF-AA58	4.51780821917808	0	0.141829281	low
TCGA-DK-AA6P	1.25205479452055	0	0.135004199	low
TCGA-XF-AAN0	4.70684931506849	1	0.185095582	high
TCGA-BT-A0YX	1.0958904109589	1	0.444147590	high
TCGA-ZF-A9R5	2.98630136986301	0	0.153757795	low
TCGA-GV-A3JX	1.59178082191781	0	0.097576366	low
TCGA-ZF-A9R3	2.6	1	0.082658395	low
TCGA-G2-A2EO	4.94246575342466	1	0.116498847	low
TCGA-CF-A5UA	1	0	0.221208062	high
TCGA-K4-A3WU	0.287671232876712	0	0.237770473	high
TCGA-DK-AA71	1.13698630136986	0	0.142270129	low
TCGA-XF-A9T2	1.57534246575342	1	0.156950821	low
TCGA-FD-A5BY	0.687671232876712	0	0.262299457	high
TCGA-BT-A20T	1.24109589041096	1	0.184689620	high
TCGA-UY-A78O	6.33424657534247	0	0.076737809	low
TCGA-4Z-AA89	2.81917808219178	0	0.036970177	low
TCGA-XF-A9SW	0.991780821917808	1	0.065263019	low
TCGA-FD-A3N5	1.87671232876712	1	0.301219720	high
TCGA-DK-A3WX	0.879452054794521	1	0.144525197	low
TCGA-FD-A62N	0.224657534246575	0	0.119932167	low
TCGA-HQ-A5NE	1.01369863013699	1	0.187503843	high
TCGA-XF-A8HE	10.4575342465753	0	0.336713043	high
TCGA-DK-AA6R	13.8109589041096	0	0.312693995	high
TCGA-XF-A9SI	6.63835616438356	0	0.214310457	high
TCGA-BT-A42C	2.39178082191781	0	0.117769406	low
TCGA-KQ-A41O	4.21369863013699	0	0.068847288	low
TCGA-YF-AA3M	1.13698630136986	0	0.168363659	high
TCGA-G2-A2EC	1.90684931506849	1	0.185941992	high
TCGA-CF-A5U8	1.09315068493151	0	0.145251075	low
TCGA-UY-A8OD	9.4027397260274	0	0.177561716	high
TCGA-4Z-AA7R	1.43013698630137	1	0.148730639	low
TCGA-FD-A3B4	1.3972602739726	1	0.210502512	high
TCGA-FJ-A3Z7	2.58904109589041	0	0.143539307	low
TCGA-G2-A2EJ	4	0	0.366869788	high
TCGA-SY-A9G0	2.76164383561644	1	0.145003521	low
TCGA-G2-A2EK	1.32876712328767	0	0.198950669	high
TCGA-FD-A5BX	0.473972602739726	1	0.144123431	low
TCGA-XF-AAN4	2.25479452054795	1	0.183048271	high
TCGA-FD-A3SO	0.46027397260274	1	0.288443994	high
TCGA-FD-A6TA	5.23835616438356	0	0.173476862	high
TCGA-FD-A3SS	1.07123287671233	1	0.158728798	high
TCGA-FD-A43P	2.27945205479452	0	0.209542645	high
TCGA-BT-A3PK	0.83013698630137	1	0.157088107	low
TCGA-XF-A9T6	0.175342465753425	0	0.151676568	low
TCGA-FD-A5BV	0.446575342465753	1	0.118689328	low
TCGA-ZF-AA4U	0.717808219178082	1	0.293686209	high
TCGA-SY-A9G5	3.24931506849315	0	0.106655703	low
TCGA-KQ-A41R	3.6986301369863	0	0.196119068	high
TCGA-GU-A764	1.67123287671233	0	0.156730170	low
TCGA-G2-A2EF	5.16164383561644	0	0.123393252	low
TCGA-FT-A61P	0.923287671232877	0	0.115616505	low
TCGA-K4-AAQO	0.983561643835616	0	0.188472510	high
TCGA-DK-AA6L	3.18630136986301	1	0.192103335	high
TCGA-K4-A6MB	1.28493150684932	0	0.121613033	low
TCGA-BT-A20P	1.49041095890411	1	0.102546269	low
TCGA-FD-A3SJ	2.02465753424658	1	0.216472187	high
TCGA-G2-A3VY	1.46849315068493	0	0.111972022	low
TCGA-GC-A3WC	1.47945205479452	0	0.168595341	high
TCGA-CU-A3QU	0.432876712328767	0	0.040730962	low
TCGA-FD-A3SP	2.14520547945205	0	0.139888306	low
TCGA-GC-A3RB	1.59452054794521	0	0.091638209	low
TCGA-GU-AATQ	0.583561643835616	1	0.163536983	high
TCGA-GC-A3RD	1.17260273972603	0	0.188425943	high
TCGA-CF-A47T	1.05479452054795	1	0.213012758	high
TCGA-ZF-AA52	2.95068493150685	1	0.158963922	high
TCGA-XF-A8HG	1.27945205479452	1	0.121903080	low
TCGA-FD-A3B7	0.334246575342466	1	0.102088375	low
TCGA-DK-A3IL	1.13150684931507	1	0.115771723	low
TCGA-E7-A6ME	2.0027397260274	0	0.256020262	high
TCGA-DK-AA6X	1.27945205479452	0	0.160230831	high
TCGA-UY-A9PD	1.48493150684931	0	0.070558541	low
TCGA-DK-A3IM	0.679452054794521	1	0.237420121	high
TCGA-BT-A42F	2.36712328767123	0	0.273863870	high
TCGA-FD-A3SL	1.95068493150685	1	0.187901229	high
TCGA-BT-A3PH	0.389041095890411	1	0.188226906	high
TCGA-FD-A3SQ	3.8986301369863	1	0.156120249	low
TCGA-ZF-A9RF	5.33972602739726	0	0.154247610	low
TCGA-DK-A1A3	1.82191780821918	1	0.161715843	high
TCGA-PQ-A6FN	1.38904109589041	0	0.337496297	high
TCGA-GD-A3OP	0.175342465753425	0	0.277940371	high
TCGA-FD-A5BT	0.898630136986301	1	0.142196413	low
TCGA-BL-A3JM	0.561643835616438	1	0.253745875	high
TCGA-E7-A85H	1.07945205479452	0	0.148101647	low
TCGA-CU-A72E	1.13150684931507	1	0.305043351	high
TCGA-FD-A3SN	2.43013698630137	0	0.168065631	high
TCGA-GU-A762	0.635616438356164	1	0.153175919	low
TCGA-GV-A3QH	0.706849315068493	1	0.202186768	high
TCGA-FD-A6TF	0.189041095890411	1	0.108988835	low
TCGA-XF-A9SJ	0.268493150684932	1	0.136745496	low
TCGA-ZF-A9RL	7.40547945205479	0	0.038749986	low
TCGA-E7-A678	2.18630136986301	0	0.111330127	low
TCGA-GD-A76B	0.613698630136986	0	0.188523076	high
TCGA-GV-A6ZA	1.89315068493151	0	0.195833904	high
TCGA-FD-A5C1	4.90958904109589	0	0.192328973	high
TCGA-BT-A20X	0.687671232876712	1	0.324887207	high
TCGA-FD-A5C0	1.50684931506849	1	0.073963797	low
TCGA-DK-A3IU	1.93424657534247	1	0.108158477	low
TCGA-UY-A78K	1.46849315068493	1	0.180243412	high
TCGA-DK-A1AE	1.34520547945205	0	0.099549912	low
TCGA-LT-A8JT	1.75616438356164	0	0.127290405	low
TCGA-BT-A20O	1.01369863013699	1	0.150770322	low
TCGA-K4-A4AB	0.208219178082192	0	0.201696242	high
TCGA-FD-A43U	1.74246575342466	0	0.165600446	high
TCGA-FD-A6TE	1.03013698630137	0	0.126528494	low
TCGA-XF-A9SV	1.06301369863014	1	0.174770341	high
TCGA-GD-A6C6	0.183561643835616	0	0.151192782	low
TCGA-KQ-A41N	4.39452054794521	0	0.096111148	low
TCGA-4Z-AA7W	2.3013698630137	0	0.262165701	high
TCGA-KQ-A41Q	0.989041095890411	0	0.082758834	low
TCGA-E7-A3X6	2.47671232876712	1	0.370320828	high
TCGA-XF-A9SL	5.53424657534247	1	0.294355172	high
TCGA-4Z-AA81	3.47945205479452	1	0.207770313	high
TCGA-DK-A1AB	1.39178082191781	1	0.234963414	high
TCGA-XF-A9T0	2.18904109589041	0	0.182961447	high
TCGA-GC-A3RC	1.32602739726027	0	0.219958374	high
TCGA-XF-AAN8	0.323287671232877	1	0.078228748	low
TCGA-XF-A8HF	8.09315068493151	1	0.220603962	high
TCGA-E5-A2PC	3.63287671232877	0	0.369857907	high
TCGA-ZF-A9R2	1.75890410958904	0	0.125138203	low
TCGA-E5-A4U1	3.23561643835616	0	0.086625409	low
TCGA-BT-A0S7	0.547945205479452	1	0.248459685	high
TCGA-ZF-A9RM	3.98630136986301	0	0.102537036	low
TCGA-UY-A9PB	2.46301369863014	0	0.136095082	low
TCGA-XF-A9SY	1.75342465753425	0	0.151105369	low
TCGA-XF-AAMJ	4.57534246575342	1	0.248682815	high
