# Supplementary material for: Advancing bladder cancer management: development of a prognostic model and personalized therapy
Source: Front Immunol. 2024 Jul 22;15:1430792. doi: 10.3389/fimmu.2024.1430792 (PMC11298345; doi:10.3389/fimmu.2024.1430792)
Supplement: Supplementary file 3 [file DataSheet_2.zip › bioinformation- supplementary file/expTIME.celltype/expTime.Cell_cycle.txt]

ID	futime	fustat	riskScore	risk
TCGA-ZF-A9RN	1.68493150684932	1	0.56693677	high
TCGA-CF-A1HR	1.06575342465753	0	0.17403778	low
TCGA-XF-A8HH	0.156164383561644	1	0.40910318	high
TCGA-ZF-AA4W	5.01369863013699	0	0.41002894	high
TCGA-XF-A9SU	0.498630136986301	1	0.36401934	high
TCGA-GC-A3BM	1.78356164383562	1	0.93354563	high
TCGA-DK-A3IQ	1.47671232876712	1	0.82079696	high
TCGA-FD-A6TK	0.904109589041096	0	0.14413941	low
TCGA-DK-A1A7	1.53424657534247	0	0.30320814	high
TCGA-CU-A5W6	0.153424657534247	1	0.07788782	low
TCGA-DK-A3X1	5.5041095890411	0	0.29543882	high
TCGA-XF-A9ST	0.350684931506849	1	0.70273782	high
TCGA-CF-A9FM	1.09041095890411	0	0.61976464	high
TCGA-BT-A20V	0.421917808219178	1	0.28368136	low
TCGA-GV-A3QF	1.69041095890411	1	0.15251798	low
TCGA-DK-A2I4	10.5068493150685	0	0.16795370	low
TCGA-DK-A6B2	1.30684931506849	0	0.31935911	high
TCGA-DK-A1AG	1.3013698630137	0	0.30303218	high
TCGA-XF-A9SZ	2.35342465753425	1	0.12311001	low
TCGA-E7-A519	1.39178082191781	0	0.44529657	high
TCGA-2F-A9KO	2.01095890410959	1	0.34717844	high
TCGA-ZF-A9R1	2.11780821917808	0	0.15003394	low
TCGA-4Z-AA7S	2.91506849315068	1	0.19156434	low
TCGA-BL-A13J	0.221917808219178	1	0.28247388	low
TCGA-DK-A3IK	0.4	1	0.44283258	high
TCGA-C4-A0F1	0.243835616438356	0	0.20435455	low
TCGA-DK-A3IS	4.18904109589041	0	0.55334588	high
TCGA-UY-A9PH	4.27671232876712	0	0.19468274	low
TCGA-E5-A4TZ	1.27945205479452	1	0.19629222	low
TCGA-DK-A3WW	1.73424657534247	0	0.28439214	low
TCGA-K4-A5RH	0.756164383561644	0	0.11278262	low
TCGA-ZF-AA56	0.70958904109589	1	0.08768911	low
TCGA-UY-A8OB	5.77808219178082	0	0.59243339	high
TCGA-CF-A7I0	1.00821917808219	0	0.34559105	high
TCGA-K4-A5RJ	1.47671232876712	0	0.23777835	low
TCGA-YF-AA3L	0.997260273972603	0	0.35151585	high
TCGA-CF-A3MI	1.01369863013699	0	0.40829916	high
TCGA-DK-A6B0	6.38356164383562	0	0.29549229	high
TCGA-DK-A6B1	5.61369863013699	0	0.10023889	low
TCGA-G2-AA3C	0.578082191780822	1	0.50124044	high
TCGA-XF-AAN3	7.19178082191781	0	0.59266198	high
TCGA-CU-A0YO	0.408219178082192	1	0.61710630	high
TCGA-BT-A3PJ	2.16164383561644	0	0.31212213	high
TCGA-CF-A47Y	1.02191780821918	0	0.62911720	high
TCGA-FD-A62O	0.591780821917808	1	0.32824749	high
TCGA-BL-A0C8	3.33972602739726	0	0.72000564	high
TCGA-E7-A7DV	0.101369863013699	0	0.38534400	high
TCGA-DK-A3WY	13.6082191780822	0	0.16588614	low
TCGA-BT-A20N	2.17808219178082	1	0.30769412	high
TCGA-G2-A2ES	2.75068493150685	1	0.29255528	high
TCGA-GC-A3YS	2.07671232876712	0	0.25829099	low
TCGA-FD-A43X	0.301369863013699	0	0.28442825	high
TCGA-XF-A9SM	2.87123287671233	0	0.31790268	high
TCGA-DK-A6AV	5.34794520547945	0	0.47488358	high
TCGA-GU-A42Q	0.942465753424658	1	0.16333530	low
TCGA-C4-A0F7	0.16986301369863	1	0.33297525	high
TCGA-CF-A47W	1.00821917808219	0	0.33845705	high
TCGA-XF-AAMQ	5.96438356164384	0	0.12135052	low
TCGA-K4-A3WS	2.08493150684932	0	0.52596556	high
TCGA-C4-A0EZ	0.747945205479452	1	0.50132703	high
TCGA-CF-A47S	0.912328767123288	0	0.40273281	high
TCGA-ZF-AA5P	1.01917808219178	0	0.48332377	high
TCGA-XF-A9SX	1.96986301369863	1	0.15893240	low
TCGA-FD-A3B8	1.05205479452055	0	0.47069066	high
TCGA-CU-A0YR	1.26027397260274	1	0.80497056	high
TCGA-CF-A27C	1.16438356164384	0	0.28785856	high
TCGA-XF-A9T4	1.35616438356164	1	0.26418698	low
TCGA-K4-A3WV	1.76986301369863	0	0.80421366	high
TCGA-DK-AA74	4.67945205479452	0	0.17219618	low
TCGA-FD-A3SM	1.4986301369863	1	0.50929676	high
TCGA-KQ-A41P	2.9972602739726	0	0.20486340	low
TCGA-C4-A0F6	1.91780821917808	0	0.17964613	low
TCGA-FD-A3B5	0.745205479452055	1	0.19469343	low
TCGA-FD-A3B6	2.75342465753425	1	0.39065489	high
TCGA-4Z-AA87	3.98356164383562	0	0.52577837	high
TCGA-DK-A1A6	5.53424657534247	0	0.45872964	high
TCGA-DK-A1AD	9.36986301369863	0	0.18014925	low
TCGA-FD-A5BS	4.49041095890411	0	0.04168371	low
TCGA-2F-A9KW	0.695890410958904	1	0.22511185	low
TCGA-DK-AA6T	1.56712328767123	0	0.46888476	high
TCGA-4Z-AA84	1.26027397260274	0	0.19853973	low
TCGA-FJ-A3Z9	1.05479452054795	1	0.04627048	low
TCGA-FD-A3B3	2.66849315068493	1	0.22673539	low
TCGA-FD-A43N	1.91506849315068	0	0.36229640	high
TCGA-BL-A13I	0.610958904109589	1	0.63634953	high
TCGA-KQ-A41S	0.0958904109589041	0	0.17861822	low
TCGA-4Z-AA86	0.852054794520548	1	0.17623435	low
TCGA-XF-AAN7	1.54794520547945	1	0.29492092	high
TCGA-DK-AA6M	4.33424657534247	0	0.34908141	high
TCGA-CU-A3YL	2.48219178082192	0	0.39637991	high
TCGA-ZF-A9RD	1.11780821917808	1	0.35279460	high
TCGA-C4-A0F0	0.161643835616438	0	0.60790039	high
TCGA-FD-A3SR	1.64931506849315	1	0.35730903	high
TCGA-DK-A6B5	4.22465753424658	0	0.08757013	low
TCGA-HQ-A5ND	0.750684931506849	1	0.56299147	high
TCGA-DK-AA76	1.0027397260274	0	0.07161515	low
TCGA-CF-A47V	1.03835616438356	0	0.55189627	high
TCGA-E7-A3Y1	0.446575342465753	0	0.38259310	high
TCGA-ZF-AA53	4.82465753424658	0	0.26717582	low
TCGA-ZF-A9R7	1.82191780821918	0	0.55452238	high
TCGA-GV-A40G	1.58904109589041	0	0.38098457	high
TCGA-4Z-AA7M	1.35616438356164	0	0.17242419	low
TCGA-BT-A2LD	1.70684931506849	1	0.22887124	low
TCGA-4Z-AA82	4.26301369863014	1	0.16493875	low
TCGA-FD-A62P	0.523287671232877	1	0.21206990	low
TCGA-DK-AA6U	1.58356164383562	0	0.43863204	high
TCGA-FD-A3N6	2.33150684931507	0	0.16713236	low
TCGA-2F-A9KR	8.72054794520548	1	0.12372319	low
TCGA-CF-A3MF	1.04931506849315	0	0.56357595	high
TCGA-CU-A3KJ	1.53972602739726	0	0.17338005	low
TCGA-FD-A6TC	0.512328767123288	0	0.17932624	low
TCGA-XF-A8HB	3.75342465753425	0	0.59987673	high
TCGA-XF-AAN1	2.57808219178082	1	0.13929448	low
TCGA-FJ-A871	0.745205479452055	1	0.46641069	high
TCGA-UY-A9PA	2.93698630136986	0	0.61889567	high
TCGA-E7-A4IJ	1.84657534246575	1	0.24749225	low
TCGA-XF-AAMZ	3.69315068493151	1	0.52718847	high
TCGA-XF-AAMR	7.64383561643836	0	0.61930500	high
TCGA-BT-A42E	3.03561643835616	0	0.18087545	low
TCGA-K4-A6FZ	0.150684931506849	0	0.34987336	high
TCGA-DK-A1AF	1.46849315068493	0	0.62029674	high
TCGA-FD-A6TB	1.56712328767123	0	0.33664939	high
TCGA-GU-AATO	0.887671232876712	1	0.26370575	low
TCGA-BT-A20U	1.24657534246575	1	0.18261208	low
TCGA-DK-A1AA	1.58356164383562	0	0.50469527	high
TCGA-GV-A3JW	1.77808219178082	0	0.11042735	low
TCGA-FD-A5BZ	2.28767123287671	1	0.44304036	high
TCGA-ZF-A9R9	2.36712328767123	1	0.53109334	high
TCGA-G2-AA3F	2.44657534246575	0	0.04002637	low
TCGA-ZF-AA5H	2.45753424657534	0	0.24589148	low
TCGA-XF-A8HD	8.12054794520548	0	0.22915499	low
TCGA-FD-A6TH	0.358904109589041	1	0.30548516	high
TCGA-4Z-AA7O	1.4027397260274	0	0.10385695	low
TCGA-DK-A6B6	3.05479452054795	0	0.31161332	high
TCGA-E7-A6MF	2.05479452054795	0	0.78403219	high
TCGA-BT-A2LA	1.43013698630137	0	0.40001941	high
TCGA-DK-AA6W	1.13698630136986	1	0.24264512	low
TCGA-GU-A42P	0.90958904109589	1	0.12328745	low
TCGA-GV-A3QI	3.04109589041096	0	0.26171741	low
TCGA-XF-A9T3	0.186301369863014	0	0.15396534	low
TCGA-E7-A8O7	1.27671232876712	0	0.68775163	high
TCGA-DK-AA77	1.69315068493151	0	0.07818505	low
TCGA-XF-AAML	0.635616438356164	1	0.47314311	high
TCGA-2F-A9KQ	7.90684931506849	0	0.14294160	low
TCGA-CF-A3MH	1.09041095890411	0	0.17013317	low
TCGA-XF-A8HC	0.547945205479452	1	0.28066234	low
TCGA-ZF-AA4T	1.64109589041096	1	0.47142142	high
TCGA-FD-A6TI	0.805479452054795	1	0.47034832	high
TCGA-H4-A2HO	0.126027397260274	0	0.57914481	high
TCGA-CF-A47X	1.05205479452055	0	0.46554350	high
TCGA-XF-A9SP	1.24383561643836	1	0.18623837	low
TCGA-K4-A4AC	0.761643835616438	1	0.35012755	high
TCGA-BL-A5ZZ	1.03287671232877	0	0.06764514	low
TCGA-S5-AA26	1.37808219178082	0	0.16656333	low
TCGA-E7-A677	2.24657534246575	0	0.41096964	high
TCGA-DK-A1AC	10.9068493150685	0	0.28680715	high
TCGA-GU-A766	1.31506849315068	0	0.21666423	low
TCGA-DK-A2HX	3.89041095890411	1	0.56692093	high
TCGA-FD-A5BR	2.22739726027397	0	0.44486989	high
TCGA-DK-AA6S	13.8356164383562	0	0.45009046	high
TCGA-4Z-AA7Q	1.3972602739726	1	0.14309270	low
TCGA-HQ-A2OE	3.21643835616438	0	0.25910106	low
TCGA-XF-AAMX	0.564383561643836	1	0.17584753	low
TCGA-LT-A5Z6	1.2986301369863	0	0.16093393	low
TCGA-YC-A89H	1.56986301369863	0	0.24730970	low
TCGA-BT-A2LB	1.34794520547945	1	0.68447508	high
TCGA-GC-A3OO	1.31780821917808	0	0.16011680	low
TCGA-DK-AA75	0.931506849315068	1	0.52340412	high
TCGA-GD-A2C5	2.22465753424658	0	0.67688045	high
TCGA-ZF-AA54	1.61643835616438	1	0.24924842	low
TCGA-FT-A3EE	0.271232876712329	1	0.17892897	low
TCGA-FJ-A3ZF	1.43561643835616	0	0.04961443	low
TCGA-DK-A3X2	1.4986301369863	1	0.47879346	high
TCGA-XF-AAME	7.74794520547945	1	0.65643362	high
TCGA-ZF-AA4R	2.83835616438356	1	0.22858687	low
TCGA-GV-A3JZ	1.65205479452055	0	0.36741139	high
TCGA-DK-A2I2	0.649315068493151	1	0.20010195	low
TCGA-K4-A83P	1.35616438356164	0	0.63307952	high
TCGA-4Z-AA7Y	4.16986301369863	0	0.09912696	low
TCGA-E7-A7XN	1.17260273972603	0	0.20925434	low
TCGA-2F-A9KP	0.997260273972603	1	0.12119169	low
TCGA-BT-A20Q	1.62465753424658	1	0.78084842	high
TCGA-UY-A78M	1.89041095890411	1	0.43736079	high
TCGA-FD-A6TD	1.05753424657534	1	0.43672933	high
TCGA-ZF-AA51	4.6958904109589	0	0.11657394	low
TCGA-GU-A42R	1.58082191780822	1	0.28467559	high
TCGA-PQ-A6FI	1.01917808219178	0	0.62721367	high
TCGA-ZF-AA4X	5.6	0	0.16184788	low
TCGA-FD-A5BU	1.61095890410959	0	0.11515074	low
TCGA-CF-A8HX	0.945205479452055	0	0.34671894	high
TCGA-XF-A9SK	1.33150684931507	1	0.42936765	high
TCGA-GD-A3OS	1.74794520547945	0	0.17072626	low
TCGA-FD-A6TG	0.254794520547945	1	0.22936525	low
TCGA-4Z-AA7N	3.74520547945205	1	0.87340877	high
TCGA-GV-A3QK	2.27945205479452	0	0.16973777	low
TCGA-K4-A5RI	0.975342465753425	1	0.48820963	high
TCGA-GV-A40E	0.715068493150685	1	0.48885348	high
TCGA-FD-A43Y	1.2986301369863	1	0.14461735	low
TCGA-DK-A3IV	0.805479452054795	1	0.18943140	low
TCGA-G2-A2EL	2.24383561643836	1	0.34145234	high
TCGA-E7-A541	2.13150684931507	1	0.44986239	high
TCGA-XF-AAN2	5.12054794520548	1	0.32267021	high
TCGA-LC-A66R	1.27671232876712	0	0.41578345	high
TCGA-ZF-A9RE	0.29041095890411	1	0.01499630	low
TCGA-UY-A9PE	0.517808219178082	0	0.24977511	low
TCGA-XF-AAMG	9.21643835616438	0	0.33604710	high
TCGA-GU-A763	2.73150684931507	0	0.34644023	high
TCGA-G2-AA3D	5.86027397260274	0	0.06240998	low
TCGA-ZF-A9R4	2.52328767123288	0	0.06560317	low
TCGA-BT-A20W	0.695890410958904	1	0.60128344	high
TCGA-E7-A97P	1.1972602739726	1	0.04398686	low
TCGA-5N-A9KM	1.45205479452055	1	0.29307360	high
TCGA-ZF-A9RC	7.85753424657534	0	0.09891589	low
TCGA-MV-A51V	1.12328767123288	0	0.12052776	low
TCGA-S5-A6DX	0.153424657534247	1	0.26620270	low
TCGA-FJ-A3ZE	0.887671232876712	1	0.08199776	low
TCGA-YC-A8S6	0.802739726027397	0	0.54768451	high
TCGA-UY-A9PF	0.320547945205479	0	0.44296778	high
TCGA-GV-A3JV	1.18904109589041	1	0.14149629	low
TCGA-ZF-AA5N	0.46027397260274	1	0.12959634	low
TCGA-K4-A54R	2.30684931506849	0	0.84884499	high
TCGA-XF-A9T8	1.14520547945205	1	0.13213993	low
TCGA-5N-A9KI	0.208219178082192	1	0.19775244	low
TCGA-CF-A3MG	1.01095890410959	0	0.20909204	low
TCGA-GD-A3OQ	0.26027397260274	0	1.00000000	high
TCGA-E7-A4XJ	0.186301369863014	1	0.27269261	low
TCGA-FD-A3NA	5.05479452054795	0	0.33900678	high
TCGA-DK-A3IT	1.77534246575342	0	0.36115559	high
TCGA-R3-A69X	1.18630136986301	0	0.33509301	high
TCGA-4Z-AA83	5.54520547945206	0	0.58447412	high
TCGA-ZF-A9R0	1.86301369863014	1	0.29088829	high
TCGA-GC-A3I6	1.72602739726027	1	0.28692295	high
TCGA-XF-A9SH	5.4	1	0.55340504	high
TCGA-UY-A78L	3.08767123287671	0	0.44119884	high
TCGA-XF-AAN5	6.28219178082192	0	0.19124936	low
TCGA-UY-A78P	6.52054794520548	0	0.41055792	high
TCGA-CF-A8HY	0.945205479452055	0	0.37583237	high
TCGA-CF-A9FL	1.54794520547945	1	0.34529732	high
TCGA-E7-A6MD	0.353424657534247	0	0.30191738	high
TCGA-CF-A9FF	0.989041095890411	0	0.31367661	high
TCGA-XF-AAMY	8.24931506849315	0	0.46402317	high
TCGA-G2-A3IE	1.67671232876712	1	0.32462226	high
TCGA-GU-A767	0.394520547945205	1	0.27115422	low
TCGA-G2-A3IB	0.602739726027397	1	0.21230016	low
TCGA-DK-A3IN	0.684931506849315	1	0.15409621	low
TCGA-2F-A9KT	6.44383561643836	0	0.08975315	low
TCGA-UY-A78N	7.23561643835616	1	0.53241485	high
TCGA-DK-A1A5	0.178082191780822	1	0.21813693	low
TCGA-FD-A62S	1.11232876712329	1	0.19368345	low
TCGA-G2-AA3B	5.5013698630137	0	0.30652190	high
TCGA-XF-A9T5	5.55342465753425	0	0.47284610	high
TCGA-BT-A20J	1.58630136986301	1	0.12253571	low
TCGA-XF-AAMW	0.693150684931507	1	0.15956119	low
TCGA-ZF-AA4V	4.94794520547945	0	0.41380279	high
TCGA-GU-AATP	2.74794520547945	0	0.20323107	low
TCGA-CU-A0YN	1.07671232876712	1	0.24780386	low
TCGA-XF-AAMH	0.942465753424658	1	0.27966603	low
TCGA-DK-A2I6	7.27671232876712	0	0.47030547	high
TCGA-DK-AA6Q	1.13150684931507	1	0.15169929	low
TCGA-XF-A8HI	1.49041095890411	1	0.54305406	high
TCGA-DK-A2I1	1.4958904109589	0	0.11444167	low
TCGA-E7-A7PW	1.13972602739726	0	0.06796750	low
TCGA-XF-AAMT	0.246575342465753	1	0.25885664	low
TCGA-BT-A20R	0.421917808219178	1	0.08124518	low
TCGA-H4-A2HQ	1.61643835616438	0	0.10509826	low
TCGA-FD-A43S	1.24657534246575	0	0.31285756	high
TCGA-ZF-AA58	4.51780821917808	0	0.29336971	high
TCGA-DK-AA6P	1.25205479452055	0	0.12910392	low
TCGA-XF-AAN0	4.70684931506849	1	0.20132546	low
TCGA-BT-A0YX	1.0958904109589	1	0.19655575	low
TCGA-ZF-A9R5	2.98630136986301	0	0.53042210	high
TCGA-GV-A3JX	1.59178082191781	0	0.17151811	low
TCGA-ZF-A9R3	2.6	1	0.46194683	high
TCGA-G2-A2EO	4.94246575342466	1	0.61022851	high
TCGA-CF-A5UA	1	0	0.37747231	high
TCGA-K4-A3WU	0.287671232876712	0	0.80495483	high
TCGA-DK-AA71	1.13698630136986	0	0.32958449	high
TCGA-XF-A9T2	1.57534246575342	1	0.16387437	low
TCGA-FD-A5BY	0.687671232876712	0	0.38020468	high
TCGA-BT-A20T	1.24109589041096	1	0.14719887	low
TCGA-UY-A78O	6.33424657534247	0	0.13764818	low
TCGA-4Z-AA89	2.81917808219178	0	0.11112289	low
TCGA-XF-A9SW	0.991780821917808	1	0.47715402	high
TCGA-FD-A3N5	1.87671232876712	1	0.25524651	low
TCGA-DK-A3WX	0.879452054794521	1	0.16771188	low
TCGA-FD-A62N	0.224657534246575	0	0.08576754	low
TCGA-HQ-A5NE	1.01369863013699	1	0.17665987	low
TCGA-XF-A8HE	10.4575342465753	0	0.21873941	low
TCGA-DK-AA6R	13.8109589041096	0	0.40728069	high
TCGA-XF-A9SI	6.63835616438356	0	0.12076478	low
TCGA-BT-A42C	2.39178082191781	0	0.26720414	low
TCGA-KQ-A41O	4.21369863013699	0	0.19164601	low
TCGA-YF-AA3M	1.13698630136986	0	0.70911418	high
TCGA-G2-A2EC	1.90684931506849	1	0.73664427	high
TCGA-CF-A5U8	1.09315068493151	0	0.30423942	high
TCGA-UY-A8OD	9.4027397260274	0	0.32147813	high
TCGA-4Z-AA7R	1.43013698630137	1	0.16479710	low
TCGA-FD-A3B4	1.3972602739726	1	0.20642485	low
TCGA-FJ-A3Z7	2.58904109589041	0	0.57729747	high
TCGA-G2-A2EJ	4	0	0.18193429	low
TCGA-SY-A9G0	2.76164383561644	1	0.83049175	high
TCGA-G2-A2EK	1.32876712328767	0	0.78031311	high
TCGA-FD-A5BX	0.473972602739726	1	0.17795768	low
TCGA-XF-AAN4	2.25479452054795	1	0.68031351	high
TCGA-FD-A3SO	0.46027397260274	1	0.20853905	low
TCGA-FD-A6TA	5.23835616438356	0	0.14388464	low
TCGA-FD-A3SS	1.07123287671233	1	0.28933263	high
TCGA-FD-A43P	2.27945205479452	0	0.22189501	low
TCGA-BT-A3PK	0.83013698630137	1	0.13684519	low
TCGA-XF-A9T6	0.175342465753425	0	0.66680028	high
TCGA-FD-A5BV	0.446575342465753	1	0.27512215	low
TCGA-ZF-AA4U	0.717808219178082	1	0.17762029	low
TCGA-SY-A9G5	3.24931506849315	0	0.08257860	low
TCGA-KQ-A41R	3.6986301369863	0	0.26295776	low
TCGA-GU-A764	1.67123287671233	0	0.35133294	high
TCGA-G2-A2EF	5.16164383561644	0	0.14109264	low
TCGA-FT-A61P	0.923287671232877	0	0.19761388	low
TCGA-K4-AAQO	0.983561643835616	0	0.42936964	high
TCGA-DK-AA6L	3.18630136986301	1	0.19374504	low
TCGA-K4-A6MB	1.28493150684932	0	0.16492590	low
TCGA-BT-A20P	1.49041095890411	1	0.25226424	low
TCGA-FD-A3SJ	2.02465753424658	1	0.29140819	high
TCGA-G2-A3VY	1.46849315068493	0	0.12176276	low
TCGA-GC-A3WC	1.47945205479452	0	0.14396553	low
TCGA-CU-A3QU	0.432876712328767	0	0.19592560	low
TCGA-FD-A3SP	2.14520547945205	0	0.29413646	high
TCGA-GC-A3RB	1.59452054794521	0	0.41272317	high
TCGA-GU-AATQ	0.583561643835616	1	0.41788825	high
TCGA-GC-A3RD	1.17260273972603	0	0.07400403	low
TCGA-CF-A47T	1.05479452054795	1	0.36773772	high
TCGA-ZF-AA52	2.95068493150685	1	0.25112648	low
TCGA-XF-A8HG	1.27945205479452	1	0.24583949	low
TCGA-FD-A3B7	0.334246575342466	1	0.09626720	low
TCGA-DK-A3IL	1.13150684931507	1	0.18760390	low
TCGA-E7-A6ME	2.0027397260274	0	0.16691528	low
TCGA-DK-AA6X	1.27945205479452	0	0.21008171	low
TCGA-UY-A9PD	1.48493150684931	0	0.35907800	high
TCGA-DK-A3IM	0.679452054794521	1	0.36656514	high
TCGA-BT-A42F	2.36712328767123	0	0.25061788	low
TCGA-FD-A3SL	1.95068493150685	1	0.21501937	low
TCGA-BT-A3PH	0.389041095890411	1	0.23117278	low
TCGA-FD-A3SQ	3.8986301369863	1	0.80199451	high
TCGA-ZF-A9RF	5.33972602739726	0	0.31259084	high
TCGA-DK-A1A3	1.82191780821918	1	0.25306326	low
TCGA-PQ-A6FN	1.38904109589041	0	0.64352316	high
TCGA-GD-A3OP	0.175342465753425	0	0.74114332	high
TCGA-FD-A5BT	0.898630136986301	1	0.22740482	low
TCGA-BL-A3JM	0.561643835616438	1	0.42909701	high
TCGA-E7-A85H	1.07945205479452	0	0.44484767	high
TCGA-CU-A72E	1.13150684931507	1	0.12124587	low
TCGA-FD-A3SN	2.43013698630137	0	0.25284280	low
TCGA-GU-A762	0.635616438356164	1	0.45987293	high
TCGA-GV-A3QH	0.706849315068493	1	0.04728891	low
TCGA-FD-A6TF	0.189041095890411	1	0.23122043	low
TCGA-XF-A9SJ	0.268493150684932	1	0.35889874	high
TCGA-ZF-A9RL	7.40547945205479	0	0.06651266	low
TCGA-E7-A678	2.18630136986301	0	0.30420186	high
TCGA-GD-A76B	0.613698630136986	0	0.20895948	low
TCGA-GV-A6ZA	1.89315068493151	0	0.46653321	high
TCGA-FD-A5C1	4.90958904109589	0	0.30211047	high
TCGA-BT-A20X	0.687671232876712	1	0.13224208	low
TCGA-FD-A5C0	1.50684931506849	1	0.29472979	high
TCGA-DK-A3IU	1.93424657534247	1	0.30310386	high
TCGA-UY-A78K	1.46849315068493	1	0.30367541	high
TCGA-DK-A1AE	1.34520547945205	0	0.25939846	low
TCGA-LT-A8JT	1.75616438356164	0	0.46855100	high
TCGA-BT-A20O	1.01369863013699	1	0.07263816	low
TCGA-K4-A4AB	0.208219178082192	0	0.65656653	high
TCGA-FD-A43U	1.74246575342466	0	0.21648827	low
TCGA-FD-A6TE	1.03013698630137	0	0.26772044	low
TCGA-XF-A9SV	1.06301369863014	1	0.10153656	low
TCGA-GD-A6C6	0.183561643835616	0	0.40293746	high
TCGA-KQ-A41N	4.39452054794521	0	0.15121039	low
TCGA-4Z-AA7W	2.3013698630137	0	0.46898482	high
TCGA-KQ-A41Q	0.989041095890411	0	0.30832263	high
TCGA-E7-A3X6	2.47671232876712	1	0.06542553	low
TCGA-XF-A9SL	5.53424657534247	1	0.50381514	high
TCGA-4Z-AA81	3.47945205479452	1	0.35989779	high
TCGA-DK-A1AB	1.39178082191781	1	0.58747093	high
TCGA-XF-A9T0	2.18904109589041	0	0.25353060	low
TCGA-GC-A3RC	1.32602739726027	0	0.22079766	low
TCGA-XF-AAN8	0.323287671232877	1	0.66005174	high
TCGA-XF-A8HF	8.09315068493151	1	0.23059124	low
TCGA-E5-A2PC	3.63287671232877	0	0.28769940	high
TCGA-ZF-A9R2	1.75890410958904	0	0.05204151	low
TCGA-E5-A4U1	3.23561643835616	0	0.14912999	low
TCGA-BT-A0S7	0.547945205479452	1	0.22266718	low
TCGA-ZF-A9RM	3.98630136986301	0	0.13406376	low
TCGA-UY-A9PB	2.46301369863014	0	0.19342207	low
TCGA-XF-A9SY	1.75342465753425	0	0.23579261	low
TCGA-XF-AAMJ	4.57534246575342	1	0.55484232	high
