# Supplementary material for: Advancing bladder cancer management: development of a prognostic model and personalized therapy
Source: Front Immunol. 2024 Jul 22;15:1430792. doi: 10.3389/fimmu.2024.1430792 (PMC11298345; doi:10.3389/fimmu.2024.1430792)
Supplement: Supplementary file 3 [file DataSheet_2.zip › bioinformation- supplementary file/cox/all.multiCox.txt]

id	HR	HR.95L	HR.95H	pvalue
Age	1.01763747655567	0.990951934112545	1.0450416392981	0.197202963189632
Gender	1.93308546567198	1.12731554898332	3.31479453198559	0.016597261023713
T	1.28715742686782	0.902069494143568	1.83663703550241	0.163999074924515
N	0.930631836328528	0.577044411958124	1.50088207569552	0.76813585199992
M	1.68493835087409	0.644015064819945	4.40830875134891	0.287679713118785
Stage	1.29146652019661	0.713926060123414	2.33621640383938	0.397697371390865
Grade	1.10028268562387	0.141349089451795	8.56476679813736	0.92727267027782
riskScore	1.60508181439538	1.34203505690789	1.91968728211813	2.20231663792385e-07
