# Supplementary material for: Advancing bladder cancer management: development of a prognostic model and personalized therapy
Source: Front Immunol. 2024 Jul 22;15:1430792. doi: 10.3389/fimmu.2024.1430792 (PMC11298345; doi:10.3389/fimmu.2024.1430792)
Supplement: Supplementary file 3 [file DataSheet_2.zip › bioinformation- supplementary file/cox/all.uniCox.txt]

id	HR	HR.95L	HR.95H	pvalue
Age	1.03307797334901	1.01687227861152	1.04954193507582	5.48309794290814e-05
Gender	1.16155396678741	0.833931409591243	1.61788799683283	0.375724483926543
T	1.3604615827761	1.10408788561258	1.67636629504612	0.00385952229154181
N	1.55480309402752	1.3177751312856	1.83446523143837	1.69706865483081e-07
M	2.92402785227422	1.33509842413785	6.40397646068424	0.0073073534218886
Stage	1.74050973383747	1.43154903002853	2.11615115517393	2.72727778949176e-08
Grade	2.78933484348833	0.689742100764346	11.2801420421867	0.150169196745642
riskScore	1.45288893390984	1.33532443806982	1.58080403091321	4.06768442712463e-18
